# Supplementary material for: Large-scale comparative transcriptomic analysis of temperature-responsive genes in Arabidopsis thaliana
Source: Plant Mol Biol. 2022 Jan 1;110(4-5):425–43. doi: 10.1007/s11103-021-01223-y (PMC9646545; doi:10.1007/s11103-021-01223-y)
Supplement: Supplementary file 3 — Supplementary file3 (XLSX 27 kb) [file 11103_2021_1223_MOESM3_ESM.xlsx]

## Sheet: Sheet1
Dataset no.	Title	Transcriptomic type	accession no.	Tempearature treatment	Light condition	Harvesting time	Tissue type	Age	PMID	Reference
1	A complementary role for ELF3 and TFL1 in the regulation of flowering time by ambient temperature	Microarray	GSM392685	23°C	continuous light	N/A	whole seedling	10 DAS	PMID: 19187043	Strasser 2009
2			GSM392686
3			GSM392687
4			GSM392180	16°C
5			GSM392263
6			GSM392273
7	Comparative physiology and transcriptional networks underlying the heat shock response in Populus trichocarpa, Arabidopsis thaliana and Glycine max	Microarray	GSM643095	22°C	10/14	N/A	leaves	N/A	PMID: 21554326	Weston 2011
8			GSM643096
9			GSM643097
10	Global changes in gene expression, assayed by microarray hybridization and quantitative RT-PCR, during acclimation of three Arabidopsis thaliana accessions to sub-zero temperatures after cold acclimation	Microarray	GSM1346915	20/18°C, 4°C (2 weeks)	16/8	ZT7	leaves	56 DAS	PMID: 25311197	Le 2015
11			GSM1346916
12			GSM1346917
13			GSM1346920	20/18°C, -3°C (1 day)		ZT13		43 DAS
14			GSM1346921
15			GSM1346922
16	The Arabidopsis cold-responsive transcriptome and its regulation by ICE1	Microarray	GSM74894	22°C	16/8	ZT12	whole seedling	14 DAS	PMID: 16214899	Lee 2005
17			GSM74895
18			GSM74896	22°C, 0°C (3 h)		ZT18
19			GSM74897
20			GSM74898	22°C, 0°C (6 h)		ZT15
21			GSM74899
22			GSM74900	22°C, 0°C (24 h)		ZT12
23			GSM74901
24	The AtGenExpress global stress expression data set: protocols, evaluation and model data analysis of UV-B light, drought and cold stress responses	Microarray	GSM131439	24°C, 38°C (15 min)	16/8	ZT3	shoot	11 DAS	PMID: 17376166	Killian 2006
25			GSM131440
26			GSM131441				root
27			GSM131442
28			GSM131443	24°C, 38°C (30 min)			shoot
29			GSM131444
30			GSM131445				root
31			GSM131446
32			GSM131447	24°C, 38°C (1 h)		ZT4	shoot
33			GSM131448
34			GSM131449				root
35			GSM131450
36			GSM131451	24°C, 38°C (3 h)		ZT6	shoot
37			GSM131452
38			GSM131453				root
39			GSM131454
40			GSM131455	24°C, 38°C (3 h), 25°C (1 h)		ZT7	shoot
41			GSM131456
42			GSM131457				root
43			GSM131458
44			GSM131459	24°C, 38°C (3 h), 25°C (3 h)		ZT9	shoot
45			GSM131460
46			GSM131461				root
47			GSM131462
48			GSM131463	24°C, 38°C (3 h), 25°C (9 h)		ZT15	shoot
49			GSM131464
50			GSM131465				root
51			GSM131466
52			GSM131467	24°C, 38°C (3 h), 25°C (21 h)		ZT3	shoot
53			GSM131468
54			GSM131469				root
55			GSM131470
56			GSM131259	24°C, 3°C (30 min)		ZT3	shoot	16 DAS
57			GSM131260
58			GSM131261				root
59			GSM131262
60			GSM131263	24°C, 3°C (1 h)		ZT4	shoot
61			GSM131264
62			GSM131265				root
63			GSM131266
64			GSM131267	24°C, 3°C (3 h)		ZT6	shoot
65			GSM131268
66			GSM131269				root
67			GSM131270
68			GSM131271	24°C, 3°C (6 h)		ZT9	shoot
69			GSM131272
70			GSM131273				root
71			GSM131274
72			GSM131275	24°C, 3°C (12 h)		ZT15	shoot
73			GSM131276
74			GSM131277				root
75			GSM131278
76			GSM131279	24°C, 3°C (24 h)		ZT3	shoot
77			GSM131280
78			GSM131281				root
79			GSM131282
80	Direct measurement of transcription rates reveals multiple mechanisms for configuration of the Arabidopsis ambient temperature response	Microarray	GSM1281624	22°C (3 days), 27°C (7 days)	12/12	ZT0	whole seedling	10 DAS	PMID: 24580780	Sidaway 2014
81			GSM1281625
82			GSM1281626
83			GSM1281627	22°C (3 days), 27°C (7 days + 1h)		ZT1
84			GSM1281628
85			GSM1281629
86	Shade-Inducible Gene Expression Change in Arabidopsis thaliana at Different Temperatures	Microarray	GSM1566248	22°C	continuous light	N/A	whole seedling	11 DAS	doi: 10.4236/ajps.2016.72035.	Kim 2016
87			GSM1566249
88			GSM1566250
89			GSM1566254	22°C, 26°C (1 day)
90			GSM1566255
91			GSM1566256
92	H2A.Z - Containing Nucleosomes Mediate the Thermosensory Response in Arabidopsis	Microarray	GSM462884	20°C (5 days), 12°C (2 or 3 days)	continuous light	N/A	whole seedling	7 DAS (in paper), 8 DAS in GEO)	PMID: 20079334	Kumar 2010
93			GSM462885
94			GSM462886	20°C (5 days), 12°C (2 or 3 days), 27°C (2 hr)
95			GSM462887
96			GSM462888	20°C (5 days), 12°C (2 or 3 days), 27°C (24 hr)				8 DAS (in paper), 9 DAS in GEO)
97			GSM462889
98	Landscape of the lipidome and transcriptome under heat stress in Arabidopsis thaliana	Microarray	GSM1541844	22°C	16/8	ZT11	aerial part	18 DAS	PMID: 26013835	Higashi 2015
99			GSM1541853
100			GSM1541862
101			GSM1541845					19 DAS
102			GSM1541854
103			GSM1541863
104			GSM1541848			ZT3		18 DAS
105			GSM1541857
106			GSM1541866
107			GSM1541846					19 DAS
108			GSM1541855
109			GSM1541864
110			GSM1541847					20 DAS
111			GSM1541856
112			GSM1541865
113			GSM1541849	22°C, 38°C (8 hr)		ZT11		18 DAS
114			GSM1541858
115			GSM1541867
116			GSM1541850	22°C, 38°C (24 hr)		ZT3		19 DAS
117			GSM1541859
118			GSM1541868
119			GSM1541851	22°C, 38°C (24 hr), 22°C (8 hr)		ZT11		19 DAS
120			GSM1541860
121			GSM1541869
122			GSM1541852	22°C, 38°C (24 hr), 22°C (24 hr)		ZT3		20 DAS
123			GSM1541861
124			GSM1541870
125	Epigenetic regulation of repetitive elements is attenuated by prolonged heat stress in Arabidopsis	Microarray	GSM463683	22°C, 22°C (30 hr)	16/8	ZT9	whole seedling	22 DAS	PMID: 20876829	Pecinka 2010
126			GSM463684
127			GSM463685	22°C, 37°C (30 hr)
128			GSM463686
129			GSM463687	22°C, 22°C (30 hr + 2 days)				25 DAS
130			GSM463688
131			GSM463689	22°C, 37°C (30 hr), 22°C (2 days)
132			GSM463690
133	Extensive rearrangement of the Arabidopsis mitochondrial genome elicits cellular conditions for thermotolerance	Microarray	GSM489002	24°C	8/16	N/A	above ground part	8 weeks old	PMID: 20139171	Shedge 2010
134			GSM489003
135			GSM489008	24°C, 37°C (2h)
136			GSM489009
137			GSM489010
138	PFT1, the MED25 subunit of the plant Mediator complex, promotes flowering through CONSTANS dependent and independent mechanisms in Arabidopsis	Microarray	GSM908542	16°C	continuous light	N/A	whole seedling	10 DAS	PMID: 21985558	Inigo 2012
139			GSM908543
140			GSM908544
141			GSM908545	23°C
142			GSM908546
143			GSM908547
144	The cytosolic protein response as a subcomponent of the wider heat shock response in Arabidopsis	Microarray	GSM297822	20°C	8/16	ZT2	leaves	5 weeks old	PMID: 19244141	Sugio 2009
145			GSM297828
146			GSM297834
147			GSM297823	20°C, 37°C (1h)
148			GSM297829
149			GSM297835
150	The Arabidopsis Mediator Complex Subunits MED16, MED14, and MED2 Regulate Mediator and RNA Polymerase II Recruitment to CBF-Responsive Cold-Regulated Genes	Microarray	GSM142764	20°C	16/8	N/A	whole seedling	8 DAS (in paper), 7 DAS in GEO)	PMID: 24415770	Hemsley 2014
151			GSM142765	20°C, 5°C (3 hr, but 4°C in GEO)		ZT6		8 DAS (in paper), 7 DAS in GEO)
152			GSM1123121	20°C, 5°C (6 hr)		ZT9		7 DAS
153			GSM1123123
154	Transcriptional Regulation of the Ambient Temperature Response by H2A.Z Nucleosomes and HSF1 Transcription Factors in Arabidopsis	RNA-seq	SRR3234387	17°C	16/8	ZT1	whole seedling	10 DAS	PMID: 28893714	Cortijo 2017
155			SRR3234388
156			SRR3234389
157			SRR3234390			ZT2
158			SRR3234391
159			SRR3234392			ZT5
160			SRR3234393
161			SRR3234394	17°C, 27°C (15 min)		ZT1
162			SRR3234395
163			SRR3234396	17°C, 27°C (1 h)		ZT2
164			SRR3234397
165			SRR3234398	17°C, 27°C (4 h)		ZT5
166			SRR3234399
167			SRR3234400	17°C		ZT1
168			SRR3234401
169			SRR3234402			ZT2
170			SRR3234403			ZT5
171			SRR3234407	22°C		ZT1
172			SRR3234408
173			SRR3234409			ZT2
174			SRR3234410			ZT5
175			SRR3234411	22°C, 27°C (15 min)		ZT1
176			SRR3234412	22°C, 27°C (1 h)		ZT2
177			SRR3234413	22°C, 27°C (4 h)		ZT5
178	Chloroplast signalling gates thermotolerance in Arabidopsis	RNA-seq	SRR5330560	22°C	8/16	ZT-4	whole seedling	8 DAS	PMID: 29444421	Dickinson 2018
179			SRR5330561			ZT0
180			SRR5330562			ZT1
181			SRR5330563			ZT2
182			SRR5330564			ZT4
183			SRR5330565			ZT8
184			SRR5330566			ZT12
185			SRR5330567			ZT16
186			SRR5330568	27°C		ZT-4
187			SRR5330569			ZT0
188			SRR5330570			ZT1
189			SRR5330571			ZT2
190			SRR5330572			ZT4
191			SRR5330573			ZT8
192			SRR5330574			ZT12
193			SRR5330575			ZT16
194			SRR5330576	17°C		ZT-4
195			SRR5330584
196			SRR5330577			ZT0
197			SRR5330585
198			SRR5330578			ZT1
199			SRR5330586
200			SRR5330579			ZT2
201			SRR5330587
202			SRR5330580			ZT4
203			SRR5330588
204			SRR5330581			ZT8
205			SRR5330589
206			SRR5330582			ZT12
207			SRR5330590
208			SRR5330583			ZT16
209			SRR5330591
210			SRR5330620	22°C		ZT1
211			SRR5330628
212			SRR5330624	27°C
213			SRR5330632
214	The G-Box Transcriptional Regulatory Code in Arabidopsis	RNA-seq	SRR6029212	27°C	8/16	ZT12	whole seedling	7 DAS	PMID: 28864470	Ezer 2017
215			SRR6029210			ZT8
216			SRR6029209			ZT4
217			SRR6029208			ZT1
218			SRR6029207			ZT0
219			SRR6029222			ZT22
220			SRR6029223			ZT20
221			SRR6029224			ZT2
222			SRR6029221	17°C		ZT0
223			SRR6029220			ZT1
224			SRR6029219			ZT20
225			SRR6029218			ZT22
226			SRR6029217			ZT8
227			SRR6029242			ZT4
228			SRR6029263			ZT2
229			SRR6029264			ZT12
230	The Evening Complex Coordinates Environmental and Endogenous signals in Arabidopsis	RNA-seq	SRR5478947	22°C	8/16	ZT-12	whole seedling	7 DAS	PMID: 28650433	Ezer 2017
231			SRR5478945			ZT-8
232			SRR5478943			ZT-4
233			SRR5478941			ZT-2
234			SRR5478939			ZT0
235			SRR5478937			ZT1
236			SRR5478935			ZT4
237			SRR5478933			ZT8
238			SRR5478946	27°C		ZT-12
239			SRR5478944			ZT-8
240			SRR5478942			ZT-4
241			SRR5478940			ZT-2
242			SRR5478938			ZT0
243			SRR5478936			ZT1
244			SRR5478934			ZT4
245			SRR5478932			ZT8
246	Brassinosteroid signaling-dependent root responses to prolonged elevated ambient temperature	RNA-seq	SRR5599387	21°C	16/8		root	10 DAS	PMID: 28827608	Martins 2017
247			SRR5599388
248			SRR5599389
249			SRR5599390	26°C
250			SRR5599391
251			SRR5599392
252	POWERDRESS-mediated histone deacetylation is essential for thermomorphogenesis in Arabidopsis thaliana	RNA-seq	SRR5860532	23°C	8/16	ZT2	whole seedling	6 DAS	PMID: 29547672	Tasset 2018
253			SRR5860533
254			SRR5860535	23°C, 27°C (2 h)
255			SRR5860534
256	Natural Variation Identifies ICARUS1, a Universal Gene Required for Cell Proliferation and Growth at High Temperatures in Arabidopsis thaliana	RNA-seq	SRR1802164	23°C	8/16	ZT5	whole seedling	6 DAS	PMID: 25951176	Zhu 2015
257			SRR1802165
258			SRR1802167	27°C
259			SRR1802168
