# Supplementary material for: Large-scale comparative transcriptomic analysis of temperature-responsive genes in Arabidopsis thaliana
Source: Plant Mol Biol. 2022 Jan 1;110(4-5):425–43. doi: 10.1007/s11103-021-01223-y (PMC9646545; doi:10.1007/s11103-021-01223-y)
Supplement: Supplementary file 4 — Supplementary file4 (XLSX 24 kb) [file 11103_2021_1223_MOESM4_ESM.xlsx]

## Sheet: p-values_tested_by_temp
## The differences of the mean normalized transcription values across temperature conditions was tested by ANOVA
## The multiple comparison of mean was tested by Tukey HSD, and the p-values are shown in the table below
## All the tests were implemented in R
* Full list of genes are in Table S3
				Tukey HSD Adjusted p-value
Cluster	Genes	ZT	ANOVA p-value	cold - freezing	low ambient - freezing	normal - freezing	high ambient - freezing	recovery - freezing	heat shock - freezing	low ambient - cold	normal - cold	high ambient - cold	recovery - cold	heat shock - cold	normal - low ambient	high ambient - low ambient	recovery - low ambient	heat shock - low ambient	high ambient - normal	recovery - normal	heat shock - normal	recovery - high ambient	heat shock - high ambient	heat shock - recovery
M-S-A	HSFs		<2E-16	0.228077	0.0451384	0.0721764	0.99979	0.565271	0	0.770833	0.952792	3.06e-05	0.959997	0	0.978291	1.19e-05	0.355422	0	1e-07	0.457698	0	0.0055427	0	0
	HSPs		<2E-16	0.999756	0.699837	0.99998	1e-07	0	0	0.024821	0.999905	0	0	0	0.0292578	0	0	0	0	0	0	0	0	0
	HSP70-4		<2E-16	0.999838	0.0798173	0.552358	0.944686	1	0.0058269	0.0012185	0.0201764	0.14969	0.996883	0	0.333365	1.6e-06	0.0005608	0	6.2e-06	0.0099089	0	0.522036	0.0001945	0
	FES1A		<2E-16	0.258054	0.0807132	0.0326688	0.752918	0.0807719	0.184701	0.878228	0.499365	0.847096	0.91213	0	1	0.344488	0.999923	0	0.0607361	0.999697	0	0.30504	0	0
	HSP18.5		<2E-16	0.990558	0.996457	0.0797578	0.0002538	0.0047405	0	1	9.59e-05	0	6e-07	0	0.021536	3.2e-06	0.0002911	0	0.0037599	0.259172	0	0.762238	0	0
	HSP90-1		<2E-16	0.999837	0.680982	0.999963	0.0673886	0.505976	3e-07	0.02942	0.760242	0.0001206	0.0544985	0	0.22087	0	1.6e-05	0	1e-07	0.0002999	0	0.546518	5e-06	0
M-S-B	CBFs		<2E-16	0.976318	0	0	0	0	0	0	0	0	0	0	1	0.981344	0.99738	0.999997	0.884077	0.971781	0.999993	0.999892	0.860089	0.956539
	CORs		<2E-16	0.0035493	0	0	0	0	0	0	0	0	0	0	0.452106	0.978305	0.759551	0.999756	0.0072536	0.999728	0.276949	0.0892383	0.711515	0.766111
	CZF1		<2E-16	0.0094194	4e-07	0	0	0	0	0.0001838	0	0	0	0	0.0203712	0.822221	0.256983	0.0113085	0.354584	0.955422	0.996682	0.948033	0.212868	0.810602
	DREB2A		<2E-16	0.100586	0.0001463	2e-07	5.58e-05	9.8e-06	0.68474	0.0060989	0	0.0006541	1.62e-05	0.239306	0.793295	1	0.999634	1.05e-05	0.562975	0.8708	0	0.998342	2e-07	0
	HSFC1		<2E-16	0.992006	0.0011546	0.0001126	3.4e-06	1.48e-05	2.19e-05	1e-06	0	0	0	0	1	0.638843	0.926769	0.979382	0.283311	0.74661	0.897054	0.990427	0.913289	0.999727
	HSFA6B		5.72e-07	0.669426	0.999808	0.962607	0.961032	0.918916	0.999943	0.0454315	4e-07	0.0001597	1.28e-05	0.0022449	0.980518	0.982201	0.936636	0.999999	0.999999	0.999254	0.767621	0.999981	0.876744	0.681726
	ZAT12		1.06e-15	0.0427484	1.1e-06	0	2.2e-06	2.5e-06	0.0002865	3.23e-05	0	2.71e-05	1.81e-05	0.0386875	0.999564	0.993072	0.972163	0.0866665	0.759915	0.511416	5.54e-05	0.999992	0.20487	0.243683
M-S-C	HSP15.4		6.97e-09	0.130807	0.230564	0.224042	4.3e-06	0.155815	0.0097102	1	0.991329	2.8e-06	1	0.435	0.999362	0.0006208	1	0.777809	0	0.99644	0.0676684	1.82e-05	0.0034796	0.55615
	PERs		<2E-16	7.71e-05	0	0.725504	0	0.998046	0.966099	0	0	0	0	0	0	0	0	0	0	0.0004446	5e-07	0	0	0.992223
	GSTs		<2E-16	1	0	0.767997	0.311106	0.703435	0.0041793	0	0.0093122	0.0016401	0.0284648	0	0	0	0	0	0	0.999787	3.6e-06	0	0	0.0016581
	SODs		0.00104	0.0008343	0.0401694	0.0011856	0.0014927	0.0001496	0.0005342	0.895906	0.999587	1	0.949143	0.999965	0.958549	0.916692	0.491726	0.814026	0.999635	0.760428	0.99198	0.982635	0.999998	0.98871
M-S-D	Auxin-related genes (IAAs+SAURs)		<2E-16	0	0	0	0	0	0	1	0	0.988948	0.963589	0	1.2e-06	0.997329	0.991804	3e-07	2e-07	0	0.975856	1	1e-07	0
	IAAs		1.14e-08	0.0001407	0.628707	0.0420902	0.562877	0.506177	0.0113404	0.0012053	0.0034534	4.73e-05	1.66e-05	0.255548	0.592175	1	1	0.212176	0.354555	0.32228	0.911792	1	0.0783499	0.0629208
	SAURs		<2E-16	0	0	0	0	0	0	0.153289	0	0.0018942	0.0003915	0	7e-07	0.99221	0.982842	1.3e-06	2e-07	0	0.999847	1	8e-07	2e-07
M-R-A	HSP18.5		1.79e-05										0.0265807	1.1e-05										0.0230859
	HSP90-1		4.49e-05										0.0502353	2.75e-05										0.0266858
	HSFs		<2E-16										0.862315	0										0
	HSPs		<2E-16										0	0										0
	SAP10		0.126										0.831252	0.24892										0.126816
	SAUR32		0.00101										0.0011716	0.0210111										0.53449
M-R-B	CBFs		<2E-16										0	0										0.368341
	CORs		1.42e-05										2.73e-05	0.0017883										0.53459
	HSFA6B		0.000429										0.0063733	0.0007268										0.711801
	HSFC1		1.18e-08										4e-07	1e-07										0.767256
R-S-A	genes involving the term "Response to light" (46 genes*)	0	<2E-16												0	0			1.7e-06
		1	0.0223												0.0185566	0.704848			0.118804
		2	5.71e-05												0.0038497	8.29e-05			0.904239
		4	0.00437												0.0152085	0.01253			0.969728
		5	0.00263												0.0064653	0.0066486			0.927116
		8	0.00752												0.0519856	0.0099974			0.956317
		12	0.000116												0.220369	6.49e-05			0.0756075
		16	1.05e-08												0.0050563	0			0.0057271
		20	5.41e-16												1.5e-06	0			0.0220134
		22	1.15e-11												8.09e-05	0			0.0236608
R-S-B	HSPs (14 genes*)	0	0.161												0.167029	0.355393			0.826237
		1	<2e-16												0	0			0
		2	<2e-16												0.960017	0			0
		4	3.13e-09												0.803405	0			4.5e-06
		5	9.83e-07												0.0001415	1.1e-06			0.803497
		8	0.000398												0.798773	0.0004672			0.0140025
		12	0.403												0.487027	0.991031			0.41968
		16	0.616												0.661762	0.678414			0.999607
		20	0.154												0.196413	0.99984			0.190964
		22	0.2												0.966493	0.385717			0.247855
R-S-C	genes involving the term "Translation" (17 genes*)	0	<2e-16												0	0			0
		1	<2e-16												0	0			0.809184
		2	<2e-16												0	0			0.267942
		4	<2e-16												0	0			0.54161
		5	<2e-16												0	0			0.0002359
		8	<2e-16												0	0			0.303465
		12	<2e-16												0	0			0.953416
		16	<2e-16												0	0			0
		20	<2e-16												0	0			0.102149
		22	<2e-16												0	0			0.0458035
R-R-A	HSPs																		1.3e-08

## Sheet: additional_p-values
## The differences of the mean normalized transcription values between each pair were tested by Wilcoxon test
Cluster	Genes	Temperature	p-value
M-S-C	PER HVGs vs PER non-HVGs	Freezing	0.0066
		Cold	0.0022
		Low ambient	2e-16
		Normal	0.0017
		High ambient	2.7e-11
		Heat shock	2e-16
		Recovery	5.1e-08
	GST HVGs vs GST non-HVGs	Freezing	0.0574
		Cold	0.91
		Low ambient	2e-16
		Normal	0.0009
		High ambient	2e-06
		Heat shock	2e-16
		Recovery	0.0057
M-S-D	IAA HVGs vs IAA non-HVGs	Freezing	0.3093
		Cold	0.0027
		Low ambient	0.2691
		Normal	0.0579
		High ambient	0.0067
		Heat shock	0.0372
		Recovery	0.1512
	SAUR HVGs vs SAUR non-HVGs	Freezing	7.9e-10
		Cold	2.1e-07
		Low ambient	0.11
		Normal	2e-16
		High ambient	0.21
		Heat shock	1.9e-06
		Recovery	0.19
M-R-A	SAP10 (root, MRA) vs SAP10 (shoot, non-HVGs)	Cold	1.6e-09
		Heat shock	8.8e-05
		Recovery	2.7e-06
	SAUR32 (root) vs SAUR32 (shoot, non-HVGs)	Cold	0.0045
		Heat shock	3.4e-07
		Recovery	2.7e-06
M-R-B	HSFA6B (root, M-R-B) vs HSFA6B (shoot, M-S-B)	Cold	4.7e-05
		Heat shock	0.00027
		Recovery	2.7e-06
	HSFC1 (root, M-R-B) vs HSFC1 (shoot, M-S-B)	Cold	0.00081
		Heat shock	3.4e-07
		Recovery	3.3e-05
