# Supplementary material for: Large-scale comparative transcriptomic analysis of temperature-responsive genes in Arabidopsis thaliana
Source: Plant Mol Biol. 2022 Jan 1;110(4-5):425–43. doi: 10.1007/s11103-021-01223-y (PMC9646545; doi:10.1007/s11103-021-01223-y)
Supplement: Supplementary file 5 — Supplementary file5 (XLSX 464 kb) [file 11103_2021_1223_MOESM5_ESM.xlsx]

## Sheet: datasets
Dataset no.	Title	accession no.	SRA accession	Genotype/ Variation	Library layout	Tempearature treatment	Light condition	Tissue type	Age	remarks	Reference	1st author
1	Transcriptional regulation of the ambient temperature response by H2A.Z nucleosomes and HSF1 transcription factors in Arabidopsis	GSM2092828	SRR3234473	HSFA1A::HSFA1A:FLAG	single-end	17°C, 15 min	16/8	whole seedling	12 DAS		DOI:https://doi.org/10.1016/j.molp.2017.08.014	Cortijo and Charoensawan 2017 in Mol Plant
2		GSM2092829	SRR3234474			27°C, 15 min
3		GSM2092830	SRR3234475			37°C, 15 min
4		GSM2092831	SRR3234476			17°C				input experiment, no antibody
5	Interaction between BZR1 and PIF4 integrates brassinosteroid and environmental responses	GSM865709	SRR402059	pPIF4::PIF4-myc	single-end	22°C-24°C	dark	Etiolate seedlings	5 DAS		DOI: 10.1038/ncb2545	Oh 2012 Nat Cell Biol
6		GSM865710	SRR402060	col-0 WT						input experiment
7	Cistrome and Epicistrome Features Shape the Regulatory DNA Landscape	GSM1925055	SRR2926125	CBF1	single-end	In vivo DAP-seq		young leaves			doi: 10.1016/j.cell.2016.04.038.	O'Malley 2016 in Cell
8		GSM1925057	SRR2926127	CBF2
9		GSM1925059	SRR2926129	CBF3
10		GSM1924998	SRR2926068	col-0 WT	paired-end					input, use only forward reads because reverse reads have very poor in quality

## Sheet: statistical_summary
TF	gene categories	number of target genes	cluster	number of genes	p-value (vs. all genes)
HSFA1a	common HSFA1a target genes in all temp (intersect)	222	M-S-A	10	9.53e-10
HSFA1a			M-S-B	28	2.2e-16
HSFA1a			M-S-C	1	0.7172
HSFA1a			M-S-D	7	0.01287
HSFA1a	all target genes in all temp (union)	1285	M-S-A	107	2.2e-16
HSFA1a			M-S-B	92	2.2e-16
HSFA1a			M-S-C	15	0.01534
HSFA1a			M-S-D	36	2.864e-11
HSFA1a	all HSFA1a target genes at 37°C	560	M-S-A	103	2.2e-16
HSFA1a			M-S-B	41	2.2e-16
HSFA1a			M-S-C	3	0.7457
HSFA1a			M-S-D	12	0.006368
HSFA1a	all HSFA1a target genes at 27°C	702	M-S-A	52	2.2e-16
HSFA1a			M-S-B	61	2.2e-16
HSFA1a			M-S-C	8	0.1523
HSFA1a			M-S-D	26	1.364e-12
HSFA1a	all HSFA1a target genes at 17°C	841	M-S-A	13	0.0173
HSFA1a			M-S-B	77	2.2e-16
HSFA1a			M-S-C	13	0.0008368
HSFA1a			M-S-D	23	3.006e-07
HSFA1a	unique HSFA1a target genes at 37°C	225	M-S-A	52	2.2e-16
PIF4	all PIF4 target genes at 22°C	2120	M-S-A	11	0.1036
PIF4			M-S-B	64	5.273e-13
PIF4			M-S-C	19	0.1247
PIF4			M-S-D	64	2.2e-16
CBF1	all CBF1 target genes	4097	M-S-A	27	0.1993
CBF1			M-S-B	118	2.2e-16
CBF1			M-S-C	28	0.7227
CBF1			M-S-D	54	0.02592
CBF2	all CBF2 target genes	2130	M-S-A	15	0.5288
CBF2			M-S-B	70	4.036e-14
CBF2			M-S-C	18	0.2196
CBF2			M-S-D	27	0.2039
CBF3	all CBF3 target genes	3539	M-S-A	30	0.8448
CBF3			M-S-B	108	2.2e-16
CBF3			M-S-C	27	0.3296
CBF3			M-S-D	49	0.01345
note: number of background HVGs in each M-Ss Cluster are calculated from the common genes between ATH1 (microarray gene annotation) and TxDb.Athailiana.BioMart.plantsmart28 (ChIP-seq annotation)
M-S-A	167
M-S-B	293
M-S-C	131
M-S-D	205

## Sheet: HSFA1a_target_genes
Temperature	GeneID	Gene_name	- log q-value	type	annotation
37°C	AT1G01120	KCS1	2.85357	shared_17_27_37	Promoter
37°C	AT1G01120	KCS1	5.7433	shared_17_27_37	Promoter
37°C	AT1G01470	LEA14	2.21866	shared_17_27_37	Promoter
37°C	AT1G01560	MPK11	2.90931	shared_17_27_37	Promoter
37°C	AT1G01560	MPK11	3.52935	shared_17_27_37	Promoter
37°C	AT1G01560	MPK11	4.24002	shared_17_27_37	Promoter
37°C	AT1G01720	NAC002	10.8885	shared_17_27_37	Promoter
37°C	AT1G01820	PEX11C	2.21866	unique_37	Promoter
37°C	AT1G01820	PEX11C	4.97315	unique_37	Exon
37°C	AT1G01830	AT1G01830	2.85357	unique_37	Exon
37°C	AT1G01830	AT1G01830	5.02377	unique_37	Promoter
37°C	AT1G03070	LFG4	29.9265	unique_37	Promoter
37°C	AT1G03130	PSAD2	9.22094	shared_17_27_37	Promoter
37°C	AT1G06040	BBX24	7.77016	shared_17_27_37	Promoter
37°C	AT1G06570	HPD	2.21866	shared_17_27_37	Promoter
37°C	AT1G06680	PSBP1	9.08264	shared_17_27_37	Promoter
37°C	AT1G07350	SR45A	28.7636	shared_27_37	3' UTR
37°C	AT1G07410	RABA2B	2.21866	unique_37	Promoter
37°C	AT1G07420	SMO2-2	2.85357	unique_37	Promoter
37°C	AT1G07420	SMO2-2	5.7433	unique_37	Promoter
37°C	AT1G07420	SMO2-2	4.97315	unique_37	Promoter
37°C	AT1G07420	SMO2-2	4.97315	unique_37	Exon
37°C	AT1G07430	AIP1	4.97315	unique_37	Downstream
37°C	AT1G07430	AIP1	9.9331	unique_37	3' UTR
37°C	AT1G07430	AIP1	5.26795	unique_37	Promoter
37°C	AT1G07430	AIP1	3.9768	unique_37	Promoter
37°C	AT1G07430	AIP1	4.97315	unique_37	Promoter
37°C	AT1G07430	AIP1	1.72163	unique_37	Promoter
37°C	AT1G07890	APX1	12.4249	shared_17_27_37	Promoter
37°C	AT1G07890	APX1	7.33604	shared_17_27_37	Promoter
37°C	AT1G07890	APX1	8.16971	shared_17_27_37	3' UTR
37°C	AT1G07890	APX1	11.8929	shared_17_27_37	Distal Intergenic
37°C	AT1G08380	PSAO	2.21866	shared_17_27_37	Promoter
37°C	AT1G08570	ACHT4	12.9301	shared_17_27_37	3' UTR
37°C	AT1G08650	PPCK1	2.79379	shared_17_37	Promoter
37°C	AT1G08650	PPCK1	6.47007	shared_17_37	Promoter
37°C	AT1G08650	PPCK1	4.24002	shared_17_37	3' UTR
37°C	AT1G09070	SRC2	12.9901	shared_17_27_37	Promoter
37°C	AT1G09070	SRC2	3.37204	shared_17_27_37	Exon
37°C	AT1G09090	RBOHB	4.24002	unique_37	3' UTR
37°C	AT1G09130	AT1G09130	2.85089	shared_27_37	Promoter
37°C	AT1G09130	AT1G09130	18.0349	shared_27_37	Promoter
37°C	AT1G09130	AT1G09130	4.61028	shared_27_37	3' UTR
37°C	AT1G09130	AT1G09130	3.08272	shared_27_37	Intron
37°C	AT1G09140	SR30	7.16635	unique_37	Exon
37°C	AT1G09140	SR30	4.97315	unique_37	Promoter
37°C	AT1G09140	SR30	11.8205	unique_37	Promoter
37°C	AT1G09140	SR30	8.90126	unique_37	Promoter
37°C	AT1G09970	LRR XI-23	4.22642	shared_17_27_37	Promoter
37°C	AT1G09970	LRR XI-23	3.52935	shared_17_27_37	Promoter
37°C	AT1G09970	LRR XI-23	5.7433	shared_17_27_37	Promoter
37°C	AT1G10960	FD1	46.3084	shared_17_27_37	Promoter
37°C	AT1G10970	ZIP4	3.52935	unique_37	Promoter
37°C	AT1G11660	HSP70-16	2.90931	unique_37	Promoter
37°C	AT1G11660	HSP70-16	4.97315	unique_37	Exon
37°C	AT1G13080	CYP71B2	3.91937	shared_17_27_37	Promoter
37°C	AT1G13080	CYP71B2	6.54242	shared_17_27_37	Promoter
37°C	AT1G13260	RAV1	7.3658	shared_17_27_37	Promoter
37°C	AT1G13700	PGL1	8.21062	unique_37	Intron
37°C	AT1G13700	PGL1	5.7433	unique_37	Promoter
37°C	AT1G14200	AT1G14200	36.9379	shared_27_37	Promoter
37°C	AT1G14210	AT1G14210	4.24002	unique_37	Promoter
37°C	AT1G14345	AT1G14345	2.21866	shared_17_27_37	Promoter
37°C	AT1G14345	AT1G14345	2.29467	shared_17_27_37	Promoter
37°C	AT1G14360	UTR3	3.2428	unique_37	Exon
37°C	AT1G14970	OFUT4	2.21866	unique_37	Promoter
37°C	AT1G14980	CPN10	3.52935	shared_27_37	Promoter
37°C	AT1G15010	AT1G15010	7.3791	shared_17_27_37	Promoter
37°C	AT1G15820	LHCB6	8.21062	shared_17_27_37	3' UTR
37°C	AT1G15820	LHCB6	3.52935	shared_17_27_37	Promoter
37°C	AT1G15820	LHCB6	4.24002	shared_17_27_37	Promoter
37°C	AT1G16030	HSP70-5	38.1308	unique_37	Exon
37°C	AT1G17860	KTI2	4.24083	shared_27_37	Promoter
37°C	AT1G17860	KTI2	17.7038	shared_27_37	Promoter
37°C	AT1G17870	EGY3	15.7216	unique_37	Promoter
37°C	AT1G17870	EGY3	3.9768	unique_37	Promoter
37°C	AT1G17870	EGY3	2.85357	unique_37	Promoter
37°C	AT1G19180	TIFY10A	4.24002	unique_37	Promoter
37°C	AT1G19180	TIFY10A	6.54242	unique_37	Promoter
37°C	AT1G19180	TIFY10A	8.90529	unique_37	Promoter
37°C	AT1G19210	ERF017	2.29467	unique_37	Promoter
37°C	AT1G20340	DRT112	6.54242	shared_17_27_37	Promoter
37°C	AT1G20430	AT1G20430	1.87955	shared_27_37	Promoter
37°C	AT1G20440	COR47	40.7559	shared_17_37	Promoter
37°C	AT1G20450	ERD10	28.2549	shared_17_27_37	Promoter
37°C	AT1G20640	NLP4	4.9717	unique_37	Promoter
37°C	AT1G20640	NLP4	2.90931	unique_37	Promoter
37°C	AT1G20640	NLP4	2.21866	unique_37	Exon
37°C	AT1G20640	NLP4	10.6236	unique_37	Exon
37°C	AT1G20650	PBL21	10.6236	unique_37	Exon
37°C	AT1G21550	CML44	9.86637	unique_37	Promoter
37°C	AT1G21560	AT1G21560	4.24002	unique_37	Promoter
37°C	AT1G21910	ERF012	15.7216	shared_17_27_37	Promoter
37°C	AT1G22190	RAP2-13	4.9717	shared_17_27_37	Promoter
37°C	AT1G22190	RAP2-13	1.81483	shared_17_27_37	Exon
37°C	AT1G23190	PGM3	11.8205	unique_37	Promoter
37°C	AT1G23740	AOR	4.24002	unique_37	Exon
37°C	AT1G23740	AOR	4.24002	unique_37	Promoter
37°C	AT1G25560	TEM1	12.4249	shared_17_27_37	Exon
37°C	AT1G26270	PI4KG5	1.70587	shared_27_37	Promoter
37°C	AT1G26800	MPSR1	33.4323	shared_27_37	Promoter
37°C	AT1G26920	AT1G26920	4.97315	shared_17_27_37	Promoter
37°C	AT1G27090	AT1G27090	4.97315	shared_17_27_37	Exon
37°C	AT1G27090	AT1G27090	3.55931	shared_17_27_37	3' UTR
37°C	AT1G27090	AT1G27090	3.62941	shared_17_27_37	Intron
37°C	AT1G27090	AT1G27090	16.7387	shared_17_27_37	Promoter
37°C	AT1G27090	AT1G27090	4.97315	shared_17_27_37	Promoter
37°C	AT1G27090	AT1G27090	6.54242	shared_17_27_37	3' UTR
37°C	AT1G27090	AT1G27090	4.97315	shared_17_27_37	Intron
37°C	AT1G27290	AT1G27290	6.38484	shared_17_27_37	Promoter
37°C	AT1G27300	AT1G27300	2.79379	shared_27_37	Promoter
37°C	AT1G27300	AT1G27300	4.47013	shared_27_37	Promoter
37°C	AT1G27730	ZAT10	24.2187	shared_17_27_37	Promoter
37°C	AT1G29470	AT1G29470	4.96338	unique_37	Intron
37°C	AT1G29470	AT1G29470	2.85357	unique_37	Intron
37°C	AT1G29470	AT1G29470	4.9717	unique_37	Intron
37°C	AT1G29470	AT1G29470	4.97315	unique_37	Exon
37°C	AT1G30070	AT1G30070	38.2991	shared_27_37	Exon
37°C	AT1G30200	AT1G30200	6.34473	unique_37	Distal Intergenic
37°C	AT1G30330	ARF6	2.85357	unique_37	Distal Intergenic
37°C	AT1G30360	ERD4	3.55931	shared_17_27_37	Promoter
37°C	AT1G30360	ERD4	9.86637	shared_17_27_37	Promoter
37°C	AT1G30360	ERD4	10.5885	shared_17_27_37	Exon
37°C	AT1G30360	ERD4	14.7233	shared_17_27_37	Exon
37°C	AT1G32700	AT1G32700	2.21866	unique_37	3' UTR
37°C	AT1G32920	AT1G32920	3.52935	shared_17_27_37	Promoter
37°C	AT1G35660	AT1G35660	3.52935	unique_37	Promoter
37°C	AT1G35660	AT1G35660	2.90931	unique_37	Promoter
37°C	AT1G36370	SHM7	8.21062	shared_17_27_37	Exon
37°C	AT1G36370	SHM7	4.24083	shared_17_27_37	Promoter
37°C	AT1G43160	RAP2-6	14.7233	shared_17_27_37	Promoter
37°C	AT1G44414	AT1G44414	9.04448	shared_17_27_37	Promoter
37°C	AT1G44414	AT1G44414	3.77399	shared_17_27_37	Promoter
37°C	AT1G48410	AGO1	2.85357	unique_37	Promoter
37°C	AT1G50640	ERF3	3.37204	shared_17_27_37	Promoter
37°C	AT1G52550	AT1G52550	14.2934	unique_37	Promoter
37°C	AT1G52870	AT1G52870	26.6456	unique_37	Promoter
37°C	AT1G53540	HSP17.6C	72.7508	unique_37	Promoter
37°C	AT1G54050	HSP17.4B	47.1044	shared_27_37	Promoter
37°C	AT1G54830	NFYC3	4.59194	shared_17_27_37	Promoter
37°C	AT1G55300	TAF7	4.24002	unique_37	Promoter
37°C	AT1G55330	AGP21	1.76594	unique_37	Promoter
37°C	AT1G55530	AT1G55530	11.8205	shared_27_37	Exon
37°C	AT1G55530	AT1G55530	12.4249	shared_27_37	Promoter
37°C	AT1G55670	PSAG	2.85357	shared_17_27_37	Promoter
37°C	AT1G55670	PSAG	6.92993	shared_17_27_37	Promoter
37°C	AT1G56660	AT1G56660	4.33006	shared_17_27_37	Exon
37°C	AT1G60950	FD2	6.65368	shared_17_27_37	Promoter
37°C	AT1G60950	FD2	5.70774	shared_17_27_37	Exon
37°C	AT1G61340	AT1G61340	8.70546	unique_37	Promoter
37°C	AT1G61520	LHCA3	1.40422	shared_17_27_37	Promoter
37°C	AT1G61890	DTX37	2.79379	shared_17_27_37	Exon
37°C	AT1G62180	2002-04-01	1.72163	shared_17_27_37	Exon
37°C	AT1G62380	ACO2	3.55931	shared_17_27_37	Exon
37°C	AT1G62380	ACO2	3.55931	shared_17_27_37	3' UTR
37°C	AT1G62390	Phox2	2.90931	unique_37	Promoter
37°C	AT1G62570	FMOGS-OX4	8.06841	shared_17_27_37	Promoter
37°C	AT1G62740	HOP2	7.3791	shared_17_27_37	Promoter
37°C	AT1G62750	CPEFG	14.7233	shared_27_37	Exon
37°C	AT1G62750	CPEFG	3.55931	shared_27_37	Exon
37°C	AT1G64200	VHA-E3	3.55931	unique_37	Promoter
37°C	AT1G64200	VHA-E3	4.97315	unique_37	Promoter
37°C	AT1G64200	VHA-E3	3.52935	unique_37	Promoter
37°C	AT1G64720	CP5	4.24002	shared_17_27_37	3' UTR
37°C	AT1G65980	PRXIIB	4.61028	unique_37	Promoter
37°C	AT1G65980	PRXIIB	4.9717	unique_37	Promoter
37°C	AT1G66070	AT1G66070	3.52935	unique_37	Promoter
37°C	AT1G66080	AT1G66080	5.82422	unique_37	Downstream
37°C	AT1G66080	AT1G66080	14.4156	unique_37	Promoter
37°C	AT1G66090	AT1G66090	17.7693	shared_27_37	Promoter
37°C	AT1G66090	AT1G66090	2.85357	shared_27_37	Promoter
37°C	AT1G66090	AT1G66090	6.54242	shared_27_37	Exon
37°C	AT1G66180	AT1G66180	5.7433	shared_17_27_37	Promoter
37°C	AT1G66400	CML23	4.97315	shared_17_27_37	Promoter
37°C	AT1G66490	AT1G66490	7.16635	shared_17_27_37	Promoter
37°C	AT1G66510	AT1G66510	2.79379	unique_37	Exon
37°C	AT1G66520	pde194	3.55931	unique_37	3' UTR
37°C	AT1G67360	AT1G67360	49.7011	shared_27_37	Promoter
37°C	AT1G67740	PSBY	2.79379	shared_17_27_37	Downstream
37°C	AT1G67740	PSBY	9.08264	shared_17_27_37	Promoter
37°C	AT1G68140	AT1G68140	3.52935	unique_37	3' UTR
37°C	AT1G68140	AT1G68140	6.54242	unique_37	Exon
37°C	AT1G68140	AT1G68140	4.24083	unique_37	Promoter
37°C	AT1G68290	ENDO2	4.24002	unique_37	Promoter
37°C	AT1G68290	ENDO2	2.29467	unique_37	Exon
37°C	AT1G68300	AT1G68300	5.7433	unique_37	Promoter
37°C	AT1G68440	AT1G68440	3.91937	shared_17_27_37	Promoter
37°C	AT1G68440	AT1G68440	3.55931	shared_17_27_37	3' UTR
37°C	AT1G68440	AT1G68440	2.21866	shared_17_27_37	Downstream
37°C	AT1G68840	RAV2	8.21062	shared_17_27_37	Promoter
37°C	AT1G68930	PCMP-H22	5.7433	unique_37	Promoter
37°C	AT1G69760	AT1G69760	7.57555	shared_17_27_37	Promoter
37°C	AT1G69840	HIR2	5.7433	shared_27_37	Exon
37°C	AT1G69840	HIR2	3.52935	shared_27_37	Exon
37°C	AT1G70280	AT1G70280	3.52935	shared_17_27_37	3' UTR
37°C	AT1G70290	TPS8	2.21866	shared_17_27_37	Exon
37°C	AT1G70290	TPS8	3.9768	shared_17_27_37	Exon
37°C	AT1G70290	TPS8	8.06841	shared_17_27_37	Exon
37°C	AT1G70300	POT6	2.21866	unique_37	Promoter
37°C	AT1G70780	AT1G70780	9.63714	shared_17_27_37	Downstream
37°C	AT1G70780	AT1G70780	5.67511	shared_17_27_37	3' UTR
37°C	AT1G70780	AT1G70780	8.81291	shared_17_27_37	Promoter
37°C	AT1G71000	AT1G71000	31.0985	unique_37	Promoter
37°C	AT1G71030	ATMYBL2	4.8997	shared_17_27_37	Promoter
37°C	AT1G72660	DRG2	2.90931	unique_37	Promoter
37°C	AT1G72660	DRG2	4.24002	unique_37	Promoter
37°C	AT1G73480	AT1G73480	4.97315	shared_17_27_37	Promoter
37°C	AT1G73480	AT1G73480	2.21866	shared_17_27_37	Promoter
37°C	AT1G73480	AT1G73480	4.19738	shared_17_27_37	Promoter
37°C	AT1G73480	AT1G73480	12.8202	shared_17_27_37	Promoter
37°C	AT1G73480	AT1G73480	2.26904	shared_17_27_37	Intron
37°C	AT1G73480	AT1G73480	9.75172	shared_17_27_37	Intron
37°C	AT1G73490	AT1G73490	35.8653	shared_17_27_37	3' UTR
37°C	AT1G74300	AT1G74300	4.24002	unique_37	Exon
37°C	AT1G74310	CLPB1	92.7706	shared_27_37	Promoter
37°C	AT1G74320	AT1G74320	4.9717	unique_37	Exon
37°C	AT1G74320	AT1G74320	3.52935	unique_37	Downstream
37°C	AT1G75370	AT1G75370	2.21866	unique_37	Downstream
37°C	AT1G75370	AT1G75370	6.54242	unique_37	3' UTR
37°C	AT1G75370	AT1G75370	5.7433	unique_37	3' UTR
37°C	AT1G76080	CDSP32	3.28525	shared_17_27_37	3' UTR
37°C	AT1G76080	CDSP32	10.6236	shared_17_27_37	Promoter
37°C	AT1G76080	CDSP32	4.24002	shared_17_27_37	Promoter
37°C	AT1G76180	ERD14	21.2326	shared_17_27_37	Promoter
37°C	AT1G78070	AT1G78070	4.24002	shared_17_27_37	Promoter
37°C	AT1G78070	AT1G78070	4.24083	shared_17_27_37	Exon
37°C	AT1G78070	AT1G78070	4.31664	shared_17_27_37	Exon
37°C	AT1G78070	AT1G78070	5.14608	shared_17_27_37	3' UTR
37°C	AT1G78080	RAP2-4	6.65368	shared_17_27_37	Distal Intergenic
37°C	AT1G78080	RAP2-4	49.1411	shared_17_27_37	Exon
37°C	AT1G78310	VQ9	4.79274	shared_17_27_37	3' UTR
37°C	AT1G78370	GSTU20	8.41795	unique_37	3' UTR
37°C	AT1G78380	GSTU19	5.62944	unique_37	Promoter
37°C	AT1G79160	AT1G79160	7.45696	shared_17_27_37	Promoter
37°C	AT1G79540	AT1G79540	12.7711	shared_27_37	Downstream
37°C	AT1G79550	PGK3	4.22642	shared_27_37	Intron
37°C	AT1G79550	PGK3	8.06841	shared_27_37	Promoter
37°C	AT1G79550	PGK3	2.21866	shared_27_37	Promoter
37°C	AT1G79550	PGK3	4.62661	shared_27_37	Promoter
37°C	AT1G80440	AT1G80440	19.7451	shared_17_27_37	Promoter
37°C	AT1G80440	AT1G80440	3.9768	shared_17_27_37	3' UTR
37°C	AT1G80450	VQ11	5.72149	shared_17_27_37	Downstream
37°C	AT1G80920	ATJ8	2.90931	shared_17_27_37	Promoter
37°C	AT1G80920	ATJ8	2.85357	shared_17_27_37	Promoter
37°C	AT1G80920	ATJ8	3.55931	shared_17_27_37	Promoter
37°C	AT2G01140	FBA3	4.9717	unique_37	Distal Intergenic
37°C	AT2G01150	RHA2B	8.70546	shared_17_27_37	Promoter
37°C	AT2G01670	NUDT17	1.70587	shared_17_37	3' UTR
37°C	AT2G01670	NUDT17	3.62941	shared_17_37	Promoter
37°C	AT2G02750	PCMP-E22	2.59792	unique_37	Promoter
37°C	AT2G02760	UBC2	4.24002	unique_37	3' UTR
37°C	AT2G02760	UBC2	4.9717	unique_37	Exon
37°C	AT2G04030	HSP90-5	4.97315	shared_27_37	Promoter
37°C	AT2G04030	HSP90-5	4.24002	shared_27_37	Promoter
37°C	AT2G04030	HSP90-5	5.7433	shared_27_37	Exon
37°C	AT2G04030	HSP90-5	6.47007	shared_27_37	Exon
37°C	AT2G04520	AT2G04520	9.84762	unique_37	Promoter
37°C	AT2G04520	AT2G04520	4.61028	unique_37	Promoter
37°C	AT2G06520	PSBX	2.21866	shared_17_27_37	Promoter
37°C	AT2G07714	AT2G07714	2.90173	unique_37	Promoter
37°C	AT2G07715	AT2G07715	1.72163	shared_27_37	Promoter
37°C	AT2G07716	NA	2.13004	unique_37	Promoter
37°C	AT2G07718	AT2G07718	3.44461	unique_37	Exon
37°C	AT2G07718	AT2G07718	5.76023	unique_37	Promoter
37°C	AT2G07719	AT2G07719	3.05196	unique_37	Promoter
37°C	AT2G07722	AT2G07722	2.2269	unique_37	Promoter
37°C	AT2G07722	AT2G07722	2.40436	unique_37	Downstream
37°C	AT2G07738	AT2G07738	1.44181	unique_37	Downstream
37°C	AT2G07738	AT2G07738	2.30818	unique_37	Downstream
37°C	AT2G15080	AtRLP19	2.79379	shared_17_27_37	Promoter
37°C	AT2G15970	COR413PM1	10.3379	shared_17_27_37	Promoter
37°C	AT2G16720	MYB7	4.24002	unique_37	Promoter
37°C	AT2G17840	ERD7	15.7258	shared_17_27_37	Promoter
37°C	AT2G18510	emb2444	3.37204	unique_37	3' UTR
37°C	AT2G18510	emb2444	4.24083	unique_37	3' UTR
37°C	AT2G18510	emb2444	4.24002	unique_37	Promoter
37°C	AT2G18660	EGC2	4.24002	unique_37	Promoter
37°C	AT2G18700	TPS11	2.72623	shared_27_37	Exon
37°C	AT2G19310	HSP18.5	38.2991	shared_27_37	Promoter
37°C	AT2G20670	AT2G20670	5.7433	shared_17_27_37	Exon
37°C	AT2G20670	AT2G20670	2.85357	shared_17_27_37	Promoter
37°C	AT2G20890	THF1	4.1805	unique_37	Promoter
37°C	AT2G22230	AT2G22230	4.24002	unique_37	Intron
37°C	AT2G22230	AT2G22230	3.52935	unique_37	3' UTR
37°C	AT2G22240	IPS2	4.9717	unique_37	Exon
37°C	AT2G22240	IPS2	5.7433	unique_37	Exon
37°C	AT2G22240	IPS2	9.69437	unique_37	Promoter
37°C	AT2G22240	IPS2	3.55931	unique_37	Promoter
37°C	AT2G23120	AT2G23120	12.1378	shared_17_27_37	Promoter
37°C	AT2G23200	AT2G23200	3.52935	unique_37	Exon
37°C	AT2G24550	AT2G24550	4.97315	shared_17_27_37	Promoter
37°C	AT2G25080	GPX1	5.7433	shared_17_27_37	Promoter
37°C	AT2G25490	EBF1	4.24002	shared_17_27_37	Promoter
37°C	AT2G26110	AT2G26110	1.81483	unique_37	Promoter
37°C	AT2G26135	AT2G26135	3.52935	unique_37	3' UTR
37°C	AT2G26135	AT2G26135	2.79379	unique_37	Exon
37°C	AT2G26135	AT2G26135	2.90931	unique_37	Exon
37°C	AT2G26140	FTSH4	2.29467	unique_37	Intron
37°C	AT2G26140	FTSH4	3.52935	unique_37	Promoter
37°C	AT2G26150	HSFA2	48.8543	shared_27_37	Promoter
37°C	AT2G26530	AR781	2.29467	shared_17_27_37	Promoter
37°C	AT2G26680	AT2G26680	7.3658	shared_27_37	Downstream
37°C	AT2G26680	AT2G26680	4.31664	shared_27_37	3' UTR
37°C	AT2G26680	AT2G26680	4.44929	shared_27_37	Exon
37°C	AT2G27080	NHL13	3.52935	shared_17_27_37	Promoter
37°C	AT2G27080	NHL13	6.54242	shared_17_27_37	Promoter
37°C	AT2G27500	AT2G27500	1.70587	shared_17_27_37	Promoter
37°C	AT2G27580	SAP3	6.10313	shared_27_37	Promoter
37°C	AT2G27580	SAP3	9.83533	shared_27_37	Promoter
37°C	AT2G27840	HDT4	9.21938	unique_37	Promoter
37°C	AT2G28000	CPN60A1	10.8885	unique_37	Promoter
37°C	AT2G28000	CPN60A1	5.7433	unique_37	Exon
37°C	AT2G28000	CPN60A1	20.9405	unique_37	Exon
37°C	AT2G28010	AT2G28010	12.4249	unique_37	Exon
37°C	AT2G29450	GSTU5	34.0222	shared_17_27_37	Promoter
37°C	AT2G29500	HSP17.6B	78.017	shared_27_37	Promoter
37°C	AT2G30520	RPT2	5.95057	shared_17_27_37	Promoter
37°C	AT2G30570	PSBW	6.54242	shared_17_27_37	Promoter
37°C	AT2G31240	AT2G31240	1.70587	unique_37	Downstream
37°C	AT2G31240	AT2G31240	2.85357	unique_37	Downstream
37°C	AT2G31380	BBX25	4.79274	shared_17_27_37	3' UTR
37°C	AT2G32120	HSP70-8	39.5299	unique_37	Promoter
37°C	AT2G32150	AT2G32150	3.52935	unique_37	Promoter
37°C	AT2G32160	AT2G32160	6.47007	shared_17_27_37	3' UTR
37°C	AT2G33590	AT2G33590	7.96416	unique_37	Promoter
37°C	AT2G33590	AT2G33590	3.52935	unique_37	Intron
37°C	AT2G33600	AT2G33600	4.97315	unique_37	Promoter
37°C	AT2G33600	AT2G33600	5.7433	unique_37	Promoter
37°C	AT2G34585	AT2G34585	5.7433	unique_37	Promoter
37°C	AT2G36220	AT2G36220	2.85357	shared_17_27_37	Distal Intergenic
37°C	AT2G36220	AT2G36220	5.7433	shared_17_27_37	Distal Intergenic
37°C	AT2G36220	AT2G36220	4.24002	shared_17_27_37	Promoter
37°C	AT2G36220	AT2G36220	21.9468	shared_17_27_37	Promoter
37°C	AT2G36320	SAP4	4.59704	shared_17_27_37	3' UTR
37°C	AT2G36460	FBA6	14.729	shared_27_37	Promoter
37°C	AT2G36830	TIP1-1	25.3365	shared_27_37	Promoter
37°C	AT2G37190	RPL12A	10.9831	shared_27_37	Promoter
37°C	AT2G38310	PYL4	14.7233	shared_17_27_37	Promoter
37°C	AT2G38340	DREB2E	6.13559	unique_37	Promoter
37°C	AT2G38360	PRA1B4	2.85357	shared_17_27_37	Promoter
37°C	AT2G39010	PIP2-6	3.52935	shared_17_27_37	Promoter
37°C	AT2G39010	PIP2-6	3.52935	shared_17_27_37	Exon
37°C	AT2G39010	PIP2-6	6.54242	shared_17_27_37	Intron
37°C	AT2G39010	PIP2-6	4.24083	shared_17_27_37	Intron
37°C	AT2G39020	AT2G39020	2.06924	unique_37	3' UTR
37°C	AT2G39020	AT2G39020	3.37204	unique_37	Downstream
37°C	AT2G39020	AT2G39020	3.52935	unique_37	Promoter
37°C	AT2G39725	AT2G39725	2.35284	shared_17_27_37	Promoter
37°C	AT2G39725	AT2G39725	25.3365	shared_17_27_37	Exon
37°C	AT2G39980	AT2G39980	18.8136	shared_17_27_37	Promoter
37°C	AT2G40000	HSPRO2	32.2726	shared_17_27_37	Promoter
37°C	AT2G40290	AT2G40290	2.21866	unique_37	Promoter
37°C	AT2G41100	CML12	3.23032	shared_17_27_37	Promoter
37°C	AT2G41110	CAM2	4.31664	shared_17_27_37	Promoter
37°C	AT2G41410	CML35	12.7711	shared_17_27_37	Promoter
37°C	AT2G41430	ERD15	2.76695	shared_17_27_37	Promoter
37°C	AT2G41440	AT2G41440	3.52935	unique_37	Promoter
37°C	AT2G42600	PPC2	4.97315	unique_37	Promoter
37°C	AT2G42620	MAX2	4.9717	shared_17_27_37	Promoter
37°C	AT2G42620	MAX2	3.52935	shared_17_27_37	Promoter
37°C	AT2G43030	RPL3A	4.8997	unique_37	Promoter
37°C	AT2G44130	AT2G44130	8.06841	shared_27_37	Promoter
37°C	AT2G45180	AT2G45180	2.59792	shared_17_27_37	Promoter
37°C	AT2G45180	AT2G45180	4.59704	shared_17_27_37	Promoter
37°C	AT2G45960	PIP1B	9.97496	shared_17_27_37	Promoter
37°C	AT2G45960	PIP1B	7.97139	shared_17_27_37	Intron
37°C	AT2G45960	PIP1B	8.36794	shared_17_27_37	3' UTR
37°C	AT2G45960	PIP1B	4.24002	shared_17_27_37	3' UTR
37°C	AT2G46240	BAG6	89.0098	shared_27_37	Promoter
37°C	AT2G46250	AT2G46250	9.20484	shared_27_37	Exon
37°C	AT2G46250	AT2G46250	6.9778	shared_27_37	Exon
37°C	AT2G46830	CCA1	2.76695	shared_17_27_37	Promoter
37°C	AT2G46840	DUF4	5.5283	shared_27_37	Exon
37°C	AT2G47170	ARF1	4.19738	unique_37	Exon
37°C	AT2G47180	GOLS1	42.0082	shared_17_37	Promoter
37°C	AT2G48160	AT2G48160	8.00484	shared_27_37	Distal Intergenic
37°C	AT3G01500	BCA1	4.9717	shared_17_27_37	Promoter
37°C	AT3G02480	AT3G02480	5.95057	shared_27_37	3' UTR
37°C	AT3G03270	AT3G03270	13.3516	unique_37	Exon
37°C	AT3G03270	AT3G03270	9.08264	unique_37	3' UTR
37°C	AT3G03270	AT3G03270	3.52935	unique_37	Promoter
37°C	AT3G03270	AT3G03270	2.79379	unique_37	Promoter
37°C	AT3G03990	D14	19.8701	shared_17_27_37	Promoter
37°C	AT3G04000	ChlADR2	2.75664	shared_17_27_37	Promoter
37°C	AT3G04120	GAPC1	2.85357	unique_37	Promoter
37°C	AT3G04120	GAPC1	7.2573	unique_37	Promoter
37°C	AT3G04120	GAPC1	1.70587	unique_37	Promoter
37°C	AT3G04130	AT3G04130	8.5895	unique_37	Promoter
37°C	AT3G04130	AT3G04130	7.2573	unique_37	Promoter
37°C	AT3G04130	AT3G04130	4.47013	unique_37	Promoter
37°C	AT3G04710	TPR10	2.85357	unique_37	Promoter
37°C	AT3G07090	AT3G07090	37.3354	shared_17_27_37	3' UTR
37°C	AT3G07150	AT3G07150	4.24083	unique_37	Promoter
37°C	AT3G07150	AT3G07150	3.55931	unique_37	Promoter
37°C	AT3G07350	AT3G07350	1.70587	shared_17_27_37	Promoter
37°C	AT3G07350	AT3G07350	5.70774	shared_17_27_37	Promoter
37°C	AT3G07350	AT3G07350	3.52935	shared_17_27_37	Distal Intergenic
37°C	AT3G07770	HSP90-6	3.52935	unique_37	Promoter
37°C	AT3G07770	HSP90-6	2.85357	unique_37	Intron
37°C	AT3G08580	AAC1	5.70774	shared_17_27_37	Promoter
37°C	AT3G08580	AAC1	6.54242	shared_17_27_37	Promoter
37°C	AT3G08580	AAC1	2.85357	shared_17_27_37	Intron
37°C	AT3G08590	AT3G08590	2.85357	unique_37	Exon
37°C	AT3G08590	AT3G08590	5.70774	unique_37	Promoter
37°C	AT3G08690	UBC11	1.34542	unique_37	Promoter
37°C	AT3G08940	LHCB4.2	5.70774	shared_17_27_37	Promoter
37°C	AT3G08940	LHCB4.2	2.21866	shared_17_27_37	Promoter
37°C	AT3G08940	LHCB4.2	3.52935	shared_17_27_37	Promoter
37°C	AT3G08940	LHCB4.2	2.06924	shared_17_27_37	3' UTR
37°C	AT3G08980	AT3G08980	25.3365	shared_27_37	Promoter
37°C	AT3G09000	AT3G09000	5.7433	unique_37	Exon
37°C	AT3G09350	Fes1A	3.55931	shared_27_37	Promoter
37°C	AT3G09360	AT3G09360	58.9617	shared_27_37	Promoter
37°C	AT3G09390	MT2A	3.52935	shared_27_37	Promoter
37°C	AT3G09390	MT2A	4.24002	shared_27_37	Promoter
37°C	AT3G09440	HSP70-3	53.669	shared_17_27_37	Exon
37°C	AT3G09640	APX2	3.55931	unique_37	Promoter
37°C	AT3G09650	HCF152	4.24083	unique_37	Exon
37°C	AT3G09650	HCF152	2.21866	unique_37	Promoter
37°C	AT3G10020	AT3G10020	65.9913	shared_27_37	Promoter
37°C	AT3G11660	NHL1	6.47007	shared_17_27_37	Exon
37°C	AT3G12050	AT3G12050	22.1538	shared_27_37	Promoter
37°C	AT3G12050	AT3G12050	4.61028	shared_27_37	Intron
37°C	AT3G12050	AT3G12050	12.7711	shared_27_37	Intron
37°C	AT3G12570	FYD	2.22036	unique_37	Exon
37°C	AT3G12580	HSP70-4	58.1543	shared_17_27_37	Exon
37°C	AT3G12630	SAP5	4.97315	shared_17_27_37	Promoter
37°C	AT3G13310	AT3G13310	2.72623	shared_17_37	Downstream
37°C	AT3G13310	AT3G13310	14.6775	shared_17_37	Promoter
37°C	AT3G13310	AT3G13310	2.85357	shared_17_37	Promoter
37°C	AT3G13470	CPN60B2	18.0512	unique_37	Promoter
37°C	AT3G13470	CPN60B2	7.2573	unique_37	Intron
37°C	AT3G13470	CPN60B2	13.7379	unique_37	Exon
37°C	AT3G13480	AT3G13480	12.1432	unique_37	Promoter
37°C	AT3G13520	AGP12	10.5885	shared_17_27_37	Promoter
37°C	AT3G14200	AT3G14200	17.2121	shared_27_37	3' UTR
37°C	AT3G14200	AT3G14200	9.59858	shared_27_37	Promoter
37°C	AT3G15210	ERF4	9.69437	shared_17_27_37	Promoter
37°C	AT3G15210	ERF4	4.8997	shared_17_27_37	Promoter
37°C	AT3G15210	ERF4	2.21866	shared_17_27_37	Distal Intergenic
37°C	AT3G15210	ERF4	4.24002	shared_17_27_37	Distal Intergenic
37°C	AT3G15450	AT3G15450	4.24002	shared_17_27_37	Promoter
37°C	AT3G15770	AT3G15770	4.9717	unique_37	Promoter
37°C	AT3G15780	AT3G15780	4.24002	shared_27_37	Promoter
37°C	AT3G16040	AT3G16040	4.97315	shared_27_37	Promoter
37°C	AT3G16050	PDX12	33.4627	shared_27_37	Exon
37°C	AT3G16240	TIP2-1	2.85357	shared_27_37	Exon
37°C	AT3G16250	PNSB3	4.24002	unique_37	3' UTR
37°C	AT3G17110	NA	5.70774	unique_37	Promoter
37°C	AT3G17110	NA	4.24002	unique_37	Distal Intergenic
37°C	AT3G17611	RBL14	2.21866	shared_17_27_37	Exon
37°C	AT3G17620	AT3G17620	3.55931	unique_37	3' UTR
37°C	AT3G17790	PAP17	2.79379	shared_17_27_37	Exon
37°C	AT3G17790	PAP17	3.9768	shared_17_27_37	3' UTR
37°C	AT3G17800	AT3G17800	4.24002	shared_17_27_37	Exon
37°C	AT3G17800	AT3G17800	5.95018	shared_17_27_37	Promoter
37°C	AT3G17800	AT3G17800	3.55931	shared_17_27_37	Promoter
37°C	AT3G18490	ASPG1	6.54242	shared_17_27_37	Promoter
37°C	AT3G23170	AT3G23170	2.29467	shared_17_27_37	Promoter
37°C	AT3G23170	AT3G23170	2.85357	shared_17_27_37	Promoter
37°C	AT3G23820	GAE6	9.08264	shared_17_27_37	Exon
37°C	AT3G23820	GAE6	3.52935	shared_17_27_37	Exon
37°C	AT3G23920	BAM1	12.5581	shared_17_27_37	Promoter
37°C	AT3G23920	BAM1	2.97371	shared_17_27_37	Intron
37°C	AT3G23920	BAM1	9.08264	shared_17_27_37	Intron
37°C	AT3G23920	BAM1	21.851	shared_17_27_37	Exon
37°C	AT3G23990	CPN60	8.14126	shared_27_37	Promoter
37°C	AT3G23990	CPN60	3.52935	shared_27_37	Promoter
37°C	AT3G23990	CPN60	3.52935	shared_27_37	Exon
37°C	AT3G24000	PCMP-H87	7.13226	unique_37	Promoter
37°C	AT3G24000	PCMP-H87	7.2573	unique_37	Promoter
37°C	AT3G24050	GATA1	4.97315	shared_17_27_37	Promoter
37°C	AT3G24500	MBF1C	76.6514	shared_27_37	Promoter
37°C	AT3G25230	ROF1	22.0219	unique_37	Promoter
37°C	AT3G26300	CYP71B34	3.9768	unique_37	Exon
37°C	AT3G26300	CYP71B34	4.97315	unique_37	Promoter
37°C	AT3G26300	CYP71B34	4.24083	unique_37	Promoter
37°C	AT3G26300	CYP71B34	4.24002	unique_37	Promoter
37°C	AT3G26300	CYP71B34	3.1062	unique_37	Promoter
37°C	AT3G26450	AT3G26450	4.97315	unique_37	Promoter
37°C	AT3G26510	AT3G26510	40.0564	shared_17_27_37	Promoter
37°C	AT3G26520	TIP1-2	4.06813	shared_17_27_37	Downstream
37°C	AT3G26520	TIP1-2	12.5581	shared_17_27_37	Promoter
37°C	AT3G28340	GATL10	3.9768	shared_17_27_37	Promoter
37°C	AT3G44110	ATJ3	19.3181	shared_27_37	Exon
37°C	AT3G46230	HSP17.4A	59.3942	unique_37	Promoter
37°C	AT3G47470	LHCA4	9.08264	shared_17_27_37	3' UTR
37°C	AT3G47470	LHCA4	5.7433	shared_17_27_37	Exon
37°C	AT3G47470	LHCA4	2.59792	shared_17_27_37	Promoter
37°C	AT3G49220	AT3G49220	4.9717	shared_17_27_37	Promoter
37°C	AT3G49790	AT3G49790	2.90931	shared_17_27_37	Exon
37°C	AT3G49790	AT3G49790	2.85357	shared_17_27_37	Exon
37°C	AT3G49790	AT3G49790	6.47007	shared_17_27_37	Exon
37°C	AT3G49790	AT3G49790	6.54242	shared_17_27_37	Promoter
37°C	AT3G49790	AT3G49790	3.52935	shared_17_27_37	Promoter
37°C	AT3G49790	AT3G49790	4.24002	shared_17_27_37	Promoter
37°C	AT3G50560	AT3G50560	4.96338	unique_37	Promoter
37°C	AT3G50810	AT3G50810	3.55931	shared_27_37	Promoter
37°C	AT3G50820	PSBO2	9.75172	shared_17_27_37	Promoter
37°C	AT3G50820	PSBO2	11.8205	shared_17_27_37	Promoter
37°C	AT3G50970	XERO2	4.24002	shared_17_27_37	Promoter
37°C	AT3G50970	XERO2	2.29467	shared_17_27_37	Promoter
37°C	AT3G50980	XERO1	2.85357	unique_37	Promoter
37°C	AT3G51910	HSFA7A	42.9185	shared_27_37	Promoter
37°C	AT3G52060	AT3G52060	5.72149	shared_17_27_37	Promoter
37°C	AT3G52060	AT3G52060	4.24002	shared_17_27_37	Promoter
37°C	AT3G52470	AT3G52470	3.52276	shared_17_27_37	Promoter
37°C	AT3G52800	SAP6	3.9768	shared_17_27_37	Promoter
37°C	AT3G53230	CDC48D	3.37204	unique_37	Promoter
37°C	AT3G53230	CDC48D	1.72163	unique_37	Exon
37°C	AT3G53230	CDC48D	6.54242	unique_37	Exon
37°C	AT3G53410	LUL2	7.3791	shared_27_37	Downstream
37°C	AT3G53420	PIP2-1	9.08264	shared_17_27_37	Promoter
37°C	AT3G53840	WAKL15	3.55931	unique_37	Distal Intergenic
37°C	AT3G55580	AT3G55580	4.97315	unique_37	Promoter
37°C	AT3G55590	AT3G55590	1.73422	unique_37	Downstream
37°C	AT3G55970	JRG21	4.24002	shared_27_37	Promoter
37°C	AT3G56090	FER3	4.74414	shared_17_27_37	Promoter
37°C	AT3G56590	AT3G56590	2.85357	unique_37	Promoter
37°C	AT3G56720	AT3G56720	2.90931	unique_37	Promoter
37°C	AT3G56940	CRD1	22.3338	shared_17_27_37	Promoter
37°C	AT3G56950	SIP2;1	8.06841	shared_27_37	Exon
37°C	AT3G57880	AT3G57880	1.99133	unique_37	Promoter
37°C	AT3G59400	GUN4	8.21062	shared_17_27_37	Promoter
37°C	AT3G59940	SKIP20	4.05275	shared_17_27_37	Promoter
37°C	AT3G59940	SKIP20	25.6387	shared_17_27_37	Promoter
37°C	AT3G60530	GATA4	2.90931	shared_17_27_37	Promoter
37°C	AT3G61890	ATHB-12	4.97315	unique_37	Downstream
37°C	AT3G62260	AT3G62260	2.85357	unique_37	Promoter
37°C	AT3G62260	AT3G62260	7.3658	unique_37	Promoter
37°C	AT3G63310	BIL4	4.79274	unique_37	Exon
37°C	AT3G63310	BIL4	8.90529	unique_37	3' UTR
37°C	AT3G63310	BIL4	16.7387	unique_37	Promoter
37°C	AT3G63350	HSFA7B	4.24002	unique_37	Promoter
37°C	AT3G63350	HSFA7B	3.37204	unique_37	Exon
37°C	AT3G63360	AT3G63360	4.24002	unique_37	Promoter
37°C	AT4G00720	ASK8	16.676	shared_17_27_37	Promoter
37°C	AT4G01250	WRKY22	7.3658	shared_17_27_37	Downstream
37°C	AT4G02440	EID1	1.62544	shared_17_37	Promoter
37°C	AT4G02440	EID1	4.24002	shared_17_37	Promoter
37°C	AT4G02550	AT4G02550	4.24083	unique_37	Promoter
37°C	AT4G02550	AT4G02550	8.06841	unique_37	Promoter
37°C	AT4G02770	PSAD1	22.0219	shared_17_27_37	Promoter
37°C	AT4G02890	UBQ14	5.724	shared_17_27_37	Exon
37°C	AT4G02890	UBQ14	5.95018	shared_17_27_37	Promoter
37°C	AT4G02920	AT4G02920	4.47013	shared_17_27_37	Promoter
37°C	AT4G02920	AT4G02920	4.61028	shared_17_27_37	Promoter
37°C	AT4G02920	AT4G02920	14.7233	shared_17_27_37	Exon
37°C	AT4G05050	UBQ11	19.2267	shared_17_27_37	Promoter
37°C	AT4G05050	UBQ11	4.9717	shared_17_27_37	Promoter
37°C	AT4G05070	AT4G05070	18.8136	shared_17_27_37	Promoter
37°C	AT4G05320	UBQ10	26.2388	shared_17_27_37	Exon
37°C	AT4G08950	EXO	2.85357	shared_17_27_37	Promoter
37°C	AT4G09650	ATPD	8.21062	shared_17_27_37	Promoter
37°C	AT4G10040	CYTC-2	3.52935	shared_27_37	Promoter
37°C	AT4G10040	CYTC-2	5.70774	shared_27_37	Distal Intergenic
37°C	AT4G10250	HSP22.0	21.2073	unique_37	Promoter
37°C	AT4G10340	LHCB5	3.52935	shared_17_27_37	Exon
37°C	AT4G10340	LHCB5	4.9717	shared_17_27_37	Distal Intergenic
37°C	AT4G11660	HSFB2B	7.06334	shared_27_37	Promoter
37°C	AT4G11660	HSFB2B	2.79379	shared_27_37	Promoter
37°C	AT4G11660	HSFB2B	10.8885	shared_27_37	3' UTR
37°C	AT4G11660	HSFB2B	2.21866	shared_27_37	Exon
37°C	AT4G11745	AT4G11745	2.21866	unique_37	Downstream
37°C	AT4G12390	PME1	2.85357	shared_27_37	Downstream
37°C	AT4G12400	HOP3	45.227	shared_27_37	Promoter
37°C	AT4G12470	AZI1	11.8205	shared_17_27_37	Promoter
37°C	AT4G13020	MHK	3.52935	unique_37	Promoter
37°C	AT4G13340	LRX3	2.85357	shared_17_27_37	Exon
37°C	AT4G13830	ATJ20	2.76695	shared_17_27_37	Promoter
37°C	AT4G13830	ATJ20	3.37204	shared_17_27_37	Promoter
37°C	AT4G14270	CID2	2.90931	unique_37	Promoter
37°C	AT4G15410	PUX5	9.08264	shared_27_37	Promoter
37°C	AT4G15415	B'GAMMA	3.14193	unique_37	Promoter
37°C	AT4G15415	B'GAMMA	8.5863	unique_37	Promoter
37°C	AT4G15420	AT4G15420	12.1432	shared_27_37	Promoter
37°C	AT4G15420	AT4G15420	8.90126	shared_27_37	Promoter
37°C	AT4G15420	AT4G15420	13.7379	shared_27_37	Exon
37°C	AT4G15550	UGT75D1	10.6236	shared_17_27_37	3' UTR
37°C	AT4G15550	UGT75D1	12.8562	shared_17_27_37	Promoter
37°C	AT4G15550	UGT75D1	4.97315	shared_17_27_37	Promoter
37°C	AT4G16500	CYS4	4.97315	unique_37	Downstream
37°C	AT4G16980	AT4G16980	7.97139	shared_17_27_37	Promoter
37°C	AT4G16980	AT4G16980	3.37204	shared_17_27_37	Promoter
37°C	AT4G17090	BAM3	2.90931	shared_17_27_37	Exon
37°C	AT4G17090	BAM3	5.7433	shared_17_27_37	Promoter
37°C	AT4G17245	AT4G17245	32.2726	shared_17_27_37	Promoter
37°C	AT4G17250	AT4G17250	14.7233	shared_17_27_37	Promoter
37°C	AT4G17250	AT4G17250	15.2532	shared_17_27_37	Exon
37°C	AT4G19430	AT4G19430	3.52935	unique_37	Downstream
37°C	AT4G20360	TUFA	2.29467	shared_17_27_37	Promoter
37°C	AT4G21110	AT4G21110	2.21866	unique_37	Promoter
37°C	AT4G21320	HSA32	12.1432	unique_37	Promoter
37°C	AT4G22330	ATCES1	3.9768	shared_27_37	Downstream
37°C	AT4G22670	AtHip1	1.70587	unique_37	Exon
37°C	AT4G22670	AtHip1	11.8205	unique_37	Downstream
37°C	AT4G23493	AT4G23493	9.97496	unique_37	Promoter
37°C	AT4G23493	AT4G23493	5.67511	unique_37	Promoter
37°C	AT4G23570	SGT1A	14.7233	shared_27_37	Intron
37°C	AT4G23890	ndhS	6.54242	shared_17_27_37	Promoter
37°C	AT4G23890	ndhS	5.7433	shared_17_27_37	Promoter
37°C	AT4G24280	HSP70-6	12.7711	unique_37	Promoter
37°C	AT4G24280	HSP70-6	8.06841	unique_37	Promoter
37°C	AT4G24280	HSP70-6	2.21866	unique_37	Exon
37°C	AT4G24280	HSP70-6	4.24002	unique_37	Intron
37°C	AT4G24290	AT4G24290	14.7233	unique_37	Promoter
37°C	AT4G24960	HVA22D	2.79379	shared_27_37	Distal Intergenic
37°C	AT4G25130	MSR4	26.4679	unique_37	Promoter
37°C	AT4G25200	HSP23.6	68.6409	unique_37	Promoter
37°C	AT4G25210	GEBPL	9.00831	unique_37	Promoter
37°C	AT4G26080	ABI1	8.21062	shared_27_37	3' UTR
37°C	AT4G26080	ABI1	9.08264	shared_27_37	Intron
37°C	AT4G26080	ABI1	6.32503	shared_27_37	Promoter
37°C	AT4G26780	AR192	4.24083	unique_37	3' UTR
37°C	AT4G26780	AR192	3.52935	unique_37	Promoter
37°C	AT4G26780	AR192	4.24002	unique_37	Promoter
37°C	AT4G27280	KRP1	4.24083	shared_17_37	Promoter
37°C	AT4G27410	RD26	7.3658	shared_17_27_37	Promoter
37°C	AT4G27410	RD26	3.52935	shared_17_27_37	Promoter
37°C	AT4G27410	RD26	4.24002	shared_17_27_37	Promoter
37°C	AT4G27520	ENODL2	3.52935	shared_17_27_37	Exon
37°C	AT4G27520	ENODL2	5.54533	shared_17_27_37	Promoter
37°C	AT4G27652	AT4G27652	4.9717	shared_17_27_37	Promoter
37°C	AT4G27652	AT4G27652	2.21866	shared_17_27_37	Promoter
37°C	AT4G27657	AT4G27657	12.8202	shared_17_27_37	Promoter
37°C	AT4G27657	AT4G27657	3.52935	shared_17_27_37	Promoter
37°C	AT4G27670	HSP21	24.6862	unique_37	Promoter
37°C	AT4G28240	AT4G28240	1.70587	shared_17_27_37	Promoter
37°C	AT4G28750	PSAE1	4.9717	shared_17_27_37	Downstream
37°C	AT4G29330	DER1	5.7433	unique_37	Promoter
37°C	AT4G29330	DER1	3.52935	unique_37	Promoter
37°C	AT4G29330	DER1	4.24083	unique_37	Promoter
37°C	AT4G29340	PRO3	17.2121	unique_37	Promoter
37°C	AT4G29340	PRO3	9.97496	unique_37	Promoter
37°C	AT4G29340	PRO3	8.06841	unique_37	Promoter
37°C	AT4G29770	AT4G29770	2.85357	unique_37	Promoter
37°C	AT4G30210	ATR2	6.98349	shared_17_27_37	Promoter
37°C	AT4G30440	GAE1	4.24002	shared_17_27_37	Exon
37°C	AT4G30440	GAE1	4.24083	shared_17_27_37	Promoter
37°C	AT4G30960	CIPK6	4.97315	shared_17_27_37	Distal Intergenic
37°C	AT4G30960	CIPK6	6.32503	shared_17_27_37	Promoter
37°C	AT4G30960	CIPK6	8.21062	shared_17_27_37	Exon
37°C	AT4G32020	AT4G32020	28.6715	shared_17_27_37	Promoter
37°C	AT4G32030	AT4G32030	1.68781	shared_27_37	Promoter
37°C	AT4G33660	AT4G33660	3.52935	unique_37	Intron
37°C	AT4G33660	AT4G33660	10.6236	unique_37	3' UTR
37°C	AT4G33660	AT4G33660	8.90126	unique_37	Promoter
37°C	AT4G33666	AT4G33666	3.37678	shared_17_27_37	Promoter
37°C	AT4G33666	AT4G33666	3.52935	shared_17_27_37	Promoter
37°C	AT4G34160	CYCD3-1	5.70774	shared_17_27_37	Promoter
37°C	AT4G34160	CYCD3-1	2.42314	shared_17_27_37	Promoter
37°C	AT4G34230	CAD5	4.97315	unique_37	Exon
37°C	AT4G34230	CAD5	2.85357	unique_37	Promoter
37°C	AT4G34230	CAD5	3.55931	unique_37	Promoter
37°C	AT4G35090	CAT2	3.52276	shared_17_27_37	Exon
37°C	AT4G35090	CAT2	3.9768	shared_17_27_37	Exon
37°C	AT4G36040	ATJ11	25.3365	shared_17_27_37	Promoter
37°C	AT4G36640	AT4G36640	3.52935	shared_17_27_37	Downstream
37°C	AT4G36640	AT4G36640	5.7433	shared_17_27_37	Downstream
37°C	AT4G36640	AT4G36640	6.54242	shared_17_27_37	Exon
37°C	AT4G36990	HSFB1	38.2991	shared_27_37	Promoter
37°C	AT4G37610	BT5	13.7379	shared_17_27_37	Exon
37°C	AT4G38060	AT4G38060	4.24002	unique_37	Promoter
37°C	AT4G38060	AT4G38060	3.52935	unique_37	Promoter
37°C	AT4G38470	STY46	2.29467	unique_37	Promoter
37°C	AT4G39090	RD19A	8.36794	shared_17_27_37	3' UTR
37°C	AT4G40060	ATHB-16	3.52935	shared_17_37	3' UTR
37°C	AT5G01180	NPF8.2	4.9717	unique_37	Exon
37°C	AT5G01180	NPF8.2	6.54242	unique_37	Promoter
37°C	AT5G01180	NPF8.2	4.24002	unique_37	Promoter
37°C	AT5G01340	SFC1	3.39008	unique_37	Promoter
37°C	AT5G01600	FER1	5.91951	shared_17_27_37	Promoter
37°C	AT5G01820	CIPK14	9.08264	shared_17_27_37	Exon
37°C	AT5G01820	CIPK14	4.22642	shared_17_27_37	Promoter
37°C	AT5G01990	PILS6	2.85357	unique_37	Promoter
37°C	AT5G02490	HSP70-2	1.72163	unique_37	Promoter
37°C	AT5G02500	HSP70-1	37.8599	shared_17_27_37	Exon
37°C	AT5G02800	PBL7	6.54242	unique_37	Promoter
37°C	AT5G02800	PBL7	7.3658	unique_37	Exon
37°C	AT5G03210	AT5G03210	8.21062	shared_27_37	Promoter
37°C	AT5G03210	AT5G03210	3.52935	shared_27_37	Promoter
37°C	AT5G03240	UBQ3	9.97496	shared_17_27_37	Promoter
37°C	AT5G03240	UBQ3	3.52935	shared_17_27_37	Promoter
37°C	AT5G03340	CDC48E	2.59792	unique_37	Exon
37°C	AT5G03340	CDC48E	4.06813	unique_37	Promoter
37°C	AT5G03370	AT5G03370	2.85357	unique_37	Downstream
37°C	AT5G03740	HDT3	5.7433	shared_27_37	Promoter
37°C	AT5G04340	ZAT6	40.7559	shared_17_27_37	Promoter
37°C	AT5G04410	NAC078	2.79379	unique_37	Promoter
37°C	AT5G04410	NAC078	8.21062	unique_37	Exon
37°C	AT5G04410	NAC078	4.24002	unique_37	3' UTR
37°C	AT5G04750	AT5G04750	3.52935	unique_37	Promoter
37°C	AT5G04840	AT5G04840	4.24002	unique_37	Promoter
37°C	AT5G05410	DREB2A	38.2703	shared_17_37	Exon
37°C	AT5G05440	PYL5	3.91937	shared_17_27_37	Promoter
37°C	AT5G05600	AT5G05600	12.4249	shared_17_27_37	Promoter
37°C	AT5G05600	AT5G05600	4.9717	shared_17_27_37	Intron
37°C	AT5G05600	AT5G05600	7.3658	shared_17_27_37	Exon
37°C	AT5G06280	AT5G06280	2.90931	unique_37	Promoter
37°C	AT5G06290	2-Cys Prx B	5.7433	shared_17_27_37	Promoter
37°C	AT5G06290	2-Cys Prx B	4.24002	shared_17_27_37	Exon
37°C	AT5G06290	2-Cys Prx B	3.52935	shared_17_27_37	Downstream
37°C	AT5G06980	AT5G06980	4.24002	shared_17_27_37	Promoter
37°C	AT5G07010	SOT15	2.85357	shared_27_37	Promoter
37°C	AT5G09590	HSP70-10	58.287	shared_27_37	Promoter
37°C	AT5G09810	ACT7	2.85357	shared_17_27_37	Promoter
37°C	AT5G09810	ACT7	10.3379	shared_17_27_37	Promoter
37°C	AT5G09810	ACT7	1.73422	shared_17_27_37	Promoter
37°C	AT5G09810	ACT7	2.79379	shared_17_27_37	Exon
37°C	AT5G09820	PAP7	2.90931	unique_37	Downstream
37°C	AT5G10695	AT5G10695	37.3354	shared_27_37	Promoter
37°C	AT5G11050	MYB64	14.5489	unique_37	Distal Intergenic
37°C	AT5G11090	AT5G11090	3.52935	shared_17_27_37	Promoter
37°C	AT5G11090	AT5G11090	34.5944	shared_17_27_37	Promoter
37°C	AT5G11100	SYTD	2.90931	unique_37	Distal Intergenic
37°C	AT5G11530	EMF1	2.85357	unique_37	Promoter
37°C	AT5G11690	TIM17-3	12.4249	unique_37	Promoter
37°C	AT5G11740	AGP15	31.1264	shared_17_27_37	Promoter
37°C	AT5G12020	HSP17.6	72.2482	shared_27_37	Promoter
37°C	AT5G12020	HSP17.6	4.97315	shared_27_37	Promoter
37°C	AT5G12030	HSP17.7	80.8004	shared_27_37	Promoter
37°C	AT5G12040	NLP3	3.52935	unique_37	Promoter
37°C	AT5G12110	AT5G12110	9.04448	unique_37	Promoter
37°C	AT5G12110	AT5G12110	20.2525	unique_37	Exon
37°C	AT5G13190	AT5G13190	3.55931	unique_37	Promoter
37°C	AT5G13200	AT5G13200	23.116	shared_17_27_37	Promoter
37°C	AT5G15050	GLCAT14B	2.90931	unique_37	Exon
37°C	AT5G15050	GLCAT14B	4.24002	unique_37	Exon
37°C	AT5G15340	PCMP-H91	11.8205	shared_17_37	Promoter
37°C	AT5G15350	ENODL17	4.97315	shared_17_27_37	Promoter
37°C	AT5G15440	EDL1	3.55931	unique_37	Promoter
37°C	AT5G15440	EDL1	3.77399	unique_37	Exon
37°C	AT5G15450	CLPB3	54.231	unique_37	Exon
37°C	AT5G15850	COL1	2.90931	shared_17_27_37	Exon
37°C	AT5G15850	COL1	5.7433	shared_17_27_37	Promoter
37°C	AT5G15850	COL1	2.85357	shared_17_27_37	Promoter
37°C	AT5G15980	AT5G15980	11.2416	shared_27_37	Promoter
37°C	AT5G15980	AT5G15980	6.73218	shared_27_37	Promoter
37°C	AT5G17290	ATG5	18.8136	shared_17_27_37	Promoter
37°C	AT5G17300	RVE1	6.47007	shared_27_37	Promoter
37°C	AT5G17310	UGP1	5.72149	unique_37	Downstream
37°C	AT5G17350	AT5G17350	6.54242	shared_17_27_37	Promoter
37°C	AT5G17350	AT5G17350	1.70587	shared_17_27_37	Promoter
37°C	AT5G18340	PUB48	3.52935	unique_37	Promoter
37°C	AT5G18340	PUB48	2.85357	unique_37	Promoter
37°C	AT5G19120	AT5G19120	8.21062	shared_17_27_37	Promoter
37°C	AT5G19120	AT5G19120	7.3658	shared_17_27_37	Exon
37°C	AT5G19150	AT5G19150	4.24002	unique_37	Intron
37°C	AT5G19860	AT5G19860	2.29467	unique_37	Promoter
37°C	AT5G19875	AT5G19875	4.24002	unique_37	Promoter
37°C	AT5G20720	CPN20	7.3658	shared_27_37	Promoter
37°C	AT5G22060	ATJ2	1.70587	shared_27_37	Exon
37°C	AT5G22060	ATJ2	3.37204	shared_27_37	Promoter
37°C	AT5G22060	ATJ2	8.00941	shared_27_37	Promoter
37°C	AT5G24210	AT5G24210	2.90931	unique_37	Distal Intergenic
37°C	AT5G24590	NAC091	5.7433	unique_37	3' UTR
37°C	AT5G24660	LSU2	3.52935	shared_27_37	Promoter
37°C	AT5G24660	LSU2	11.8205	shared_27_37	Promoter
37°C	AT5G25140	CYP71B13	6.73218	unique_37	Exon
37°C	AT5G25280	AT5G25280	70.3658	shared_17_27_37	Promoter
37°C	AT5G25280	AT5G25280	3.52935	shared_17_27_37	Distal Intergenic
37°C	AT5G25290	AT5G25290	4.24002	unique_37	Downstream
37°C	AT5G25340	AT5G25340	9.0861	shared_27_37	Exon
37°C	AT5G25340	AT5G25340	3.37204	shared_27_37	3' UTR
37°C	AT5G25340	AT5G25340	5.77564	shared_27_37	Exon
37°C	AT5G25350	EBF2	12.8562	shared_17_27_37	Exon
37°C	AT5G25350	EBF2	5.26795	shared_17_27_37	Exon
37°C	AT5G25350	EBF2	4.77421	shared_17_27_37	Promoter
37°C	AT5G25450	QCR7-2	31.1264	shared_27_37	Promoter
37°C	AT5G25530	AT5G25530	3.52935	unique_37	Intron
37°C	AT5G27660	AT5G27660	3.52935	unique_37	Promoter
37°C	AT5G28640	GIF1	3.37204	unique_37	Promoter
37°C	AT5G35320	AT5G35320	35.8653	shared_27_37	3' UTR
37°C	AT5G35460	AT5G35460	3.52935	unique_37	Promoter
37°C	AT5G35460	AT5G35460	5.70774	unique_37	Exon
37°C	AT5G35460	AT5G35460	2.47335	unique_37	Distal Intergenic
37°C	AT5G36290	AT5G36290	2.21866	unique_37	Promoter
37°C	AT5G37670	HSP15.7	42.9185	unique_37	Promoter
37°C	AT5G39050	PMAT1	3.52276	shared_17_27_37	Promoter
37°C	AT5G42050	AT5G42050	10.9136	shared_17_27_37	Promoter
37°C	AT5G42050	AT5G42050	7.33604	shared_17_27_37	Promoter
37°C	AT5G42150	AT5G42150	7.3658	unique_37	Promoter
37°C	AT5G42150	AT5G42150	4.97315	unique_37	Promoter
37°C	AT5G42150	AT5G42150	1.99133	unique_37	Intron
37°C	AT5G42170	AT5G42170	3.55931	unique_37	Promoter
37°C	AT5G42170	AT5G42170	3.52935	unique_37	Promoter
37°C	AT5G42290	AT5G42290	2.85357	unique_37	Promoter
37°C	AT5G42290	AT5G42290	7.3658	unique_37	Promoter
37°C	AT5G42300	UBL5	4.9717	unique_37	Intron
37°C	AT5G42300	UBL5	5.7433	unique_37	Promoter
37°C	AT5G43170	AZF3	4.24002	unique_37	Promoter
37°C	AT5G45630	AT5G45630	9.08264	shared_27_37	Promoter
37°C	AT5G46160	HLP	4.06813	unique_37	Downstream
37°C	AT5G46160	HLP	2.21866	unique_37	Downstream
37°C	AT5G46210	CUL4	5.7433	unique_37	Promoter
37°C	AT5G46700	TRN2	13.7379	shared_27_37	Exon
37°C	AT5G46710	AT5G46710	6.40663	shared_27_37	Exon
37°C	AT5G46710	AT5G46710	3.52935	shared_27_37	Promoter
37°C	AT5G47030	AT5G47030	8.90126	shared_27_37	Downstream
37°C	AT5G47030	AT5G47030	4.24002	shared_27_37	Exon
37°C	AT5G47070	PBL19	3.52935	unique_37	Promoter
37°C	AT5G47120	BI-1	11.3554	shared_27_37	Exon
37°C	AT5G47610	ATL79	46.9409	shared_17_27_37	Promoter
37°C	AT5G47830	AT5G47830	9.08264	unique_37	Exon
37°C	AT5G47830	AT5G47830	4.24002	unique_37	Promoter
37°C	AT5G47830	AT5G47830	11.8205	unique_37	Promoter
37°C	AT5G48570	FKBP65	35.7263	shared_27_37	Exon
37°C	AT5G49690	UGT91C1	4.97315	shared_27_37	Promoter
37°C	AT5G49700	AHL17	16.7387	shared_17_27_37	Promoter
37°C	AT5G49700	AHL17	3.91665	shared_17_27_37	Distal Intergenic
37°C	AT5G49710	AT5G49710	7.3791	shared_27_37	Downstream
37°C	AT5G49910	HSP70-7	11.7518	shared_17_27_37	Promoter
37°C	AT5G51440	HSP23.5	84.9656	shared_27_37	Promoter
37°C	AT5G52010	AT5G52010	1.73422	unique_37	Promoter
37°C	AT5G52020	ERF025	5.7433	unique_37	Promoter
37°C	AT5G52310	RD29A	4.30801	shared_17_27_37	Promoter
37°C	AT5G52310	RD29A	8.36794	shared_17_27_37	Promoter
37°C	AT5G52310	RD29A	5.70774	shared_17_27_37	Exon
37°C	AT5G52310	RD29A	6.92993	shared_17_27_37	Exon
37°C	AT5G52310	RD29A	3.2428	shared_17_27_37	3' UTR
37°C	AT5G52640	HSP90-1	90.3468	shared_27_37	Exon
37°C	AT5G52650	RPS10C	4.9717	unique_37	Promoter
37°C	AT5G52650	RPS10C	2.21866	unique_37	Promoter
37°C	AT5G53400	BOB1	4.61028	unique_37	Promoter
37°C	AT5G53400	BOB1	7.13226	unique_37	Promoter
37°C	AT5G53400	BOB1	10.6236	unique_37	Distal Intergenic
37°C	AT5G54170	AT5G54170	2.26904	shared_27_37	Intron
37°C	AT5G54170	AT5G54170	4.9717	shared_27_37	Promoter
37°C	AT5G54270	LHCB3	2.21866	shared_17_27_37	Promoter
37°C	AT5G54270	LHCB3	3.52276	shared_17_27_37	Promoter
37°C	AT5G54270	LHCB3	7.35557	shared_17_27_37	Promoter
37°C	AT5G54270	LHCB3	3.28525	shared_17_27_37	Exon
37°C	AT5G54300	AT5G54300	2.29467	shared_17_27_37	Promoter
37°C	AT5G54300	AT5G54300	7.3658	shared_17_27_37	Promoter
37°C	AT5G54940	AT5G54940	40.5033	shared_17_27_37	Promoter
37°C	AT5G54940	AT5G54940	6.9778	shared_17_27_37	Promoter
37°C	AT5G55970	AT5G55970	9.83533	shared_27_37	Promoter
37°C	AT5G56030	HSP81-2	43.6375	shared_27_37	Promoter
37°C	AT5G56300	GAMT2	4.97315	unique_37	Promoter
37°C	AT5G56600	PRO5	4.96338	unique_37	Promoter
37°C	AT5G57100	AT5G57100	11.8205	unique_37	Promoter
37°C	AT5G57550	XTH25	4.97315	shared_27_37	Promoter
37°C	AT5G57560	XTH22	3.52935	shared_17_27_37	Promoter
37°C	AT5G57655	XYLA	2.21866	unique_37	Distal Intergenic
37°C	AT5G57660	COL5	11.5155	shared_17_27_37	Promoter
37°C	AT5G57660	COL5	4.74414	shared_17_27_37	Distal Intergenic
37°C	AT5G57710	SMAX1	4.24002	shared_17_27_37	Promoter
37°C	AT5G57710	SMAX1	2.29467	shared_17_27_37	Exon
37°C	AT5G57710	SMAX1	2.83919	shared_17_27_37	3' UTR
37°C	AT5G58070	TIL	42.3816	shared_17_27_37	Promoter
37°C	AT5G58110	AT5G58110	6.54242	unique_37	Promoter
37°C	AT5G58110	AT5G58110	5.26795	unique_37	Promoter
37°C	AT5G58110	AT5G58110	2.75664	unique_37	Promoter
37°C	AT5G58120	AT5G58120	6.47007	shared_27_37	Promoter
37°C	AT5G58120	AT5G58120	10.6236	shared_27_37	Promoter
37°C	AT5G58760	DDB2	2.85357	unique_37	Promoter
37°C	AT5G58770	AT5G58770	8.21062	unique_37	Promoter
37°C	AT5G58770	AT5G58770	16.676	unique_37	Promoter
37°C	AT5G58787	AT5G58787	5.7433	unique_37	Promoter
37°C	AT5G58787	AT5G58787	1.70587	unique_37	Promoter
37°C	AT5G59080	AT5G59080	2.90931	shared_27_37	Promoter
37°C	AT5G59080	AT5G59080	6.54242	shared_27_37	Promoter
37°C	AT5G59430	TRP1	4.24002	unique_37	Distal Intergenic
37°C	AT5G59720	HSP18.1	33.5374	unique_37	Promoter
37°C	AT5G59730	ATEXO70H7	3.52935	shared_17_27_37	Promoter
37°C	AT5G59820	ZAT12	6.54242	shared_17_27_37	Downstream
37°C	AT5G59820	ZAT12	29.8314	shared_17_27_37	Promoter
37°C	AT5G59910	HTB4	4.97315	unique_37	Promoter
37°C	AT5G59910	HTB4	1.62544	unique_37	Promoter
37°C	AT5G60680	AT5G60680	24.2187	shared_17_27_37	Promoter
37°C	AT5G61500	ATG3	4.24002	unique_37	Promoter
37°C	AT5G61500	ATG3	7.3658	unique_37	Promoter
37°C	AT5G61510	AT5G61510	3.52935	unique_37	Promoter
37°C	AT5G62020	HSFB2A	16.2437	shared_27_37	Promoter
37°C	AT5G62080	AT5G62080	3.33962	unique_37	Promoter
37°C	AT5G62350	AT5G62350	25.5503	shared_17_27_37	Promoter
37°C	AT5G62360	AT5G62360	4.97315	shared_17_27_37	Promoter
37°C	AT5G62430	CDF1	3.52935	shared_27_37	Promoter
37°C	AT5G63790	ANAC102	2.42314	shared_17_27_37	Promoter
37°C	AT5G63790	ANAC102	6.54242	shared_17_27_37	Promoter
37°C	AT5G64150	AT5G64150	5.7433	shared_17_27_37	3' UTR
37°C	AT5G64150	AT5G64150	8.06841	shared_17_27_37	3' UTR
37°C	AT5G64170	LNK1	3.9768	shared_27_37	Exon
37°C	AT5G64170	LNK1	7.02995	shared_27_37	Promoter
37°C	AT5G64180	AT5G64180	8.90126	unique_37	Promoter
37°C	AT5G64260	EXL2	3.55931	shared_17_27_37	Promoter
37°C	AT5G64260	EXL2	2.21866	shared_17_27_37	Promoter
37°C	AT5G64310	AGP1	13.7379	shared_17_27_37	Promoter
37°C	AT5G64310	AGP1	5.7433	shared_17_27_37	Promoter
37°C	AT5G64510	TIN1	14.1142	shared_27_37	Promoter
37°C	AT5G64510	TIN1	11.5155	shared_27_37	Exon
37°C	AT5G64950	AT5G64950	5.7433	unique_37	Promoter
37°C	AT5G65480	AT5G65480	9.9086	unique_37	3' UTR
37°C	AT5G66050	AT5G66050	5.7433	unique_37	Promoter
37°C	AT5G66570	PSBO1	4.8997	shared_17_27_37	Promoter
37°C	AT5G66620	DAR6	5.95057	unique_37	Promoter
37°C	AT5G66880	SRK2I	3.55931	unique_37	Promoter
37°C	AT5G66880	SRK2I	3.2428	unique_37	Exon
37°C	AT5G66890	AT5G66890	6.65368	unique_37	Exon
37°C	AT5G67300	MYB44	3.77399	shared_17_27_37	Promoter
37°C	AT5G67300	MYB44	23.8969	shared_17_27_37	Promoter
37°C	AT5G67420	LBD37	4.97315	shared_27_37	Exon
27°C	AT1G01120	KCS1	11.3663	shared_17_27_37	Promoter
27°C	AT1G01120	KCS1	6.22009	shared_17_27_37	Promoter
27°C	AT1G01120	KCS1	2.65288	shared_17_27_37	Promoter
27°C	AT1G01120	KCS1	4.73042	shared_17_27_37	Promoter
27°C	AT1G01130	AT1G01130	3.31046	shared_17_27	Promoter
27°C	AT1G01130	AT1G01130	3.31046	shared_17_27	Exon
27°C	AT1G01130	AT1G01130	7.02625	shared_17_27	Exon
27°C	AT1G01140	CIPK9	6.79822	shared_17_27	Promoter
27°C	AT1G01310	AT1G01310	4.73042	shared_17_27	Promoter
27°C	AT1G01310	AT1G01310	4.00625	shared_17_27	Exon
27°C	AT1G01310	AT1G01310	2.65288	shared_17_27	Exon
27°C	AT1G01420	UGT72B3	5.44464	shared_17_27	Promoter
27°C	AT1G01420	UGT72B3	3.39976	shared_17_27	Promoter
27°C	AT1G01420	UGT72B3	3.99446	shared_17_27	Promoter
27°C	AT1G01430	TBL25	2.76493	unique_27	Promoter
27°C	AT1G01470	LEA14	11.4343	shared_17_27_37	Promoter
27°C	AT1G01550	BPS1	2.76493	unique_27	Promoter
27°C	AT1G01550	BPS1	6.79822	unique_27	Exon
27°C	AT1G01560	MPK11	7.02625	shared_17_27_37	Promoter
27°C	AT1G01720	NAC002	8.70126	shared_17_27_37	Promoter
27°C	AT1G01725	AT1G01725	4.00625	unique_27	Promoter
27°C	AT1G02400	GA2OX6	5.44464	shared_17_27	Promoter
27°C	AT1G02660	PLIP2	1.44947	shared_17_27	3' UTR
27°C	AT1G02660	PLIP2	4.00625	shared_17_27	Exon
27°C	AT1G02660	PLIP2	3.31046	shared_17_27	Promoter
27°C	AT1G03130	PSAD2	23.3953	shared_17_27_37	Promoter
27°C	AT1G03600	PSB27-1	7.85919	shared_17_27	Promoter
27°C	AT1G03600	PSB27-1	2.15572	shared_17_27	Promoter
27°C	AT1G04390	AT1G04390	2.15572	unique_27	Exon
27°C	AT1G04400	CRY2	2.0375	unique_27	Exon
27°C	AT1G04770	AT1G04770	3.81404	unique_27	Exon
27°C	AT1G04770	AT1G04770	4.43572	unique_27	Promoter
27°C	AT1G04770	AT1G04770	2.15572	unique_27	Promoter
27°C	AT1G04820	TUBA4	3.31046	unique_27	Exon
27°C	AT1G06040	BBX24	7.12695	shared_17_27_37	Promoter
27°C	AT1G06570	HPD	7.02625	shared_17_27_37	Promoter
27°C	AT1G06680	PSBP1	14.2044	shared_17_27_37	Promoter
27°C	AT1G06680	PSBP1	2.65269	shared_17_27_37	3' UTR
27°C	AT1G06680	PSBP1	1.98928	shared_17_27_37	Exon
27°C	AT1G07340	STP2	1.44947	unique_27	Downstream
27°C	AT1G07350	SR45A	4.73042	shared_27_37	3' UTR
27°C	AT1G07350	SR45A	4.00625	shared_27_37	3' UTR
27°C	AT1G07350	SR45A	3.31046	shared_27_37	Promoter
27°C	AT1G07890	APX1	20.2432	shared_17_27_37	Promoter
27°C	AT1G07890	APX1	7.02625	shared_17_27_37	Exon
27°C	AT1G07890	APX1	4.00625	shared_17_27_37	Intron
27°C	AT1G07890	APX1	1.57487	shared_17_27_37	Distal Intergenic
27°C	AT1G08380	PSAO	1.40641	shared_17_27_37	Promoter
27°C	AT1G08380	PSAO	5.09136	shared_17_27_37	Promoter
27°C	AT1G08380	PSAO	4.38649	shared_17_27_37	Promoter
27°C	AT1G08570	ACHT4	4.0706	shared_17_27_37	Promoter
27°C	AT1G08570	ACHT4	4.73042	shared_17_27_37	Promoter
27°C	AT1G08570	ACHT4	13.3702	shared_17_27_37	3' UTR
27°C	AT1G09070	SRC2	26.5231	shared_17_27_37	Promoter
27°C	AT1G09130	AT1G09130	7.61594	shared_27_37	Promoter
27°C	AT1G09250	BHLH149	2.0675	unique_27	Promoter
27°C	AT1G09310	AT1G09310	5.44464	unique_27	Promoter
27°C	AT1G09310	AT1G09310	2.65288	unique_27	Promoter
27°C	AT1G09310	AT1G09310	4.0706	unique_27	Promoter
27°C	AT1G09530	PIF3	4.0706	shared_17_27	Exon
27°C	AT1G09970	LRR XI-23	9.55614	shared_17_27_37	Promoter
27°C	AT1G09970	LRR XI-23	5.44464	shared_17_27_37	Exon
27°C	AT1G09970	LRR XI-23	1.44947	shared_17_27_37	Exon
27°C	AT1G10230	ASK18	5.303	unique_27	Promoter
27°C	AT1G10360	GSTU18	3.81404	unique_27	Promoter
27°C	AT1G10370	GSTU17	2.65288	unique_27	Promoter
27°C	AT1G10370	GSTU17	3.31046	unique_27	Promoter
27°C	AT1G10960	FD1	31.7209	shared_17_27_37	Promoter
27°C	AT1G11260	STP1	5.44464	unique_27	Promoter
27°C	AT1G12090	ELP	3.21562	shared_17_27	Promoter
27°C	AT1G12090	ELP	3.31046	shared_17_27	Promoter
27°C	AT1G12500	AT1G12500	1.44947	shared_17_27	Promoter
27°C	AT1G13080	CYP71B2	5.44464	shared_17_27_37	Promoter
27°C	AT1G13260	RAV1	4.73042	shared_17_27_37	Promoter
27°C	AT1G13930	AT1G13930	5.7655	shared_17_27	Promoter
27°C	AT1G14200	AT1G14200	18.3807	shared_27_37	Promoter
27°C	AT1G14345	AT1G14345	7.85919	shared_17_27_37	Promoter
27°C	AT1G14345	AT1G14345	2.65288	shared_17_27_37	Promoter
27°C	AT1G14980	CPN10	2.0375	shared_27_37	Promoter
27°C	AT1G15010	AT1G15010	15.8153	shared_17_27_37	Promoter
27°C	AT1G15100	RHA2A	1.57487	shared_17_27	Promoter
27°C	AT1G15100	RHA2A	4.00625	shared_17_27	Promoter
27°C	AT1G15690	AVP1	2.0802	unique_27	Exon
27°C	AT1G15740	AT1G15740	4.00625	shared_17_27	3' UTR
27°C	AT1G15820	LHCB6	10.4542	shared_17_27_37	3' UTR
27°C	AT1G15820	LHCB6	4.73042	shared_17_27_37	Promoter
27°C	AT1G15820	LHCB6	7.85919	shared_17_27_37	Promoter
27°C	AT1G17620	AT1G17620	5.44464	shared_17_27	Promoter
27°C	AT1G17860	KTI2	2.0802	shared_27_37	Promoter
27°C	AT1G18200	RABA6B	3.31046	shared_17_27	Promoter
27°C	AT1G18210	CML27	10.176	shared_17_27	Promoter
27°C	AT1G18290	AT1G18290	4.00625	unique_27	Promoter
27°C	AT1G18740	AT1G18740	2.15572	shared_17_27	Promoter
27°C	AT1G18740	AT1G18740	4.76073	shared_17_27	Promoter
27°C	AT1G18740	AT1G18740	4.71403	shared_17_27	Exon
27°C	AT1G18990	MYOB5	2.0802	shared_17_27	Promoter
27°C	AT1G19190	CXE1	27.7583	shared_17_27	Promoter
27°C	AT1G19380	AT1G19380	5.44464	shared_17_27	Promoter
27°C	AT1G19740	AT1G19740	2.65288	shared_17_27	Promoter
27°C	AT1G19770	PUP14	5.88888	shared_17_27	Promoter
27°C	AT1G20340	DRT112	3.31046	shared_17_27_37	Downstream
27°C	AT1G20340	DRT112	21.3042	shared_17_27_37	Promoter
27°C	AT1G20430	AT1G20430	30.6669	shared_27_37	Promoter
27°C	AT1G20450	ERD10	17.921	shared_17_27_37	Promoter
27°C	AT1G20630	CAT1	2.65288	shared_17_27	Exon
27°C	AT1G21000	AT1G21000	2.15572	unique_27	Promoter
27°C	AT1G21050	AT1G21050	9.53514	shared_17_27	Promoter
27°C	AT1G21910	ERF012	13.2485	shared_17_27_37	Promoter
27°C	AT1G22190	RAP2-13	5.09136	shared_17_27_37	Promoter
27°C	AT1G22190	RAP2-13	17.771	shared_17_27_37	Promoter
27°C	AT1G23300	DTX32	3.81934	shared_17_27	3' UTR
27°C	AT1G23300	DTX32	3.81404	shared_17_27	3' UTR
27°C	AT1G23300	DTX32	5.09136	shared_17_27	Intron
27°C	AT1G23310	GGAT1	3.30462	shared_17_27	Intron
27°C	AT1G23310	GGAT1	2.90055	shared_17_27	Exon
27°C	AT1G23310	GGAT1	1.59136	shared_17_27	Promoter
27°C	AT1G23390	AT1G23390	8.62628	shared_17_27	3' UTR
27°C	AT1G23390	AT1G23390	25.561	shared_17_27	Promoter
27°C	AT1G24530	AT1G24530	5.44464	shared_17_27	Promoter
27°C	AT1G25400	AT1G25400	1.44947	shared_17_27	Promoter
27°C	AT1G25560	TEM1	30.1664	shared_17_27_37	Promoter
27°C	AT1G26270	PI4KG5	1.44947	shared_27_37	Exon
27°C	AT1G26800	MPSR1	9.46672	shared_27_37	3' UTR
27°C	AT1G26920	AT1G26920	9.55614	shared_17_27_37	Promoter
27°C	AT1G27090	AT1G27090	3.31046	shared_17_27_37	Promoter
27°C	AT1G27090	AT1G27090	2.0375	shared_17_27_37	Promoter
27°C	AT1G27090	AT1G27090	3.31046	shared_17_27_37	3' UTR
27°C	AT1G27090	AT1G27090	3.39976	shared_17_27_37	Exon
27°C	AT1G27290	AT1G27290	5.07056	shared_17_27_37	Promoter
27°C	AT1G27290	AT1G27290	2.62743	shared_17_27_37	Promoter
27°C	AT1G27300	AT1G27300	4.34921	shared_27_37	Promoter
27°C	AT1G27730	ZAT10	27.8625	shared_17_27_37	Promoter
27°C	AT1G27760	SAT32	3.058	shared_17_27	3' UTR
27°C	AT1G30070	AT1G30070	6.01073	shared_27_37	Promoter
27°C	AT1G30360	ERD4	26.7294	shared_17_27_37	Exon
27°C	AT1G31130	AT1G31130	3.058	shared_17_27	Promoter
27°C	AT1G32060	PRK	3.81404	shared_17_27	Promoter
27°C	AT1G32060	PRK	4.0706	shared_17_27	Exon
27°C	AT1G32640	MYC2	2.76493	shared_17_27	Exon
27°C	AT1G32640	MYC2	4.00625	shared_17_27	Promoter
27°C	AT1G32920	AT1G32920	11.3663	shared_17_27_37	Promoter
27°C	AT1G33600	AT1G33600	10.4542	shared_17_27	Promoter
27°C	AT1G34000	OHP2	1.44947	shared_17_27	3' UTR
27°C	AT1G35140	EXL1	3.39976	shared_17_27	Promoter
27°C	AT1G36370	SHM7	5.44464	shared_17_27_37	Exon
27°C	AT1G36370	SHM7	2.15572	shared_17_27_37	Exon
27°C	AT1G36370	SHM7	7.81821	shared_17_27_37	Promoter
27°C	AT1G43160	RAP2-6	32.4623	shared_17_27_37	Promoter
27°C	AT1G44414	AT1G44414	6.22009	shared_17_27_37	Promoter
27°C	AT1G44414	AT1G44414	4.00625	shared_17_27_37	Exon
27°C	AT1G45688	AT1G45688	3.31046	shared_17_27	Promoter
27°C	AT1G47128	RD21A	4.73042	shared_17_27	Downstream
27°C	AT1G47128	RD21A	2.65288	shared_17_27	Intron
27°C	AT1G47128	RD21A	1.58875	shared_17_27	Promoter
27°C	AT1G48100	AT1G48100	4.00625	unique_27	Promoter
27°C	AT1G48100	AT1G48100	2.15572	unique_27	3' UTR
27°C	AT1G49500	AT1G49500	2.0802	unique_27	Promoter
27°C	AT1G49650	CXE4	3.31046	shared_17_27	Promoter
27°C	AT1G49660	CXE5	8.0149	shared_17_27	Promoter
27°C	AT1G50640	ERF3	4.76073	shared_17_27_37	Promoter
27°C	AT1G50640	ERF3	3.21562	shared_17_27_37	Promoter
27°C	AT1G51100	AT1G51100	3.31046	unique_27	Promoter
27°C	AT1G51100	AT1G51100	2.0802	unique_27	Promoter
27°C	AT1G51680	4CL1	3.39976	shared_17_27	Promoter
27°C	AT1G51700	DOF1.7	4.71403	shared_17_27	Promoter
27°C	AT1G52230	PSAH2	5.44464	unique_27	Promoter
27°C	AT1G52230	PSAH2	3.31046	unique_27	Promoter
27°C	AT1G52230	PSAH2	9.53514	unique_27	Intron
27°C	AT1G53210	NCL	7.22643	shared_17_27	Promoter
27°C	AT1G53840	PME1	4.64759	shared_17_27	Promoter
27°C	AT1G53840	PME1	3.68508	shared_17_27	Promoter
27°C	AT1G53840	PME1	3.21562	shared_17_27	Exon
27°C	AT1G54050	HSP17.4B	2.76493	shared_27_37	Promoter
27°C	AT1G54050	HSP17.4B	5.44464	shared_27_37	Promoter
27°C	AT1G54410	HIRD11	2.65288	shared_17_27	Promoter
27°C	AT1G54780	TLP18.3	4.00625	unique_27	Promoter
27°C	AT1G54830	NFYC3	8.437	shared_17_27_37	Promoter
27°C	AT1G55530	AT1G55530	3.31046	shared_27_37	Promoter
27°C	AT1G55670	PSAG	4.73042	shared_17_27_37	Promoter
27°C	AT1G55670	PSAG	10.0457	shared_17_27_37	Promoter
27°C	AT1G55920	SAT1	2.65288	shared_17_27	Promoter
27°C	AT1G55960	AT1G55960	1.44947	unique_27	Promoter
27°C	AT1G56070	LOS1	2.65288	shared_17_27	Exon
27°C	AT1G56220	AT1G56220	3.69078	shared_17_27	Promoter
27°C	AT1G56220	AT1G56220	5.26709	shared_17_27	3' UTR
27°C	AT1G56660	AT1G56660	3.62814	shared_17_27_37	Exon
27°C	AT1G56670	LIP4	2.73734	shared_17_27	Exon
27°C	AT1G56670	LIP4	3.21562	shared_17_27	Exon
27°C	AT1G58290	HEMA1	2.56982	shared_17_27	Promoter
27°C	AT1G58290	HEMA1	3.21562	shared_17_27	Promoter
27°C	AT1G60000	AT1G60000	2.65288	unique_27	Promoter
27°C	AT1G60190	PUB19	3.39976	unique_27	Promoter
27°C	AT1G60190	PUB19	3.96252	unique_27	Promoter
27°C	AT1G60950	FD2	27.8625	shared_17_27_37	Promoter
27°C	AT1G61520	LHCA3	6.4086	shared_17_27_37	Promoter
27°C	AT1G61890	DTX37	6.4759	shared_17_27_37	Exon
27°C	AT1G62180	2002-04-01	7.85919	shared_17_27_37	Exon
27°C	AT1G62180	2002-04-01	3.54716	shared_17_27_37	Promoter
27°C	AT1G62180	2002-04-01	5.71673	shared_17_27_37	Promoter
27°C	AT1G62380	ACO2	4.73042	shared_17_27_37	Exon
27°C	AT1G62380	ACO2	7.00774	shared_17_27_37	3' UTR
27°C	AT1G62380	ACO2	4.0706	shared_17_27_37	3' UTR
27°C	AT1G62570	FMOGS-OX4	3.31046	shared_17_27_37	Promoter
27°C	AT1G62740	HOP2	6.22009	shared_17_27_37	Promoter
27°C	AT1G62740	HOP2	2.65269	shared_17_27_37	Promoter
27°C	AT1G62740	HOP2	2.61619	shared_17_27_37	3' UTR
27°C	AT1G62750	CPEFG	4.00625	shared_27_37	Exon
27°C	AT1G63840	AT1G63840	2.15572	shared_17_27	Promoter
27°C	AT1G64500	AT1G64500	8.62628	shared_17_27	Promoter
27°C	AT1G64720	CP5	11.9756	shared_17_27_37	Exon
27°C	AT1G64720	CP5	4.82996	shared_17_27_37	Promoter
27°C	AT1G65350	UBQ13	4.14677	unique_27	Promoter
27°C	AT1G66090	AT1G66090	11.1817	shared_27_37	Promoter
27°C	AT1G66180	AT1G66180	10.304	shared_17_27_37	Promoter
27°C	AT1G66180	AT1G66180	5.44464	shared_17_27_37	3' UTR
27°C	AT1G66400	CML23	4.73042	shared_17_27_37	Promoter
27°C	AT1G66490	AT1G66490	3.96252	shared_17_27_37	Promoter
27°C	AT1G66490	AT1G66490	3.82865	shared_17_27_37	Promoter
27°C	AT1G67360	AT1G67360	9.55614	shared_27_37	Promoter
27°C	AT1G67360	AT1G67360	10.4542	shared_27_37	Promoter
27°C	AT1G67360	AT1G67360	3.99446	shared_27_37	Promoter
27°C	AT1G67740	PSBY	2.15572	shared_17_27_37	Downstream
27°C	AT1G67740	PSBY	15.1714	shared_17_27_37	Promoter
27°C	AT1G68440	AT1G68440	5.64201	shared_17_27_37	Promoter
27°C	AT1G68440	AT1G68440	3.21562	shared_17_27_37	Promoter
27°C	AT1G68490	AT1G68490	2.0375	shared_17_27	3' UTR
27°C	AT1G68490	AT1G68490	7.81145	shared_17_27	Distal Intergenic
27°C	AT1G68490	AT1G68490	2.65288	shared_17_27	Distal Intergenic
27°C	AT1G68530	CUT1	2.65288	shared_17_27	Exon
27°C	AT1G68530	CUT1	3.39976	shared_17_27	Promoter
27°C	AT1G68840	RAV2	22.373	shared_17_27_37	Promoter
27°C	AT1G69490	NAC029	3.31046	shared_17_27	Promoter
27°C	AT1G69490	NAC029	4.76476	shared_17_27	Promoter
27°C	AT1G69760	AT1G69760	15.0042	shared_17_27_37	Promoter
27°C	AT1G69840	HIR2	4.00625	shared_27_37	Exon
27°C	AT1G70280	AT1G70280	5.44464	shared_17_27_37	Exon
27°C	AT1G70290	TPS8	3.21893	shared_17_27_37	Exon
27°C	AT1G70290	TPS8	9.51228	shared_17_27_37	Exon
27°C	AT1G70290	TPS8	1.44947	shared_17_27_37	Promoter
27°C	AT1G70290	TPS8	3.39976	shared_17_27_37	Promoter
27°C	AT1G70370	PGL3	3.31046	shared_17_27	Promoter
27°C	AT1G70780	AT1G70780	3.67962	shared_17_27_37	Promoter
27°C	AT1G70780	AT1G70780	5.44464	shared_17_27_37	Promoter
27°C	AT1G71030	ATMYBL2	13.6521	shared_17_27_37	Promoter
27°C	AT1G73480	AT1G73480	12.9915	shared_17_27_37	Promoter
27°C	AT1G73480	AT1G73480	3.21562	shared_17_27_37	Intron
27°C	AT1G73490	AT1G73490	23.4541	shared_17_27_37	3' UTR
27°C	AT1G73500	MKK9	8.70126	shared_17_27	Promoter
27°C	AT1G73530	ORRM6	1.58875	shared_17_27	Promoter
27°C	AT1G73540	NUDT21	3.21562	shared_17_27	Promoter
27°C	AT1G73540	NUDT21	4.54518	shared_17_27	Promoter
27°C	AT1G74310	CLPB1	15.1981	shared_27_37	Exon
27°C	AT1G74310	CLPB1	19.7568	shared_27_37	Exon
27°C	AT1G74470	CHLP	4.76073	shared_17_27	Promoter
27°C	AT1G74480	RKD2	4.76073	shared_17_27	Promoter
27°C	AT1G75460	AT1G75460	7.85919	shared_17_27	Promoter
27°C	AT1G75490	DREB2D	4.76073	shared_17_27	Promoter
27°C	AT1G75490	DREB2D	4.64759	shared_17_27	Exon
27°C	AT1G76070	AT1G76070	2.0802	unique_27	3' UTR
27°C	AT1G76080	CDSP32	10.4542	shared_17_27_37	Promoter
27°C	AT1G76080	CDSP32	4.0706	shared_17_27_37	Promoter
27°C	AT1G76100	PETE1	3.31046	unique_27	Promoter
27°C	AT1G76150	ECH2	1.44947	shared_17_27	Exon
27°C	AT1G76170	AT1G76170	5.4576	unique_27	Promoter
27°C	AT1G76180	ERD14	24.0435	shared_17_27_37	Promoter
27°C	AT1G76600	AT1G76600	6.4086	shared_17_27	Promoter
27°C	AT1G76650	CML38	4.92643	shared_17_27	Promoter
27°C	AT1G76930	ATEXT4	13.9164	shared_17_27	Promoter
27°C	AT1G78070	AT1G78070	8.70126	shared_17_27_37	Promoter
27°C	AT1G78070	AT1G78070	4.73042	shared_17_27_37	Intron
27°C	AT1G78070	AT1G78070	2.15572	shared_17_27_37	Exon
27°C	AT1G78070	AT1G78070	6.73803	shared_17_27_37	Exon
27°C	AT1G78070	AT1G78070	4.0706	shared_17_27_37	3' UTR
27°C	AT1G78080	RAP2-4	60.1164	shared_17_27_37	Promoter
27°C	AT1G78100	AT1G78100	2.65288	shared_17_27	Promoter
27°C	AT1G78100	AT1G78100	4.22917	shared_17_27	Promoter
27°C	AT1G78310	VQ9	2.15572	shared_17_27_37	Promoter
27°C	AT1G79160	AT1G79160	10.176	shared_17_27_37	Promoter
27°C	AT1G79540	AT1G79540	1.57487	shared_27_37	3' UTR
27°C	AT1G79540	AT1G79540	2.76493	shared_27_37	3' UTR
27°C	AT1G79550	PGK3	2.0375	shared_27_37	Exon
27°C	AT1G80440	AT1G80440	30.4101	shared_17_27_37	Promoter
27°C	AT1G80440	AT1G80440	2.61619	shared_17_27_37	3' UTR
27°C	AT1G80450	VQ11	1.44947	shared_17_27_37	Downstream
27°C	AT1G80450	VQ11	2.15572	shared_17_27_37	Promoter
27°C	AT1G80790	FDM5	2.0375	unique_27	Promoter
27°C	AT1G80920	ATJ8	15.9386	shared_17_27_37	Promoter
27°C	AT2G01150	RHA2B	8.62735	shared_17_27_37	Promoter
27°C	AT2G01150	RHA2B	8.62628	shared_17_27_37	Promoter
27°C	AT2G01440	RECG	1.57487	unique_27	Promoter
27°C	AT2G01570	RGA	3.31046	shared_17_27	Exon
27°C	AT2G01570	RGA	4.73042	shared_17_27	Exon
27°C	AT2G01850	XTH27	1.58875	unique_27	Promoter
27°C	AT2G01860	EMB975	2.76493	shared_17_27	Exon
27°C	AT2G03750	SOT11	4.00625	unique_27	Promoter
27°C	AT2G04030	HSP90-5	3.31046	shared_27_37	Exon
27°C	AT2G05380	GRP3S	3.31046	shared_17_27	Promoter
27°C	AT2G05520	GRP3	8.70126	shared_17_27	Promoter
27°C	AT2G05520	GRP3	7.02625	shared_17_27	Promoter
27°C	AT2G06520	PSBX	7.12695	shared_17_27_37	Promoter
27°C	AT2G07715	AT2G07715	4.34506	shared_27_37	Promoter
27°C	AT2G10940	AT2G10940	2.65288	shared_17_27	Promoter
27°C	AT2G10940	AT2G10940	3.21562	shared_17_27	Promoter
27°C	AT2G10940	AT2G10940	1.44947	shared_17_27	Promoter
27°C	AT2G13360	AGT1	6.22009	shared_17_27	Intron
27°C	AT2G13360	AGT1	6.22009	shared_17_27	Exon
27°C	AT2G15080	AtRLP19	5.44464	shared_17_27_37	Promoter
27°C	AT2G15080	AtRLP19	5.44464	shared_17_27_37	Exon
27°C	AT2G15880	PEX3	2.0802	unique_27	Downstream
27°C	AT2G15890	MEE14	4.0706	unique_27	Promoter
27°C	AT2G15970	COR413PM1	25.561	shared_17_27_37	Promoter
27°C	AT2G17450	ATL44	4.22917	unique_27	Promoter
27°C	AT2G17840	ERD7	2.63457	shared_17_27_37	Exon
27°C	AT2G17840	ERD7	33.6949	shared_17_27_37	Promoter
27°C	AT2G17880	AT2G17880	2.65288	unique_27	Promoter
27°C	AT2G18420	GASA11	2.76493	shared_17_27	Exon
27°C	AT2G18690	AT2G18690	4.76073	shared_17_27	Promoter
27°C	AT2G18690	AT2G18690	4.00625	shared_17_27	Promoter
27°C	AT2G18700	TPS11	1.32397	shared_27_37	Promoter
27°C	AT2G18700	TPS11	6.64103	shared_27_37	Exon
27°C	AT2G18700	TPS11	2.90055	shared_27_37	Exon
27°C	AT2G18700	TPS11	1.44947	shared_27_37	Exon
27°C	AT2G19310	HSP18.5	1.6816	shared_27_37	Promoter
27°C	AT2G20560	AT2G20560	6.22009	unique_27	Promoter
27°C	AT2G20560	AT2G20560	5.4576	unique_27	Promoter
27°C	AT2G20560	AT2G20560	2.65288	unique_27	Promoter
27°C	AT2G20625	AT2G20625	3.69078	unique_27	Promoter
27°C	AT2G20670	AT2G20670	2.0375	shared_17_27_37	Downstream
27°C	AT2G20670	AT2G20670	15.1714	shared_17_27_37	Exon
27°C	AT2G21330	FBA1	4.73042	shared_17_27	3' UTR
27°C	AT2G21330	FBA1	3.31046	shared_17_27	Promoter
27°C	AT2G22430	ATHB-6	4.73042	shared_17_27	Exon
27°C	AT2G22430	ATHB-6	4.00625	shared_17_27	Promoter
27°C	AT2G22430	ATHB-6	2.65288	shared_17_27	Promoter
27°C	AT2G22470	AGP2	2.65288	shared_17_27	Promoter
27°C	AT2G22500	PUMP5	4.76073	shared_17_27	Promoter
27°C	AT2G22860	PSK2	3.31046	shared_17_27	Promoter
27°C	AT2G22880	AT2G22880	12.9915	shared_17_27	Promoter
27°C	AT2G23120	AT2G23120	37.2441	shared_17_27_37	Promoter
27°C	AT2G24100	AT2G24100	3.31046	unique_27	Promoter
27°C	AT2G24540	AFR	2.76493	unique_27	Promoter
27°C	AT2G24550	AT2G24550	2.0802	shared_17_27_37	Promoter
27°C	AT2G24790	COL3	3.13921	shared_17_27	Promoter
27°C	AT2G25080	GPX1	4.73042	shared_17_27_37	Promoter
27°C	AT2G25250	AT2G25250	16.7825	shared_17_27	Promoter
27°C	AT2G25450	GSL-OH	3.99446	shared_17_27	Exon
27°C	AT2G25450	GSL-OH	2.65288	shared_17_27	Promoter
27°C	AT2G25490	EBF1	8.62628	shared_17_27_37	Exon
27°C	AT2G25490	EBF1	2.65269	shared_17_27_37	Exon
27°C	AT2G25900	ATCTH	7.02625	shared_17_27	Exon
27°C	AT2G25900	ATCTH	2.76493	shared_17_27	Exon
27°C	AT2G26150	HSFA2	8.70126	shared_27_37	Promoter
27°C	AT2G26150	HSFA2	2.65269	shared_27_37	Exon
27°C	AT2G26150	HSFA2	6.4086	shared_27_37	Exon
27°C	AT2G26240	FAX7	1.58875	unique_27	3' UTR
27°C	AT2G26250	FDH	2.65288	shared_17_27	Exon
27°C	AT2G26500	AT2G26500	1.58875	shared_17_27	Promoter
27°C	AT2G26500	AT2G26500	4.00625	shared_17_27	Promoter
27°C	AT2G26530	AR781	9.55614	shared_17_27_37	Promoter
27°C	AT2G26680	AT2G26680	2.76493	shared_27_37	3' UTR
27°C	AT2G27080	NHL13	20.2432	shared_17_27_37	Promoter
27°C	AT2G27500	AT2G27500	7.00774	shared_17_27_37	Promoter
27°C	AT2G27580	SAP3	6.4086	shared_27_37	Promoter
27°C	AT2G27580	SAP3	2.0802	shared_27_37	Promoter
27°C	AT2G27580	SAP3	2.65269	shared_27_37	Promoter
27°C	AT2G27660	AT2G27660	2.65269	shared_17_27	Promoter
27°C	AT2G27830	AT2G27830	10.543	shared_17_27	Promoter
27°C	AT2G29450	GSTU5	27.5235	shared_17_27_37	Promoter
27°C	AT2G29500	HSP17.6B	7.85919	shared_27_37	Promoter
27°C	AT2G30040	MAPKKK14	4.73042	shared_17_27	Promoter
27°C	AT2G30360	CIPK11	5.44464	shared_17_27	Promoter
27°C	AT2G30490	CYP73A5	5.44464	unique_27	Promoter
27°C	AT2G30520	RPT2	15.1714	shared_17_27_37	Promoter
27°C	AT2G30520	RPT2	7.81145	shared_17_27_37	Promoter
27°C	AT2G30560	AT2G30560	3.31046	unique_27	Exon
27°C	AT2G30570	PSBW	4.73042	shared_17_27_37	Promoter
27°C	AT2G30570	PSBW	7.00774	shared_17_27_37	Promoter
27°C	AT2G30870	GSTF10	3.31046	shared_17_27	Promoter
27°C	AT2G30870	GSTF10	2.76493	shared_17_27	Promoter
27°C	AT2G31380	BBX25	3.40383	shared_17_27_37	Exon
27°C	AT2G31380	BBX25	6.79822	shared_17_27_37	3' UTR
27°C	AT2G31380	BBX25	7.0063	shared_17_27_37	Intron
27°C	AT2G32160	AT2G32160	2.0375	shared_17_27_37	Distal Intergenic
27°C	AT2G35930	PUB23	5.44464	shared_17_27	Promoter
27°C	AT2G36080	ARF31	2.0375	shared_17_27	Promoter
27°C	AT2G36220	AT2G36220	8.22475	shared_17_27_37	Promoter
27°C	AT2G36320	SAP4	10.7089	shared_17_27_37	Promoter
27°C	AT2G36460	FBA6	2.65269	shared_27_37	Exon
27°C	AT2G36460	FBA6	2.0375	shared_27_37	Exon
27°C	AT2G36830	TIP1-1	8.70126	shared_27_37	Promoter
27°C	AT2G36830	TIP1-1	1.59966	shared_27_37	Promoter
27°C	AT2G37040	PAL1	3.31046	shared_17_27	Exon
27°C	AT2G37190	RPL12A	4.54518	shared_27_37	Promoter
27°C	AT2G37970	SOUL-1	1.69654	shared_17_27	Promoter
27°C	AT2G38240	ANS	2.65288	unique_27	Promoter
27°C	AT2G38310	PYL4	5.44464	shared_17_27_37	Promoter
27°C	AT2G38360	PRA1B4	2.15572	shared_17_27_37	Promoter
27°C	AT2G38470	WRKY33	4.49351	shared_17_27	Promoter
27°C	AT2G38480	AT2G38480	4.76476	shared_17_27	Exon
27°C	AT2G38480	AT2G38480	3.96252	shared_17_27	3' UTR
27°C	AT2G38530	LTP2	4.00625	shared_17_27	Promoter
27°C	AT2G38540	LTP1	2.4032	unique_27	Promoter
27°C	AT2G38870	AT2G38870	2.65288	unique_27	Promoter
27°C	AT2G39010	PIP2-6	4.76073	shared_17_27_37	Promoter
27°C	AT2G39010	PIP2-6	2.0375	shared_17_27_37	Promoter
27°C	AT2G39010	PIP2-6	8.70126	shared_17_27_37	Intron
27°C	AT2G39200	MLO12	3.40383	shared_17_27	Exon
27°C	AT2G39725	AT2G39725	20.2432	shared_17_27_37	Intron
27°C	AT2G39980	AT2G39980	39.6814	shared_17_27_37	Promoter
27°C	AT2G40000	HSPRO2	61.3323	shared_17_27_37	Promoter
27°C	AT2G40140	CZF1	3.96252	shared_17_27	Exon
27°C	AT2G40140	CZF1	2.0375	shared_17_27	Exon
27°C	AT2G40400	RER5	1.58875	shared_17_27	Promoter
27°C	AT2G40880	CYS3	1.58875	shared_17_27	Promoter
27°C	AT2G40880	CYS3	5.44464	shared_17_27	Promoter
27°C	AT2G41010	CAMBP25	4.73042	shared_17_27	Promoter
27°C	AT2G41100	CML12	6.4086	shared_17_27_37	Promoter
27°C	AT2G41110	CAM2	9.0166	shared_17_27_37	Promoter
27°C	AT2G41110	CAM2	1.40175	shared_17_27_37	Promoter
27°C	AT2G41410	CML35	17.1733	shared_17_27_37	Promoter
27°C	AT2G41430	ERD15	21.3042	shared_17_27_37	Promoter
27°C	AT2G41870	REM4.2	3.24863	unique_27	Promoter
27°C	AT2G42360	ATL41	4.73042	shared_17_27	Promoter
27°C	AT2G42360	ATL41	4.00625	shared_17_27	Promoter
27°C	AT2G42620	MAX2	15.1981	shared_17_27_37	Promoter
27°C	AT2G42620	MAX2	1.57487	shared_17_27_37	Exon
27°C	AT2G43290	CML5	4.73042	shared_17_27	Promoter
27°C	AT2G44080	ARL	4.38649	shared_17_27	Promoter
27°C	AT2G44130	AT2G44130	4.73042	shared_27_37	Promoter
27°C	AT2G45180	AT2G45180	5.44464	shared_17_27_37	Promoter
27°C	AT2G45820	DBP	2.65288	shared_17_27	3' UTR
27°C	AT2G45820	DBP	3.31046	shared_17_27	Downstream
27°C	AT2G45820	DBP	7.04195	shared_17_27	Exon
27°C	AT2G45960	PIP1B	12.6212	shared_17_27_37	3' UTR
27°C	AT2G46240	BAG6	4.73042	shared_27_37	Promoter
27°C	AT2G46240	BAG6	5.09136	shared_27_37	Promoter
27°C	AT2G46240	BAG6	2.65288	shared_27_37	Exon
27°C	AT2G46250	AT2G46250	3.12071	shared_27_37	Exon
27°C	AT2G46250	AT2G46250	5.07056	shared_27_37	Exon
27°C	AT2G46800	MTP1	2.56982	unique_27	Distal Intergenic
27°C	AT2G46830	CCA1	4.49351	shared_17_27_37	Promoter
27°C	AT2G46840	DUF4	3.82387	shared_27_37	Exon
27°C	AT2G48160	AT2G48160	1.75372	shared_27_37	Distal Intergenic
27°C	AT3G01470	HAT5	1.58875	shared_17_27	3' UTR
27°C	AT3G01500	BCA1	4.0706	shared_17_27_37	Promoter
27°C	AT3G02040	GDPD1	1.44947	shared_17_27	Intron
27°C	AT3G02040	GDPD1	2.0375	shared_17_27	Promoter
27°C	AT3G02380	COL2	5.303	shared_17_27	Promoter
27°C	AT3G02480	AT3G02480	32.6332	shared_27_37	3' UTR
27°C	AT3G03990	D14	14.2044	shared_17_27_37	Promoter
27°C	AT3G04000	ChlADR2	4.73042	shared_17_27_37	Promoter
27°C	AT3G04640	AT3G04640	4.73042	shared_17_27	Promoter
27°C	AT3G05880	RCI2A	2.0375	unique_27	Promoter
27°C	AT3G06070	AT3G06070	7.02625	shared_17_27	Promoter
27°C	AT3G07090	AT3G07090	6.79822	shared_17_27_37	Exon
27°C	AT3G07090	AT3G07090	3.67962	shared_17_27_37	Exon
27°C	AT3G07090	AT3G07090	3.82865	shared_17_27_37	Promoter
27°C	AT3G07350	AT3G07350	11.1817	shared_17_27_37	Promoter
27°C	AT3G07390	AIR12	2.0375	shared_17_27	Promoter
27°C	AT3G07870	AT3G07870	1.58875	unique_27	Promoter
27°C	AT3G08580	AAC1	3.69078	shared_17_27_37	Promoter
27°C	AT3G08940	LHCB4.2	5.71673	shared_17_27_37	Promoter
27°C	AT3G08940	LHCB4.2	9.66791	shared_17_27_37	3' UTR
27°C	AT3G08980	AT3G08980	1.44947	shared_27_37	Exon
27°C	AT3G08980	AT3G08980	4.0706	shared_27_37	Promoter
27°C	AT3G08980	AT3G08980	2.61619	shared_27_37	Promoter
27°C	AT3G09250	AT3G09250	8.70126	shared_17_27	3' UTR
27°C	AT3G09250	AT3G09250	4.92643	shared_17_27	Exon
27°C	AT3G09250	AT3G09250	4.0706	shared_17_27	Exon
27°C	AT3G09260	BGLU23	3.21562	shared_17_27	Exon
27°C	AT3G09260	BGLU23	4.38649	shared_17_27	Intron
27°C	AT3G09260	BGLU23	4.22917	shared_17_27	Promoter
27°C	AT3G09260	BGLU23	4.76073	shared_17_27	Promoter
27°C	AT3G09350	Fes1A	8.82883	shared_27_37	Promoter
27°C	AT3G09350	Fes1A	3.41893	shared_27_37	Promoter
27°C	AT3G09360	AT3G09360	16.162	shared_27_37	Promoter
27°C	AT3G09390	MT2A	2.15572	shared_27_37	Promoter
27°C	AT3G09440	HSP70-3	42.1831	shared_17_27_37	Exon
27°C	AT3G09630	RPL4A	1.40175	shared_17_27	Promoter
27°C	AT3G09840	CDC48A	4.73042	unique_27	Promoter
27°C	AT3G10020	AT3G10020	24.2469	shared_27_37	Promoter
27°C	AT3G10020	AT3G10020	3.12071	shared_27_37	Promoter
27°C	AT3G10985	SAG20	7.02625	shared_17_27	Promoter
27°C	AT3G11660	NHL1	2.50632	shared_17_27_37	Promoter
27°C	AT3G11660	NHL1	4.43572	shared_17_27_37	Promoter
27°C	AT3G11690	AT3G11690	2.76493	unique_27	Distal Intergenic
27°C	AT3G12050	AT3G12050	2.65288	shared_27_37	Promoter
27°C	AT3G12320	LNK3	3.69078	shared_17_27	Intron
27°C	AT3G12320	LNK3	9.32406	shared_17_27	3' UTR
27°C	AT3G12400	ELC	3.31046	shared_17_27	Promoter
27°C	AT3G12480	NF-YC11	1.44947	unique_27	Intron
27°C	AT3G12580	HSP70-4	38.4537	shared_17_27_37	Promoter
27°C	AT3G12630	SAP5	4.76073	shared_17_27_37	Promoter
27°C	AT3G12640	AT3G12640	8.70126	unique_27	Promoter
27°C	AT3G12830	SAUR72	6.22009	shared_17_27	Promoter
27°C	AT3G13520	AGP12	8.62628	shared_17_27_37	Promoter
27°C	AT3G14050	RSH2	3.31046	shared_17_27	Promoter
27°C	AT3G14067	SBT1.4	3.17329	unique_27	Promoter
27°C	AT3G14190	PANS1	3.10225	unique_27	Downstream
27°C	AT3G14200	AT3G14200	7.65281	shared_27_37	3' UTR
27°C	AT3G14200	AT3G14200	4.20539	shared_27_37	Exon
27°C	AT3G14200	AT3G14200	4.48122	shared_27_37	Promoter
27°C	AT3G14200	AT3G14200	4.49351	shared_27_37	Promoter
27°C	AT3G14595	AT3G14595	2.0802	shared_17_27	Promoter
27°C	AT3G15210	ERF4	37.7651	shared_17_27_37	Promoter
27°C	AT3G15210	ERF4	2.15572	shared_17_27_37	Distal Intergenic
27°C	AT3G15450	AT3G15450	12.1848	shared_17_27_37	Promoter
27°C	AT3G15500	NAC055	2.65288	unique_27	Exon
27°C	AT3G15620	UVR3	2.61619	unique_27	Promoter
27°C	AT3G15630	AT3G15630	6.59721	shared_17_27	Promoter
27°C	AT3G15730	PLDALPHA1	3.31046	shared_17_27	Exon
27°C	AT3G15740	AT3G15740	4.0706	shared_17_27	Promoter
27°C	AT3G15760	AT3G15760	4.73042	unique_27	Promoter
27°C	AT3G15780	AT3G15780	2.0375	shared_27_37	Promoter
27°C	AT3G16040	AT3G16040	5.44464	shared_27_37	Promoter
27°C	AT3G16040	AT3G16040	3.39976	shared_27_37	Exon
27°C	AT3G16050	PDX12	2.15572	shared_27_37	Promoter
27°C	AT3G16050	PDX12	5.44464	shared_27_37	Promoter
27°C	AT3G16240	TIP2-1	7.12695	shared_27_37	3' UTR
27°C	AT3G16460	JAL34	3.99446	shared_17_27	Exon
27°C	AT3G16520	UGT88A1	4.43572	shared_17_27	Promoter
27°C	AT3G16720	ATL2	2.65288	shared_17_27	Promoter
27°C	AT3G16720	ATL2	4.73042	shared_17_27	Promoter
27°C	AT3G17130	AT3G17130	4.00625	unique_27	Promoter
27°C	AT3G17390	METK4	2.0802	shared_17_27	Exon
27°C	AT3G17611	RBL14	7.0063	shared_17_27_37	Promoter
27°C	AT3G17790	PAP17	3.39976	shared_17_27_37	Exon
27°C	AT3G17800	AT3G17800	12.2995	shared_17_27_37	Exon
27°C	AT3G17800	AT3G17800	10.176	shared_17_27_37	Promoter
27°C	AT3G18490	ASPG1	11.8014	shared_17_27_37	Promoter
27°C	AT3G19580	AZF2	5.44464	shared_17_27	Promoter
27°C	AT3G19580	AZF2	3.31046	shared_17_27	Promoter
27°C	AT3G20310	ERF7	7.27713	shared_17_27	Promoter
27°C	AT3G20330	PYRB	2.65288	unique_27	Promoter
27°C	AT3G20820	AT3G20820	5.44464	shared_17_27	Promoter
27°C	AT3G20820	AT3G20820	17.1733	shared_17_27	Promoter
27°C	AT3G21140	AT3G21140	2.90055	unique_27	Promoter
27°C	AT3G21140	AT3G21140	1.59966	unique_27	Promoter
27°C	AT3G22120	CWLP	3.81404	unique_27	Promoter
27°C	AT3G22160	VQ22	2.65288	shared_17_27	Promoter
27°C	AT3G22380	TIC	4.76073	shared_17_27	Exon
27°C	AT3G22380	TIC	5.44464	shared_17_27	Intron
27°C	AT3G22380	TIC	1.50808	shared_17_27	Exon
27°C	AT3G22380	TIC	2.76875	shared_17_27	Exon
27°C	AT3G22380	TIC	2.0375	shared_17_27	Exon
27°C	AT3G22890	APS1	5.44464	shared_17_27	Promoter
27°C	AT3G22900	NRPD7	2.0375	unique_27	Intron
27°C	AT3G23000	CIPK7	1.44947	shared_17_27	Promoter
27°C	AT3G23000	CIPK7	3.68508	shared_17_27	Promoter
27°C	AT3G23030	IAA2	3.70297	shared_17_27	Promoter
27°C	AT3G23170	AT3G23170	5.44464	shared_17_27_37	Promoter
27°C	AT3G23400	PAP6	1.57487	shared_17_27	Promoter
27°C	AT3G23810	SAHH2	2.65288	unique_27	Exon
27°C	AT3G23810	SAHH2	3.31046	unique_27	Promoter
27°C	AT3G23820	GAE6	22.373	shared_17_27_37	Promoter
27°C	AT3G23920	BAM1	4.49351	shared_17_27_37	Promoter
27°C	AT3G23920	BAM1	8.22475	shared_17_27_37	Promoter
27°C	AT3G23920	BAM1	5.44464	shared_17_27_37	Exon
27°C	AT3G23920	BAM1	7.12695	shared_17_27_37	Exon
27°C	AT3G23990	CPN60	2.65288	shared_27_37	Promoter
27°C	AT3G24050	GATA1	1.58875	shared_17_27_37	Promoter
27°C	AT3G24050	GATA1	2.76493	shared_17_27_37	Exon
27°C	AT3G24050	GATA1	3.69078	shared_17_27_37	Exon
27°C	AT3G24480	LRX4	4.00625	shared_17_27	Promoter
27°C	AT3G24480	LRX4	2.0375	shared_17_27	Promoter
27°C	AT3G24500	MBF1C	30.4003	shared_27_37	Promoter
27°C	AT3G24500	MBF1C	2.76493	shared_27_37	3' UTR
27°C	AT3G24550	PERK1	5.26709	shared_17_27	Promoter
27°C	AT3G26510	AT3G26510	21.5203	shared_17_27_37	Promoter
27°C	AT3G26520	TIP1-2	17.7592	shared_17_27_37	Promoter
27°C	AT3G26570	PHT2;1	2.15572	shared_17_27	Promoter
27°C	AT3G26650	GAPA1	3.30462	unique_27	Promoter
27°C	AT3G26650	GAPA1	2.15572	unique_27	Promoter
27°C	AT3G27200	AT3G27200	2.65288	shared_17_27	3' UTR
27°C	AT3G27690	LHCB2.4	6.4086	shared_17_27	Promoter
27°C	AT3G28200	PER31	4.0706	shared_17_27	Promoter
27°C	AT3G28340	GATL10	5.44464	shared_17_27_37	Promoter
27°C	AT3G28340	GATL10	4.71403	shared_17_27_37	Promoter
27°C	AT3G29240	AT3G29240	5.4576	shared_17_27	Promoter
27°C	AT3G44110	ATJ3	9.55614	shared_27_37	Exon
27°C	AT3G44110	ATJ3	3.31046	shared_27_37	Exon
27°C	AT3G44110	ATJ3	3.31046	shared_27_37	Promoter
27°C	AT3G44260	CAF1-9	3.39976	shared_17_27	Promoter
27°C	AT3G44260	CAF1-9	7.61594	shared_17_27	Promoter
27°C	AT3G44720	ADT4	3.31046	unique_27	Exon
27°C	AT3G45210	AT3G45210	1.44947	unique_27	Promoter
27°C	AT3G46600	SCL30	4.34921	shared_17_27	Promoter
27°C	AT3G46620	RDUF1	7.83722	shared_17_27	Promoter
27°C	AT3G47470	LHCA4	15.1714	shared_17_27_37	Exon
27°C	AT3G48460	AT3G48460	2.0802	unique_27	Promoter
27°C	AT3G48520	CYP94B3	8.22475	shared_17_27	Promoter
27°C	AT3G48690	CXE12	1.90626	shared_17_27	Promoter
27°C	AT3G48690	CXE12	8.62735	shared_17_27	Promoter
27°C	AT3G49220	AT3G49220	11.3222	shared_17_27_37	Promoter
27°C	AT3G49220	AT3G49220	5.44464	shared_17_27_37	Promoter
27°C	AT3G49230	AT3G49230	7.85919	shared_17_27	Promoter
27°C	AT3G49790	AT3G49790	7.85919	shared_17_27_37	Exon
27°C	AT3G49790	AT3G49790	13.2485	shared_17_27_37	Promoter
27°C	AT3G50810	AT3G50810	3.31046	shared_27_37	Exon
27°C	AT3G50820	PSBO2	4.76073	shared_17_27_37	Promoter
27°C	AT3G50820	PSBO2	4.0706	shared_17_27_37	Promoter
27°C	AT3G50930	HSR4	2.65288	shared_17_27	Exon
27°C	AT3G50970	XERO2	14.8596	shared_17_27_37	Promoter
27°C	AT3G51910	HSFA7A	1.44947	shared_27_37	Promoter
27°C	AT3G51910	HSFA7A	25.1118	shared_27_37	Promoter
27°C	AT3G52060	AT3G52060	15.1714	shared_17_27_37	Promoter
27°C	AT3G52450	PUB22	2.0375	shared_17_27	Exon
27°C	AT3G52450	PUB22	9.02818	shared_17_27	Promoter
27°C	AT3G52470	AT3G52470	13.9164	shared_17_27_37	Promoter
27°C	AT3G52800	SAP6	12.2518	shared_17_27_37	Promoter
27°C	AT3G53260	PAL2	2.65288	shared_17_27	Exon
27°C	AT3G53410	LUL2	2.65288	shared_27_37	Downstream
27°C	AT3G53410	LUL2	7.02625	shared_27_37	3' UTR
27°C	AT3G53420	PIP2-1	8.70126	shared_17_27_37	Intron
27°C	AT3G53420	PIP2-1	6.4086	shared_17_27_37	Promoter
27°C	AT3G53810	LECRK42	2.0375	unique_27	Promoter
27°C	AT3G54030	BSK6	4.73042	shared_17_27	Distal Intergenic
27°C	AT3G54200	AT3G54200	3.31046	shared_17_27	Promoter
27°C	AT3G54390	AT3G54390	3.21562	shared_17_27	Exon
27°C	AT3G54400	AT3G54400	2.0802	shared_17_27	Exon
27°C	AT3G54400	AT3G54400	2.0375	shared_17_27	Promoter
27°C	AT3G54400	AT3G54400	8.70126	shared_17_27	Promoter
27°C	AT3G54890	LHCA1	2.61619	shared_17_27	Exon
27°C	AT3G54890	LHCA1	5.02847	shared_17_27	Promoter
27°C	AT3G55430	AT3G55430	5.44464	shared_17_27	Exon
27°C	AT3G55430	AT3G55430	17.1733	shared_17_27	Promoter
27°C	AT3G55970	JRG21	7.61594	shared_27_37	Promoter
27°C	AT3G55970	JRG21	3.81404	shared_27_37	Promoter
27°C	AT3G55980	SZF1	4.73042	shared_17_27	Promoter
27°C	AT3G55980	SZF1	5.44464	shared_17_27	Exon
27°C	AT3G56050	AT3G56050	1.44947	unique_27	Promoter
27°C	AT3G56090	FER3	3.68508	shared_17_27_37	Promoter
27°C	AT3G56290	AT3G56290	1.58875	unique_27	Promoter
27°C	AT3G56290	AT3G56290	3.31046	unique_27	Promoter
27°C	AT3G56880	AT3G56880	10.9548	shared_17_27	Promoter
27°C	AT3G56940	CRD1	22.373	shared_17_27_37	Promoter
27°C	AT3G56950	SIP2;1	5.64201	shared_27_37	Intron
27°C	AT3G59060	PIF5	8.82883	shared_17_27	Promoter
27°C	AT3G59220	PRN1	3.68508	shared_17_27	Promoter
27°C	AT3G59220	PRN1	6.22009	shared_17_27	Exon
27°C	AT3G59400	GUN4	32.4623	shared_17_27_37	Promoter
27°C	AT3G59900	ARGOS	7.85919	shared_17_27	Promoter
27°C	AT3G59940	SKIP20	13.485	shared_17_27_37	Promoter
27°C	AT3G60080	AT3G60080	4.76073	shared_17_27	Promoter
27°C	AT3G60200	AT3G60200	2.65288	shared_17_27	Promoter
27°C	AT3G60530	GATA4	6.01073	shared_17_27_37	Promoter
27°C	AT3G60530	GATA4	4.0706	shared_17_27_37	Promoter
27°C	AT3G60690	AT3G60690	1.44947	unique_27	Promoter
27°C	AT3G60750	TKL-1	3.83718	shared_17_27	Promoter
27°C	AT3G60750	TKL-1	4.76073	shared_17_27	Promoter
27°C	AT3G61060	AtPP2-A13	1.98928	unique_27	3' UTR
27°C	AT3G61060	AtPP2-A13	6.22009	unique_27	3' UTR
27°C	AT3G61440	CYSC1	6.22009	shared_17_27	Promoter
27°C	AT3G61440	CYSC1	2.65288	shared_17_27	Promoter
27°C	AT3G61450	SYP73	2.65288	unique_27	Promoter
27°C	AT3G61460	BRH1	6.22009	shared_17_27	Promoter
27°C	AT3G61580	SLD1	4.0706	shared_17_27	Promoter
27°C	AT3G61580	SLD1	4.73042	shared_17_27	Promoter
27°C	AT3G61580	SLD1	3.39976	shared_17_27	Exon
27°C	AT3G63010	GID1B	1.58875	shared_17_27	Exon
27°C	AT4G00720	ASK8	8.62628	shared_17_27_37	Promoter
27°C	AT4G01240	AT4G01240	7.02625	unique_27	Promoter
27°C	AT4G01250	WRKY22	16.123	shared_17_27_37	Promoter
27°C	AT4G01250	WRKY22	2.65288	shared_17_27_37	Downstream
27°C	AT4G02770	PSAD1	19.0127	shared_17_27_37	Promoter
27°C	AT4G02890	UBQ14	8.82883	shared_17_27_37	Promoter
27°C	AT4G02920	AT4G02920	4.07659	shared_17_27_37	Promoter
27°C	AT4G02920	AT4G02920	21.3042	shared_17_27_37	Exon
27°C	AT4G04640	ATPC1	2.61619	shared_17_27	Promoter
27°C	AT4G05050	UBQ11	30.4003	shared_17_27_37	Promoter
27°C	AT4G05070	AT4G05070	13.2485	shared_17_27_37	Promoter
27°C	AT4G05320	UBQ10	41.7343	shared_17_27_37	Promoter
27°C	AT4G08850	MIK2	4.00625	shared_17_27	Promoter
27°C	AT4G08950	EXO	2.0375	shared_17_27_37	Promoter
27°C	AT4G08950	EXO	4.73042	shared_17_27_37	Promoter
27°C	AT4G09150	AT4G09150	4.73042	unique_27	Promoter
27°C	AT4G09150	AT4G09150	3.31046	unique_27	Exon
27°C	AT4G09650	ATPD	17.1733	shared_17_27_37	Promoter
27°C	AT4G10040	CYTC-2	4.73042	shared_27_37	Distal Intergenic
27°C	AT4G10070	AT4G10070	4.00625	unique_27	Promoter
27°C	AT4G10340	LHCB5	1.44947	shared_17_27_37	Promoter
27°C	AT4G10340	LHCB5	8.70126	shared_17_27_37	3' UTR
27°C	AT4G11360	RHA1B	3.31046	shared_17_27	Promoter
27°C	AT4G11660	HSFB2B	3.62814	shared_27_37	Promoter
27°C	AT4G11660	HSFB2B	3.13921	shared_27_37	Exon
27°C	AT4G12390	PME1	3.30462	shared_27_37	3' UTR
27°C	AT4G12400	HOP3	3.67962	shared_27_37	3' UTR
27°C	AT4G12400	HOP3	4.0706	shared_27_37	Exon
27°C	AT4G12400	HOP3	4.00625	shared_27_37	Intron
27°C	AT4G12400	HOP3	7.10921	shared_27_37	Promoter
27°C	AT4G12470	AZI1	27.8625	shared_17_27_37	Promoter
27°C	AT4G12480	EARLI1	15.7998	shared_17_27	Promoter
27°C	AT4G12800	PSAL	7.02625	shared_17_27	Promoter
27°C	AT4G12800	PSAL	4.00625	shared_17_27	3' UTR
27°C	AT4G13340	LRX3	3.58015	shared_17_27_37	Promoter
27°C	AT4G13340	LRX3	1.98928	shared_17_27_37	Promoter
27°C	AT4G13340	LRX3	2.65288	shared_17_27_37	Promoter
27°C	AT4G13340	LRX3	3.31046	shared_17_27_37	Exon
27°C	AT4G13340	LRX3	1.44947	shared_17_27_37	Exon
27°C	AT4G13340	LRX3	5.44464	shared_17_27_37	3' UTR
27°C	AT4G13830	ATJ20	2.45229	shared_17_27_37	Promoter
27°C	AT4G13940	SAHH1	6.79822	shared_17_27	Promoter
27°C	AT4G13940	SAHH1	5.44464	shared_17_27	Promoter
27°C	AT4G14020	AT4G14020	2.65288	unique_27	Downstream
27°C	AT4G15410	PUX5	4.00625	shared_27_37	Promoter
27°C	AT4G15420	AT4G15420	4.0706	shared_27_37	Promoter
27°C	AT4G15475	FBL4	2.65288	unique_27	Exon
27°C	AT4G15545	AT4G15545	1.58875	shared_17_27	Promoter
27°C	AT4G15550	UGT75D1	7.02625	shared_17_27_37	3' UTR
27°C	AT4G15550	UGT75D1	15.9684	shared_17_27_37	Promoter
27°C	AT4G15560	DXS	1.44947	unique_27	Exon
27°C	AT4G15560	DXS	2.76493	unique_27	Intron
27°C	AT4G15800	RALFL33	2.65288	shared_17_27	Promoter
27°C	AT4G16490	AT4G16490	3.31046	shared_17_27	Intron
27°C	AT4G16750	ERF039	2.0375	unique_27	Downstream
27°C	AT4G16980	AT4G16980	37.7651	shared_17_27_37	Promoter
27°C	AT4G16980	AT4G16980	2.65288	shared_17_27_37	Distal Intergenic
27°C	AT4G17090	BAM3	18.7485	shared_17_27_37	Promoter
27°C	AT4G17245	AT4G17245	27.0631	shared_17_27_37	Promoter
27°C	AT4G17250	AT4G17250	3.31046	shared_17_27_37	Promoter
27°C	AT4G17530	RABD2C	4.00625	shared_17_27	3' UTR
27°C	AT4G18720	AT4G18720	4.00625	shared_17_27	Promoter
27°C	AT4G19170	CCD4	2.0375	shared_17_27	Promoter
27°C	AT4G19170	CCD4	4.00625	shared_17_27	Promoter
27°C	AT4G19200	AT4G19200	3.81404	shared_17_27	Promoter
27°C	AT4G19210	ABCE2	4.0706	shared_17_27	Promoter
27°C	AT4G20360	TUFA	2.0375	shared_17_27_37	Promoter
27°C	AT4G20360	TUFA	15.4525	shared_17_27_37	Promoter
27°C	AT4G20860	FAD-OXR	7.00774	shared_17_27	Promoter
27°C	AT4G20860	FAD-OXR	4.0706	shared_17_27	Exon
27°C	AT4G20860	FAD-OXR	2.65269	shared_17_27	Exon
27°C	AT4G21560	VPS28-1	3.39976	shared_17_27	Promoter
27°C	AT4G21560	VPS28-1	3.31046	shared_17_27	Promoter
27°C	AT4G22330	ATCES1	4.00625	shared_27_37	Exon
27°C	AT4G22470	AT4G22470	13.2485	shared_17_27	Promoter
27°C	AT4G23570	SGT1A	4.0706	shared_27_37	Exon
27°C	AT4G23570	SGT1A	4.0706	shared_27_37	Intron
27°C	AT4G23570	SGT1A	5.44464	shared_27_37	Exon
27°C	AT4G23570	SGT1A	4.00625	shared_27_37	Exon
27°C	AT4G23570	SGT1A	4.73042	shared_27_37	3' UTR
27°C	AT4G23890	ndhS	1.58875	shared_17_27_37	Promoter
27°C	AT4G24220	VEP1	5.44464	shared_17_27	Promoter
27°C	AT4G24220	VEP1	3.17329	shared_17_27	Exon
27°C	AT4G24570	PUMP4	15.1714	shared_17_27	Promoter
27°C	AT4G24960	HVA22D	4.73042	shared_27_37	Promoter
27°C	AT4G24960	HVA22D	7.00774	shared_27_37	Promoter
27°C	AT4G24970	MORC7	6.79822	shared_17_27	Distal Intergenic
27°C	AT4G25620	AT4G25620	2.65288	shared_17_27	Exon
27°C	AT4G25620	AT4G25620	7.85919	shared_17_27	Exon
27°C	AT4G26080	ABI1	9.55614	shared_27_37	Exon
27°C	AT4G26080	ABI1	5.44464	shared_27_37	Exon
27°C	AT4G26080	ABI1	8.70126	shared_27_37	Promoter
27°C	AT4G26840	SUMO1	4.00625	shared_17_27	Exon
27°C	AT4G27410	RD26	11.3663	shared_17_27_37	Promoter
27°C	AT4G27410	RD26	13.2485	shared_17_27_37	Promoter
27°C	AT4G27520	ENODL2	12.9915	shared_17_27_37	Promoter
27°C	AT4G27520	ENODL2	6.22009	shared_17_27_37	Promoter
27°C	AT4G27652	AT4G27652	6.22009	shared_17_27_37	Promoter
27°C	AT4G27657	AT4G27657	9.06077	shared_17_27_37	Promoter
27°C	AT4G28080	TSS	2.15572	unique_27	Intron
27°C	AT4G28080	TSS	2.65288	unique_27	Exon
27°C	AT4G28080	TSS	4.00625	unique_27	Promoter
27°C	AT4G28240	AT4G28240	11.8014	shared_17_27_37	Promoter
27°C	AT4G28310	AT4G28310	2.65288	shared_17_27	Promoter
27°C	AT4G28750	PSAE1	5.44464	shared_17_27_37	3' UTR
27°C	AT4G28750	PSAE1	6.22009	shared_17_27_37	Promoter
27°C	AT4G30210	ATR2	2.6534	shared_17_27_37	Promoter
27°C	AT4G30440	GAE1	3.67962	shared_17_27_37	Promoter
27°C	AT4G30960	CIPK6	5.07056	shared_17_27_37	Exon
27°C	AT4G31550	WRKY11	8.70126	shared_17_27	Promoter
27°C	AT4G32020	AT4G32020	55.6122	shared_17_27_37	Promoter
27°C	AT4G32030	AT4G32030	4.07529	shared_27_37	Promoter
27°C	AT4G32060	MICU	4.43572	shared_17_27	Promoter
27°C	AT4G33000	CBL10	4.43572	unique_27	3' UTR
27°C	AT4G33000	CBL10	1.44947	unique_27	3' UTR
27°C	AT4G33000	CBL10	2.15572	unique_27	Intron
27°C	AT4G33000	CBL10	2.65288	unique_27	Exon
27°C	AT4G33010	GLDP1	3.31046	shared_17_27	Exon
27°C	AT4G33010	GLDP1	9.55614	shared_17_27	Exon
27°C	AT4G33010	GLDP1	15.8153	shared_17_27	Promoter
27°C	AT4G33666	AT4G33666	1.57487	shared_17_27_37	Promoter
27°C	AT4G33666	AT4G33666	3.31046	shared_17_27_37	Promoter
27°C	AT4G34150	AT4G34150	4.76073	shared_17_27	Promoter
27°C	AT4G34160	CYCD3-1	6.4086	shared_17_27_37	Promoter
27°C	AT4G34340	TAF8	4.43572	unique_27	Intron
27°C	AT4G34710	ADC2	3.31046	shared_17_27	Promoter
27°C	AT4G35090	CAT2	10.9804	shared_17_27_37	Exon
27°C	AT4G35090	CAT2	7.0063	shared_17_27_37	Promoter
27°C	AT4G35480	ATL45	2.65269	shared_17_27	Promoter
27°C	AT4G35750	AT4G35750	2.76493	shared_17_27	3' UTR
27°C	AT4G35750	AT4G35750	2.65288	shared_17_27	Promoter
27°C	AT4G35770	STR15	4.0706	shared_17_27	Promoter
27°C	AT4G35985	P85	1.98928	shared_17_27	Promoter
27°C	AT4G36040	ATJ11	4.73042	shared_17_27_37	Downstream
27°C	AT4G36040	ATJ11	32.4623	shared_17_27_37	Promoter
27°C	AT4G36500	AT4G36500	8.70126	shared_17_27	Promoter
27°C	AT4G36640	AT4G36640	6.22009	shared_17_27_37	Exon
27°C	AT4G36990	HSFB1	5.4576	shared_27_37	Promoter
27°C	AT4G37000	RCCR	4.00625	unique_27	3' UTR
27°C	AT4G37610	BT5	25.6107	shared_17_27_37	Promoter
27°C	AT4G37790	HAT22	3.39976	unique_27	Exon
27°C	AT4G38840	AT4G38840	5.26709	shared_17_27	Promoter
27°C	AT4G38970	FBA2	3.31046	shared_17_27	Exon
27°C	AT4G39090	RD19A	8.62628	shared_17_27_37	3' UTR
27°C	AT4G39090	RD19A	3.55112	shared_17_27_37	Promoter
27°C	AT4G39780	ERF060	1.69654	shared_17_27	3' UTR
27°C	AT4G39780	ERF060	2.65269	shared_17_27	Promoter
27°C	AT4G39780	ERF060	7.85919	shared_17_27	Promoter
27°C	AT5G01210	AT5G01210	2.0802	shared_17_27	Promoter
27°C	AT5G01530	LHCB4.1	2.65288	shared_17_27	Promoter
27°C	AT5G01530	LHCB4.1	12.0796	shared_17_27	Promoter
27°C	AT5G01540	LECRK62	3.17329	shared_17_27	Promoter
27°C	AT5G01600	FER1	14.1894	shared_17_27_37	Promoter
27°C	AT5G01710	AT5G01710	3.21562	shared_17_27	Promoter
27°C	AT5G01820	CIPK14	2.65288	shared_17_27_37	Exon
27°C	AT5G01820	CIPK14	9.55614	shared_17_27_37	Promoter
27°C	AT5G01820	CIPK14	3.81404	shared_17_27_37	Promoter
27°C	AT5G02160	AT5G02160	2.65269	unique_27	Promoter
27°C	AT5G02500	HSP70-1	52.0483	shared_17_27_37	Exon
27°C	AT5G02810	APRR7	2.15572	unique_27	Promoter
27°C	AT5G03210	AT5G03210	4.00625	shared_27_37	Promoter
27°C	AT5G03230	AT5G03230	4.38649	unique_27	Promoter
27°C	AT5G03240	UBQ3	11.3663	shared_17_27_37	Promoter
27°C	AT5G03240	UBQ3	4.76073	shared_17_27_37	Promoter
27°C	AT5G03555	NCS1	1.95982	shared_17_27	Exon
27°C	AT5G03740	HDT3	3.31046	shared_27_37	Promoter
27°C	AT5G04340	ZAT6	40.9256	shared_17_27_37	Promoter
27°C	AT5G04470	SIM	4.73042	shared_17_27	Promoter
27°C	AT5G05420	FKBP15-3	15.1714	unique_27	Exon
27°C	AT5G05420	FKBP15-3	4.00625	unique_27	Promoter
27°C	AT5G05440	PYL5	5.4576	shared_17_27_37	Promoter
27°C	AT5G05440	PYL5	4.76476	shared_17_27_37	Promoter
27°C	AT5G05600	AT5G05600	26.7294	shared_17_27_37	Promoter
27°C	AT5G05600	AT5G05600	4.43572	shared_17_27_37	Intron
27°C	AT5G05600	AT5G05600	8.62628	shared_17_27_37	3' UTR
27°C	AT5G06290	2-Cys Prx B	2.65288	shared_17_27_37	Downstream
27°C	AT5G06320	NHL3	1.58875	shared_17_27	Exon
27°C	AT5G06320	NHL3	13.485	shared_17_27	Promoter
27°C	AT5G06570	AT5G06570	7.02625	shared_17_27	Promoter
27°C	AT5G06700	TBR	1.44947	shared_17_27	Promoter
27°C	AT5G06700	TBR	1.59966	shared_17_27	Promoter
27°C	AT5G06860	PGIP1	2.65269	shared_17_27	Promoter
27°C	AT5G06860	PGIP1	3.81404	shared_17_27	Promoter
27°C	AT5G06980	AT5G06980	4.76073	shared_17_27_37	Promoter
27°C	AT5G06980	AT5G06980	6.22009	shared_17_27_37	Promoter
27°C	AT5G07010	SOT15	4.0706	shared_27_37	Exon
27°C	AT5G07010	SOT15	11.1817	shared_27_37	Promoter
27°C	AT5G07010	SOT15	2.65288	shared_27_37	Promoter
27°C	AT5G07100	WRKY26	1.44947	shared_17_27	Promoter
27°C	AT5G07450	CYCU4-2	3.82865	unique_27	Exon
27°C	AT5G09320	VPS9B	1.32397	unique_27	Promoter
27°C	AT5G09590	HSP70-10	2.65269	shared_27_37	Promoter
27°C	AT5G09590	HSP70-10	2.76493	shared_27_37	Promoter
27°C	AT5G09810	ACT7	13.1977	shared_17_27_37	Promoter
27°C	AT5G09810	ACT7	2.65288	shared_17_27_37	Exon
27°C	AT5G10440	CYCD4-2	3.39976	shared_17_27	3' UTR
27°C	AT5G10695	AT5G10695	4.73042	shared_27_37	Promoter
27°C	AT5G10700	AT5G10700	5.71673	unique_27	Promoter
27°C	AT5G11070	AT5G11070	8.22475	shared_17_27	Promoter
27°C	AT5G11090	AT5G11090	42.1831	shared_17_27_37	Promoter
27°C	AT5G11650	AT5G11650	3.31046	shared_17_27	Exon
27°C	AT5G11740	AGP15	23.4365	shared_17_27_37	Promoter
27°C	AT5G12010	AT5G12010	2.0375	shared_17_27	Promoter
27°C	AT5G12010	AT5G12010	4.73042	shared_17_27	Promoter
27°C	AT5G12020	HSP17.6	4.64759	shared_27_37	Promoter
27°C	AT5G12020	HSP17.6	3.69078	shared_27_37	Promoter
27°C	AT5G12030	HSP17.7	9.55614	shared_27_37	Promoter
27°C	AT5G12030	HSP17.7	4.43572	shared_27_37	Promoter
27°C	AT5G13200	AT5G13200	15.1714	shared_17_27_37	Promoter
27°C	AT5G13220	JAZ10	3.31046	unique_27	Promoter
27°C	AT5G13220	JAZ10	1.58875	unique_27	3' UTR
27°C	AT5G13620	AT5G13620	6.01073	unique_27	3' UTR
27°C	AT5G13620	AT5G13620	2.65288	unique_27	Exon
27°C	AT5G13620	AT5G13620	5.44464	unique_27	Exon
27°C	AT5G13630	CHLH	7.02625	shared_17_27	Exon
27°C	AT5G13630	CHLH	13.9164	shared_17_27	Promoter
27°C	AT5G14570	NRT2.7	4.00625	shared_17_27	Exon
27°C	AT5G14570	NRT2.7	3.31046	shared_17_27	Promoter
27°C	AT5G14570	NRT2.7	2.76493	shared_17_27	Promoter
27°C	AT5G14920	GASA14	2.65288	shared_17_27	Promoter
27°C	AT5G15350	ENODL17	1.57487	shared_17_27_37	Promoter
27°C	AT5G15350	ENODL17	1.44947	shared_17_27_37	Promoter
27°C	AT5G15850	COL1	9.55614	shared_17_27_37	Exon
27°C	AT5G15850	COL1	12.2995	shared_17_27_37	Promoter
27°C	AT5G15980	AT5G15980	1.92346	shared_27_37	Promoter
27°C	AT5G17290	ATG5	13.2485	shared_17_27_37	Intron
27°C	AT5G17300	RVE1	4.73042	shared_27_37	Exon
27°C	AT5G17300	RVE1	3.18307	shared_27_37	Promoter
27°C	AT5G17350	AT5G17350	6.22009	shared_17_27_37	Promoter
27°C	AT5G17460	AT5G17460	5.4576	shared_17_27	Promoter
27°C	AT5G17460	AT5G17460	6.01073	shared_17_27	Promoter
27°C	AT5G18670	BAM9	16.5359	shared_17_27	Exon
27°C	AT5G18670	BAM9	3.69078	shared_17_27	3' UTR
27°C	AT5G19120	AT5G19120	23.8637	shared_17_27_37	Promoter
27°C	AT5G19240	AT5G19240	7.41291	shared_17_27	Promoter
27°C	AT5G19250	AT5G19250	2.65288	shared_17_27	Promoter
27°C	AT5G20230	BCB	1.44947	shared_17_27	Promoter
27°C	AT5G20250	DIN10	7.81145	unique_27	Promoter
27°C	AT5G20250	DIN10	4.76073	unique_27	Promoter
27°C	AT5G20250	DIN10	5.07056	unique_27	Exon
27°C	AT5G20250	DIN10	4.73042	unique_27	Exon
27°C	AT5G20720	CPN20	4.00625	shared_27_37	3' UTR
27°C	AT5G22060	ATJ2	1.30909	shared_27_37	3' UTR
27°C	AT5G22060	ATJ2	3.21562	shared_27_37	Promoter
27°C	AT5G24120	SIGE	2.76493	unique_27	Exon
27°C	AT5G24570	AT5G24570	2.76493	shared_17_27	Promoter
27°C	AT5G24660	LSU2	4.0706	shared_27_37	Promoter
27°C	AT5G24930	COL4	2.0802	shared_17_27	Promoter
27°C	AT5G24930	COL4	1.58875	shared_17_27	3' UTR
27°C	AT5G25220	KNAT3	3.83718	shared_17_27	Promoter
27°C	AT5G25280	AT5G25280	73.927	shared_17_27_37	Promoter
27°C	AT5G25340	AT5G25340	6.4086	shared_27_37	Exon
27°C	AT5G25340	AT5G25340	2.61619	shared_27_37	3' UTR
27°C	AT5G25350	EBF2	10.9804	shared_17_27_37	Exon
27°C	AT5G25350	EBF2	4.00625	shared_17_27_37	Promoter
27°C	AT5G25450	QCR7-2	1.44947	shared_27_37	Promoter
27°C	AT5G26030	FC1	3.81934	unique_27	Promoter
27°C	AT5G28840	GME	3.31046	shared_17_27	Promoter
27°C	AT5G35320	AT5G35320	4.76073	shared_27_37	Promoter
27°C	AT5G37770	CML24	16.162	shared_17_27	Promoter
27°C	AT5G38400	AT5G38400	3.39976	unique_27	Promoter
27°C	AT5G39050	PMAT1	8.24077	shared_17_27_37	Promoter
27°C	AT5G39080	AT5G39080	8.42901	shared_17_27	Promoter
27°C	AT5G39580	PER62	9.53514	shared_17_27	3' UTR
27°C	AT5G42050	AT5G42050	2.65288	shared_17_27_37	Promoter
27°C	AT5G42050	AT5G42050	8.10389	shared_17_27_37	Promoter
27°C	AT5G42570	AT5G42570	3.39976	shared_17_27	Promoter
27°C	AT5G42650	CYP74A	3.21562	shared_17_27	Promoter
27°C	AT5G42650	CYP74A	2.65288	shared_17_27	Promoter
27°C	AT5G42650	CYP74A	3.31046	shared_17_27	Promoter
27°C	AT5G43190	AT5G43190	4.49351	unique_27	Promoter
27°C	AT5G44060	AT5G44060	6.22009	shared_17_27	Promoter
27°C	AT5G44580	AT5G44580	3.31046	shared_17_27	Promoter
27°C	AT5G45630	AT5G45630	6.4086	shared_27_37	Promoter
27°C	AT5G46110	APE2	5.44464	unique_27	Promoter
27°C	AT5G46700	TRN2	5.44464	shared_27_37	3' UTR
27°C	AT5G46710	AT5G46710	4.71403	shared_27_37	Exon
27°C	AT5G47030	AT5G47030	8.42901	shared_27_37	Downstream
27°C	AT5G47030	AT5G47030	1.44947	shared_27_37	Exon
27°C	AT5G47030	AT5G47030	2.0375	shared_27_37	Intron
27°C	AT5G47040	LON2	1.57487	unique_27	Exon
27°C	AT5G47040	LON2	4.00625	unique_27	Intron
27°C	AT5G47040	LON2	2.53073	unique_27	Intron
27°C	AT5G47040	LON2	3.69078	unique_27	Exon
27°C	AT5G47040	LON2	4.73042	unique_27	Intron
27°C	AT5G47040	LON2	3.30462	unique_27	Promoter
27°C	AT5G47120	BI-1	2.76493	shared_27_37	Promoter
27°C	AT5G47120	BI-1	4.00625	shared_27_37	Promoter
27°C	AT5G47120	BI-1	2.65288	shared_27_37	3' UTR
27°C	AT5G47400	AT5G47400	7.00774	unique_27	Promoter
27°C	AT5G47400	AT5G47400	3.31046	unique_27	Promoter
27°C	AT5G47600	HSP14.7	4.76476	unique_27	Promoter
27°C	AT5G47610	ATL79	14.8596	shared_17_27_37	Promoter
27°C	AT5G48530	AT5G48530	4.00625	unique_27	Promoter
27°C	AT5G48570	FKBP65	10.4542	shared_27_37	Exon
27°C	AT5G48570	FKBP65	7.61883	shared_27_37	Intron
27°C	AT5G48570	FKBP65	7.82831	shared_27_37	Promoter
27°C	AT5G48930	HST	1.44947	shared_17_27	Exon
27°C	AT5G48930	HST	5.44464	shared_17_27	Promoter
27°C	AT5G49480	ATCP1	3.31046	shared_17_27	Promoter
27°C	AT5G49480	ATCP1	4.73042	shared_17_27	Promoter
27°C	AT5G49520	WRKY48	7.02625	shared_17_27	Promoter
27°C	AT5G49520	WRKY48	2.0802	shared_17_27	Exon
27°C	AT5G49690	UGT91C1	3.39976	shared_27_37	Exon
27°C	AT5G49700	AHL17	20.2432	shared_17_27_37	Promoter
27°C	AT5G49710	AT5G49710	4.73042	shared_27_37	3' UTR
27°C	AT5G49910	HSP70-7	13.485	shared_17_27_37	Promoter
27°C	AT5G49910	HSP70-7	1.32397	shared_17_27_37	Exon
27°C	AT5G49910	HSP70-7	5.4576	shared_17_27_37	Exon
27°C	AT5G51190	ERF105	5.09136	shared_17_27	Promoter
27°C	AT5G51440	HSP23.5	6.22009	shared_27_37	Promoter
27°C	AT5G51440	HSP23.5	2.65288	shared_27_37	Promoter
27°C	AT5G52060	BAG1	3.21562	shared_17_27	Exon
27°C	AT5G52060	BAG1	2.0375	shared_17_27	Promoter
27°C	AT5G52250	RUP1	4.00625	shared_17_27	Promoter
27°C	AT5G52310	RD29A	24.5409	shared_17_27_37	Exon
27°C	AT5G52640	HSP90-1	19.2224	shared_27_37	Promoter
27°C	AT5G54170	AT5G54170	2.53073	shared_27_37	Promoter
27°C	AT5G54270	LHCB3	17.771	shared_17_27_37	Promoter
27°C	AT5G54270	LHCB3	10.2657	shared_17_27_37	Exon
27°C	AT5G54300	AT5G54300	3.21562	shared_17_27_37	Promoter
27°C	AT5G54300	AT5G54300	9.55614	shared_17_27_37	Promoter
27°C	AT5G54490	PBP1	4.73042	unique_27	Promoter
27°C	AT5G54940	AT5G54940	30.4003	shared_17_27_37	Promoter
27°C	AT5G55180	AT5G55180	4.76073	shared_17_27	Promoter
27°C	AT5G55970	AT5G55970	11.8014	shared_27_37	Promoter
27°C	AT5G55980	AT5G55980	2.0375	unique_27	Promoter
27°C	AT5G56030	HSP81-2	21.9015	shared_27_37	Promoter
27°C	AT5G56980	A70	6.22009	shared_17_27	Promoter
27°C	AT5G56980	A70	1.92346	shared_17_27	Promoter
27°C	AT5G57180	CIA2	2.0802	unique_27	Promoter
27°C	AT5G57550	XTH25	5.44464	shared_27_37	Promoter
27°C	AT5G57560	XTH22	6.22009	shared_17_27_37	Promoter
27°C	AT5G57660	COL5	19.8876	shared_17_27_37	Promoter
27°C	AT5G57710	SMAX1	11.3663	shared_17_27_37	Promoter
27°C	AT5G57710	SMAX1	3.99446	shared_17_27_37	Intron
27°C	AT5G57710	SMAX1	10.304	shared_17_27_37	Exon
27°C	AT5G57710	SMAX1	1.69654	shared_17_27_37	Exon
27°C	AT5G57710	SMAX1	5.34632	shared_17_27_37	Exon
27°C	AT5G57710	SMAX1	2.27904	shared_17_27_37	Exon
27°C	AT5G57710	SMAX1	3.94953	shared_17_27_37	Exon
27°C	AT5G58070	TIL	29.2837	shared_17_27_37	Promoter
27°C	AT5G58120	AT5G58120	2.0375	shared_27_37	Promoter
27°C	AT5G58150	AT5G58150	5.44464	shared_17_27	3' UTR
27°C	AT5G59030	COPT1	2.0375	shared_17_27	Promoter
27°C	AT5G59080	AT5G59080	5.44464	shared_27_37	Exon
27°C	AT5G59080	AT5G59080	2.0375	shared_27_37	3' UTR
27°C	AT5G59080	AT5G59080	5.4576	shared_27_37	Promoter
27°C	AT5G59730	ATEXO70H7	2.65269	shared_17_27_37	Promoter
27°C	AT5G59820	ZAT12	9.55614	shared_17_27_37	Promoter
27°C	AT5G60400	AT5G60400	1.58875	shared_17_27	Exon
27°C	AT5G60680	AT5G60680	40.9256	shared_17_27_37	Promoter
27°C	AT5G60850	DOF5.4	8.70126	shared_17_27	Promoter
27°C	AT5G61820	AT5G61820	3.81934	unique_27	Promoter
27°C	AT5G62020	HSFB2A	1.58875	shared_27_37	Promoter
27°C	AT5G62020	HSFB2A	5.44464	shared_27_37	Promoter
27°C	AT5G62020	HSFB2A	4.00625	shared_27_37	3' UTR
27°C	AT5G62350	AT5G62350	45.7657	shared_17_27_37	Promoter
27°C	AT5G62350	AT5G62350	1.57487	shared_17_27_37	Distal Intergenic
27°C	AT5G62360	AT5G62360	16.162	shared_17_27_37	Promoter
27°C	AT5G62430	CDF1	1.44947	shared_27_37	Exon
27°C	AT5G62430	CDF1	2.0375	shared_27_37	Promoter
27°C	AT5G62470	MYB96	10.304	shared_17_27	Exon
27°C	AT5G62520	SRO5	4.54518	shared_17_27	3' UTR
27°C	AT5G62570	AT5G62570	3.30462	unique_27	Promoter
27°C	AT5G63790	ANAC102	4.64759	shared_17_27_37	3' UTR
27°C	AT5G63790	ANAC102	5.55365	shared_17_27_37	Exon
27°C	AT5G63790	ANAC102	5.44464	shared_17_27_37	Promoter
27°C	AT5G63790	ANAC102	2.65288	shared_17_27_37	Promoter
27°C	AT5G64040	PSAN	7.0063	shared_17_27	Exon
27°C	AT5G64040	PSAN	3.12509	shared_17_27	3' UTR
27°C	AT5G64040	PSAN	4.76073	shared_17_27	Promoter
27°C	AT5G64150	AT5G64150	1.57487	shared_17_27_37	Promoter
27°C	AT5G64150	AT5G64150	5.09136	shared_17_27_37	3' UTR
27°C	AT5G64170	LNK1	2.4032	shared_27_37	Exon
27°C	AT5G64260	EXL2	4.15998	shared_17_27_37	Promoter
27°C	AT5G64260	EXL2	4.76073	shared_17_27_37	3' UTR
27°C	AT5G64310	AGP1	11.1817	shared_17_27_37	Promoter
27°C	AT5G64400	AT5G64400	4.00625	unique_27	Promoter
27°C	AT5G64400	AT5G64400	4.73042	unique_27	Promoter
27°C	AT5G64510	TIN1	7.00774	shared_27_37	Promoter
27°C	AT5G64840	ABCF5	7.12695	shared_17_27	Promoter
27°C	AT5G64850	AT5G64850	4.73042	unique_27	Promoter
27°C	AT5G66570	PSBO1	7.81145	shared_17_27_37	Promoter
27°C	AT5G66570	PSBO1	10.9548	shared_17_27_37	Exon
27°C	AT5G66570	PSBO1	4.76073	shared_17_27_37	3' UTR
27°C	AT5G67020	AT5G67020	8.70126	unique_27	Downstream
27°C	AT5G67300	MYB44	32.4143	shared_17_27_37	Promoter
27°C	AT5G67310	CYP81G1	2.13101	unique_27	Promoter
27°C	AT5G67360	SBT1.7	3.21562	shared_17_27	Promoter
27°C	AT5G67420	LBD37	4.00625	shared_27_37	Promoter
17°C	AT1G01120	KCS1	8.98187	shared_17_27_37	Exon
17°C	AT1G01130	AT1G01130	4.53446	shared_17_27	Intron
17°C	AT1G01130	AT1G01130	3.1703	shared_17_27	Exon
17°C	AT1G01140	CIPK9	2.77227	shared_17_27	Promoter
17°C	AT1G01300	APF2	4.53446	unique_17	Promoter
17°C	AT1G01310	AT1G01310	5.25894	shared_17_27	Promoter
17°C	AT1G01420	UGT72B3	9.50712	shared_17_27	Promoter
17°C	AT1G01470	LEA14	3.64879	shared_17_27_37	Downstream
17°C	AT1G01470	LEA14	1.49055	shared_17_27_37	Downstream
17°C	AT1G01470	LEA14	10.3351	shared_17_27_37	Promoter
17°C	AT1G01560	MPK11	14.6748	shared_17_27_37	Exon
17°C	AT1G01720	NAC002	5.25894	shared_17_27_37	Promoter
17°C	AT1G02400	GA2OX6	7.87453	shared_17_27	Promoter
17°C	AT1G02400	GA2OX6	2.54379	shared_17_27	Promoter
17°C	AT1G02400	GA2OX6	1.95397	shared_17_27	Promoter
17°C	AT1G02660	PLIP2	6.00258	shared_17_27	Exon
17°C	AT1G03130	PSAD2	17.9772	shared_17_27_37	Promoter
17°C	AT1G03600	PSB27-1	7.9378	shared_17_27	Promoter
17°C	AT1G03730	AT1G03730	4.30622	unique_17	Promoter
17°C	AT1G03870	FLA9	5.25894	unique_17	Promoter
17°C	AT1G04000	AT1G04000	1.72591	unique_17	Promoter
17°C	AT1G05010	ACO4	2.54379	unique_17	Exon
17°C	AT1G05010	ACO4	4.53446	unique_17	Promoter
17°C	AT1G06040	BBX24	16.1579	shared_17_27_37	3' UTR
17°C	AT1G06570	HPD	3.26923	shared_17_27_37	Promoter
17°C	AT1G06680	PSBP1	11.0012	shared_17_27_37	Promoter
17°C	AT1G06680	PSBP1	3.1703	shared_17_27_37	Promoter
17°C	AT1G07135	AT1G07135	2.71451	unique_17	Promoter
17°C	AT1G07720	KCS3	7.20764	unique_17	Exon
17°C	AT1G07890	APX1	12.1272	shared_17_27_37	Promoter
17°C	AT1G07890	APX1	1.95397	shared_17_27_37	Promoter
17°C	AT1G07890	APX1	6.00258	shared_17_27_37	Intron
17°C	AT1G07890	APX1	2.26382	shared_17_27_37	3' UTR
17°C	AT1G08315	AT1G08315	3.78794	unique_17	Promoter
17°C	AT1G08380	PSAO	1.95397	shared_17_27_37	Downstream
17°C	AT1G08380	PSAO	4.16231	shared_17_27_37	Promoter
17°C	AT1G08570	ACHT4	4.36699	shared_17_27_37	Promoter
17°C	AT1G08570	ACHT4	1.70574	shared_17_27_37	Exon
17°C	AT1G08570	ACHT4	1.72591	shared_17_27_37	3' UTR
17°C	AT1G08650	PPCK1	19.7436	shared_17_37	Promoter
17°C	AT1G08650	PPCK1	3.85336	shared_17_37	3' UTR
17°C	AT1G09070	SRC2	48.7491	shared_17_27_37	Promoter
17°C	AT1G09530	PIF3	3.1703	shared_17_27	Promoter
17°C	AT1G09560	GLP4	3.38951	unique_17	Promoter
17°C	AT1G09950	RAS1	2.54379	unique_17	Promoter
17°C	AT1G09970	LRR XI-23	20.8477	shared_17_27_37	Promoter
[truncated: 1,100 more rows]

## Sheet: PIF4_target_genes
GeneID	Gene_name	- log q-value	annotation
AT1G01060	LHY	11.0236	Promoter
AT1G01100	RPP1A	11.0236	Promoter
AT1G01140	CIPK9	3.1416	Downstream (1-2kb)
AT1G01260	BHLH13	4.72013	Distal Intergenic
AT1G01260	BHLH13	15.9138	Promoter
AT1G01320	AT1G01320	5.8168	Promoter
AT1G01380	ETC1	12.0274	Promoter
AT1G01390	AT1G01390	11.5995	Promoter
AT1G01420	UGT72B3	4.06589	Promoter
AT1G01430	TBL25	11.8534	Promoter
AT1G01490	AT1G01490	4.90473	Promoter
AT1G01490	AT1G01490	9.16307	Distal Intergenic
AT1G01550	BPS1	6.54319	Promoter
AT1G01550	BPS1	5.86677	Promoter
AT1G01570	AT1G01570	1.58972	Exon (AT1G01570.1/AT1G01570, exon 2 of 3)
AT1G01620	PIP1-3	4.90473	Promoter
AT1G01630	AT1G01630	7.81765	Promoter
AT1G01650	SPPL4	16.0747	Downstream (<1kb)
AT1G01720	NAC002	6.68121	Promoter
AT1G01830	AT1G01830	2.09616	Promoter
AT1G01950	ARK2	9.9227	Promoter
AT1G02190	AT1G02190	4.35462	Promoter
AT1G02230	NAC004	15.6447	Promoter
AT1G02340	HFR1	14.9167	Promoter
AT1G02400	GA2OX6	23.1262	Distal Intergenic
AT1G02560	CLPP5	2.74302	Promoter
AT1G02640	BXL2	3.13484	Exon (AT1G02640.1/AT1G02640, exon 3 of 5)
AT1G02670	AT1G02670	19.2874	Promoter
AT1G02800	CEL2	5.02561	Promoter
AT1G02816	AT1G02816	7.28359	Promoter
AT1G03090	MCCA	6.54319	Promoter
AT1G03130	PSAD2	7.24717	Promoter
AT1G03170	FAF2	12.132	Distal Intergenic
AT1G03457	AT1G03457	5.8168	Downstream (<1kb)
AT1G03470	NET3A	4.14063	Promoter
AT1G03600	PSB27-1	9.16307	Promoter
AT1G03610	AT1G03610	9.58426	Promoter
AT1G03790	SOM	5.8168	Promoter
AT1G03840	MGP	4.90473	Promoter
AT1G03870	FLA9	4.90551	Promoter
AT1G03870	FLA9	7.24717	Promoter
AT1G03990	FAO1	8.27109	Promoter
AT1G04260	PRA1D	3.99915	Downstream (1-2kb)
AT1G04360	ATL1	4.90473	Distal Intergenic
AT1G04530	TPR4	3.10932	Promoter
AT1G04550	IAA12	9.95679	Promoter
AT1G04610	YUC3	6.79796	Distal Intergenic
AT1G04690	KAB1	8.84514	Promoter
AT1G05010	ACO4	7.79857	Downstream (<1kb)
AT1G05150	AT1G05150	8.27109	Promoter
AT1G05490	CLSY3	6.79796	Promoter
AT1G05710	AT1G05710	7.79857	Distal Intergenic
AT1G05805	BHLH128	2.05675	Intron (AT1G05805.1/AT1G05805, intron 1 of 5)
AT1G05810	ARA	9.7873	Promoter
AT1G05850	CTL1	1.94418	Promoter
AT1G06040	BBX24	5.8168	Promoter
AT1G06070	AT1G06070	9.7873	Promoter
AT1G06070	AT1G06070	32.4568	Promoter
AT1G06160	ERF094	3.99915	Promoter
AT1G06390	ASK9	4.14063	Promoter
AT1G06410	TPS7	7.78731	Promoter
AT1G06570	HPD	7.81765	Promoter
AT1G06680	PSBP1	6.37052	Promoter
AT1G06850	AtbZIP52	10.4625	Promoter
AT1G06980	AT1G06980	16.8531	Downstream (<1kb)
AT1G07010	AT1G07010	4.61446	Promoter
AT1G07090	LSH6	25.765	Promoter
AT1G07135	AT1G07135	11.0236	Promoter
AT1G07150	MAPKKK13	3.99915	Promoter
AT1G07150	MAPKKK13	3.1416	Downstream (1-2kb)
AT1G07150	MAPKKK13	3.99915	Downstream (<1kb)
AT1G07210	AT1G07210	4.61446	Promoter
AT1G07210	AT1G07210	15.8379	Promoter
AT1G07500	SMR5	4.90551	Promoter
AT1G07520	AT1G07520	3.1416	Downstream (<1kb)
AT1G07870	AT1G07870	9.38359	Promoter
AT1G08250	ADT6	6.39015	Promoter
AT1G08500	ENODL18	7.98462	Promoter
AT1G08500	ENODL18	9.49786	3' UTR
AT1G08570	ACHT4	11.0236	Promoter
AT1G08590	PXL1	8.01558	Promoter
AT1G08650	PPCK1	3.41737	3' UTR
AT1G08650	PPCK1	12.132	Downstream (1-2kb)
AT1G08650	PPCK1	3.41737	Downstream (1-2kb)
AT1G08920	ESL1	7.39369	Distal Intergenic
AT1G08920	ESL1	4.14063	Distal Intergenic
AT1G09070	SRC2	4.90473	Promoter
AT1G09250	BHLH149	5.8168	Distal Intergenic
AT1G09250	BHLH149	2.74302	Downstream (2-3kb)
AT1G09520	AT1G09520	9.41868	Promoter
AT1G09530	PIF3	11.0301	Promoter
AT1G09570	PHYA	12.7468	Promoter
AT1G09570	PHYA	15.8379	Promoter
AT1G09570	PHYA	21.5191	Promoter
AT1G10020	AT1G10020	7.36341	Promoter
AT1G10070	BCAT2	3.70755	Promoter
AT1G10090	AT1G10090	3.80008	Promoter
AT1G10120	BHLH74	9.7873	Promoter
AT1G10140	AT1G10140	8.27109	Downstream (2-3kb)
AT1G10150	PP2A10	4.96538	Promoter
AT1G10410	AT1G10410	5.02561	Downstream (2-3kb)
AT1G10550	XTH33	5.8192	Promoter
AT1G10560	PUB18	10.2762	Promoter
AT1G10960	FD1	5.95337	Promoter
AT1G11120	AT1G11120	5.8168	Intron (AT1G11120.1/AT1G11120, intron 2 of 2)
AT1G11210	AT1G11210	3.99915	Promoter
AT1G11440	AT1G11440	13.0107	Promoter
AT1G11545	XTH8	8.27109	Promoter
AT1G11710	AT1G11710	7.36341	Promoter
AT1G11820	AT1G11820	2.74302	Promoter
AT1G11840	ATGLX1	4.96538	Promoter
AT1G11970	AT1G11970	17.7596	Promoter
AT1G12070	AT1G12070	5.8168	Distal Intergenic
AT1G12080	AT1G12080	14.4511	Downstream (2-3kb)
AT1G12090	ELP	5.8168	Downstream (1-2kb)
AT1G12110	NPF6.3	5.8168	Distal Intergenic
AT1G12110	NPF6.3	3.99915	Intron (AT1G12110.1/AT1G12110, intron 4 of 4)
AT1G12110	NPF6.3	14.4511	Intron (AT1G12110.1/AT1G12110, intron 4 of 4)
AT1G12120	AT1G12120	4.90473	Downstream (1-2kb)
AT1G12190	AT1G12190	7.81765	Downstream (<1kb)
AT1G12320	AT1G12320	4.14063	Distal Intergenic
AT1G12460	AT1G12460	4.90473	Promoter
AT1G12580	PEPKR1	6.54319	Promoter
AT1G12820	AFB3	5.76411	Promoter
AT1G12845	AT1G12845	8.84514	Promoter
AT1G13250	GATL3	3.41737	3' UTR
AT1G13250	GATL3	8.84514	Distal Intergenic
AT1G13260	RAV1	17.7596	Distal Intergenic
AT1G13260	RAV1	10.9172	Promoter
AT1G13260	RAV1	2.89329	Promoter
AT1G13640	PI4KG6	4.90473	Promoter
AT1G13950	ELF5A-1	40.7503	Promoter
AT1G14000	VIK	4.90473	Promoter
AT1G14270	AT1G14270	2.91983	Promoter
AT1G14280	PKS2	3.99915	Downstream (<1kb)
AT1G14345	AT1G14345	28.4228	Distal Intergenic
AT1G14345	AT1G14345	6.79796	Distal Intergenic
AT1G14350	MYB124	3.70755	Distal Intergenic
AT1G14360	UTR3	5.97254	Intron (AT1G14360.1/AT1G14360, intron 6 of 6)
AT1G14370	PBL2	3.99915	Promoter
AT1G14540	PER4	6.79796	Promoter
AT1G14580	AT1G14580	2.34768	Distal Intergenic
AT1G14700	PAP3	8.01558	Promoter
AT1G14700	PAP3	7.36341	Downstream (<1kb)
AT1G14720	XTH28	2.99402	Distal Intergenic
AT1G14840	MAP70.4	11.8956	Promoter
AT1G14890	AT1G14890	9.38359	Promoter
AT1G14890	AT1G14890	5.02561	Promoter
AT1G14890	AT1G14890	10.9041	Downstream (<1kb)
AT1G14910	AT1G14910	19.2352	Distal Intergenic
AT1G14920	GAI	15.0298	Distal Intergenic
AT1G14920	GAI	3.7027	Distal Intergenic
AT1G14920	GAI	7.78731	Distal Intergenic
AT1G15110	AT1G15110	2.74302	Distal Intergenic
AT1G15120	AT1G15120	5.25413	Promoter
AT1G15210	ABCG35	4.90473	Promoter
AT1G15290	AT1G15290	3.1416	Promoter
AT1G15410	AT1G15410	4.61446	Promoter
AT1G15550	GA3OX1	5.97254	Downstream (2-3kb)
AT1G15670	AT1G15670	18.078	Downstream (2-3kb)
AT1G15690	AVP1	7.79857	Distal Intergenic
AT1G15750	TPL	5.09789	Promoter
AT1G15800	AT1G15800	13.0904	Intron (AT1G15800.1/AT1G15800, intron 1 of 4)
AT1G15880	GOS11	7.79857	Promoter
AT1G16170	AT1G16170	6.79796	Promoter
AT1G16490	MYB58	3.70755	Promoter
AT1G16850	AT1G16850	10.4659	Promoter
AT1G16870	AT1G16870	2.26472	Promoter
AT1G16880	ACR11	18.7239	Exon (AT1G16880.1/AT1G16880, exon 7 of 10)
AT1G17120	CAT8	1.51521	Promoter
AT1G17360	AT1G17360	4.90473	Distal Intergenic
AT1G17370	UBP1B	4.90473	Promoter
AT1G17380	TIFY11A	5.8168	Promoter
AT1G17500	ALA4	11.0301	Distal Intergenic
AT1G17500	ALA4	1.93038	Distal Intergenic
AT1G17620	AT1G17620	3.1416	Promoter
AT1G18290	AT1G18290	13.5718	Promoter
AT1G18400	BEE1	19.3025	Promoter
AT1G18400	BEE1	24.8691	Exon (AT1G18400.1/AT1G18400, exon 6 of 6)
AT1G18400	BEE1	3.1416	Downstream (2-3kb)
AT1G18400	BEE1	6.79796	Downstream (<1kb)
AT1G18460	AT1G18460	8.84514	Promoter
AT1G18570	MYB51	12.6337	3' UTR
AT1G18580	GAUT11	3.99915	Distal Intergenic
AT1G18580	GAUT11	6.79796	Distal Intergenic
AT1G18620	AT1G18620	6.54319	Promoter
AT1G18620	AT1G18620	4.90473	Promoter
AT1G18640	PSP	7.81765	Promoter
AT1G18700	AT1G18700	2.74302	3' UTR
AT1G18710	AtMYB47	6.79796	Distal Intergenic
AT1G18710	AtMYB47	8.35323	Distal Intergenic
AT1G18710	AtMYB47	7.81765	Distal Intergenic
AT1G18720	AT1G18720	25.0839	Downstream (<1kb)
AT1G18740	AT1G18740	9.63902	Promoter
AT1G18870	ICS2	10.1663	Promoter
AT1G18990	MYOB5	4.90473	Promoter
AT1G19000	AT1G19000	7.39369	Promoter
AT1G19110	AT1G19110	5.97254	Promoter
AT1G19150	LHCA6	5.8168	Promoter
AT1G19180	TIFY10A	8.83706	Downstream (2-3kb)
AT1G19210	ERF017	5.86677	Promoter
AT1G19220	ARF19	5.72648	Distal Intergenic
AT1G19220	ARF19	3.99915	Distal Intergenic
AT1G19300	GATL1	8.84514	Downstream (1-2kb)
AT1G19300	GATL1	4.90473	Downstream (<1kb)
AT1G19310	AT1G19310	19.2874	Promoter
AT1G19800	TGD1	24.4339	Distal Intergenic
AT1G19800	TGD1	5.02561	Promoter
AT1G19830	AT1G19830	4.90473	Downstream (2-3kb)
AT1G19835	FPP4	8.21011	Distal Intergenic
AT1G19850	ARF5	7.39369	Distal Intergenic
AT1G19870	IQD32	4.90473	Promoter
AT1G19870	IQD32	9.16307	Promoter
AT1G20010	TUBB5	3.70377	Promoter
AT1G20070	AT1G20070	7.39369	Promoter
AT1G20190	EXPA11	6.79796	Promoter
AT1G20330	SMT2	4.14063	Downstream (<1kb)
AT1G20330	SMT2	19.2874	Promoter
AT1G20330	SMT2	5.46577	Downstream (<1kb)
AT1G20450	ERD10	7.36341	Promoter
AT1G20490	AT1G20490	4.14063	Promoter
AT1G20510	4CLL5	6.37052	Promoter
AT1G20620	CAT3	12.0274	Distal Intergenic
AT1G20620	CAT3	6.54319	Distal Intergenic
AT1G20620	CAT3	2.83148	Promoter
AT1G20780	PUB44	5.34425	Promoter
AT1G20890	AT1G20890	5.73639	Promoter
AT1G20900	AHL27	15.8014	Distal Intergenic
AT1G20980	SPL14	6.79796	Distal Intergenic
AT1G20980	SPL14	10.4659	Distal Intergenic
AT1G21000	AT1G21000	1.58972	Distal Intergenic
AT1G21050	AT1G21050	13.2834	Promoter
AT1G21060	AT1G21060	26.0489	Distal Intergenic
AT1G21060	AT1G21060	4.14063	Distal Intergenic
AT1G21130	IGMT4	2.3949	Promoter
AT1G21590	AT1G21590	10.4383	3' UTR
AT1G21830	AT1G21830	10.9172	3' UTR
AT1G21830	AT1G21830	4.14063	Promoter
AT1G21900	AT1G21900	5.73639	Distal Intergenic
AT1G21980	PIP5K1	6.79796	Promoter
AT1G22060	AT1G22060	29.9303	Distal Intergenic
AT1G22190	RAP2-13	6.49089	Downstream (2-3kb)
AT1G22330	AT1G22330	17.7596	Intron (AT1G22330.1/AT1G22330, intron 5 of 5)
AT1G22360	UGT85A2	11.187	Promoter
AT1G22400	UGT85A1	2.34768	Promoter
AT1G22430	AT1G22430	9.9227	Intron (AT1G22430.1/AT1G22430, intron 3 of 8)
AT1G22460	OFUT7	4.14063	Downstream (<1kb)
AT1G22520	AT1G22520	2.39548	Promoter
AT1G22530	PATL2	3.99915	Promoter
AT1G22600	AT1G22600	4.14063	Promoter
AT1G22610	AT1G22610	4.90473	Promoter
AT1G22640	MYB3	4.90551	Promoter
AT1G22640	MYB3	5.73639	Distal Intergenic
AT1G22640	MYB3	7.39369	Downstream (2-3kb)
AT1G22740	RABG3B	7.81765	Promoter
AT1G22770	GI	2.74302	Promoter
AT1G22810	ERF019	3.99915	Promoter
AT1G22910	AT1G22910	11.0236	Intron (AT1G22910.1/AT1G22910, intron 3 of 5)
AT1G23020	FRO3	9.16307	Promoter
AT1G23020	FRO3	4.90473	Distal Intergenic
AT1G23030	PUB11	5.02561	Promoter
AT1G23040	AT1G23040	8.84514	Downstream (2-3kb)
AT1G23080	PIN7	9.94977	3' UTR
AT1G23090	SULTR3;3	4.90551	Distal Intergenic
AT1G23360	MENG	8.27109	Intron (AT1G23380.2/AT1G23380, intron 3 of 4)
AT1G23380	KNAT6	19.3025	Distal Intergenic
AT1G23710	AT1G23710	8.84202	Promoter
AT1G23980	ATL47	6.79796	Distal Intergenic
AT1G24120	ATJ16	4.90473	Downstream (<1kb)
AT1G24170	GATL8	14.4511	Promoter
AT1G24530	AT1G24530	4.61446	Promoter
AT1G24540	CYP86C1	1.90852	Distal Intergenic
AT1G24600	AT1G24600	6.54319	Promoter
AT1G24625	ZFP7	3.41737	Promoter
AT1G25230	AT1G25230	8.21011	Promoter
AT1G25230	AT1G25230	7.39369	Promoter
AT1G25240	AT1G25240	7.81765	Distal Intergenic
AT1G25275	AT1G25275	5.76411	Promoter
AT1G25340	MYB116	4.90473	Downstream (<1kb)
AT1G25500	AT1G25500	5.8168	Promoter
AT1G25550	HHO3	8.15159	Promoter
AT1G25550	HHO3	9.81078	Promoter
AT1G25550	HHO3	2.47738	Distal Intergenic
AT1G25560	TEM1	1.93038	Promoter
AT1G25560	TEM1	14.4511	Promoter
AT1G25560	TEM1	9.16307	Distal Intergenic
AT1G25570	AT1G25570	3.99915	Promoter
AT1G26290	AT1G26290	2.09616	Downstream (<1kb)
AT1G26560	BGLU40	3.10932	Exon (AT1G26560.1/AT1G26560, exon 2 of 11)
AT1G26670	VTI12	4.06589	Promoter
AT1G26780	MYB117	2.09616	Promoter
AT1G26790	AT1G26790	5.46251	Promoter
AT1G26850	AT1G26850	8.84514	Promoter
AT1G27190	AT1G27190	9.16307	Downstream (<1kb)
AT1G27200	AT1G27200	3.1416	Promoter
AT1G27290	AT1G27290	5.63989	Promoter
AT1G27640	AT1G27640	7.81765	Distal Intergenic
AT1G27670	AT1G27670	3.41737	Downstream (<1kb)
AT1G28110	SCPL45	18.078	Downstream (2-3kb)
AT1G28130	GH3.17	6.79796	Promoter
AT1G28260	SMG7L	2.3949	Promoter
AT1G28270	RALFL4	3.41737	Downstream (1-2kb)
AT1G28480	GRXC9	14.4511	Promoter
AT1G28570	AT1G28570	6.3453	Promoter
AT1G28580	AT1G28580	6.54319	Promoter
AT1G28680	AT1G28680	31.9224	Promoter
AT1G29050	TBL38	3.99915	Distal Intergenic
AT1G29060	AT1G29060	7.81765	Distal Intergenic
AT1G29090	AT1G29090	3.10932	Distal Intergenic
AT1G29120	AT1G29120	6.54319	Promoter
AT1G29270	AT1G29270	6.54319	Downstream (2-3kb)
AT1G29330	ERD2A	7.28359	Promoter
AT1G29395	COR413IM1	5.86258	Promoter
AT1G29440	SAUR63	10.4443	Promoter
AT1G29450	SAUR64	6.79796	Promoter
AT1G29500	SAUR66	12.132	Promoter
AT1G29510	SAUR67	8.84514	Promoter
AT1G29660	AT1G29660	5.73639	Distal Intergenic
AT1G29980	AT1G29980	4.14063	Promoter
AT1G29980	AT1G29980	15.5298	Promoter
AT1G30110	NUDT25	6.68121	Promoter
AT1G30330	ARF6	3.98829	Distal Intergenic
AT1G30360	ERD4	3.1416	Distal Intergenic
AT1G30360	ERD4	5.8168	Promoter
AT1G30490	ATHB-9	5.46251	Downstream (2-3kb)
AT1G30640	AT1G30640	2.3949	Promoter
AT1G30820	AT1G30820	5.8168	Distal Intergenic
AT1G30820	AT1G30820	3.41737	Distal Intergenic
AT1G30825	ARPC2A	5.02561	Distal Intergenic
AT1G30825	ARPC2A	5.73639	Distal Intergenic
AT1G30825	ARPC2A	8.27109	Distal Intergenic
AT1G31300	AT1G31300	4.35462	Downstream (1-2kb)
AT1G31310	AT1G31310	9.9227	Downstream (1-2kb)
AT1G31310	AT1G31310	5.02561	Downstream (<1kb)
AT1G31420	FEI1	5.97254	Promoter
AT1G31812	ACBP6	10.0881	Promoter
AT1G31920	PCMP-H11	12.0274	Promoter
AT1G32060	PRK	3.41737	Promoter
AT1G32080	PLGG1	3.1416	Promoter
AT1G32090	AT1G32090	11.0236	Downstream (<1kb)
AT1G32160	AT1G32160	4.90473	Distal Intergenic
AT1G32170	XTH30	11.0236	Distal Intergenic
AT1G32170	XTH30	8.84514	Distal Intergenic
AT1G32190	AT1G32190	3.1416	Distal Intergenic
AT1G32200	ATS1	7.24717	Downstream (<1kb)
AT1G32230	RCD1	5.73639	Promoter
AT1G32230	RCD1	4.90551	Distal Intergenic
AT1G32240	KAN2	4.90473	Downstream (2-3kb)
AT1G32240	KAN2	7.81765	Intron (AT1G32240.1/AT1G32240, intron 2 of 5)
AT1G32530	MIP1	16.3457	Distal Intergenic
AT1G32640	MYC2	4.90473	Distal Intergenic
AT1G32650	AT1G32650	8.27109	Promoter
AT1G32700	AT1G32700	8.84514	Promoter
AT1G32920	AT1G32920	23.4456	Promoter
AT1G33060	NAC014	24.7277	Promoter
AT1G33170	AT1G33170	5.73639	Promoter
AT1G33240	AT-GTL1	1.90852	Downstream (<1kb)
AT1G33240	AT-GTL1	21.6908	Promoter
AT1G33240	AT-GTL1	5.51272	Downstream (<1kb)
AT1G33250	AT1G33250	5.88196	Promoter
AT1G33430	AT1G33430	2.74302	Promoter
AT1G33590	AT1G33590	7.81765	Promoter
AT1G33760	ERF022	11.5248	Distal Intergenic
AT1G34110	AT1G34110	30.7438	Promoter
AT1G34110	AT1G34110	5.8168	Promoter
AT1G34630	AT1G34630	5.53248	Promoter
AT1G35230	AGP5	5.8168	Distal Intergenic
AT1G35430	AT1G35430	6.79796	Promoter
AT1G35510	OFUT9	4.90551	Promoter
AT1G35617	AT1G35617	4.90473	Promoter
AT1G36050	AT1G36050	5.76411	3' UTR
AT1G36160	ACC1	9.9227	Promoter
AT1G37140	MCT1	4.53492	Distal Intergenic
AT1G42550	PMI1	5.46251	Promoter
AT1G44100	AAP5	7.81765	Exon (AT1G44100.1/AT1G44100, exon 2 of 5)
AT1G44170	ALDH3H1	4.90551	Promoter
AT1G44350	ILL6	2.89992	Promoter
AT1G44835	AT1G44835	1.43423	Distal Intergenic
AT1G45130	BGAL5	7.36327	Distal Intergenic
AT1G47128	RD21A	1.45412	Promoter
AT1G48000	MYB112	10.5894	Downstream (1-2kb)
AT1G48260	CIPK17	9.9227	Promoter
AT1G48280	AT1G48280	2.34768	Promoter
AT1G48330	AT1G48330	11.0236	Downstream (2-3kb)
AT1G48330	AT1G48330	5.73639	Promoter
AT1G49200	ATL75	21.4841	Promoter
AT1G49210	ATL76	5.97254	Promoter
AT1G49220	ATL10	7.39369	Promoter
AT1G49230	ATL78	11.0236	Distal Intergenic
AT1G49450	AT1G49450	4.90551	3' UTR
AT1G49500	AT1G49500	1.93038	Promoter
AT1G49500	AT1G49500	13.0904	Distal Intergenic
AT1G49620	KRP7	3.41737	Promoter
AT1G49730	AT1G49730	29.7508	Promoter
AT1G49780	PUB26	13.0107	Downstream (2-3kb)
AT1G50450	AT1G50450	14.4511	Promoter
AT1G50630	AT1G50630	2.74302	Promoter
AT1G51580	AT1G51580	16.3457	Exon (AT1G51580.1/AT1G51580, exon 5 of 8)
AT1G51940	LYK3	3.41737	Promoter
AT1G52180	AT1G52180	5.8168	Downstream (2-3kb)
AT1G52190	NPF1.2	5.8168	Distal Intergenic
AT1G52190	NPF1.2	3.41737	Distal Intergenic
AT1G52700	AT1G52700	11.0236	Distal Intergenic
AT1G52890	NAC019	14.4511	Promoter
AT1G53090	SPA4	4.90473	Promoter
AT1G53170	ERF8	3.41737	Downstream (<1kb)
AT1G53170	ERF8	5.34425	Distal Intergenic
AT1G53180	AT1G53180	6.79796	Promoter
AT1G53450	AT1G53450	12.132	Promoter
AT1G53510	MPK18	4.90473	Downstream (<1kb)
AT1G53560	AT1G53560	3.41737	Promoter
AT1G53770	AT1G53770	1.93038	Promoter
AT1G53840	PME1	3.70755	Promoter
AT1G53850	PAE1	5.8168	Promoter
AT1G54100	ALDH7B4	9.5217	Promoter
AT1G54115	CCX4	5.02561	Distal Intergenic
AT1G54120	AT1G54120	16.0747	Downstream (2-3kb)
AT1G54210	ATG12A	18.1804	Downstream (2-3kb)
AT1G54310	AT1G54310	5.8168	Promoter
AT1G54420	AT1G54420	2.3949	Promoter
AT1G54450	B''DELTA	5.73639	Exon (AT1G54450.1/AT1G54450, exon 11 of 11)
AT1G55210	DIR20	17.0153	Promoter
AT1G55330	AGP21	6.39015	Exon (AT1G55325.2/AT1G55325, exon 25 of 25)
AT1G55330	AGP21	2.96077	Promoter
AT1G55330	AGP21	3.41737	Promoter
AT1G55360	AT1G55360	3.1416	Distal Intergenic
AT1G55360	AT1G55360	2.34768	Distal Intergenic
AT1G55360	AT1G55360	3.1416	Downstream (2-3kb)
AT1G55700	AT1G55700	3.10932	Distal Intergenic
AT1G55840	AT1G55840	3.6253	Promoter
AT1G55880	AT1G55880	13.2834	3' UTR
AT1G56220	AT1G56220	10.0881	Promoter
AT1G56590	AP3M	7.39369	Promoter
AT1G56600	GOLS2	1.93038	Promoter
AT1G58100	TCP8	6.79796	Promoter
AT1G58250	SAB	2.09616	Promoter
AT1G58410	RXW24L	4.90473	Downstream (2-3kb)
AT1G59740	NPF4.3	6.79796	Intron (AT1G59740.1/AT1G59740, intron 3 of 4)
AT1G59900	E1 ALPHA	6.79796	Exon (AT1G59900.1/AT1G59900, exon 3 of 7)
AT1G60010	AT1G60010	3.99915	Promoter
AT1G60010	AT1G60010	5.8168	Downstream (2-3kb)
AT1G60060	AT1G60060	2.74302	Distal Intergenic
AT1G60190	PUB19	11.3153	Promoter
AT1G60430	ARPC3	3.98829	Promoter
AT1G60450	GOLS7	3.99915	Exon (AT1G60450.1/AT1G60450, exon 2 of 4)
AT1G60950	FD2	2.31752	Promoter
AT1G61260	AT1G61260	5.8168	Downstream (2-3kb)
AT1G61260	AT1G61260	4.61446	Downstream (1-2kb)
AT1G61740	AT1G61740	11.5248	Intron (AT1G61740.1/AT1G61740, intron 1 of 3)
AT1G61890	DTX37	2.39548	Distal Intergenic
AT1G62380	ACO2	15.6447	Promoter
AT1G62480	AT1G62480	3.99915	Distal Intergenic
AT1G62480	AT1G62480	12.1756	Distal Intergenic
AT1G62810	AT1G62810	4.90473	Promoter
AT1G62870	AT1G62870	5.73639	Promoter
AT1G62950	AT1G62950	6.79796	Promoter
AT1G63090	PP2A11	14.4511	Distal Intergenic
AT1G63420	AT1G63420	5.8168	Intron (AT1G63420.1/AT1G63420, intron 3 of 6)
AT1G63680	ATMURE	4.35462	Distal Intergenic
AT1G64060	RBOHF	5.8168	Intron (AT1G64060.1/AT1G64060, intron 5 of 13)
AT1G64350	SEH1	5.73639	Distal Intergenic
AT1G64370	AT1G64370	15.6447	Downstream (<1kb)
AT1G64620	DOF1.8	12.0274	Distal Intergenic
AT1G64640	ENODL8	13.5718	Promoter
AT1G64660	MGL	8.33679	Promoter
AT1G64660	MGL	4.53492	Promoter
AT1G64670	BDG1	13.2054	Promoter
AT1G64670	BDG1	2.74302	Downstream (2-3kb)
AT1G64710	AT1G64710	14.9167	Promoter
AT1G64860	SIGA	8.27109	Promoter
AT1G65010	AT1G65010	8.84514	Promoter
AT1G65010	AT1G65010	4.90551	Promoter
AT1G65310	ATXTH17	2.34768	Promoter
AT1G65480	FT	2.89992	Distal Intergenic
AT1G65590	HEXO3	4.14063	Intron (AT1G65590.1/AT1G65590, intron 2 of 13)
AT1G65930	CICDH	11.0236	Distal Intergenic
AT1G65930	CICDH	5.28968	Promoter
AT1G65960	GAD2	5.8168	Promoter
AT1G66150	TMK1	5.02561	Promoter
AT1G66160	PUB20	6.44638	3' UTR
AT1G66160	PUB20	2.08453	Downstream (2-3kb)
AT1G66180	AT1G66180	6.54319	Downstream (2-3kb)
AT1G66350	RGL1	8.83706	Distal Intergenic
AT1G66400	CML23	5.8168	Promoter
AT1G66890	AT1G66890	8.76334	Downstream (2-3kb)
AT1G66890	AT1G66890	4.90002	Promoter
AT1G66940	AT1G66940	15.6447	Promoter
AT1G67040	AT1G67040	6.79796	Downstream (2-3kb)
AT1G67050	AT1G67050	7.39369	Promoter
AT1G67050	AT1G67050	3.10932	Distal Intergenic
AT1G67230	CRWN1	16.8531	Promoter
AT1G67360	AT1G67360	1.93038	Promoter
AT1G67480	AT1G67480	10.4659	Promoter
AT1G67480	AT1G67480	4.14063	Promoter
AT1G67510	AT1G67510	4.90551	Promoter
AT1G67590	AT1G67590	33.7941	Promoter
AT1G67710	ARR11	4.90473	Distal Intergenic
AT1G67740	PSBY	3.99915	Downstream (<1kb)
AT1G67740	PSBY	1.51521	Distal Intergenic
AT1G67770	TEL2	3.99915	Promoter
AT1G67880	AT1G67880	3.49454	Promoter
AT1G67910	AT1G67910	13.7697	Promoter
AT1G68020	TPS6	23.7255	Promoter
AT1G68120	BPC3	5.8168	Promoter
AT1G68190	AT1G68190	18.3527	Promoter
AT1G68330	AT1G68330	4.90473	Promoter
AT1G68360	GIS3	2.34768	Promoter
AT1G68520	COL6	3.1416	Promoter
AT1G68560	XYL1	4.90473	Distal Intergenic
AT1G68560	XYL1	25.8255	Distal Intergenic
AT1G68620	CXE6	4.53492	Promoter
AT1G68620	CXE6	1.93038	Promoter
AT1G68670	HHO2	17.1156	Promoter
AT1G68670	HHO2	3.99915	Promoter
AT1G68830	STN7	5.46251	Distal Intergenic
AT1G69010	BIM2	13.2018	Promoter
AT1G69030	AT1G69030	6.49089	Distal Intergenic
AT1G69160	AT1G69160	3.1416	Promoter
AT1G69260	AFP1	17.1156	Promoter
AT1G69270	RPK1	7.39369	Promoter
AT1G69295	PDCB4	6.39015	Promoter
AT1G69410	ELF5A-3	23.1262	Distal Intergenic
AT1G69526	AT1G69526	12.132	Distal Intergenic
AT1G69530	ATEXPA1	23.5434	Downstream (<1kb)
AT1G69560	MYB105	4.90551	Promoter
AT1G69570	CDF5	3.1416	Promoter
AT1G69570	CDF5	40.7503	Promoter
AT1G69600	ZHD11	4.90551	Promoter
AT1G69690	TCP15	7.81765	Distal Intergenic
AT1G69690	TCP15	11.0236	Distal Intergenic
AT1G69690	TCP15	6.79796	Distal Intergenic
AT1G69690	TCP15	5.02561	Distal Intergenic
AT1G69690	TCP15	19.2874	Distal Intergenic
AT1G69690	TCP15	2.09616	Promoter
AT1G69760	AT1G69760	4.90551	Downstream (<1kb)
AT1G69760	AT1G69760	7.81765	Distal Intergenic
AT1G69760	AT1G69760	6.79796	Distal Intergenic
AT1G69780	ATHB-13	14.4511	Distal Intergenic
AT1G69780	ATHB-13	11.0236	Downstream (2-3kb)
AT1G69780	ATHB-13	2.09616	Distal Intergenic
AT1G69800	AT1G69800	3.10932	Promoter
AT1G69850	NPF4.6	1.49575	Intron (AT1G69850.1/AT1G69850, intron 3 of 4)
AT1G69890	AT1G69890	2.09616	Promoter
AT1G69890	AT1G69890	12.132	Promoter
AT1G69910	LRK10L-1.5	4.90473	3' UTR
AT1G70090	GATL9	5.73639	Promoter
AT1G70200	AT1G70200	2.89992	Promoter
AT1G70200	AT1G70200	16.0655	Promoter
AT1G70210	CYCD1-1	3.41737	3' UTR
AT1G70210	CYCD1-1	4.90473	Distal Intergenic
AT1G70210	CYCD1-1	3.99915	Downstream (2-3kb)
AT1G70270	AT1G70270	3.70755	Downstream (1-2kb)
AT1G70300	POT6	7.81765	Downstream (2-3kb)
AT1G70300	POT6	2.74302	Downstream (1-2kb)
AT1G70370	PGL3	5.73639	Downstream (<1kb)
AT1G70370	PGL3	5.76411	Exon (AT1G70370.2/AT1G70370, exon 2 of 3)
AT1G70400	AT1G70400	3.10932	Intron (AT1G70410.1/AT1G70410, intron 5 of 7)
AT1G70420	AT1G70420	4.90473	Promoter
AT1G70460	PERK13	6.79796	Promoter
AT1G70540	EDA24	12.132	Downstream (1-2kb)
AT1G70560	TAA1	5.8168	Exon (AT1G70560.1/AT1G70560, exon 3 of 5)
AT1G70700	JAZ9	4.90551	Downstream (1-2kb)
AT1G70710	CEL1	2.3949	Intron (AT1G70710.1/AT1G70710, intron 4 of 6)
AT1G70710	CEL1	5.02561	Intron (AT1G70710.1/AT1G70710, intron 4 of 6)
AT1G70710	CEL1	9.88744	Promoter
AT1G70940	PIN3	18.078	Distal Intergenic
AT1G70940	PIN3	8.84514	Distal Intergenic
AT1G70940	PIN3	15.6447	Promoter
AT1G70940	PIN3	17.1156	Intron (AT1G70940.1/AT1G70940, intron 3 of 5)
AT1G71040	LPR2	4.14063	Downstream (1-2kb)
AT1G71080	AT1G71080	4.35462	Promoter
AT1G71340	GDPD4	3.70377	Promoter
AT1G71880	SUC1	15.6447	Distal Intergenic
AT1G71960	ABCG25	4.90473	Promoter
AT1G71970	AT1G71970	3.80008	Distal Intergenic
AT1G71970	AT1G71970	7.2628	Distal Intergenic
AT1G72070	AT1G72070	6.79796	Promoter
AT1G72150	PATL1	5.46251	Promoter
AT1G72160	PATL3	8.84514	Downstream (<1kb)
AT1G72175	AT1G72175	8.31287	Distal Intergenic
AT1G72180	CEPR2	16.9218	Distal Intergenic
AT1G72190	AT1G72190	5.8168	Promoter
AT1G72240	AT1G72240	3.99915	Distal Intergenic
AT1G72280	AERO1	10.0881	Promoter
AT1G72390	PHL	5.73639	Exon (AT1G72390.1/AT1G72390, exon 13 of 13)
AT1G72430	SAUR78	5.73639	Promoter
AT1G72450	TIFY11B	11.3153	Promoter
AT1G72470	ATEXO70D1	12.132	Promoter
AT1G72490	AT1G72490	21.4841	Downstream (2-3kb)
AT1G72570	AIL1	4.90473	Promoter
AT1G72600	AT1G72600	11.0236	Promoter
AT1G72600	AT1G72600	6.54319	Promoter
AT1G72810	TS2	3.41737	Promoter
AT1G72990	BGAL17	4.35462	Promoter
AT1G73120	AT1G73120	24.779	Promoter
AT1G73370	SUS6	7.81765	Promoter
AT1G73480	AT1G73480	14.009	Promoter
AT1G73540	NUDT21	7.65552	Promoter
AT1G73670	MPK15	5.02561	Promoter
AT1G73670	MPK15	11.0236	Promoter
AT1G73680	ALPHA DOX2	9.24673	Exon (AT1G73680.1/AT1G73680, exon 3 of 9)
AT1G73830	BEE3	24.8691	Exon (AT1G73830.2/AT1G73830, exon 6 of 6)
AT1G73840	ESP1	7.39369	Downstream (<1kb)
AT1G74430	MYB95	2.09616	Distal Intergenic
AT1G74440	AT1G74440	1.58972	Intron (AT1G74440.1/AT1G74440, intron 4 of 5)
AT1G74500	PRE3	8.84514	Distal Intergenic
AT1G74660	MIF1	7.81765	Downstream (2-3kb)
AT1G74670	GASA6	15.6447	Downstream (1-2kb)
AT1G74670	GASA6	5.8168	Promoter
AT1G74740	CPK30	15.6447	Distal Intergenic
AT1G74790	HIPL1	5.8168	Promoter
AT1G74840	AT1G74840	19.3025	Promoter
AT1G74950	TIFY10B	3.99915	Promoter
AT1G75180	AT1G75180	17.371	Intron (AT1G75180.1/AT1G75180, intron 2 of 2)
AT1G75180	AT1G75180	18.1804	Promoter
AT1G75190	AT1G75190	5.88196	Downstream (<1kb)
AT1G75210	AT1G75210	4.35462	Promoter
AT1G75240	ZHD5	18.1804	Distal Intergenic
AT1G75440	UBC16	5.73639	Promoter
AT1G75440	UBC16	4.35462	Intron (AT1G75450.1/AT1G75450, intron 4 of 4)
AT1G75450	CKX5	27.3477	Promoter
AT1G75490	DREB2D	14.4511	Promoter
AT1G75490	DREB2D	4.37029	Downstream (<1kb)
AT1G75500	WAT1	8.01558	Distal Intergenic
AT1G75540	BBX21	7.39369	Distal Intergenic
AT1G75540	BBX21	9.9227	Distal Intergenic
AT1G75540	BBX21	5.8168	Distal Intergenic
AT1G75540	BBX21	15.8379	Downstream (1-2kb)
AT1G75590	AT1G75590	3.99915	Distal Intergenic
AT1G75590	AT1G75590	5.73639	Distal Intergenic
AT1G75810	AT1G75810	9.63902	Exon (AT1G75800.1/AT1G75800, exon 3 of 3)
AT1G75810	AT1G75810	2.47738	Promoter
AT1G76080	CDSP32	7.24758	Promoter
AT1G76090	SMT3	11.3699	Downstream (<1kb)
AT1G76160	sks5	3.70755	Promoter
AT1G76180	ERD14	3.49454	Promoter
AT1G76240	AT1G76240	4.90473	Promoter
AT1G76420	NAC031	5.8168	Exon (AT1G76420.1/AT1G76420, exon 3 of 3)
AT1G76490	HMG1	3.49454	3' UTR
AT1G76490	HMG1	3.49454	Distal Intergenic
AT1G76500	AHL29	4.2137	Distal Intergenic
AT1G76500	AHL29	21.704	Distal Intergenic
AT1G76620	AT1G76620	3.41737	Promoter
AT1G76870	AT1G76870	4.90473	Distal Intergenic
AT1G76890	GT-2	4.90473	Distal Intergenic
AT1G77200	ERF037	18.078	Downstream (2-3kb)
AT1G77280	AT1G77280	8.01558	Promoter
AT1G77490	APXT	6.79796	Promoter
AT1G77500	AT1G77500	6.79796	Promoter
AT1G77670	AT1G77670	5.46251	Promoter
AT1G77690	LAX3	12.0274	Exon (AT1G77690.1/AT1G77690, exon 7 of 7)
AT1G77690	LAX3	4.35462	Promoter
AT1G77860	KOM	4.90551	Downstream (<1kb)
AT1G78040	AT1G78040	6.54319	Promoter
AT1G78070	AT1G78070	8.84514	Distal Intergenic
AT1G78080	RAP2-4	8.84514	Distal Intergenic
AT1G78080	RAP2-4	5.76411	Distal Intergenic
AT1G78300	GRF2	8.84514	Promoter
AT1G78310	VQ9	7.2628	Promoter
AT1G78390	NCED9	8.84514	Downstream (2-3kb)
AT1G78400	AT1G78400	5.8168	Downstream (1-2kb)
AT1G78680	GGH2	5.73639	Promoter
AT1G78700	BEH4	14.4311	Promoter
AT1G78900	VHA-A	3.10932	Promoter
AT1G78970	LUP1	5.8168	Promoter
AT1G79060	AT1G79060	12.9799	3' UTR
AT1G79070	AT1G79070	5.76411	Downstream (<1kb)
AT1G79100	AT1G79100	2.74302	Distal Intergenic
AT1G79110	BRG2	1.94418	Downstream (2-3kb)
AT1G79110	BRG2	6.79796	Downstream (1-2kb)
AT1G79110	BRG2	3.1416	Downstream (<1kb)
AT1G79350	FGT1	14.0705	Promoter
AT1G79370	CYP79C1	15.8379	Promoter
AT1G79410	2005-10-01	8.84514	Promoter
AT1G79420	AT1G79420	13.7697	Intron (AT1G79420.1/AT1G79420, intron 2 of 2)
AT1G79590	SYP52	5.8168	Promoter
AT1G79630	AT1G79630	3.04475	Promoter
AT1G79700	AT1G79700	6.79796	Exon (AT1G79700.1/AT1G79700, exon 4 of 8)
AT1G79760	DTA4	5.76197	Promoter
AT1G80170	AT1G80170	2.96077	Promoter
AT1G80290	AT1G80290	22.5955	Promoter
AT1G80400	AT1G80400	5.8168	Distal Intergenic
AT1G80870	AT1G80870	5.8168	Promoter
AT2G01140	FBA3	5.46577	Distal Intergenic
AT2G01150	RHA2B	36.6188	Promoter
AT2G01180	ATPAP1	4.90473	Promoter
AT2G01200	IAA32	2.47738	Promoter
AT2G01410	AT2G01410	21.7525	Downstream (2-3kb)
AT2G01420	PIN4	23.4456	Exon (AT2G01420.1/AT2G01420, exon 3 of 6)
AT2G01430	ATHB-17	6.39015	Downstream (<1kb)
AT2G01450	MPK17	11.945	Promoter
AT2G01570	RGA	16.6873	Distal Intergenic
AT2G01580	AT2G01580	18.078	Distal Intergenic
AT2G01580	AT2G01580	8.27109	Downstream (2-3kb)
AT2G01580	AT2G01580	10.1663	Downstream (1-2kb)
AT2G01610	AT2G01610	4.14063	Downstream (1-2kb)
AT2G01610	AT2G01610	3.99915	Promoter
AT2G01670	NUDT17	2.47738	Distal Intergenic
AT2G01810	AT2G01810	2.47738	Promoter
AT2G01890	PAP8	4.90551	Distal Intergenic
AT2G01940	SGR5	4.90473	Promoter
AT2G01940	SGR5	3.1416	Promoter
AT2G01950	BRL2	3.99915	Downstream (1-2kb)
AT2G01960	TET14	4.56019	Promoter
AT2G02070	IDD5	22.176	Distal Intergenic
AT2G02070	IDD5	8.84514	Distal Intergenic
AT2G02070	IDD5	3.99915	Distal Intergenic
AT2G02080	IDD4	4.14063	Promoter
AT2G02170	AT2G02170	18.1804	Distal Intergenic
AT2G02440	AT2G02440	7.81765	Distal Intergenic
AT2G02860	SUC3	4.14063	Distal Intergenic
AT2G02870	SKIP11	8.27109	Distal Intergenic
AT2G02960	AT2G02960	3.99915	Promoter
AT2G03120	SPP	25.765	Promoter
AT2G03240	PHO1-H5	3.1416	Downstream (2-3kb)
AT2G03550	CXE7	11.0236	Promoter
AT2G03740	AT2G03740	6.79796	Downstream (<1kb)
AT2G03890	PI4KG7	15.8379	Distal Intergenic
AT2G04500	AT2G04500	7.81765	Distal Intergenic
AT2G05380	GRP3S	5.35208	Promoter
AT2G05920	SBT1.8	5.76411	Promoter
AT2G06200	AtGRF6	8.84514	Downstream (2-3kb)
AT2G07050	CAS1	4.90473	Promoter
AT2G10940	AT2G10940	15.6447	Promoter
AT2G10940	AT2G10940	9.9227	Promoter
AT2G14210	ANR1	5.46251	Promoter
AT2G14890	AGP9	6.34602	Promoter
AT2G14890	AGP9	9.9227	Promoter
AT2G14900	GASA7	16.8531	Promoter
AT2G14960	GH3.1	9.16307	Promoter
AT2G15580	AT2G15580	6.34602	Promoter
AT2G15830	AT2G15830	4.90551	Promoter
AT2G16280	KCS9	2.56633	Distal Intergenic
AT2G16365	AT2G16365	3.62957	Promoter
AT2G16430	PAP10	8.83706	Downstream (<1kb)
AT2G16720	MYB7	3.41737	Promoter
AT2G16720	MYB7	15.0298	Downstream (2-3kb)
AT2G16740	UBC29	3.1416	Promoter
AT2G16860	AT2G16860	3.10932	Downstream (<1kb)
AT2G17290	CPK6	4.90473	Promoter
AT2G17480	MLO8	5.8168	Downstream (1-2kb)
AT2G18090	AT2G18090	11.945	Promoter
AT2G18260	SYP112	9.9227	Distal Intergenic
AT2G18300	AT2G18300	3.10932	3' UTR
AT2G18300	AT2G18300	20.5658	Promoter
AT2G18350	ZHD6	7.24717	Promoter
AT2G18450	SDH1-2	2.89992	Promoter
AT2G18550	ATHB-21	2.74302	Distal Intergenic
AT2G18700	TPS11	19.3025	Distal Intergenic
AT2G18730	DGK3	9.9227	Promoter
AT2G18750	CBP60C	4.90473	Promoter
AT2G18790	PHYB	26.3743	Promoter
AT2G18950	HPT1	3.99915	Distal Intergenic
AT2G18950	HPT1	8.84514	Distal Intergenic
AT2G18960	AHA1	11.0236	Distal Intergenic
AT2G18960	AHA1	5.02561	Intron (AT2G18960.1/AT2G18960, intron 1 of 15)
AT2G19180	AT2G19180	21.081	Promoter
AT2G19460	AT2G19460	15.6447	Downstream (2-3kb)
AT2G19660	AT2G19660	12.132	Promoter
AT2G19880	AT2G19880	5.8168	Distal Intergenic
AT2G20060	AT2G20060	3.99915	Distal Intergenic
AT2G20060	AT2G20060	5.46577	Promoter
AT2G20100	AT2G20100	9.16307	Intron (AT2G20100.2/AT2G20100, intron 3 of 6)
AT2G20370	MUR3	4.35462	Promoter
AT2G20515	AT2G20515	3.70755	Promoter
AT2G20580	RPN1A	7.81765	Promoter
AT2G20670	AT2G20670	7.24717	Promoter
AT2G20750	EXPB1	5.8168	Promoter
AT2G20750	EXPB1	26.0261	3' UTR
AT2G20980	MCM10	5.88196	Promoter
AT2G21050	LAX2	19.3025	Intron (AT2G21050.1/AT2G21050, intron 4 of 5)
AT2G21200	AT2G21200	5.88196	Promoter
AT2G21210	AT2G21210	4.90551	Promoter
AT2G21220	AT2G21220	2.74302	Downstream (1-2kb)
AT2G21520	AT2G21520	9.9227	Promoter
AT2G21590	APL4	6.79796	Promoter
AT2G21650	RL2	9.9227	Downstream (2-3kb)
AT2G21880	RABG2	5.8168	Promoter
AT2G21910	CYP96A5	9.16307	Promoter
AT2G22080	AT2G22080	1.68734	Promoter
AT2G22170	PLAT2	5.46577	Promoter
AT2G22330	CYP79B3	5.8168	Distal Intergenic
AT2G22430	ATHB-6	3.99915	Promoter
AT2G22630	AGL17	4.90473	Distal Intergenic
AT2G22760	BHLH19	7.81765	Distal Intergenic
AT2G22760	BHLH19	3.1416	Promoter
AT2G22860	PSK2	3.1416	Promoter
AT2G22980	SCPL13	3.99915	Promoter
AT2G22990	SNG1	5.73639	Distal Intergenic
AT2G22990	SNG1	8.84514	Promoter
AT2G22990	SNG1	3.1416	Promoter
AT2G23130	AGP17	5.73639	Promoter
AT2G23150	NRAMP3	3.70755	Promoter
AT2G23350	PAB4	4.90473	Promoter
AT2G23460	XLG1	11.0236	Promoter
AT2G23690	AT2G23690	11.0301	Promoter
AT2G23690	AT2G23690	7.68713	Downstream (1-2kb)
AT2G23770	LYK4	19.7826	Downstream (<1kb)
AT2G24220	ATPUP5	4.14063	Distal Intergenic
AT2G24220	ATPUP5	12.132	Distal Intergenic
AT2G24280	AT2G24280	7.81765	Promoter
AT2G24550	AT2G24550	2.47738	Promoter
AT2G24570	WRKY17	2.34768	Exon (AT2G24570.1/AT2G24570, exon 2 of 3)
AT2G24765	ARF3	5.8168	Distal Intergenic
AT2G25460	AT2G25460	6.54319	Promoter
AT2G25460	AT2G25460	5.76411	Promoter
AT2G25490	EBF1	17.3222	Downstream (2-3kb)
AT2G25625	AT2G25625	4.90473	Promoter
AT2G25900	ATCTH	4.90473	Distal Intergenic
AT2G26120	AT2G26120	19.3025	Downstream (1-2kb)
AT2G26260	3BETAHSD/D2	3.99915	Distal Intergenic
AT2G26330	ERECTA	3.99915	Promoter
AT2G26450	PME13	6.79796	Distal Intergenic
AT2G26660	SPX2	3.1416	Promoter
AT2G26690	NPF6.2	3.99915	Distal Intergenic
AT2G26700	PID2	4.14063	Promoter
AT2G26700	PID2	15.6447	Distal Intergenic
AT2G26720	AT2G26720	13.5718	Exon (AT2G26710.1/AT2G26710, exon 3 of 4)
AT2G26730	AT2G26730	6.79796	Promoter
AT2G26780	AT2G26780	6.05952	Promoter
AT2G26900	BASS2	9.9227	Distal Intergenic
AT2G27060	AT2G27060	21.4841	Distal Intergenic
AT2G27090	AT2G27090	4.90473	Promoter
AT2G27260	AT2G27260	8.78595	Promoter
AT2G27360	AT2G27360	3.99915	Promoter
AT2G27490	COAE	5.41581	Promoter
AT2G27500	AT2G27500	16.0747	3' UTR
AT2G27550	CEN	6.79796	Distal Intergenic
AT2G27680	AT2G27680	13.2834	Promoter
AT2G27830	AT2G27830	9.9227	Promoter
AT2G28190	CSD2	3.41737	Distal Intergenic
AT2G28350	ARF10	3.99915	Distal Intergenic
AT2G28355	LCR5	5.76411	Downstream (2-3kb)
AT2G28355	LCR5	17.7596	Downstream (<1kb)
AT2G28510	DOF2.1	13.2834	Distal Intergenic
AT2G28520	VHA-A1	4.72013	Distal Intergenic
AT2G28550	RAP2.7	3.1416	Downstream (1-2kb)
AT2G28840	XBAT31	15.6447	Distal Intergenic
AT2G28840	XBAT31	5.15082	Downstream (2-3kb)
AT2G28940	AT2G28940	13.2834	Downstream (1-2kb)
AT2G28950	EXPA6	5.8168	Downstream (2-3kb)
AT2G29660	AT2G29660	6.58856	Exon (AT2G29660.1/AT2G29660, exon 1 of 1)
AT2G29980	FAD3	5.8168	Exon (AT2G29980.2/AT2G29980, exon 3 of 7)
AT2G29980	FAD3	7.81765	Distal Intergenic
AT2G30370	CHAL	3.1416	Exon (AT2G30370.1/AT2G30370, exon 3 of 4)
AT2G30520	RPT2	11.8534	Distal Intergenic
AT2G31010	AT2G31010	13.0107	Promoter
AT2G31370	POSF21	6.79796	Promoter
AT2G31750	UGT74D1	7.39369	Promoter
AT2G31940	AT2G31940	4.90473	Promoter
AT2G32150	AT2G32150	9.58426	Exon (AT2G32150.1/AT2G32150, exon 8 of 8)
AT2G32430	B3GALT3	8.84514	Distal Intergenic
AT2G32430	B3GALT3	16.0655	Distal Intergenic
AT2G32510	MAPKKK17	14.7569	Promoter
AT2G32560	AT2G32560	5.01033	Distal Intergenic
AT2G32710	KRP4	10.1663	Downstream (<1kb)
AT2G32930	ZFN2	13.0904	Downstream (<1kb)
AT2G32970	AT2G32970	4.98839	Promoter
AT2G33180	AT2G33180	9.58426	Promoter
AT2G33310	IAA13	19.3025	Promoter
AT2G33360	AT2G33360	5.8168	Promoter
AT2G33380	PXG3	2.34768	Promoter
AT2G33570	GALS1	8.84514	Promoter
AT2G33710	AT2G33710	7.81765	Distal Intergenic
AT2G33800	RPS5	4.61446	Promoter
AT2G34020	AT2G34020	19.3025	Downstream (<1kb)
AT2G34070	TBL37	2.26472	Promoter
AT2G34080	AT2G34080	16.8531	Promoter
AT2G34160	AT2G34160	8.35323	Promoter
AT2G34180	CIPK13	2.74302	Promoter
AT2G34315	AT2G34315	7.81765	Promoter
AT2G34640	PTAC12	2.47738	Distal Intergenic
AT2G34710	ATHB-14	8.35323	Promoter
AT2G34710	ATHB-14	5.02561	Downstream (2-3kb)
AT2G34720	NFYA4	1.93038	Promoter
AT2G34930	AT2G34930	16.8531	Promoter
AT2G35170	AT2G35170	9.16307	Promoter
AT2G35470	AT2G35470	6.49089	Downstream (<1kb)
AT2G35710	PGSIP8	14.4511	Downstream (1-2kb)
AT2G35750	AT2G35750	3.70755	Promoter
AT2G35760	AT2G35760	3.41737	Promoter
AT2G35880	WDL4	14.4311	Promoter
AT2G35930	PUB23	7.37862	Downstream (1-2kb)
AT2G35950	EDA12	8.84514	Distal Intergenic
AT2G35950	EDA12	8.83706	Promoter
AT2G36080	ARF31	2.09616	Intron (AT2G36080.1/AT2G36080, intron 1 of 2)
AT2G36080	ARF31	4.90473	Promoter
AT2G36090	AT2G36090	5.76411	Distal Intergenic
AT2G36090	AT2G36090	5.8168	Downstream (2-3kb)
AT2G36270	ABI5	6.79796	Promoter
AT2G36270	ABI5	5.76411	Promoter
AT2G36320	SAP4	7.81765	Promoter
AT2G36400	GRF3	6.79796	Intron (AT2G36400.1/AT2G36400, intron 3 of 3)
AT2G36410	AT2G36410	4.90473	Distal Intergenic
AT2G36870	XTH32	5.8168	Promoter
AT2G36910	ABCB1	8.27109	Intron (AT2G36910.1/AT2G36910, intron 7 of 9)
AT2G36950	HIPP05	4.90473	Promoter
AT2G37030	AT2G37030	4.90473	Promoter
AT2G37050	AT2G37050	6.79796	Distal Intergenic
AT2G37090	IRX9	3.99915	Promoter
AT2G37280	PDR5	6.79796	Promoter
AT2G37630	AS1	13.0107	Promoter
AT2G37630	AS1	5.76411	Downstream (1-2kb)
AT2G37640	EXPA3	6.79796	Promoter
AT2G37940	IPCS2	7.81765	Distal Intergenic
AT2G38060	PHT4;2	6.54319	Promoter
AT2G38090	AT2G38090	15.0298	Distal Intergenic
AT2G38090	AT2G38090	11.5248	Intron (AT2G38090.1/AT2G38090, intron 1 of 1)
AT2G38120	AUX1	8.21011	Distal Intergenic
AT2G38130	MAK3	19.2874	Downstream (1-2kb)
AT2G38180	AT2G38180	4.90551	Distal Intergenic
AT2G38310	PYL4	10.0881	Distal Intergenic
AT2G38400	AGT3	8.01558	Distal Intergenic
AT2G38510	DTX53	5.8168	Promoter
AT2G38530	LTP2	14.4311	Promoter
AT2G39010	PIP2-6	14.7569	Intron (AT2G39010.1/AT2G39010, intron 2 of 3)
AT2G39130	AVT1C	11.0236	Intron (AT2G39130.1/AT2G39130, intron 6 of 11)
AT2G39170	AT2G39170	5.76197	Promoter
AT2G39190	ATATH8	4.90473	Promoter
AT2G39210	AT2G39210	5.8168	Downstream (<1kb)
AT2G39220	PLP6	13.2834	Distal Intergenic
AT2G39350	ABCG1	5.8168	Promoter
AT2G39450	MTP11	8.21011	Promoter
AT2G39480	ABCB6	23.7255	Promoter
AT2G39705	RTFL8	3.41737	Distal Intergenic
AT2G39705	RTFL8	7.73018	Promoter
AT2G39710	AT2G39710	3.49454	Downstream (<1kb)
AT2G39770	CYT1	6.01665	Distal Intergenic
AT2G39930	ISA1	6.79796	Promoter
AT2G39950	AT2G39950	7.39369	Promoter
AT2G39990	TIF3F1	2.53745	Downstream (1-2kb)
AT2G40260	AT2G40260	4.53492	Downstream (1-2kb)
AT2G40270	AT2G40270	7.37862	Promoter
AT2G40480	AT2G40480	9.16307	Promoter
AT2G40540	POT2	7.36341	Promoter
AT2G40550	ETG1	3.94327	Promoter
AT2G40610	EXPA8	13.2834	Promoter
AT2G40610	EXPA8	13.2834	Downstream (2-3kb)
AT2G40620	BZIP18	8.84514	Downstream (<1kb)
AT2G40640	PUB63	9.60917	Promoter
AT2G40700	AT2G40700	4.14063	Promoter
AT2G40800	AT2G40800	7.37862	Promoter
AT2G40970	MYBC1	5.97254	Promoter
AT2G41070	EEL	20.5658	Promoter
AT2G41110	CAM2	10.8303	Promoter
AT2G41180	SIB2	5.73639	Downstream (1-2kb)
AT2G41310	ARR8	20.3748	Distal Intergenic
AT2G41370	NPR5	5.8168	Distal Intergenic
AT2G41430	ERD15	5.34425	Promoter
AT2G41640	AT2G41640	12.132	Promoter
AT2G41810	AT2G41810	5.8168	Distal Intergenic
AT2G41820	PXC3	12.1756	Distal Intergenic
AT2G41870	REM4.2	4.0815	Promoter
AT2G41890	SD31	4.90473	Downstream (<1kb)
AT2G41900	AT2G41900	2.74302	Promoter
AT2G41930	AT2G41930	19.3025	Distal Intergenic
AT2G41940	ZFP8	5.73639	Distal Intergenic
AT2G41940	ZFP8	6.79796	Downstream (<1kb)
AT2G42010	PLDBETA1	17.7596	Promoter
AT2G42030	AT2G42030	8.84514	Promoter
AT2G42150	AT2G42150	9.9227	Promoter
AT2G42280	AT2G42280	8.84514	Downstream (<1kb)
AT2G42300	BHLH48	3.08896	Intron (AT2G42300.1/AT2G42300, intron 3 of 5)
AT2G42320	AT2G42320	3.41737	Promoter
AT2G42350	ATL40	4.90473	Promoter
AT2G42380	BZIP34	5.8168	Promoter
AT2G42440	LBD17	21.4841	Downstream (<1kb)
AT2G42570	TBL39	6.49089	Distal Intergenic
AT2G42570	TBL39	6.79796	Distal Intergenic
AT2G42580	TTL3	4.90473	Distal Intergenic
AT2G42590	GRF9	4.84938	Promoter
AT2G42600	PPC2	4.90473	Distal Intergenic
AT2G42610	LSH10	5.8168	Distal Intergenic
AT2G42620	MAX2	5.73639	Distal Intergenic
AT2G42620	MAX2	19.3025	Distal Intergenic
AT2G42620	MAX2	7.39369	Promoter
AT2G42700	AT2G42700	5.51665	Promoter
AT2G42800	AtRLP29	14.4511	Promoter
AT2G42830	SHP2	6.54319	Promoter
AT2G42840	PDF1	8.84514	Promoter
AT2G42870	PAR1	27.9687	Downstream (2-3kb)
AT2G42870	PAR1	11.1051	Downstream (<1kb)
AT2G42870	PAR1	6.97092	Downstream (<1kb)
AT2G42900	AT2G42900	13.0904	Promoter
AT2G43000	JUB1	4.90473	Exon (AT2G43000.1/AT2G43000, exon 3 of 3)
AT2G43010	PIF4	16.555	Promoter
AT2G43010	PIF4	11.7655	Promoter
AT2G43060	IBH1	3.41737	Distal Intergenic
AT2G43060	IBH1	10.3424	Downstream (2-3kb)
AT2G43130	RABA5C	6.54319	Promoter
AT2G43140	AT2G43140	2.26472	Intron (AT2G43140.2/AT2G43140, intron 1 of 5)
AT2G43330	INT1	5.8168	Promoter
AT2G43390	AT2G43390	3.1416	Promoter
AT2G43680	IQD14	12.132	Distal Intergenic
AT2G43710	FAB2	5.02561	Promoter
AT2G44080	ARL	17.2679	Distal Intergenic
AT2G44080	ARL	1.45412	Promoter
AT2G44490	BGLU26	5.73639	Distal Intergenic
AT2G44500	OFUT20	3.04901	Distal Intergenic
AT2G44500	OFUT20	8.84514	Promoter
AT2G44500	OFUT20	5.73639	Promoter
AT2G44620	MTACP1	7.79857	Promoter
AT2G44660	AT2G44660	18.078	Promoter
AT2G44740	CYCU4-1	4.56019	Downstream (<1kb)
AT2G44740	CYCU4-1	13.2834	Promoter
AT2G44740	CYCU4-1	14.009	Downstream (2-3kb)
AT2G44810	DAD1	5.73639	Downstream (2-3kb)
AT2G44810	DAD1	12.132	Distal Intergenic
AT2G44910	ATHB-4	5.8168	Promoter
AT2G44910	ATHB-4	20.9282	Distal Intergenic
AT2G44920	AT2G44920	2.34768	Distal Intergenic
AT2G44920	AT2G44920	22.5955	Promoter
AT2G45040	4MMP	10.1663	Distal Intergenic
AT2G45050	GATA2	15.6447	Distal Intergenic
AT2G45180	AT2G45180	3.70377	Promoter
AT2G45180	AT2G45180	3.41737	Promoter
AT2G45210	SAUR36	12.132	Promoter
AT2G45310	GAE4	13.5718	Promoter
AT2G45430	AHL22	18.3527	Distal Intergenic
AT2G45430	AHL22	6.3453	Distal Intergenic
AT2G45430	AHL22	7.2628	Promoter
AT2G45450	ZPR1	12.0274	Promoter
AT2G45590	AT2G45590	5.09789	Promoter
AT2G45600	CXE8	11.3153	Promoter
AT2G45610	CXE9	4.41632	Promoter
AT2G45660	SOC1	21.835	Downstream (<1kb)
AT2G45670	LPEAT2	8.24284	Promoter
AT2G45680	TCP9	1.49575	Promoter
AT2G45680	TCP9	5.16905	Promoter
AT2G45680	TCP9	5.73639	Promoter
AT2G45720	AT2G45720	7.24717	Promoter
AT2G45740	PEX11D	2.3949	Promoter
AT2G45820	DBP	4.2336	Promoter
AT2G45820	DBP	3.10932	Promoter
AT2G45880	BAM7	5.09789	Promoter
AT2G45960	PIP1B	19.5841	Downstream (2-3kb)
AT2G45960	PIP1B	8.55603	Promoter
AT2G45960	PIP1B	5.04365	3' UTR
AT2G46040	AT2G46040	6.34886	Promoter
AT2G46225	ABIL1	12.0274	Promoter
AT2G46250	AT2G46250	5.8168	Promoter
AT2G46270	GBF3	11.8753	Distal Intergenic
AT2G46270	GBF3	12.1756	Promoter
AT2G46270	GBF3	6.79796	Promoter
AT2G46270	GBF3	3.41737	Promoter
AT2G46340	SPA1	7.79857	Promoter
AT2G46530	ARF11	18.7239	Distal Intergenic
AT2G46580	PPOX2	5.73639	Promoter
AT2G46590	DOF2.5	16.8531	Promoter
AT2G46590	DOF2.5	2.34768	Promoter
AT2G46600	KIC	1.45412	Promoter
AT2G46620	AT2G46620	5.8168	Distal Intergenic
AT2G46660	CYP78A6	10.0076	Exon (AT2G46660.1/AT2G46660, exon 2 of 2)
AT2G46780	AT2G46780	8.84514	Distal Intergenic
AT2G46780	AT2G46780	4.90473	Promoter
AT2G46800	MTP1	5.8168	Promoter
AT2G46830	CCA1	1.90852	Promoter
AT2G46860	PPA3	3.99915	Distal Intergenic
AT2G46870	NGA1	9.9227	Promoter
AT2G47000	ABCB4	3.41737	Promoter
AT2G47010	AT2G47010	7.24717	Promoter
AT2G47060	AT2G47060	18.6942	Promoter
AT2G47070	SPL1	4.90551	Promoter
AT2G47160	BOR1	9.7873	Distal Intergenic
AT2G47350	AT2G47350	6.79796	Promoter
AT2G47430	CKI1	21.835	Distal Intergenic
AT2G47430	CKI1	5.8168	Distal Intergenic
AT2G47440	AT2G47440	8.01558	Distal Intergenic
AT2G47440	AT2G47440	6.66404	Promoter
AT2G47500	KIN14I	4.0815	Distal Intergenic
AT2G47780	AT2G47780	19.709	Promoter
AT2G47830	MTPC1	5.86677	Promoter
AT2G47930	AGP26	4.90473	Promoter
AT2G48030	AT2G48030	2.56633	Promoter
AT3G01070	ENODL16	7.81765	Distal Intergenic
AT3G01480	CYP38	8.84514	Promoter
AT3G01520	AT3G01520	4.90473	Promoter
AT3G01690	AT3G01690	4.35462	Promoter
AT3G01750	AT3G01750	3.99915	Promoter
AT3G01850	AT3G01850	3.45813	Promoter
AT3G02120	AT3G02120	2.91983	Promoter
AT3G02140	AFP4	22.7764	Promoter
AT3G02140	AFP4	4.14063	Promoter
AT3G02170	LNG2	6.66404	Promoter
AT3G02170	LNG2	13.9517	Distal Intergenic
AT3G02180	SP1L3	1.93038	Promoter
AT3G02540	RAD23C	2.74076	Promoter
AT3G02570	PMI1	23.1262	Promoter
AT3G02580	STE1	12.132	Promoter
AT3G02840	AT3G02840	5.8168	Promoter
AT3G02990	HSFA1E	5.8168	Promoter
AT3G03150	AT3G03150	5.46577	Promoter
AT3G03170	AT3G03170	5.73639	Promoter
AT3G03210	AT3G03210	4.90473	Promoter
AT3G03210	AT3G03210	6.54319	Promoter
AT3G03310	LCAT3	3.99915	Promoter
AT3G03830	SAUR28	5.8168	Promoter
AT3G04000	ChlADR2	2.3949	Promoter
AT3G04120	GAPC1	3.99915	Promoter
AT3G04470	AT3G04470	5.8168	Promoter
AT3G04730	IAA16	7.24717	Promoter
AT3G04860	AT3G04860	4.90551	Promoter
AT3G04910	WNK1	5.73639	Distal Intergenic
AT3G04920	RPS24A	15.5298	Distal Intergenic
AT3G04920	RPS24A	10.0881	Downstream (2-3kb)
AT3G04940	CYSD1	2.09616	Promoter
AT3G05020	ACP1	10.4659	Promoter
AT3G05120	GID1A	6.79796	Promoter
AT3G05220	HIPP34	6.49089	Promoter
AT3G05220	HIPP34	1.90852	Exon (AT3G05220.1/AT3G05220, exon 3 of 3)
AT3G05490	RALFL22	4.90473	Downstream (2-3kb)
AT3G05590	RPL18B	2.34768	Promoter
AT3G05640	AT3G05640	4.53492	Downstream (1-2kb)
AT3G05810	AT3G05810	4.90551	Downstream (1-2kb)
AT3G05810	AT3G05810	3.99915	Downstream (<1kb)
AT3G05820	INVH	2.47738	Promoter
AT3G05880	RCI2A	5.46577	Intron (AT3G05870.1/AT3G05870, intron 4 of 4)
AT3G05880	RCI2A	7.81765	Promoter
AT3G05890	RCI2B	23.6086	Distal Intergenic
AT3G05900	AT3G05900	15.6447	Promoter
AT3G05900	AT3G05900	4.90473	Promoter
AT3G05910	PAE12	7.81765	Promoter
AT3G06060	AT3G06060	9.9227	Promoter
AT3G06070	AT3G06070	12.132	Promoter
AT3G06070	AT3G06070	6.34602	Promoter
AT3G06160	AT3G06160	6.49089	Promoter
AT3G06480	RH40	4.98839	Exon (AT3G06480.1/AT3G06480, exon 3 of 8)
AT3G06500	INVC	2.39548	Promoter
AT3G06580	GAL1	18.7239	3' UTR
AT3G06590	BHLH148	4.90473	Promoter
AT3G06650	ACLB-1	13.2834	Promoter
AT3G06750	AT3G06750	14.4311	Downstream (<1kb)
AT3G06750	AT3G06750	7.46088	Promoter
AT3G06770	AT3G06770	12.132	Downstream (1-2kb)
AT3G06780	AT3G06780	2.96077	Promoter
AT3G06870	AT3G06870	4.98839	Promoter
AT3G07010	AT3G07010	11.0301	Intron (AT3G07010.1/AT3G07010, intron 2 of 5)
AT3G07310	AT3G07310	3.95778	Downstream (1-2kb)
AT3G07340	BHLH62	3.1416	Distal Intergenic
AT3G07350	AT3G07350	8.27109	Downstream (2-3kb)
AT3G07350	AT3G07350	14.0052	Distal Intergenic
AT3G07350	AT3G07350	19.1354	Distal Intergenic
AT3G07360	PUB9	4.90551	Distal Intergenic
AT3G07360	PUB9	15.6447	Promoter
AT3G07360	PUB9	3.99915	Promoter
AT3G07390	AIR12	12.132	Downstream (2-3kb)
AT3G07390	AIR12	9.60917	Promoter
AT3G07400	AT3G07400	1.45412	Promoter
AT3G07470	AT3G07470	11.3266	Promoter
AT3G08030	AT3G08030	23.7255	Distal Intergenic
AT3G08030	AT3G08030	8.84514	Promoter
AT3G08580	AAC1	11.0737	Promoter
AT3G08610	AT3G08610	2.3949	Downstream (<1kb)
AT3G08720	ATPK2	8.27109	Promoter
AT3G08730	ATPK1	3.1416	Promoter
AT3G08940	LHCB4.2	4.90473	Promoter
AT3G09000	AT3G09000	4.90473	Promoter
AT3G09300	ORP3B	4.14063	Promoter
AT3G09690	AT3G09690	5.76411	Promoter
AT3G09730	AT3G09730	3.41737	Promoter
AT3G09970	AT3G09970	5.76411	Downstream (2-3kb)
AT3G10330	TFIIB2	7.39369	Promoter
AT3G10420	SPD1	5.04365	Promoter
AT3G10720	PME25	4.72013	Promoter
AT3G10720	PME25	2.09616	Promoter
AT3G10760	AT3G10760	5.15082	Downstream (<1kb)
AT3G10985	SAG20	9.9227	Promoter
AT3G10985	SAG20	1.93038	Downstream (<1kb)
AT3G11410	PP2CA	9.7873	Promoter
AT3G11490	ROPGAP4	16.8531	Downstream (<1kb)
AT3G11580	AT3G11580	6.54319	Distal Intergenic
AT3G11590	AT3G11590	9.16307	Distal Intergenic
AT3G11590	AT3G11590	5.8168	Promoter
AT3G11670	DGD1	14.009	Promoter
AT3G11700	FLA18	7.24717	Promoter
AT3G11760	AT3G11760	3.99915	Promoter
AT3G11900	ANT1	3.41737	Promoter
AT3G11910	UBP13	3.10932	Promoter
AT3G12110	ACT11	6.11581	Downstream (<1kb)
AT3G12120	FAD2	5.76411	Promoter
AT3G12150	AT3G12150	1.93038	Promoter
AT3G12290	FOLD2	8.83706	Promoter
AT3G12300	AT3G12300	9.63902	Promoter
AT3G12560	TRP3	7.24758	Promoter
AT3G12600	NUDT16	30.6757	Promoter
AT3G12610	DRT100	8.61823	3' UTR
AT3G12630	SAP5	11.0301	Promoter
AT3G12670	emb2742	3.41737	Promoter
AT3G12700	NANA	4.98839	3' UTR
AT3G12710	AT3G12710	29.5901	Downstream (<1kb)
AT3G12710	AT3G12710	8.84514	Promoter
AT3G12820	AtMYB10	13.0107	Promoter
AT3G12920	BRG3	8.27109	Downstream (2-3kb)
AT3G12920	BRG3	5.02561	Downstream (1-2kb)
AT3G12920	BRG3	7.36341	Downstream (<1kb)
AT3G12920	BRG3	3.41737	Promoter
AT3G12920	BRG3	33.8057	Promoter
AT3G12930	IJ	3.70377	Promoter
AT3G13310	AT3G13310	4.14063	Distal Intergenic
AT3G13360	WIP3	4.72013	Promoter
AT3G13510	AT3G13510	6.79853	Promoter
AT3G13520	AGP12	3.70755	Promoter
AT3G13682	LDL2	6.79796	Promoter
AT3G13720	PRA1F3	8.27109	Promoter
AT3G13740	AT3G13740	10.4659	Distal Intergenic
AT3G13750	BGAL1	3.1416	Exon (AT3G13750.1/AT3G13750, exon 6 of 19)
AT3G13784	CWINV5	11.0301	Downstream (<1kb)
AT3G13810	AtIDD11	15.0298	Distal Intergenic
AT3G13820	AT3G13820	5.73639	Downstream (2-3kb)
AT3G14067	SBT1.4	19.7806	Promoter
AT3G14100	UBP1C	4.14063	Promoter
AT3G14205	SAC2	17.0153	Distal Intergenic
AT3G14310	PME3	2.13034	Intron (AT3G14310.1/AT3G14310, intron 2 of 2)
AT3G14310	PME3	2.34768	Promoter
AT3G14360	AT3G14360	6.54319	Distal Intergenic
AT3G14370	WAG2	18.078	Downstream (2-3kb)
AT3G14440	NCED3	3.99915	Distal Intergenic
AT3G14440	NCED3	17.7596	Distal Intergenic
AT3G14440	NCED3	12.132	Distal Intergenic
AT3G14440	NCED3	6.79796	Distal Intergenic
AT3G14450	CID9	3.1416	Distal Intergenic
AT3G14560	AT3G14560	1.49575	Promoter
AT3G14750	FLXL1	12.132	Promoter
AT3G14890	ZDP	5.76411	Promoter
AT3G14990	DJ1A	3.80008	Promoter
AT3G15030	TCP4	4.14063	Distal Intergenic
AT3G15095	AT3G15095	10.2285	Promoter
AT3G15095	AT3G15095	1.93038	Promoter
AT3G15200	AT3G15200	12.132	Downstream (2-3kb)
AT3G15210	ERF4	4.90551	Distal Intergenic
AT3G15210	ERF4	15.6447	Downstream (2-3kb)
AT3G15210	ERF4	39.3672	Downstream (1-2kb)
AT3G15210	ERF4	3.99915	Downstream (<1kb)
AT3G15350	AT3G15350	4.14063	Promoter
AT3G15370	ATEXPA12	3.1416	Promoter
AT3G15470	AT3G15470	6.49089	Promoter
AT3G15470	AT3G15470	8.27109	Distal Intergenic
AT3G15500	NAC055	13.2834	Distal Intergenic
AT3G15520	CYP37	3.70755	Promoter
AT3G15530	AT3G15530	5.56474	Promoter
AT3G15540	IAA19	2.76395	Distal Intergenic
AT3G15540	IAA19	9.49786	Promoter
AT3G15610	AT3G15610	3.99915	Exon (AT3G15605.1/AT3G15605, exon 10 of 10)
AT3G15720	AT3G15720	8.84514	Promoter
AT3G15770	AT3G15770	21.835	Promoter
AT3G15810	AT3G15810	3.1416	Promoter
AT3G16050	PDX12	7.39369	Promoter
AT3G16140	PSAH1	2.34768	Promoter
AT3G16180	NPF1.1	3.70755	Intron (AT3G16180.1/AT3G16180, intron 2 of 3)
AT3G16190	AT3G16190	5.8168	Downstream (<1kb)
AT3G16240	TIP2-1	11.3153	Promoter
AT3G16250	PNSB3	4.90473	Exon (AT3G16250.1/AT3G16250, exon 6 of 6)
AT3G16570	RALF23	4.90473	Downstream (1-2kb)
AT3G16620	TOC120	12.132	Promoter
AT3G16690	SWEET16	7.81765	Promoter
AT3G16720	ATL2	3.1416	3' UTR
AT3G16800	AT3G16800	23.7255	Distal Intergenic
AT3G16830	TPR2	5.73639	Promoter
AT3G16850	AT3G16850	10.0881	Distal Intergenic
AT3G16870	GATA17	7.81765	Downstream (<1kb)
AT3G17090	AT3G17090	4.14063	Promoter
AT3G17100	BHLH147	1.93038	Promoter
AT3G17100	BHLH147	9.63902	Distal Intergenic
AT3G17110	NA	10.8262	Distal Intergenic
AT3G17110	NA	8.83248	Downstream (2-3kb)
AT3G17120	AT3G17120	9.9227	Promoter
AT3G17510	CIPK1	5.76411	Distal Intergenic
AT3G17810	PYD1	10.0881	Promoter
AT3G17830	AT3G17830	10.8303	Distal Intergenic
AT3G17860	TIFY6B	6.54319	Promoter
AT3G18040	MPK9	8.84514	Promoter
AT3G18060	AIP1-2	16.3457	Promoter
AT3G18080	BGLU44	14.009	Promoter
AT3G18170	AT3G18170	6.54319	Promoter
AT3G18490	ASPG1	8.84514	Downstream (1-2kb)
AT3G18524	MSH2	4.35462	Promoter
AT3G18710	PUB29	14.009	Promoter
AT3G18830	PLT5	4.14063	Promoter
AT3G18830	PLT5	3.99915	Promoter
AT3G19200	AT3G19200	8.84514	Downstream (1-2kb)
AT3G19390	RD21C	21.704	Distal Intergenic
AT3G19390	RD21C	3.70377	Promoter
AT3G19530	AT3G19530	5.8168	Distal Intergenic
AT3G19540	AT3G19540	2.02703	Promoter
AT3G19550	AT3G19550	6.79796	Downstream (1-2kb)
AT3G19553	AT3G19553	11.0236	Promoter
AT3G19590	BUB3.1	14.9162	Promoter
AT3G19680	AT3G19680	2.47738	Promoter
AT3G19690	AT3G19690	1.68734	Promoter
AT3G19820	DIM	13.2307	Downstream (1-2kb)
AT3G19970	AT3G19970	20.5658	Promoter
AT3G20015	ASPG2	8.27109	Promoter
AT3G20250	APUM5	14.9162	Promoter
AT3G20300	AT3G20300	5.76411	Promoter
AT3G20340	AT3G20340	4.72013	Promoter
AT3G20550	DDL	6.54319	Promoter
AT3G20660	2004-10-01	5.8168	Intron (AT3G20660.1/AT3G20660, intron 1 of 1)
AT3G20770	EIN3	8.84514	Promoter
AT3G20820	AT3G20820	22.9085	Promoter
AT3G20820	AT3G20820	4.35462	Downstream (2-3kb)
AT3G21140	AT3G21140	5.63989	Promoter
AT3G21270	DOF3.1	2.74302	Downstream (2-3kb)
AT3G21410	FBW1	4.90473	Distal Intergenic
AT3G22070	AT3G22070	12.132	Promoter
AT3G22380	TIC	4.53492	Distal Intergenic
AT3G22440	FRL4A	3.33126	Promoter
AT3G22550	FLZ8	13.2834	Downstream (2-3kb)
AT3G22845	AT3G22845	3.41737	Promoter
AT3G22970	AT3G22970	6.79796	Distal Intergenic
AT3G23010	AtRLP36	3.98829	Downstream (<1kb)
AT3G23030	IAA2	39.3672	Promoter
AT3G23030	IAA2	35.2001	Distal Intergenic
AT3G23040	NA	13.2834	Downstream (2-3kb)
AT3G23040	NA	5.8168	Downstream (1-2kb)
AT3G23040	NA	7.81765	Promoter
AT3G23040	NA	29.7508	Promoter
AT3G23050	IAA7	11.0301	Promoter
AT3G23050	IAA7	16.8531	3' UTR
AT3G23060	AT3G23060	6.79796	Distal Intergenic
AT3G23090	AT3G23090	5.8168	Distal Intergenic
AT3G23340	CKL10	5.8168	Distal Intergenic
AT3G23690	BHLH77	3.49454	Promoter
AT3G23810	SAHH2	7.81765	Distal Intergenic
AT3G23810	SAHH2	4.90473	Distal Intergenic
AT3G23820	GAE6	9.9227	Distal Intergenic
AT3G23880	AT3G23880	5.02561	Promoter
AT3G23920	BAM1	6.39015	Promoter
AT3G23930	AT3G23930	12.0274	Promoter
AT3G24050	GATA1	3.10932	Promoter
AT3G24120	AT3G24120	5.76411	Promoter
AT3G24480	LRX4	1.43423	Downstream (<1kb)
AT3G24503	ALDH2C4	11.0236	Promoter
AT3G24503	ALDH2C4	5.8168	Downstream (2-3kb)
AT3G24550	PERK1	6.79796	Distal Intergenic
AT3G24715	AT3G24715	11.0236	Promoter
AT3G24840	AT3G24840	4.90551	Promoter
AT3G25730	ARF14	7.81765	Promoter
AT3G26200	CYP71B22	3.99915	Downstream (1-2kb)
AT3G26210	CYP71B23	8.27109	Promoter
AT3G26520	TIP1-2	5.81649	Downstream (2-3kb)
AT3G26520	TIP1-2	4.5189	Downstream (1-2kb)
AT3G26520	TIP1-2	4.96538	Downstream (<1kb)
AT3G26750	AT3G26750	7.81765	Promoter
AT3G26810	AFB2	8.089	Promoter
AT3G26890	AT3G26890	2.47738	Promoter
AT3G26935	PAT07	4.90473	Promoter
AT3G27060	TSO2	9.16307	Promoter
AT3G27170	CLC-B	2.02703	Distal Intergenic
AT3G27210	Y-2	6.97092	Promoter
AT3G27360	HTR2	7.81765	Downstream (1-2kb)
AT3G27590	AT3G27590	8.089	Promoter
AT3G27690	LHCB2.4	7.81765	Promoter
AT3G27960	KLCR2	18.1804	Downstream (<1kb)
AT3G28040	AT3G28040	2.09616	Promoter
AT3G28180	CSLC4	4.14063	Distal Intergenic
AT3G28340	GATL10	15.6447	Promoter
AT3G28860	ABCB19	3.99915	Intron (AT3G28860.1/AT3G28860, intron 9 of 9)
AT3G28860	ABCB19	8.35323	Downstream (<1kb)
AT3G28910	MYB30	4.90551	Distal Intergenic
AT3G29240	AT3G29240	14.7569	Promoter
AT3G29320	PHS1	7.28359	Promoter
AT3G29370	AT3G29370	17.0153	Downstream (2-3kb)
AT3G29370	AT3G29370	8.84514	Promoter
AT3G29575	AFP3	15.1447	Promoter
AT3G30160	AT3G30160	7.81765	Distal Intergenic
AT3G30160	AT3G30160	9.9227	Distal Intergenic
AT3G30180	CYP85A2	5.73639	Distal Intergenic
AT3G30775	POX1	6.79796	Distal Intergenic
AT3G43190	SUS4	4.90551	Promoter
AT3G43540	AT3G43540	8.84514	Distal Intergenic
AT3G43960	RDL3	5.8168	Promoter
AT3G44260	CAF1-9	6.39015	Promoter
AT3G44610	AT3G44610	12.132	Distal Intergenic
AT3G44610	AT3G44610	18.7239	Downstream (1-2kb)
AT3G44610	AT3G44610	3.99915	Intron (AT3G44610.1/AT3G44610, intron 1 of 2)
AT3G44610	AT3G44610	19.3025	Intron (AT3G44610.1/AT3G44610, intron 1 of 2)
AT3G44735	PSK6	4.98839	Promoter
AT3G44820	AT3G44820	5.8168	Promoter
AT3G45260	BIB	3.82409	Promoter
AT3G45300	IVD	4.14063	Promoter
AT3G45600	TET3	16.0655	Promoter
AT3G45610	DOF3.2	8.84514	Promoter
AT3G45730	AT3G45730	4.56019	Promoter
AT3G45780	PHOT1	8.84514	Promoter
AT3G45780	PHOT1	7.39369	Promoter
AT3G45850	AT3G45850	9.9227	Downstream (<1kb)
AT3G45970	EXLA1	6.79796	Promoter
AT3G46450	AT3G46450	8.84514	Promoter
AT3G46540	AT3G46540	1.93038	Promoter
AT3G46600	SCL30	3.99915	Promoter
AT3G46620	RDUF1	3.1416	Downstream (<1kb)
AT3G46620	RDUF1	11.0236	Promoter
AT3G46830	RABA2C	1.93038	Promoter
AT3G47010	AT3G47010	20.5658	Promoter
AT3G47430	PEX11B	23.7255	Distal Intergenic
AT3G47500	CDF3	4.90473	Distal Intergenic
AT3G47570	AT3G47570	3.99915	Promoter
AT3G47610	AT3G47610	3.1416	Distal Intergenic
AT3G47610	AT3G47610	9.7873	3' UTR
AT3G47610	AT3G47610	4.90473	Distal Intergenic
AT3G47610	AT3G47610	3.99915	Distal Intergenic
AT3G47620	TCP14	21.835	Promoter
AT3G47620	TCP14	13.7697	Downstream (1-2kb)
AT3G47940	AT3G47940	9.63902	Distal Intergenic
AT3G48100	ARR5	3.99915	Intron (AT3G48100.1/AT3G48100, intron 4 of 4)
AT3G48550	AT3G48550	11.0236	Distal Intergenic
AT3G48550	AT3G48550	7.81765	Downstream (2-3kb)
AT3G48690	CXE12	3.49454	Promoter
AT3G49070	AT3G49070	3.1416	Promoter
AT3G49230	AT3G49230	6.39015	Intron (AT3G49220.1/AT3G49220, intron 2 of 2)
AT3G49360	PGL2	23.1262	Downstream (<1kb)
AT3G49530	NAC062	7.81765	Promoter
AT3G49670	BAM2	3.99915	Downstream (1-2kb)
AT3G49680	BCAT3	1.90852	Distal Intergenic
AT3G49700	ACS9	21.835	Downstream (1-2kb)
AT3G49790	AT3G49790	5.73639	Downstream (<1kb)
AT3G49790	AT3G49790	4.14063	Promoter
AT3G49810	PUB30	5.73639	Distal Intergenic
AT3G49940	LBD38	5.8168	Promoter
AT3G49940	LBD38	3.99915	Distal Intergenic
AT3G49950	SCL32	14.0052	Distal Intergenic
AT3G50240	KIN4B	9.38359	Promoter
AT3G50340	AT3G50340	6.79796	Distal Intergenic
AT3G50630	KRP2	5.8168	Distal Intergenic
AT3G50630	KRP2	3.99915	Downstream (2-3kb)
AT3G50660	CYP90B1	10.5894	Intron (AT3G50660.1/AT3G50660, intron 7 of 7)
AT3G50660	CYP90B1	16.8531	Distal Intergenic
AT3G50690	AT3G50690	3.41737	Promoter
AT3G50740	UGT72E1	12.2265	3' UTR
AT3G50740	UGT72E1	4.90551	Downstream (2-3kb)
AT3G50750	BEH1	11.3266	3' UTR
AT3G50780	AT3G50780	3.41737	Promoter
AT3G50890	ZHD7	15.6447	Promoter
AT3G50910	AT3G50910	3.99915	Promoter
AT3G51150	KIN7G	4.90473	3' UTR
AT3G51240	F3H	3.99915	Promoter
AT3G51370	AT3G51370	17.2679	Promoter
AT3G51400	AT3G51400	2.74302	Downstream (1-2kb)
AT3G51410	AT3G51410	7.39369	Promoter
AT3G51550	FER	4.61446	Promoter
AT3G51660	AT3G51660	2.47738	Distal Intergenic
AT3G51780	BAG4	3.41737	Downstream (<1kb)
AT3G51800	ATG2	3.34919	Promoter
AT3G51890	AT3G51890	1.93038	Promoter
AT3G51895	SULTR3;1	4.14063	Promoter
AT3G51940	AT3G51940	5.73639	Downstream (1-2kb)
AT3G51940	AT3G51940	9.17758	Downstream (<1kb)
AT3G51950	AT3G51950	11.3699	Promoter
AT3G52290	IQD3	6.79796	Promoter
AT3G52450	PUB22	3.99915	Promoter
AT3G52470	AT3G52470	7.81765	Downstream (2-3kb)
AT3G52710	AT3G52710	2.93065	Promoter
AT3G52840	BGAL2	9.16307	Exon (AT3G52840.1/AT3G52840, exon 6 of 18)
AT3G52870	IQM3	4.90473	Downstream (2-3kb)
AT3G52910	GRF4	1.90852	Distal Intergenic
AT3G53210	AT3G53210	5.8168	Promoter
AT3G53250	AT3G53250	12.132	Downstream (2-3kb)
AT3G53380	LECRK81	15.6447	Promoter
AT3G53390	AT3G53390	12.0274	Promoter
AT3G53420	PIP2-1	12.7468	Downstream (2-3kb)
AT3G53550	AT3G53550	13.2743	Downstream (2-3kb)
AT3G53620	PPA4	4.06589	Promoter
AT3G53800	Fes1B	8.15159	Promoter
AT3G53990	AT3G53990	25.5339	Distal Intergenic
AT3G54000	AT3G54000	14.9162	Distal Intergenic
AT3G54000	AT3G54000	9.16307	Promoter
AT3G54030	BSK6	12.7468	Distal Intergenic
AT3G54080	AT3G54080	16.8105	Promoter
AT3G54200	AT3G54200	7.37862	Promoter
AT3G54290	AT3G54290	3.41737	Downstream (<1kb)
AT3G54400	AT3G54400	6.79796	Promoter
AT3G54500	AT3G54500	10.4443	Promoter
AT3G54510	AT3G54510	12.1756	Promoter
AT3G54810	GATA8	11.0236	Promoter
AT3G54920	PMR6	13.2834	Intron (AT3G54920.1/AT3G54920, intron 2 of 3)
AT3G54940	RD19D	6.79796	Downstream (1-2kb)
AT3G54960	PDIL1-3	6.68121	Promoter
AT3G54990	SMZ	9.16307	Distal Intergenic
AT3G55430	AT3G55430	1.45412	Promoter
AT3G55840	HSPRO1	4.90551	Downstream (<1kb)
AT3G56050	AT3G56050	7.81765	Promoter
AT3G56100	MRLK	3.99915	Promoter
AT3G56290	AT3G56290	5.8168	Promoter
AT3G56360	AT3G56360	2.96077	Promoter
AT3G56710	SIB1	2.74302	Promoter
AT3G56810	AT3G56810	3.70377	Intron (AT3G56810.1/AT3G56810, intron 1 of 1)
AT3G57040	ARR9	7.81765	Promoter
AT3G57060	AT3G57060	4.90473	Promoter
AT3G57450	AT3G57450	4.90473	Promoter
AT3G57550	AGK2	4.14063	Distal Intergenic
AT3G57560	NAGK	16.7036	Downstream (<1kb)
AT3G57610	PURA	5.8168	Promoter
AT3G57670	WIP2	4.90473	Distal Intergenic
AT3G57800	BHLH60	29.5901	Distal Intergenic
AT3G57810	AT3G57810	5.02561	Promoter
AT3G57870	SCE1	21.4841	Promoter
AT3G57990	AT3G57990	7.81765	Downstream (2-3kb)
AT3G58120	BZIP61	15.0298	Downstream (<1kb)
AT3G58120	BZIP61	7.81765	Promoter
AT3G58120	BZIP61	13.2834	Distal Intergenic
AT3G58620	TTL4	35.2001	Distal Intergenic
AT3G58640	AT3G58640	7.39369	Promoter
AT3G58730	VHA-D	18.078	Promoter
AT3G58840	PMD1	4.90551	Promoter
AT3G58860	AT3G58860	16.0655	Downstream (<1kb)
AT3G59060	PIF5	1.45412	Promoter
AT3G59350	AT3G59350	5.36468	Promoter
AT3G59570	AT3G59570	2.34768	Distal Intergenic
AT3G59900	ARGOS	8.84514	Promoter
AT3G59940	SKIP20	3.41737	Downstream (2-3kb)
AT3G59940	SKIP20	5.76411	Promoter
AT3G60030	SPL12	6.79796	Promoter
AT3G60070	AT3G60070	7.81765	Promoter
AT3G60140	BGLU30	4.90473	Distal Intergenic
AT3G60200	AT3G60200	11.0236	Promoter
AT3G60220	ATL4	2.3949	Downstream (1-2kb)
AT3G60260	AT3G60260	5.81649	Promoter
AT3G60380	AT3G60380	3.86863	Promoter
AT3G60390	HAT3	8.01558	Promoter
AT3G60390	HAT3	3.80008	Promoter
AT3G60390	HAT3	23.1102	Distal Intergenic
AT3G60400	MTERF18	18.9885	Distal Intergenic
AT3G60400	MTERF18	31.4916	Distal Intergenic
AT3G60520	AT3G60520	3.93879	Distal Intergenic
AT3G60530	GATA4	3.94327	Distal Intergenic
AT3G60530	GATA4	3.41737	Distal Intergenic
AT3G60640	ATG8G	23.1262	Downstream (2-3kb)
AT3G60760	AT3G60760	3.40807	Downstream (<1kb)
AT3G61160	AT3G61160	4.85921	Intron (AT3G61150.1/AT3G61150, intron 8 of 8)
AT3G61260	AT3G61260	2.02703	Promoter
AT3G61430	PIP1-1	8.84514	Promoter
AT3G61460	BRH1	5.73639	Promoter
AT3G61490	AT3G61490	9.24673	Distal Intergenic
AT3G61610	AT3G61610	3.99915	Promoter
AT3G61640	AGP20	8.84514	Promoter
AT3G61700	AT3G61700	18.1804	Promoter
AT3G61820	AT3G61820	5.76411	Downstream (<1kb)
AT3G61840	AT3G61840	3.41737	Promoter
AT3G61860	RS31	2.74302	Promoter
AT3G61880	CYP78A9	14.4511	Exon (AT3G61880.1/AT3G61880, exon 2 of 2)
AT3G61880	CYP78A9	5.76411	Distal Intergenic
AT3G61890	ATHB-12	5.56474	Distal Intergenic
AT3G61890	ATHB-12	13.1381	Distal Intergenic
AT3G61920	AT3G61920	3.99915	Promoter
AT3G61960	ATG1A	14.009	Promoter
AT3G62090	PIF6	36.6188	Promoter
AT3G62580	AT3G62580	9.9227	Downstream (2-3kb)
AT3G62620	AT3G62620	9.16307	Promoter
AT3G62630	AT3G62630	9.63902	Downstream (<1kb)
AT3G62630	AT3G62630	7.19649	Downstream (<1kb)
AT3G62640	AT3G62640	13.0107	Promoter
AT3G62650	AT3G62650	19.7806	Promoter
AT3G62660	GATL7	12.1756	Downstream (<1kb)
AT3G62690	ATL5	20.5658	Downstream (<1kb)
AT3G62690	ATL5	4.35462	Promoter
AT3G62700	ABCC14	20.1434	Downstream (<1kb)
AT3G62980	TIR1	7.39369	Promoter
AT3G62980	TIR1	6.79796	Distal Intergenic
AT3G63010	GID1B	11.6046	Promoter
AT3G63150	MIRO2	3.41737	Promoter
AT3G63190	RRF	4.90551	Promoter
AT3G63440	CKX6	28.4136	Exon (AT3G63445.2/AT3G63445, exon 3 of 3)
AT3G63500	OBE4	4.14063	Promoter
AT4G00150	SCL6	3.1416	Downstream (<1kb)
AT4G00150	SCL6	14.4511	Downstream (<1kb)
AT4G00335	RHB1A	5.8168	Promoter
AT4G00570	NAD-ME2	3.99915	Promoter
AT4G00720	ASK8	16.0655	Downstream (<1kb)
AT4G00720	ASK8	2.46938	3' UTR
AT4G00740	AT4G00740	11.0236	3' UTR
AT4G00770	AT4G00770	6.54319	Promoter
AT4G00810	RPP1B	14.009	Promoter
AT4G00830	LIF2	16.8531	Promoter
AT4G00990	AT4G00990	7.81765	Promoter
AT4G01026	PYL7	4.90473	Promoter
AT4G01250	WRKY22	2.96077	Downstream (2-3kb)
AT4G01330	AT4G01330	7.81765	Promoter
AT4G01410	AT4G01410	9.16307	Promoter
AT4G01460	BHLH57	3.99915	Distal Intergenic
AT4G01510	ARV2	4.53492	Promoter
AT4G01680	MYB55	6.79796	Distal Intergenic
AT4G01690	PPOX1	4.35462	Distal Intergenic
AT4G01720	WRKY47	4.90551	Promoter
AT4G01940	NIFU1	3.1416	Promoter
AT4G02060	MCM7	4.90551	Promoter
AT4G02075	PIT1	4.90473	Intron (AT4G02075.1/AT4G02075, intron 4 of 6)
AT4G02130	GATL6	3.99915	Intron (AT4G02130.3/AT4G02130, intron 1 of 1)
AT4G02130	GATL6	13.2834	Downstream (1-2kb)
AT4G02290	AtGH9B13	6.54319	Promoter
AT4G02290	AtGH9B13	12.132	Downstream (<1kb)
AT4G02390	PARP2	12.132	Distal Intergenic
AT4G02510	TOC159	13.2834	Promoter
AT4G02540	AT4G02540	3.41737	Promoter
AT4G02780	GA1	4.90473	Intron (AT4G02780.1/AT4G02780, intron 9 of 14)
AT4G02940	ALKBH10B	5.73639	Distal Intergenic
AT4G03010	AT4G03010	38.0164	Promoter
AT4G03110	BRN1	3.1416	Promoter
AT4G03190	GRH1	31.0892	Promoter
AT4G03210	XTH9	7.75769	Promoter
AT4G03210	XTH9	4.2336	Promoter
AT4G03280	PETC	3.33126	Promoter
AT4G03330	SYP123	7.39369	Promoter
AT4G03390	SRF3	15.8379	Promoter
AT4G03400	DFL2	4.14063	Promoter
AT4G03430	STA1	2.34768	Downstream (<1kb)
AT4G03560	TPC1	4.90473	Promoter
AT4G04330	RBCX1	5.8168	Promoter
AT4G04690	FBX15	5.8168	Promoter
AT4G05100	AtMYB74	5.8168	Promoter
AT4G05100	AtMYB74	8.01558	Distal Intergenic
AT4G05180	PSBQ2	6.79796	Promoter
AT4G08850	MIK2	8.84514	Promoter
AT4G08920	CRY1	5.8168	Distal Intergenic
AT4G08950	EXO	11.0301	Promoter
AT4G09030	AGP10	7.81765	Downstream (1-2kb)
AT4G09460	MYB6	5.8168	Promoter
AT4G10020	HSD5	15.6447	Promoter
AT4G10250	HSP22.0	10.4383	Promoter
AT4G10560	MEE53	9.9227	Promoter
AT4G11010	NDPK3	5.8168	Promoter
AT4G11050	AtGH9C3	2.93785	Downstream (1-2kb)
AT4G11300	AT4G11300	3.99915	Distal Intergenic
AT4G11330	MPK5	8.84514	Promoter
AT4G11410	AT4G11410	4.90473	Promoter
AT4G11550	AT4G11550	15.0298	Promoter
AT4G11610	AT4G11610	5.72648	Promoter
AT4G11820	HMGS	6.79796	Downstream (1-2kb)
AT4G12130	AT4G12130	6.54319	Promoter
AT4G12420	SKU5	6.79796	3' UTR
AT4G12690	AT4G12690	3.99915	Promoter
AT4G12730	FLA2	19.3025	Downstream (<1kb)
AT4G12730	FLA2	3.99915	Promoter
AT4G12970	EPFL9	2.34768	Promoter
AT4G13180	AT4G13180	3.99915	Promoter
AT4G13790	AT4G13790	5.8168	Promoter
AT4G14130	XTH15	7.24939	Promoter
AT4G14130	XTH15	20.598	Downstream (2-3kb)
AT4G14150	KIN12A	6.79796	Promoter
AT4G14420	AT4G14420	3.99915	Promoter
AT4G14465	AHL20	25.765	Distal Intergenic
AT4G14560	IAA1	3.99915	Distal Intergenic
AT4G14615	AT4G14615	5.73639	Downstream (2-3kb)
AT4G14720	PPD2	5.73639	Distal Intergenic
AT4G14750	IQD19	12.0274	Distal Intergenic
AT4G14750	IQD19	3.99915	Promoter
AT4G14760	NET1B	14.4511	Distal Intergenic
AT4G14770	TCX2	2.3949	Distal Intergenic
AT4G14880	OASA1	4.90551	Promoter
AT4G14900	FRL4B	5.86677	Promoter
AT4G14940	AO1	5.86677	Promoter
AT4G14980	AT4G14980	5.86677	Downstream (<1kb)
AT4G15160	AT4G15160	3.49454	Distal Intergenic
AT4G15250	COL11	2.96077	Downstream (1-2kb)
AT4G15530	PPDK	6.79796	Promoter
AT4G15545	AT4G15545	8.27109	Promoter
AT4G15550	UGT75D1	4.35462	Promoter
AT4G15700	GRXS3	5.8168	Downstream (1-2kb)
AT4G15800	RALFL33	2.47738	Promoter
AT4G16140	AT4G16140	2.74302	Promoter
AT4G16140	AT4G16140	3.1416	Downstream (1-2kb)
AT4G16250	PHYD	4.14063	Promoter
AT4G16370	ATOPT3	3.66607	Distal Intergenic
AT4G16490	AT4G16490	4.14063	Downstream (<1kb)
AT4G16490	AT4G16490	6.54319	Promoter
AT4G16500	CYS4	29.2063	Promoter
AT4G16515	RGF6	3.41737	Promoter
AT4G16745	AT4G16745	3.10932	Intron (AT4G16745.2/AT4G16745, intron 6 of 6)
AT4G16745	AT4G16745	6.79796	Downstream (1-2kb)
AT4G16760	ACX1	4.90473	Promoter
AT4G16770	AT4G16770	26.0261	Distal Intergenic
AT4G16770	AT4G16770	26.9087	Distal Intergenic
AT4G16780	HAT4	47.8499	Distal Intergenic
AT4G16780	HAT4	22.5197	Distal Intergenic
AT4G16780	HAT4	26.9087	Distal Intergenic
AT4G16780	HAT4	8.27109	Distal Intergenic
AT4G16790	AT4G16790	5.02561	Downstream (<1kb)
AT4G16980	AT4G16980	9.9227	Distal Intergenic
AT4G17230	SCL13	6.79796	Downstream (1-2kb)
AT4G17300	NS1	3.70755	Promoter
AT4G17420	AT4G17420	22.5955	Promoter
AT4G17560	AT4G17560	7.24717	Promoter
AT4G17615	CBL1	5.46251	5' UTR
AT4G17640	CKB2	2.74302	Promoter
AT4G17670	FLZ2	5.02561	Promoter
AT4G17695	KAN3	17.1156	Intron (AT4G17695.1/AT4G17695, intron 2 of 5)
AT4G17695	KAN3	4.56019	Promoter
AT4G17695	KAN3	11.0236	Distal Intergenic
AT4G17800	AHL23	6.54319	Distal Intergenic
AT4G17810	AT4G17810	12.0274	Distal Intergenic
AT4G18020	APRR2	1.90852	3' UTR
AT4G18060	SH3P3	8.27109	Promoter
AT4G18230	AT4G18230	4.90473	Promoter
AT4G18550	AT4G18550	8.84514	Exon (AT4G18550.1/AT4G18550, exon 4 of 4)
AT4G18600	WAVE5	5.8168	Downstream (2-3kb)
AT4G18630	AT4G18630	27.0916	Distal Intergenic
AT4G18700	CIPK12	8.84514	Downstream (<1kb)
AT4G18700	CIPK12	6.79796	Downstream (<1kb)
AT4G18700	CIPK12	3.99915	Promoter
AT4G18710	ASK7	4.29144	Distal Intergenic
AT4G18710	ASK7	25.8722	Promoter
AT4G18800	RABA1D	3.1416	Promoter
AT4G18820	AT4G18820	13.0107	Distal Intergenic
AT4G18890	BEH3	5.73639	Promoter
AT4G19040	EDR2	8.78595	Promoter
AT4G19120	ERD3	6.79796	Promoter
AT4G19140	AT4G19140	5.76411	Promoter
AT4G19150	AT4G19150	3.99915	Distal Intergenic
AT4G19170	CCD4	3.10932	Downstream (1-2kb)
AT4G19230	CYP707A1	2.09616	Exon (AT4G19230.1/AT4G19230, exon 7 of 7)
AT4G19420	AT4G19420	7.81765	Promoter
AT4G19430	AT4G19430	10.4443	Promoter
AT4G19660	NPR4	4.90473	Promoter
AT4G19830	FKBP17-1	6.79796	Promoter
AT4G19860	LCAT4	1.90852	Promoter
AT4G20070	AAH	8.27109	Promoter
AT4G20250	AT4G20250	22.5955	Intron (AT4G20250.1/AT4G20250, intron 1 of 1)
AT4G20250	AT4G20250	7.39369	Promoter
AT4G20370	TSF	11.0236	Downstream (1-2kb)
AT4G20870	FAH2	12.132	Promoter
AT4G21400	CRK28	3.99915	Promoter
AT4G21510	SKIP27	9.9227	Downstream (1-2kb)
AT4G22010	sks4	8.27109	Promoter
AT4G22010	sks4	6.54319	Intron (AT4G22010.1/AT4G22010, intron 2 of 5)
AT4G22190	AT4G22190	28.4228	Downstream (1-2kb)
AT4G22190	AT4G22190	6.54319	Downstream (<1kb)
AT4G22490	AT4G22490	3.41737	Promoter
AT4G22730	AT4G22730	11.3153	Promoter
AT4G22780	ACR7	3.1416	Promoter
AT4G22800	NA	4.90473	Intron (AT4G22800.1/AT4G22800, intron 1 of 2)
AT4G22820	SAP9	11.112	Downstream (1-2kb)
AT4G23060	IQD22	4.90473	Distal Intergenic
AT4G23060	IQD22	18.6942	Promoter
AT4G23250	EMB1290	4.35462	Promoter
AT4G23440	AT4G23440	9.9227	Distal Intergenic
AT4G23490	AT4G23490	1.49575	Promoter
AT4G23496	SP1L5	8.84514	Distal Intergenic
AT4G23630	RTNLB1	20.3713	Promoter
AT4G23820	AT4G23820	23.1262	Promoter
AT4G23870	AT4G23870	8.83706	Downstream (2-3kb)
AT4G23980	ARF9	1.93038	Promoter
AT4G24040	TRE1	5.02561	Promoter
AT4G24060	DOF4.6	7.81765	Distal Intergenic
AT4G24060	DOF4.6	5.09789	Distal Intergenic
AT4G24060	DOF4.6	1.93038	Distal Intergenic
AT4G24090	AT4G24090	3.40807	Promoter
AT4G24240	WRKY7	6.54319	Promoter
AT4G24240	WRKY7	3.04475	Intron (AT4G24240.1/AT4G24240, intron 2 of 2)
AT4G24510	CER2	3.70755	Promoter
AT4G24660	ATHB22	9.9227	Downstream (<1kb)
AT4G24760	AT4G24760	11.0301	Promoter
AT4G24780	AT4G24780	4.90473	Distal Intergenic
AT4G25050	ACP4	3.99915	Promoter
AT4G25080	CHLM	4.2336	Promoter
AT4G25090	RBOHG	4.90473	Promoter
AT4G25100	FSD1	39.3672	Promoter
AT4G25260	PMEI7	21.5755	Promoter
AT4G25280	UMK2	20.3748	Promoter
AT4G25410	BHLH126	3.1416	Promoter
AT4G25470	DREB1C	12.132	Promoter
AT4G25480	DREB1A	5.73639	Downstream (<1kb)
AT4G25490	DREB1B	16.8105	Downstream (<1kb)
AT4G25500	RS40	5.97254	Promoter
AT4G25570	ACYB-2	2.47738	Promoter
AT4G25620	AT4G25620	4.90551	Distal Intergenic
AT4G25630	MED36A	20.3748	Promoter
AT4G25640	ATDTX35	6.54319	Promoter
AT4G25750	ABCG4	3.1416	Distal Intergenic
AT4G25760	GDU2	12.132	Downstream (<1kb)
AT4G25780	AT4G25780	31.0892	Promoter
AT4G26000	PEP	5.73639	Promoter
AT4G26090	RPS2	4.79879	Promoter
AT4G26210	AT4G26210	9.16307	Distal Intergenic
AT4G26570	ATCBL3	5.8168	Promoter
AT4G26690	GDPDL3	33.9187	Promoter
AT4G26760	MAP65-2	4.14063	Promoter
AT4G26940	B3GALT4	15.6447	Promoter
AT4G27250	AT4G27250	3.99915	Promoter
AT4G27260	GH3.5	4.90473	Distal Intergenic
AT4G27270	AT4G27270	6.68121	Downstream (2-3kb)
AT4G27270	AT4G27270	11.0236	Downstream (1-2kb)
AT4G27280	KRP1	5.8168	Promoter
AT4G27330	SPL	12.132	Downstream (1-2kb)
AT4G27440	PORB	30.2947	Promoter
AT4G27450	AT4G27450	5.1262	Promoter
AT4G27500	PPI1	6.79796	Promoter
AT4G27510	AT4G27510	5.53248	Promoter
AT4G27657	AT4G27657	9.72247	Promoter
AT4G27720	AT4G27720	15.8379	Promoter
AT4G27730	OPT6	9.45507	Promoter
AT4G27970	SLAH2	6.60389	Promoter
AT4G28150	AT4G28150	3.99915	Exon (AT4G28150.1/AT4G28150, exon 6 of 6)
AT4G28230	AT4G28230	3.80747	Promoter
AT4G28240	AT4G28240	5.97254	Promoter
AT4G28240	AT4G28240	11.8254	Promoter
AT4G28250	EXPB3	4.90551	Promoter
AT4G28270	RMA2	6.54319	Downstream (<1kb)
AT4G28290	AT4G28290	5.76411	Promoter
AT4G28330	AT4G28330	5.8168	Promoter
AT4G28530	anac074	6.54319	Intron (AT4G28530.1/AT4G28530, intron 2 of 2)
AT4G28660	PSB28	8.21011	Promoter
AT4G28703	AT4G28703	7.81765	Promoter
AT4G28720	YUC8	18.1804	Promoter
AT4G28750	PSAE1	3.1416	Distal Intergenic
AT4G28910	AFPH2	4.90551	Exon (AT4G28900.1/AT4G28900, exon 1 of 1)
AT4G29090	AT4G29090	10.4659	Distal Intergenic
AT4G29130	HXK1	5.8168	Distal Intergenic
AT4G29130	HXK1	3.1416	Distal Intergenic
AT4G29130	HXK1	4.90473	Distal Intergenic
AT4G29140	DTX51	4.98839	Distal Intergenic
AT4G29140	DTX51	5.8168	Distal Intergenic
AT4G29190	AT4G29190	9.9227	Promoter
AT4G29200	AT4G29200	9.16307	Downstream (1-2kb)
AT4G29230	anac075	2.34768	Distal Intergenic
AT4G29270	AT4G29270	8.21011	Promoter
AT4G29330	DER1	15.6447	Promoter
AT4G29350	PRO2	4.14063	Promoter
AT4G29700	AT4G29700	13.7697	Promoter
AT4G29780	AT4G29780	11.6867	Promoter
AT4G29800	PLP8	4.90473	Exon (AT4G29800.2/AT4G29800, exon 1 of 2)
AT4G29940	PRH	6.79796	Promoter
AT4G30020	SBT2.6	8.84514	Distal Intergenic
AT4G30120	HMA3	2.96077	Promoter
AT4G30200	VIL2	2.89992	Downstream (1-2kb)
AT4G30340	DGK7	4.90551	Promoter
AT4G30350	SMXL2	6.79796	Distal Intergenic
AT4G30400	ATL13	4.90473	Downstream (1-2kb)
AT4G30410	IBL1	25.765	Promoter
AT4G30410	IBL1	7.39369	Distal Intergenic
AT4G30430	TET9	13.2834	Downstream (<1kb)
AT4G30490	AT4G30490	11.0301	Promoter
AT4G30660	AT4G30660	1.49575	Promoter
AT4G30790	ATG11	11.5995	Distal Intergenic
AT4G31240	AT4G31240	2.09616	Promoter
AT4G31360	AT4G31360	10.0881	Promoter
AT4G31550	WRKY11	4.98839	Exon (AT4G31550.1/AT4G31550, exon 3 of 3)
AT4G31550	WRKY11	3.1416	Distal Intergenic
AT4G31590	CSLC5	13.2834	Promoter
AT4G31890	AT4G31890	5.76411	Intron (AT4G31890.2/AT4G31890, intron 2 of 3)
AT4G32020	AT4G32020	18.078	Distal Intergenic
AT4G32020	AT4G32020	12.132	Downstream (2-3kb)
AT4G32030	AT4G32030	5.36468	Intron (AT4G32030.2/AT4G32030, intron 1 of 2)
AT4G32070	Phox4	3.70377	Promoter
AT4G32290	AT4G32290	3.80747	Exon (AT4G32290.1/AT4G32290, exon 1 of 1)
AT4G32290	AT4G32290	5.76411	Promoter
AT4G32350	AT4G32350	4.90473	Promoter
AT4G32410	CESA1	4.90473	Promoter
AT4G32800	ERF043	3.99915	Distal Intergenic
AT4G32800	ERF043	5.8168	Distal Intergenic
AT4G32810	CCD8	5.8168	Exon (AT4G32810.1/AT4G32810, exon 2 of 6)
AT4G32870	AT4G32870	3.70755	Promoter
AT4G32890	GATA9	9.9227	Downstream (1-2kb)
AT4G32890	GATA9	5.8168	Downstream (<1kb)
AT4G33030	SQD1	2.34768	Promoter
AT4G33040	GRXC6	3.70755	Promoter
AT4G33050	EDA39	5.8168	Promoter
AT4G33430	BAK1	3.41737	Promoter
AT4G33950	SRK2E	4.90473	Promoter
AT4G34000	ABF3	27.5203	Promoter
AT4G34220	AT4G34220	11.7698	Downstream (<1kb)
AT4G34240	ALDH3I1	16.8531	Promoter
AT4G34260	FUC95A	4.90473	Distal Intergenic
AT4G34320	AT4G34320	4.90551	Distal Intergenic
AT4G34410	ERF109	4.90473	Downstream (2-3kb)
AT4G34480	AT4G34480	3.33126	Intron (AT4G34480.1/AT4G34480, intron 3 of 5)
AT4G34610	BLH6	4.90473	Downstream (<1kb)
AT4G34650	SQS2	4.90473	Promoter
AT4G34700	CIB22	6.53677	Downstream (<1kb)
AT4G34710	ADC2	4.42708	Downstream (1-2kb)
AT4G34760	SAUR50	28.6204	Promoter
AT4G34760	SAUR50	11.0236	Distal Intergenic
AT4G34770	AT4G34770	2.74302	Distal Intergenic
AT4G34770	AT4G34770	4.90473	Downstream (2-3kb)
AT4G34770	AT4G34770	4.90473	Promoter
AT4G34970	ADF9	5.8168	Distal Intergenic
AT4G34970	ADF9	3.1416	Distal Intergenic
AT4G35060	HIPP25	1.93038	Distal Intergenic
AT4G35190	LOG5	11.0236	Promoter
AT4G35240	AT4G35240	3.99915	Intron (AT4G35240.1/AT4G35240, intron 1 of 5)
AT4G35470	PIRL4	14.3019	Promoter
AT4G35470	PIRL4	4.90551	3' UTR
AT4G35510	AT4G35510	14.009	Downstream (<1kb)
AT4G35720	AT4G35720	5.02561	Promoter
AT4G35720	AT4G35720	22.176	Promoter
AT4G35770	STR15	8.99465	Promoter
AT4G35780	STY17	1.58972	Promoter
AT4G35790	PLDDELTA	3.10932	Promoter
AT4G35850	AT4G35850	16.8105	Promoter
AT4G35900	FD	7.79857	Distal Intergenic
AT4G36010	AT4G36010	9.03258	Promoter
AT4G36040	ATJ11	13.5718	Downstream (<1kb)
AT4G36110	AT4G36110	5.8168	Distal Intergenic
AT4G36110	AT4G36110	18.078	Downstream (<1kb)
AT4G36180	AT4G36180	10.6552	Exon (AT4G36170.1/AT4G36170, exon 4 of 4)
AT4G36220	CYP84A1	4.14063	3' UTR
AT4G36360	BGAL3	2.34768	Promoter
AT4G36360	BGAL3	9.9227	Distal Intergenic
AT4G36370	AT4G36370	4.90551	Downstream (1-2kb)
AT4G36370	AT4G36370	9.63902	Promoter
AT4G36540	BEE2	3.1416	Promoter
AT4G36540	BEE2	19.8728	Promoter
AT4G36710	SCL15	2.47738	Downstream (2-3kb)
AT4G36770	UGT72C1	17.2679	Promoter
AT4G36780	BEH2	7.41006	Promoter
AT4G36780	BEH2	4.79879	Promoter
AT4G36860	AT4G36860	35.5388	Distal Intergenic
AT4G36870	BLH2	4.90473	Distal Intergenic
AT4G36920	AP2	3.99915	Distal Intergenic
AT4G36920	AP2	2.47738	Distal Intergenic
AT4G36930	SPT	2.74302	Distal Intergenic
AT4G36930	SPT	9.16307	Promoter
AT4G36970	AT4G36970	4.14063	Downstream (<1kb)
AT4G37240	AT4G37240	3.41737	Promoter
AT4G37250	AT4G37250	12.132	Distal Intergenic
AT4G37260	MYB73	4.90473	Distal Intergenic
AT4G37260	MYB73	2.74302	Promoter
AT4G37380	ELI1	12.132	Distal Intergenic
AT4G37460	SRFR1	3.99915	3' UTR
AT4G37480	AT4G37480	4.90551	Promoter
AT4G37540	LBD39	5.8168	Promoter
AT4G37540	LBD39	2.09616	Distal Intergenic
AT4G37550	AT4G37550	3.99915	Promoter
AT4G37580	HLS1	3.1416	Promoter
AT4G37590	NPY5	4.90551	Promoter
AT4G37610	BT5	3.1416	Promoter
AT4G37740	GRF2	4.98839	Promoter
AT4G37740	GRF2	24.4339	Distal Intergenic
AT4G37760	SQE3	5.46251	Distal Intergenic
AT4G37770	ACS8	31.0892	Distal Intergenic
AT4G37770	ACS8	14.9162	Distal Intergenic
AT4G37780	MYB87	5.8168	Distal Intergenic
AT4G37790	HAT22	5.8168	Promoter
AT4G37790	HAT22	32.4568	Distal Intergenic
AT4G37790	HAT22	6.79796	Distal Intergenic
AT4G37800	XTH7	15.6447	Downstream (1-2kb)
AT4G37800	XTH7	3.33126	Downstream (<1kb)
AT4G37820	AT4G37820	4.90473	Distal Intergenic
AT4G37840	HKL3	7.39369	Promoter
AT4G37870	PCKA	3.86863	Promoter
AT4G37940	AGL21	4.90473	Distal Intergenic
AT4G38430	ROPGEF1	4.35462	Promoter
AT4G38430	ROPGEF1	4.44397	Promoter
AT4G38470	STY46	12.0242	Distal Intergenic
AT4G38520	AT4G38520	5.8168	Promoter
AT4G38580	HIPP26	12.132	Promoter
AT4G38620	MYB4	9.16307	Downstream (<1kb)
AT4G38660	AT4G38660	3.14133	Promoter
AT4G38690	AT4G38690	4.98839	Promoter
AT4G38700	DIR15	3.70755	Promoter
AT4G38740	CYP18-3	4.6534	Promoter
AT4G38840	AT4G38840	9.06662	Promoter
AT4G38860	AT4G38860	23.1262	Promoter
AT4G38900	AT4G38900	2.74302	Downstream (1-2kb)
AT4G39040	AT4G39040	1.45412	Distal Intergenic
AT4G39070	BBX20	19.3025	Promoter
AT4G39070	BBX20	4.90473	Promoter
AT4G39090	RD19A	23.7255	Promoter
AT4G39100	SHL	6.34602	Promoter
AT4G39210	APL3	14.009	Promoter
AT4G39350	CESA2	6.79796	Promoter
AT4G39400	BRI1	3.70755	Distal Intergenic
AT4G39400	BRI1	15.6447	Distal Intergenic
AT4G39400	BRI1	7.81765	Promoter
AT4G39510	CYP96A12	6.79796	Promoter
AT4G39640	GGT1	3.1416	Promoter
AT4G39770	TPPH	9.9227	Promoter
AT4G39800	IPS1	10.4443	Promoter
AT4G39800	IPS1	5.46251	Promoter
AT4G39840	AT4G39840	5.51272	Downstream (1-2kb)
AT4G40060	ATHB-16	26.0261	Downstream (1-2kb)
AT4G40060	ATHB-16	12.132	Downstream (1-2kb)
AT5G01070	AT5G01070	7.39369	Promoter
AT5G01240	LAX1	5.76411	Promoter
AT5G01260	AT5G01260	6.49089	Promoter
AT5G01380	GT-3A	5.8168	Downstream (<1kb)
AT5G01520	AIRP2	9.66375	Promoter
AT5G01790	AT5G01790	6.49089	Promoter
AT5G01810	CIPK15	2.02703	Promoter
AT5G01850	AT5G01850	15.6447	Promoter
AT5G02190	PCS1	16.8531	Promoter
AT5G02190	PCS1	5.76411	Promoter
AT5G02200	FHL	13.523	Promoter
AT5G02240	AT5G02240	4.90473	Promoter
AT5G02260	EXPA9	12.132	Distal Intergenic
AT5G02460	DOF5.1	6.54319	Downstream (2-3kb)
AT5G02500	MED37E	4.14063	Promoter
AT5G02530	ALY2	32.0415	Promoter
AT5G02550	AT5G02550	5.73639	Downstream (1-2kb)
AT5G02580	AT5G02580	45.5512	Promoter
AT5G02580	AT5G02580	20.3748	Downstream (2-3kb)
AT5G02640	AT5G02640	8.27109	Promoter
AT5G02760	AT5G02760	5.8168	Distal Intergenic
AT5G02760	AT5G02760	5.26745	Promoter
AT5G02890	AT5G02890	3.99915	Promoter
AT5G03040	iqd2	5.8168	Promoter
AT5G03040	iqd2	6.79796	Downstream (<1kb)
AT5G03140	LECRK82	7.81765	Promoter
AT5G03140	LECRK82	18.078	Distal Intergenic
AT5G03160	P58IPK	13.2834	3' UTR
AT5G03280	EIN2	4.90551	Distal Intergenic
[truncated: 531 more rows]

## Sheet: CBF1_target_genes
GeneID	Gene_name	- log q-value	annotation
AT1G01040	DCL1	19.2015	Distal Intergenic
AT1G01180	AT1G01180	241.738	Promoter
AT1G01225	AT1G01225	6.72019	Promoter
AT1G01300	APF2	122.322	Promoter
AT1G01340	CNGC10	10.479	Promoter
AT1G01360	PYL9	71.9474	Promoter
AT1G01420	UGT72B3	7.00652	Promoter
AT1G01430	TBL25	64.4624	Promoter
AT1G01510	AN	29.6347	Promoter
AT1G01510	AN	304.095	Promoter
AT1G01540	AT1G01540	232.556	Promoter
AT1G01560	MPK11	3.04796	Exon (AT1G01560.2/AT1G01560, exon 4 of 6)
AT1G01570	AT1G01570	155.145	3' UTR
AT1G01600	CYP86A4	212.241	Exon (AT1G01590.1/AT1G01590, exon 7 of 8)
AT1G01630	AT1G01630	9.0896	Promoter
AT1G01650	SPPL4	55.5869	Downstream (<1kb)
AT1G01720	NAC002	6.72019	Exon (AT1G01710.1/AT1G01710, exon 15 of 19)
AT1G01720	NAC002	48.1958	Promoter
AT1G01790	KEA1	239.39	Promoter
AT1G01800	AT1G01800	20.3207	Exon (AT1G01790.1/AT1G01790, exon 20 of 21)
AT1G01840	AT1G01840	10.3611	Promoter
AT1G01900	SBTI1.1	21.8205	Exon (AT1G01900.1/AT1G01900, exon 2 of 2)
AT1G01930	AT1G01930	17.2262	3' UTR
AT1G01930	AT1G01930	17.2107	Promoter
AT1G01960	BIG3	4.42592	Promoter
AT1G01980	SEC1A	21.8205	Promoter
AT1G02020	AT1G02020	131.859	Promoter
AT1G02070	AT1G02070	201.065	Promoter
AT1G02100	LCMT1	10.3929	Intron (AT1G02100.1/AT1G02100, intron 5 of 11)
AT1G02140	MEE63	183.362	Promoter
AT1G02170	AMC1	11.7956	Exon (AT1G02170.1/AT1G02170, exon 3 of 5)
AT1G02190	AT1G02190	24.8881	Exon (AT1G02190.1/AT1G02190, exon 3 of 7)
AT1G02205	CER1	21.9051	Promoter
AT1G02220	NAC003	48.1958	Promoter
AT1G02250	NAC005	70.0647	Promoter
AT1G02310	MAN1	19.2015	Intron (AT1G02310.1/AT1G02310, intron 2 of 4)
AT1G02310	MAN1	80.9275	Promoter
AT1G02330	CSU2	106.913	Promoter
AT1G02360	AT1G02360	7.93892	Promoter
AT1G02370	AT1G02370	11.7956	Promoter
AT1G02390	GPAT2	6.72019	Promoter
AT1G02400	GA2OX6	187.449	Distal Intergenic
AT1G02470	AT1G02470	26.4541	Downstream (<1kb)
AT1G02540	AT1G02540	6.72019	Exon (AT1G02530.1/AT1G02530, exon 9 of 10)
AT1G02660	PLIP2	4.93796	Promoter
AT1G02680	TAF13	58.9482	Promoter
AT1G02790	PGA3	260.014	Exon (AT1G02790.1/AT1G02790, exon 3 of 4)
AT1G02790	PGA3	273.875	Exon (AT1G02800.1/AT1G02800, exon 8 of 8)
AT1G02810	PME7	24.8881	Promoter
AT1G02820	LEA2	20.1305	Promoter
AT1G02870	AT1G02870	198.835	Promoter
AT1G02890	AT1G02890	48.1958	Promoter
AT1G03000	PEX6	29.6347	Promoter
AT1G03160	FZL	28.0329	Promoter
AT1G03270	CBSDUF4	7.93892	Promoter
AT1G03360	RRP4	168.082	Promoter
AT1G03390	AT1G03390	6.72019	Promoter
AT1G03600	PSB27-1	127.7	Promoter
AT1G03620	AT1G03620	31.9392	Downstream (<1kb)
AT1G03700	AT1G03700	4.93796	Promoter
AT1G03720	AT1G03720	6.72019	Exon (AT1G03720.1/AT1G03720, exon 4 of 4)
AT1G03740	AT1G03740	14.5327	Promoter
AT1G03830	AT1G03830	230.294	Exon (AT1G03840.1/AT1G03840, exon 3 of 3)
AT1G03850	AT1G03850	30.4652	Downstream (<1kb)
AT1G03870	FLA9	6.72019	Promoter
AT1G03870	FLA9	34.5268	Promoter
AT1G03905	ABCI19	28.0329	Promoter
AT1G04010	PSAT	15.9485	Promoter
AT1G04120	ABCC5	11.7956	Exon (AT1G04120.2/AT1G04120, exon 2 of 12)
AT1G04120	ABCC5	28.0329	Exon (AT1G04120.2/AT1G04120, exon 2 of 12)
AT1G04150	AT1G04150	4.42592	Promoter
AT1G04160	XI-B	212.241	Promoter
AT1G04190	TPR3	68.1869	Promoter
AT1G04240	SHY2	18.6539	Promoter
AT1G04240	SHY2	174.602	Distal Intergenic
AT1G04360	ATL1	57.2447	Distal Intergenic
AT1G04400	CRY2	64.4624	Promoter
AT1G04430	AT1G04430	16.5703	Promoter
AT1G04440	CKL13	17.3782	Exon (AT1G04430.1/AT1G04430, exon 6 of 8)
AT1G04480	RPL23A	13.1562	Promoter
AT1G04510	PRP19A	24.6664	Promoter
AT1G04560	AT1G04560	87.3175	Promoter
AT1G04600	XI-A	75.2088	Intron (AT1G04600.1/AT1G04600, intron 24 of 41)
AT1G04660	AT1G04660	208.084	Promoter
AT1G04680	AT1G04680	11.7956	Intron (AT1G04680.1/AT1G04680, intron 2 of 5)
AT1G04730	CTF18	26.4541	Promoter
AT1G04800	AT1G04800	234.836	Promoter
AT1G04910	OFUT1	14.5327	Promoter
AT1G04930	AT1G04930	157.285	Promoter
AT1G05010	ACO4	10.479	Promoter
AT1G05030	AT1G05030	11.7956	Promoter
AT1G05030	AT1G05030	9.1878	Promoter
AT1G05100	MAPKKK18	198.405	Promoter
AT1G05100	MAPKKK18	57.1284	Promoter
AT1G05100	MAPKKK18	9.1878	Promoter
AT1G05140	ARASP2	121.484	Promoter
AT1G05170	B3GALT2	113.282	Downstream (<1kb)
AT1G05260	PER3	68.1869	Promoter
AT1G05300	ZIP5	83.4268	Promoter
AT1G05310	PME8	21.8205	Promoter
AT1G05380	AT1G05380	62.616	Promoter
AT1G05530	UGT75B2	5.55394	Promoter
AT1G05560	UGT1	41.0983	Promoter
AT1G05577	AT1G05577	3.97915	Exon (AT1G05580.2/AT1G05580, exon 4 of 4)
AT1G05610	APS2	6.72019	Promoter
AT1G05630	AT5PTASE13	17.3782	Promoter
AT1G05690	BT3	174.602	Promoter
AT1G05740	AT1G05740	11.7956	Promoter
AT1G05750	PDE247	10.479	Exon (AT1G05750.1/AT1G05750, exon 1 of 1)
AT1G05790	AT1G05790	150.871	Promoter
AT1G05810	ARA	87.3175	Promoter
AT1G05850	CTL1	172.419	Promoter
AT1G05860	AT1G05860	14.5327	Promoter
AT1G05920	AT1G05920	136.047	Intron (AT1G05910.1/AT1G05910, intron 6 of 10)
AT1G06000	UGT89C1	7.00652	Promoter
AT1G06040	BBX24	4.93796	Promoter
AT1G06070	AT1G06070	5.55394	Promoter
AT1G06100	AT1G06100	5.55394	Exon (AT1G06100.1/AT1G06100, exon 5 of 5)
AT1G06140	PCMP-E61	4.37984	Exon (AT1G06140.1/AT1G06140, exon 1 of 1)
AT1G06180	ATMYB13	37.8648	Exon (AT1G06180.1/AT1G06180, exon 3 of 3)
AT1G06190	AT1G06190	85.3705	Promoter
AT1G06240	AT1G06240	6.72019	Promoter
AT1G06340	AT1G06340	85.3705	Promoter
AT1G06400	RABA1A	37.8648	Promoter
AT1G06680	PSBP1	42.9758	Promoter
AT1G06680	PSBP1	14.5327	Promoter
AT1G06720	AT1G06720	37.8648	Promoter
AT1G06750	AT1G06750	3.97915	Promoter
AT1G06750	AT1G06750	5.91242	Exon (AT1G06750.1/AT1G06750, exon 8 of 10)
AT1G06760	AT1G06760	10.479	Promoter
AT1G06770	DRIP1	5.55394	Promoter
AT1G06780	GAUT6	75.6144	Promoter
AT1G06800	PLA-I{gamma}1	66.3225	Promoter
AT1G06810	AT1G06810	7.93892	Promoter
AT1G06850	AtbZIP52	32.8823	Promoter
AT1G06980	AT1G06980	248.148	Promoter
AT1G07010	AT1G07010	44.7015	Intron (AT1G07010.2/AT1G07010, intron 4 of 8)
AT1G07090	LSH6	123.928	Downstream (<1kb)
AT1G07090	LSH6	28.9968	Promoter
AT1G07180	NDA1	4.93796	Promoter
AT1G07190	AT1G07190	44.2452	Promoter
AT1G07220	AT1G07220	36.1908	Exon (AT1G07220.1/AT1G07220, exon 6 of 7)
AT1G07270	CDC6B	113.282	Distal Intergenic
AT1G07280	AT1G07280	121.484	Distal Intergenic
AT1G07280	AT1G07280	77.6544	Exon (AT1G07280.1/AT1G07280, exon 2 of 3)
AT1G07430	AIP1	14.5327	Downstream (<1kb)
AT1G07430	AIP1	42.9758	Promoter
AT1G07530	SCL14	57.1284	Exon (AT1G07530.1/AT1G07530, exon 2 of 2)
AT1G07530	SCL14	41.2552	Promoter
AT1G07745	RAD51D	107.369	Promoter
AT1G07840	AT1G07840	14.5327	Promoter
AT1G07840	AT1G07840	6.72019	Promoter
AT1G07870	AT1G07870	9.11183	Promoter
AT1G08050	AT1G08050	99.2616	Promoter
AT1G08090	NRT2.1	41.2552	Distal Intergenic
AT1G08180	SMR2	19.6283	Promoter
AT1G08210	AT1G08210	28.0329	Promoter
AT1G08250	ADT6	34.5268	Promoter
AT1G08315	AT1G08315	57.1284	Promoter
AT1G08520	CHLD	44.7015	Promoter
AT1G08540	SIGB	10.479	Exon (AT1G08540.1/AT1G08540, exon 3 of 7)
AT1G08560	KN	39.5556	Promoter
AT1G08770	PRA1E	37.8648	Promoter
AT1G08800	MYOB1	11.7956	Exon (AT1G08800.1/AT1G08800, exon 2 of 4)
AT1G08880	HTA5	11.7956	Promoter
AT1G08920	ESL1	161.589	Exon (AT1G08920.1/AT1G08920, exon 10 of 17)
AT1G08940	AT1G08940	11.7956	Promoter
AT1G09070	SRC2	17.3782	Promoter
AT1G09155	PP2B15	68.1869	Promoter
AT1G09320	AT1G09320	42.6637	Promoter
AT1G09350	GOLS3	287.767	Promoter
AT1G09350	GOLS3	24.8881	Promoter
AT1G09470	NEAP3	9.1878	Promoter
AT1G09570	PHYA	161.589	Exon (AT1G09570.1/AT1G09570, exon 2 of 5)
AT1G09630	RABA2A	13.1562	Promoter
AT1G09800	AT1G09800	46.4446	Promoter
AT1G09840	ASK10	20.3207	Promoter
AT1G09950	RAS1	272.381	Promoter
AT1G10010	AAP8	15.9485	Promoter
AT1G10090	AT1G10090	156.759	Promoter
AT1G10140	AT1G10140	57.1284	Exon (AT1G10130.1/AT1G10130, exon 29 of 34)
AT1G10350	AT1G10350	32.8823	Promoter
AT1G10370	GSTU17	7.93892	Promoter
AT1G10410	AT1G10410	10.479	Promoter
AT1G10470	ARR4	5.55394	Exon (AT1G10470.1/AT1G10470, exon 5 of 5)
AT1G10470	ARR4	13.1562	Promoter
AT1G10490	AT1G10490	2.40347	Distal Intergenic
AT1G10560	PUB18	93.2053	Promoter
AT1G10580	AT1G10580	20.3207	Promoter
AT1G10585	BHLH167	170.248	Promoter
AT1G10640	AT1G10640	188.864	Distal Intergenic
AT1G10650	AT1G10650	136.047	Exon (AT1G10650.1/AT1G10650, exon 5 of 5)
AT1G10670	ACLA-1	13.1562	Promoter
AT1G10690	SMR8	93.2053	Downstream (<1kb)
AT1G10710	PHS1	58.9216	Promoter
AT1G10770	AT1G10770	68.1869	Promoter
AT1G10880	AT1G10880	93.5122	Exon (AT1G10880.1/AT1G10880, exon 2 of 7)
AT1G10930	RECQL4A	192.185	Promoter
AT1G10970	ZIP4	20.3207	Exon (AT1G10970.1/AT1G10970, exon 3 of 4)
AT1G10990	AT1G10990	11.7956	Promoter
AT1G11090	AT1G11090	146.613	Promoter
AT1G11100	AT1G11100	4.42592	Promoter
AT1G11210	AT1G11210	84.9538	Downstream (1-2kb)
AT1G11260	STP1	20.3207	Distal Intergenic
AT1G11360	AT1G11360	4.37984	Promoter
AT1G11380	AT1G11380	106.913	Promoter
AT1G11390	AT1G11390	117.371	Promoter
AT1G11545	XTH8	52.2948	Intron (AT1G11545.1/AT1G11545, intron 3 of 3)
AT1G11545	XTH8	26.1152	Promoter
AT1G11590	PME19	224.484	Distal Intergenic
AT1G11600	CYP77B1	18.4926	Promoter
AT1G11740	AT1G11740	11.7956	Promoter
AT1G11770	AT1G11770	69.557	Promoter
AT1G11840	ATGLX1	34.5268	Promoter
AT1G11850	AT1G11850	42.9758	Promoter
AT1G11930	AT1G11930	230.294	Promoter
AT1G11940	AT1G11940	24.8881	Intron (AT1G11950.1/AT1G11950, intron 10 of 12)
AT1G12040	LRX1	140.257	Exon (AT1G12040.1/AT1G12040, exon 1 of 1)
AT1G12110	NPF6.3	121.484	Exon (AT1G12110.1/AT1G12110, exon 5 of 5)
AT1G12180	AT1G12180	83.4268	Promoter
AT1G12200	AT1G12200	62.2868	Promoter
AT1G12240	BFRUCT4	14.5327	Exon (AT1G12240.1/AT1G12240, exon 3 of 7)
AT1G12250	TL20.3	170.248	Promoter
AT1G12250	TL20.3	48.1958	Downstream (<1kb)
AT1G12370	PHR1	26.4541	Downstream (1-2kb)
AT1G12470	VPS18	127.7	Promoter
AT1G12480	SLAC1	140.257	Promoter
AT1G12550	HPR3	171.375	Promoter
AT1G12560	EXPA7	9.1878	Exon (AT1G12570.1/AT1G12570, exon 4 of 5)
AT1G12610	DREB1F	31.248	Promoter
AT1G12940	NRT2.5	198.835	Promoter
AT1G12990	AT1G12990	6.72019	Promoter
AT1G13080	CYP71B2	4.42592	Promoter
AT1G13250	GATL3	172.419	Promoter
AT1G13260	RAV1	14.5327	Distal Intergenic
AT1G13260	RAV1	39.5409	Promoter
AT1G13290	WIP6	11.7956	Promoter
AT1G13300	HRS1	10.479	Exon (AT1G13300.1/AT1G13300, exon 5 of 5)
AT1G13370	AT1G13370	68.1869	Promoter
AT1G13640	PI4KG6	110.144	Exon (AT1G13640.1/AT1G13640, exon 2 of 2)
AT1G13740	AFP2	58.9482	Promoter
AT1G13930	AT1G13930	151.186	Promoter
AT1G13960	WRKY4	207.756	Promoter
AT1G13970	AT1G13970	14.5327	Promoter
AT1G14090	NA	39.5556	Promoter
AT1G14180	AT1G14180	7.93892	Exon (AT1G14180.2/AT1G14180, exon 3 of 3)
AT1G14400	UBC1	17.8703	Promoter
AT1G14420	AT59	6.72019	Exon (AT1G14420.1/AT1G14420, exon 2 of 3)
AT1G14450	AT1G14450	46.4446	Downstream (<1kb)
AT1G14520	MIOX1	52.2948	Intron (AT1G14520.2/AT1G14520, intron 5 of 7)
AT1G14580	AT1G14580	144.487	Intron (AT1G14580.2/AT1G14580, intron 3 of 3)
AT1G14650	AT1G14650	183.362	3' UTR
AT1G14670	TMN2	218.981	Promoter
AT1G14680	AT1G14680	59.1616	Promoter
AT1G14700	PAP3	5.55394	Exon (AT1G14700.1/AT1G14700, exon 7 of 7)
AT1G14720	XTH28	3.04796	Distal Intergenic
AT1G14750	SDS	7.00652	Promoter
AT1G14760	KNATM	87.3175	Promoter
AT1G14780	AT1G14780	69.1198	Distal Intergenic
AT1G14780	AT1G14780	103.188	Promoter
AT1G14890	AT1G14890	79.5703	Promoter
AT1G14920	GAI	9.1878	Promoter
AT1G14940	AT1G14940	36.1908	Promoter
AT1G14990	AT1G14990	9.1878	Promoter
AT1G15030	AT1G15030	26.4541	Exon (AT1G15030.1/AT1G15030, exon 3 of 6)
AT1G15190	FLA19	29.6347	Exon (AT1G15180.1/AT1G15180, exon 5 of 7)
AT1G15440	PWP2	87.3175	Promoter
AT1G15580	IAA5	176.783	Promoter
AT1G15590	AT1G15590	17.2107	Promoter
AT1G15690	AVP1	308.754	Exon (AT1G15690.1/AT1G15690, exon 2 of 8)
AT1G16070	TULP8	193.61	Promoter
AT1G16190	RAD23A	198.835	Promoter
AT1G16220	AT1G16220	13.1562	Exon (AT1G16220.1/AT1G16220, exon 5 of 5)
AT1G16280	RH36	6.72019	Exon (AT1G16270.1/AT1G16270, exon 9 of 9)
AT1G16390	2003-10-01	48.1958	Promoter
AT1G16490	MYB58	7.93892	Distal Intergenic
AT1G16510	SAUR41	53.521	Downstream (<1kb)
AT1G16510	SAUR41	97.6494	Promoter
AT1G16530	LBD3	90.62	Distal Intergenic
AT1G16650	AT1G16650	4.93796	Exon (AT1G16650.1/AT1G16650, exon 5 of 12)
AT1G16680	AT1G16680	5.55394	Promoter
AT1G16770	AT1G16770	41.2552	Promoter
AT1G16790	AT1G16790	9.1878	Promoter
AT1G16790	AT1G16790	13.1562	Exon (AT1G16800.1/AT1G16800, exon 15 of 22)
AT1G16810	AT1G16810	148.735	Promoter
AT1G16850	AT1G16850	210.002	Promoter
AT1G16950	CEP13	18.8407	Promoter
AT1G17020	SRG1	17.3782	Promoter
AT1G17050	SPS2	149.208	Exon (AT1G17040.1/AT1G17040, exon 9 of 11)
AT1G17070	STIPL1	136.047	Promoter
AT1G17170	GSTU24	31.9392	Promoter
AT1G17340	SAC5	14.5327	Distal Intergenic
AT1G17370	UBP1B	4.42592	Exon (AT1G17370.1/AT1G17370, exon 10 of 12)
AT1G17430	AT1G17430	148.735	Exon (AT1G17420.1/AT1G17420, exon 8 of 8)
AT1G17500	ALA4	39.5556	Distal Intergenic
AT1G17620	AT1G17620	189.501	Promoter
AT1G17680	AT1G17680	4.42592	Intron (AT1G17680.1/AT1G17680, intron 11 of 15)
AT1G17744	AT1G17744	4.42592	Exon (AT1G17745.1/AT1G17745, exon 2 of 3)
AT1G17810	TIP3-2	4.93796	Exon (AT1G17820.1/AT1G17820, exon 7 of 7)
AT1G17840	ABCG11	48.1958	Promoter
AT1G17910	WAKL13	36.1908	Promoter
AT1G17950	MYB52	193.61	Distal Intergenic
AT1G17970	AT1G17970	11.7956	Promoter
AT1G18040	CDKD-3	66.3225	Promoter
AT1G18040	CDKD-3	9.1878	Promoter
AT1G18140	LAC1	44.7015	Exon (AT1G18140.1/AT1G18140, exon 5 of 5)
AT1G18190	GC2	5.55394	Promoter
AT1G18290	AT1G18290	260.979	Promoter
AT1G18350	MKK7	42.9758	Promoter
AT1G18360	AT1G18360	207.756	Promoter
AT1G18400	BEE1	36.4599	Exon (AT1G18390.1/AT1G18390, exon 4 of 4)
AT1G18440	AT1G18440	31.248	Promoter
AT1G18460	AT1G18460	41.2552	Promoter
AT1G18580	GAUT11	11.5808	Promoter
AT1G18610	AT1G18610	44.7015	Exon (AT1G18610.1/AT1G18610, exon 5 of 11)
AT1G18680	AT1G18680	57.1284	Promoter
AT1G18810	PKS3	18.8407	Promoter
AT1G18900	AT1G18900	5.55394	Exon (AT1G18900.1/AT1G18900, exon 2 of 2)
AT1G18990	MYOB5	10.3611	Exon (AT1G19000.2/AT1G19000, exon 3 of 3)
AT1G19000	AT1G19000	97.1681	Promoter
AT1G19025	AT1G19025	8.10415	Promoter
AT1G19140	AT1G19140	39.5698	Promoter
AT1G19180	TIFY10A	39.5556	Promoter
AT1G19220	ARF19	4.42592	Distal Intergenic
AT1G19230	RBOHE	87.3175	Promoter
AT1G19290	AT1G19290	177.241	Promoter
AT1G19300	GATL1	4.93796	Promoter
AT1G19410	AT1G19410	6.72019	Promoter
AT1G19500	AT1G19500	62.616	Promoter
AT1G19530	AT1G19530	66.3225	Promoter
AT1G19610	PDF1.4	210.002	Promoter
AT1G19640	JMT	11.7956	Promoter
AT1G19650	SFH4	11.7956	Intron (AT1G19650.1/AT1G19650, intron 13 of 13)
AT1G19650	SFH4	9.22012	Intron (AT1G19650.1/AT1G19650, intron 5 of 13)
AT1G19700	BLH10	51.7375	Promoter
AT1G19770	PUP14	185.405	Promoter
AT1G19835	FPP4	29.2084	Promoter
AT1G19870	IQD32	9.1878	Downstream (<1kb)
AT1G19900	AT1G19900	83.4268	Exon (AT1G19900.1/AT1G19900, exon 1 of 1)
AT1G19960	AT1G19960	15.9485	Promoter
AT1G19960	AT1G19960	148.735	Promoter
AT1G20030	AT1G20030	9.1878	Promoter
AT1G20070	AT1G20070	13.1562	Promoter
AT1G20280	AT1G20280	33.6691	Exon (AT1G20290.1/AT1G20290, exon 4 of 4)
AT1G20330	SMT2	263.115	Promoter
AT1G20340	DRT112	6.72019	Promoter
AT1G20440	COR47	285.438	Promoter
AT1G20440	COR47	6.72019	Downstream (<1kb)
AT1G20450	ERD10	42.6637	Promoter
AT1G20450	ERD10	243.885	Promoter
AT1G20480	4CLL2	9.1878	Promoter
AT1G20490	AT1G20490	14.0275	Promoter
AT1G20500	4CLL4	198.835	Promoter
AT1G20510	4CLL5	117.371	Exon (AT1G20510.1/AT1G20510, exon 1 of 4)
AT1G20530	AT1G20530	50.5683	Promoter
AT1G20620	CAT3	64.2873	Promoter
AT1G20730	AT1G20730	176.783	Promoter
AT1G20840	MSSP1	6.72019	Exon (AT1G20840.1/AT1G20840, exon 4 of 6)
AT1G20860	PHT1;8	3.31435	Promoter
AT1G20920	RH42	11.7956	Exon (AT1G20920.2/AT1G20920, exon 2 of 3)
AT1G20970	AT1G20970	121.484	Promoter
AT1G20970	AT1G20970	5.55394	Intron (AT1G20970.1/AT1G20970, intron 7 of 8)
AT1G21010	AT1G21010	13.1562	Promoter
AT1G21140	AT1G21140	6.72019	Promoter
AT1G21140	AT1G21140	5.55394	Promoter
AT1G21310	EXT3	87.3175	Distal Intergenic
AT1G21320	NSRB	26.4541	Downstream (2-3kb)
AT1G21430	YUC11	203.29	Promoter
AT1G21530	AEE10	31.248	Promoter
AT1G21540	AEE9	136.047	Promoter
AT1G21580	AT1G21580	44.2452	Promoter
AT1G21590	AT1G21590	7.00652	3' UTR
AT1G21680	AT1G21680	5.79362	Promoter
AT1G21720	PBC1	89.2764	Promoter
AT1G21760	SKIP32	9.22012	Promoter
AT1G21790	AT1G21790	324.58	Promoter
AT1G21850	sks8	13.1562	Exon (AT1G21850.1/AT1G21850, exon 5 of 8)
AT1G21880	LYM1	32.8823	Promoter
AT1G22030	AT1G22030	170.248	Promoter
AT1G22070	TGA3	4.42592	Promoter
AT1G22110	AT1G22110	41.2552	Downstream (2-3kb)
AT1G22150	SULTR1;3	64.4624	Promoter
AT1G22290	AT1G22290	9.22012	Downstream (<1kb)
AT1G22300	GRF10	17.2107	Promoter
AT1G22410	AT1G22410	77.1048	Promoter
AT1G22480	AT1G22480	207.756	Promoter
AT1G22600	AT1G22600	11.7956	Exon (AT1G22600.1/AT1G22600, exon 2 of 2)
AT1G22610	AT1G22610	203.29	Promoter
AT1G22610	AT1G22610	4.42592	Promoter
AT1G22650	INVD	4.37984	Exon (AT1G22650.1/AT1G22650, exon 4 of 5)
AT1G22710	SUC2	4.42592	Exon (AT1G22710.1/AT1G22710, exon 1 of 4)
AT1G22720	AT1G22720	37.8648	Distal Intergenic
AT1G22730	AT1G22730	13.1562	Exon (AT1G22730.1/AT1G22730, exon 4 of 4)
AT1G22830	PCMP-E24	6.72019	Promoter
AT1G22850	AT1G22850	103.167	Promoter
AT1G22940	TH1	6.72019	Promoter
AT1G23030	PUB11	37.9873	Exon (AT1G23030.1/AT1G23030, exon 3 of 3)
AT1G23090	SULTR3;3	193.61	Exon (AT1G23090.1/AT1G23090, exon 8 of 11)
AT1G23090	SULTR3;3	31.9392	Distal Intergenic
AT1G23205	AT1G23205	66.3225	Downstream (<1kb)
AT1G23300	DTX32	176.783	Promoter
AT1G23360	MENG	17.3782	Promoter
AT1G23540	PERK12	36.1908	Promoter
AT1G23610	AT1G23610	9.1878	Promoter
AT1G23610	AT1G23610	11.7956	Promoter
AT1G23760	PGL1	6.72019	Promoter
AT1G23760	PGL1	31.248	Exon (AT1G23760.1/AT1G23760, exon 2 of 2)
AT1G24070	CSLA10	5.55394	Promoter
AT1G24170	GATL8	114.421	Promoter
AT1G24170	GATL8	60.3279	Promoter
AT1G24180	IAR4	4.42592	Promoter
AT1G24210	AT1G24210	123.554	Exon (AT1G24210.1/AT1G24210, exon 4 of 5)
AT1G24290	AT1G24290	34.5268	Promoter
AT1G24400	LHT2	3.97915	Intron (AT1G24400.1/AT1G24400, intron 4 of 6)
AT1G24400	LHT2	6.72019	Promoter
AT1G24470	KCR2	17.8703	Distal Intergenic
AT1G24490	ALB4	21.8205	Intron (AT1G24485.1/AT1G24485, intron 3 of 4)
AT1G24600	AT1G24600	176.783	Promoter
AT1G24610	AT1G24610	11.5808	Promoter
AT1G24620	CML25	44.2452	Promoter
AT1G24764	ATMAP70-2	58.5075	Promoter
AT1G25320	AT1G25320	20.3207	Promoter
AT1G25370	AT1G25370	139.396	Promoter
AT1G25400	AT1G25400	42.6637	Promoter
AT1G25400	AT1G25400	123.928	Promoter
AT1G25410	IPT6	73.843	Promoter
AT1G25470	ERF116	174.602	Promoter
AT1G25510	AT1G25510	5.55394	Promoter
AT1G25530	AT1G25530	103.188	Exon (AT1G25530.1/AT1G25530, exon 4 of 7)
AT1G25530	AT1G25530	15.9485	Promoter
AT1G25560	TEM1	14.1293	Promoter
AT1G25560	TEM1	15.9485	Distal Intergenic
AT1G25570	AT1G25570	39.5409	Downstream (<1kb)
AT1G26100	CYB561D	6.72019	Promoter
AT1G26230	CPN60B4	26.1152	Promoter
AT1G26270	PI4KG5	120.11	Promoter
AT1G26340	CB5-A	58.9216	Promoter
AT1G26650	AT1G26650	37.8648	Promoter
AT1G26770	ATEXPA10	20.3207	Promoter
AT1G26850	AT1G26850	34.5268	Promoter
AT1G26940	CYP23	49.5727	Distal Intergenic
AT1G26960	ATHB-23	11.7956	Exon (AT1G26960.1/AT1G26960, exon 3 of 3)
AT1G27080	NPF2.12	11.7956	Exon (AT1G27080.1/AT1G27080, exon 3 of 4)
AT1G27090	AT1G27090	232.556	Exon (AT1G27100.1/AT1G27100, exon 2 of 3)
AT1G27130	GSTU13	6.72019	Promoter
AT1G27150	AT1G27150	7.93892	Promoter
AT1G27200	AT1G27200	7.93892	Exon (AT1G27200.1/AT1G27200, exon 1 of 1)
AT1G27200	AT1G27200	66.3225	Promoter
AT1G27210	TOR1L4	194.394	Promoter
AT1G27210	TOR1L4	14.0275	Promoter
AT1G27320	AHK3	5.55394	Intron (AT1G27320.1/AT1G27320, intron 2 of 10)
AT1G27650	U2AF35A	9.1878	Promoter
AT1G27640	AT1G27640	20.5429	Promoter
AT1G27700	AT1G27700	91.2379	Promoter
AT1G27760	SAT32	37.8648	Promoter
AT1G27910	PUB45	8.10415	Promoter
AT1G27920	MAP65-8	315.597	Distal Intergenic
AT1G27940	ABCB13	101.334	Promoter
AT1G27990	AT1G27990	51.7375	Promoter
AT1G28050	COL15	5.96081	Promoter
AT1G28070	AT1G28070	7.00652	Distal Intergenic
AT1G28130	GH3.17	15.2837	Promoter
AT1G28200	FIP1	194.394	Promoter
AT1G28290	AGP31	99.164	Exon (AT1G28290.2/AT1G28290, exon 3 of 3)
AT1G28360	ERF12	11.5808	Downstream (1-2kb)
AT1G28370	ERF11	36.1908	Promoter
AT1G28390	AT1G28390	151.186	Exon (AT1G28390.1/AT1G28390, exon 1 of 1)
AT1G28420	RLT1	17.3782	Exon (AT1G28420.1/AT1G28420, exon 17 of 18)
AT1G28440	HSL1	20.3207	Promoter
AT1G28440	HSL1	17.3782	Exon (AT1G28440.1/AT1G28440, exon 1 of 2)
AT1G28540	AT1G28540	81.3861	Promoter
AT1G28570	AT1G28570	41.2552	Promoter
AT1G28580	AT1G28580	26.4541	Promoter
AT1G28610	AT1G28610	15.2837	Promoter
AT1G28640	AT1G28640	11.6735	Promoter
AT1G29050	TBL38	41.2552	Promoter
AT1G29140	AT1G29140	11.7956	Promoter
AT1G29160	DOF1.5	192.185	Promoter
AT1G29195	AT1G29195	9.1878	Promoter
AT1G29270	AT1G29270	6.72019	Promoter
AT1G29340	PUB17	49.9634	Promoter
AT1G29390	COR413IM2	24.3672	Promoter
AT1G29395	COR413IM1	75.7422	Promoter
AT1G29400	ML5	53.521	Promoter
AT1G29470	AT1G29470	260.014	Promoter
AT1G29520	AT1G29520	4.42592	Promoter
AT1G29530	AT1G29530	4.93796	Promoter
AT1G29660	AT1G29660	113.282	Distal Intergenic
AT1G29670	AT1G29670	57.1284	Promoter
AT1G29720	RFK1	125.62	Promoter
AT1G29760	SEI2	212.241	Promoter
AT1G29790	AT1G29790	144.487	Promoter
AT1G29900	CARB	216.733	Promoter
AT1G29980	AT1G29980	34.5268	Promoter
AT1G30130	AT1G30130	111.247	Distal Intergenic
AT1G30200	AT1G30200	60.7752	Promoter
AT1G30350	AT1G30350	69.1198	Exon (AT1G30350.1/AT1G30350, exon 4 of 4)
AT1G30360	ERD4	113.282	Distal Intergenic
AT1G30460	CPSF30	44.7015	Promoter
AT1G30530	UGT78D1	176.783	Exon (AT1G30530.1/AT1G30530, exon 2 of 2)
AT1G30610	EMB2279	5.55394	Promoter
AT1G30620	MUR4	112.539	Distal Intergenic
AT1G30620	MUR4	60.7752	Promoter
AT1G30650	WRKY14	105.174	Promoter
AT1G30700	AT1G30700	118.207	Promoter
AT1G30740	AT1G30740	26.2128	Promoter
AT1G30800	AT1G30800	64.4624	Promoter
AT1G30825	ARPC2A	181.164	Distal Intergenic
AT1G30840	PUP4	11.5808	Intron (AT1G30840.2/AT1G30840, intron 1 of 1)
AT1G30850	RSH4	28.0329	Promoter
AT1G30870	PER7	62.616	Promoter
AT1G30960	ERG	53.521	Promoter
AT1G31070	GLCNAC1PUT1	62.2868	Promoter
AT1G31150	AT1G31150	9.11183	Promoter
AT1G31220	PUR3	6.72019	Exon (AT1G31230.1/AT1G31230, exon 15 of 18)
AT1G31240	AT1G31240	195.663	Promoter
AT1G31280	AGO2	9.1878	Exon (AT1G31280.1/AT1G31280, exon 2 of 3)
AT1G31290	AGO3	210.173	Promoter
AT1G31300	AT1G31300	24.3103	Downstream (1-2kb)
AT1G31310	AT1G31310	79.5703	Exon (AT1G31310.1/AT1G31310, exon 2 of 2)
AT1G31360	RECQL2	262.305	Promoter
AT1G31450	AT1G31450	78.6157	Exon (AT1G31450.1/AT1G31450, exon 1 of 1)
AT1G31550	AT1G31550	81.4952	Promoter
AT1G31720	AT1G31720	287.767	Exon (AT1G31710.1/AT1G31710, exon 4 of 5)
AT1G31720	AT1G31720	19.2015	Promoter
AT1G31790	PCMP-A1	58.9482	Exon (AT1G31790.1/AT1G31790, exon 1 of 1)
AT1G31850	AT1G31850	153.275	Distal Intergenic
AT1G31910	PMK	18.8407	Promoter
AT1G32070	NSI	170.248	Exon (AT1G32080.1/AT1G32080, exon 8 of 8)
AT1G32170	XTH30	73.843	Distal Intergenic
AT1G32190	AT1G32190	84.9538	Distal Intergenic
AT1G32230	RCD1	63.9863	Promoter
AT1G32290	NA	283.137	Promoter
AT1G32320	MKK10	62.616	Promoter
AT1G32400	TOM2A	16.5703	Promoter
AT1G32540	LOL1	7.93892	Downstream (1-2kb)
AT1G32600	AT1G32600	6.37467	Promoter
AT1G32630	AT1G32630	285.438	Exon (AT1G32640.1/AT1G32640, exon 1 of 1)
AT1G32640	MYC2	48.1958	Promoter
AT1G32650	AT1G32650	192.185	Downstream (<1kb)
AT1G32740	AT1G32740	131.859	Exon (AT1G32740.1/AT1G32740, exon 4 of 4)
AT1G32860	AT1G32860	9.1878	Promoter
AT1G32860	AT1G32860	14.5327	Promoter
AT1G32940	SBT3.5	148.735	Promoter
AT1G32960	SBT3.3	116.314	Promoter
AT1G32960	SBT3.3	79.5703	Exon (AT1G32960.1/AT1G32960, exon 8 of 9)
AT1G32960	SBT3.3	6.72019	Exon (AT1G32960.1/AT1G32960, exon 9 of 9)
AT1G33230	AT1G33230	14.5327	Promoter
AT1G33265	FAX4	106.913	Promoter
AT1G33410	SAR1	9.22012	Promoter
AT1G33440	NPF4.4	183.362	Promoter
AT1G33540	SCPL18	9.1878	Exon (AT1G33540.1/AT1G33540, exon 12 of 12)
AT1G33540	SCPL18	174.602	Promoter
AT1G33600	AT1G33600	6.72019	Promoter
AT1G33600	AT1G33600	15.9485	Exon (AT1G33600.1/AT1G33600, exon 1 of 1)
AT1G33670	AT1G33670	3.97915	Promoter
AT1G33800	GXM3	5.55394	3' UTR
AT1G33811	AT1G33811	81.3861	Promoter
AT1G33840	AT1G33840	101.159	Downstream (<1kb)
AT1G33860	AT1G33860	6.72019	Promoter
AT1G33900	IAN4	11.7956	Exon (AT1G33900.1/AT1G33900, exon 2 of 5)
AT1G34100	NA	4.42592	Promoter
AT1G34200	AT1G34200	81.4952	Downstream (2-3kb)
AT1G34220	AT1G34220	21.8205	Promoter
AT1G34260	FAB1D	20.3207	Promoter
AT1G34370	STOP1	10.479	Promoter
AT1G34540	CYP94D1	6.72019	Promoter
AT1G34550	EMB2756	37.8648	Exon (AT1G34550.1/AT1G34550, exon 2 of 8)
AT1G34575	AT1G34575	27.5529	Promoter
AT1G34580	STP5	77.1436	Promoter
AT1G34780	APRL4	66.3225	Promoter
AT1G35200	NA	17.8703	Promoter
AT1G35430	AT1G35430	79.605	Promoter
AT1G35580	CINV1	101.159	Promoter
AT1G35720	ANN1	7.93892	Promoter
AT1G35780	AT1G35780	6.72019	Promoter
AT1G35780	AT1G35780	11.7956	Distal Intergenic
AT1G36030	AT1G36030	13.1562	Promoter
AT1G36060	ERF055	77.6544	Exon (AT1G36060.1/AT1G36060, exon 1 of 1)
AT1G36095	AT1G36095	10.049	Promoter
AT1G36150	AT1G36150	196.617	Promoter
AT1G37140	MCT1	9.22012	Exon (AT1G37140.1/AT1G37140, exon 4 of 4)
AT1G41830	SKS6	86.7219	Intron (AT1G41830.1/AT1G41830, intron 2 of 7)
AT1G41830	SKS6	55.9418	Downstream (1-2kb)
AT1G42480	AT1G42480	11.5808	Exon (AT1G42480.1/AT1G42480, exon 8 of 9)
AT1G42980	FH12	5.55394	Distal Intergenic
AT1G43010	AT1G43010	10.3929	Promoter
AT1G43160	RAP2-6	212.241	Promoter
AT1G43170	ARP1	9.11183	Promoter
AT1G43640	TULP5	15.9485	Promoter
AT1G43810	AT1G43810	271.548	Exon (AT1G43800.1/AT1G43800, exon 3 of 3)
AT1G43810	AT1G43810	81.3861	Promoter
AT1G43890	RABC1	129.776	Promoter
AT1G44100	AAP5	129.776	Promoter
AT1G44110	CYCA1-1	28.9968	Downstream (1-2kb)
AT1G44224	AT1G44224	24.8881	Promoter
AT1G44350	ILL6	4.93796	Exon (AT1G44350.1/AT1G44350, exon 4 of 5)
AT1G44350	ILL6	210.002	Promoter
AT1G44760	AT1G44760	14.0275	Distal Intergenic
AT1G44770	AT1G44770	28.9968	Promoter
AT1G44790	GGCT2;3	21.8205	Promoter
AT1G44810	AT1G44810	97.1681	Distal Intergenic
AT1G44970	PER9	11.5808	Promoter
AT1G45145	TRX5	6.72019	Promoter
AT1G45160	AT1G45160	17.8703	Promoter
AT1G45170	OEP24A	31.248	Promoter
AT1G45230	DCL	9.1878	Promoter
AT1G45688	AT1G45688	64.4624	Downstream (2-3kb)
AT1G45976	SBP1	8.10415	Exon (AT1G45976.1/AT1G45976, exon 4 of 4)
AT1G46768	RAP2-1	218.981	Promoter
AT1G47200	WPP2	14.5327	Distal Intergenic
AT1G47240	NRAMP2	141.348	Promoter
AT1G47280	AT1G47280	6.72019	Promoter
AT1G47470	AT1G47470	23.2975	Downstream (1-2kb)
AT1G47530	DTX33	5.96081	Promoter
AT1G47660	AT1G47660	12.0439	Distal Intergenic
AT1G47660	AT1G47660	20.3207	Downstream (<1kb)
AT1G47710	AT1G47710	105.174	Promoter
AT1G47840	HXK3	129.776	Exon (AT1G47860.1/AT1G47860, exon 1 of 1)
AT1G47900	FPP6	9.1878	Promoter
AT1G47960	C/VIF1	13.1562	Promoter
AT1G48000	MYB112	74.3325	Promoter
AT1G48090	AT1G48090	135.502	Exon (AT1G48090.1/AT1G48090, exon 35 of 67)
AT1G48100	AT1G48100	4.93796	Distal Intergenic
AT1G48100	AT1G48100	19.6283	Distal Intergenic
AT1G48100	AT1G48100	6.72019	Exon (AT1G48100.1/AT1G48100, exon 6 of 6)
AT1G48120	MAIL3	117.371	Promoter
AT1G48270	GCR1	207.756	Promoter
AT1G48380	RHL1	70.0647	Promoter
AT1G48480	RKL1	41.2552	Promoter
AT1G48500	TIFY6A	34.5268	Promoter
AT1G48570	AT1G48570	14.5327	Promoter
AT1G48610	AT1G48610	24.8881	Promoter
AT1G48620	HON5	6.72019	Promoter
AT1G48790	AMSH1	44.2452	Promoter
AT1G48880	TBL7	113.282	Distal Intergenic
AT1G49200	ATL75	10.3929	Promoter
AT1G49230	ATL78	117.371	Promoter
AT1G49240	ACT8	23.3457	Promoter
AT1G49320	USPL1	17.3782	Downstream (2-3kb)
AT1G49390	AT1G49390	49.9634	Promoter
AT1G49400	emb1129	9.1878	Promoter
AT1G49410	TOM6	5.55394	Promoter
AT1G49490	AT1G49490	46.4446	Promoter
AT1G49580	CRK8	97.6494	Promoter
AT1G49620	KRP7	3.36381	Promoter
AT1G49650	CXE4	181.702	Promoter
AT1G49720	ABF1	57.1284	Promoter
AT1G49760	PAB8	250.815	Promoter
AT1G49890	QWRF2	151.186	Promoter
AT1G50030	TOR	52.2948	Promoter
AT1G50040	AT1G50040	6.72019	Exon (AT1G50040.1/AT1G50040, exon 2 of 2)
AT1G50200	ALATS	183.36	Promoter
AT1G50240	TIO	26.4541	Promoter
AT1G50240	TIO	20.3207	Promoter
AT1G50270	PCMP-E42	23.2975	Promoter
AT1G50290	AT1G50290	170.248	Promoter
AT1G50420	SCL3	55.3234	Downstream (<1kb)
AT1G50450	AT1G50450	34.5268	Promoter
AT1G50600	SCL5	17.8703	Promoter
AT1G50640	ERF3	12.7873	Promoter
AT1G50660	AT1G50660	16.5703	Promoter
AT1G50710	2004-08-01	15.8544	Promoter
AT1G50920	AT1G50920	89.2764	Promoter
AT1G51090	AT1G51090	78.6858	Promoter
AT1G51270	AT1G51270	5.96081	Promoter
AT1G51310	AT1G51310	4.42592	Promoter
AT1G51350	AT1G51350	7.93892	Exon (AT1G51350.1/AT1G51350, exon 5 of 9)
AT1G51380	RH34	16.5703	Promoter
AT1G51410	AT1G51410	198.835	Promoter
AT1G51440	AT1G51440	68.1869	Exon (AT1G51440.1/AT1G51440, exon 1 of 1)
AT1G51500	ABCG12	214.91	Promoter
AT1G51510	Y14	28.0329	Promoter
AT1G51540	AT1G51540	21.8205	Promoter
AT1G51610	MTPC4	31.9392	Exon (AT1G51600.1/AT1G51600, exon 6 of 8)
AT1G51680	4CL1	18.8407	Promoter
AT1G51700	DOF1.7	66.5351	Distal Intergenic
AT1G51700	DOF1.7	20.3207	Promoter
AT1G51840	AT1G51840	34.5268	Promoter
AT1G51840	AT1G51840	9.1878	Promoter
AT1G51940	LYK3	64.4624	Promoter
AT1G51980	AT1G51980	21.8205	Exon (AT1G51980.1/AT1G51980, exon 5 of 13)
AT1G52100	AT1G52100	93.2053	Promoter
AT1G52140	AT1G52140	73.3141	Downstream (<1kb)
AT1G52240	ROPGEF11	6.72019	Exon (AT1G52240.1/AT1G52240, exon 6 of 11)
AT1G52240	ROPGEF11	36.1908	Promoter
AT1G52290	PERK15	41.2552	Promoter
AT1G52500	FPG1	37.8648	Promoter
AT1G52510	AT1G52510	161.589	Promoter
AT1G52690	LEA7	6.72019	Promoter
AT1G52710	AT1G52710	11.7956	Downstream (<1kb)
AT1G53000	KDSB	153.002	Promoter
AT1G53060	AT1G53060	105.174	Promoter
AT1G53060	AT1G53060	4.42592	Promoter
AT1G53170	ERF8	11.7956	Downstream (<1kb)
AT1G53170	ERF8	6.72019	Promoter
AT1G53170	ERF8	68.1869	Distal Intergenic
AT1G53170	ERF8	9.1878	Distal Intergenic
AT1G53200	AT1G53200	47.4351	Promoter
AT1G53280	DJ1B	96.0076	Promoter
AT1G53300	TTL1	24.8881	Distal Intergenic
AT1G53300	TTL1	111.247	Promoter
AT1G53320	TULP7	24.8881	Promoter
AT1G53340	AT1G53340	21.8205	Promoter
AT1G53400	AT1G53400	110.656	Promoter
AT1G53500	RHM2	109.215	Exon (AT1G53500.1/AT1G53500, exon 2 of 3)
AT1G53540	HSP17.6C	14.0275	Promoter
AT1G53580	GLY3	71.9474	Promoter
AT1G53640	AT1G53640	17.3782	Promoter
AT1G53910	RAP2-12	60.7752	Promoter
AT1G53940	GLIP2	31.248	Promoter
AT1G53940	GLIP2	26.7303	Promoter
AT1G53950	AT1G53950	9.22012	Exon (AT1G53950.1/AT1G53950, exon 2 of 2)
AT1G54080	UBP1A	1.91766	Promoter
AT1G54200	AT1G54200	18.8407	Promoter
AT1G54290	AT1G54290	189.968	Promoter
AT1G54310	AT1G54310	5.55394	Exon (AT1G54320.1/AT1G54320, exon 8 of 8)
AT1G54350	ABCC2	26.4541	Promoter
AT1G54420	AT1G54420	157.285	Promoter
AT1G54500	AT1G54500	9.1878	Exon (AT1G54490.1/AT1G54490, exon 22 of 22)
AT1G54520	AT1G54520	165.91	Promoter
AT1G54680	AT1G54680	221.243	Promoter
AT1G54740	AT1G54740	115.326	Intron (AT1G54730.3/AT1G54730, intron 15 of 15)
AT1G54860	AT1G54860	4.42592	Promoter
AT1G54920	AT1G54920	6.72019	Promoter
AT1G54970	PRP1	10.479	Exon (AT1G54960.1/AT1G54960, exon 17 of 17)
AT1G55120	CWINV3	210.002	Promoter
AT1G55130	TMN6	20.5429	Exon (AT1G55130.1/AT1G55130, exon 7 of 7)
AT1G55240	AT1G55240	21.8205	Promoter
AT1G55260	AT1G55260	21.8205	Distal Intergenic
AT1G55440	AT1G55440	81.4952	Promoter
AT1G55450	AT1G55450	138.154	Promoter
AT1G55480	ZKT	77.6544	Exon (AT1G55490.1/AT1G55490, exon 14 of 15)
AT1G55540	NUP214	20.3207	Promoter
AT1G55570	sks12	144.487	Exon (AT1G55570.1/AT1G55570, exon 2 of 3)
AT1G55570	sks12	38.3786	Exon (AT1G55570.1/AT1G55570, exon 3 of 3)
AT1G55590	ATB	14.5327	Promoter
AT1G55600	WRKY10	91.2379	Exon (AT1G55600.1/AT1G55600, exon 3 of 5)
AT1G55620	CLC-F	237.101	Promoter
AT1G55640	PRA1G1	20.3207	Promoter
AT1G55660	AT1G55660	5.55394	Promoter
AT1G55680	AT1G55680	44.9943	Promoter
AT1G55690	SFH13	9.1878	Distal Intergenic
AT1G55760	AT1G55760	136.047	Exon (AT1G55760.1/AT1G55760, exon 4 of 4)
AT1G55900	TIM50	15.9485	Promoter
AT1G55910	ZIP11	9.1878	Promoter
AT1G55915	AT1G55915	60.7752	Exon (AT1G55915.1/AT1G55915, exon 4 of 4)
AT1G56010	NAC021	1.66109	Exon (AT1G56010.1/AT1G56010, exon 2 of 2)
AT1G56020	AT1G56020	56.7008	Promoter
AT1G56020	AT1G56020	9.1878	Downstream (2-3kb)
AT1G56080	AT1G56080	3.97915	Promoter
AT1G56270	AT1G56270	32.8823	Promoter
AT1G56430	NAS4	7.93892	Promoter
AT1G56540	AT1G56540	129.776	Exon (AT1G56530.1/AT1G56530, exon 2 of 2)
AT1G56580	SVB	20.3207	Promoter
AT1G56670	LIP4	21.8205	Promoter
AT1G57650	AT1G57650	101.159	Promoter
AT1G57750	CYP96A15	68.1869	Distal Intergenic
AT1G58100	TCP8	119.428	Promoter
AT1G58100	TCP8	144.487	Promoter
AT1G58160	JAL15	9.56676	Promoter
AT1G58170	DIR19	140.257	Promoter
AT1G58340	DTX48	123.554	Promoter
AT1G58360	AAP1	8.10415	Promoter
AT1G58420	AT1G58420	10.479	Downstream (2-3kb)
AT1G58430	RXF26	97.1681	Promoter
AT1G59535	NA	184.472	Downstream (1-2kb)
AT1G59640	BPE	3.04796	Promoter
AT1G59660	NUP98B	24.8881	Promoter
AT1G59740	NPF4.3	6.72019	Promoter
AT1G59760	MTR4	5.55394	Promoter
AT1G59830	PP2A1	37.8648	Promoter
AT1G59940	ARR3	36.1908	Promoter
AT1G59970	5MMP	14.5327	Promoter
AT1G60090	BGLU4	4.93796	Intron (AT1G60090.1/AT1G60090, intron 8 of 12)
AT1G60140	TPS10	32.8823	Exon (AT1G60140.1/AT1G60140, exon 2 of 4)
AT1G60230	AT1G60230	9.1878	Promoter
AT1G60270	BGLU6	86.7516	Downstream (1-2kb)
AT1G60380	AT1G60380	153.161	Promoter
AT1G60470	GOLS4	15.9485	Downstream (2-3kb)
AT1G60750	AT1G60750	41.2552	Promoter
AT1G60770	AT1G60770	14.5327	Promoter
AT1G60790	TBL2	6.72019	Promoter
AT1G60790	TBL2	232.556	Promoter
AT1G61080	AT1G61080	6.72019	Exon (AT1G61080.1/AT1G61080, exon 5 of 8)
AT1G61110	NAC025	4.42592	Distal Intergenic
AT1G61570	TIM13	58.9482	Promoter
AT1G61590	PBL15	76.0801	Promoter
AT1G61620	CSU1	183.362	Exon (AT1G61610.1/AT1G61610, exon 5 of 7)
AT1G61620	CSU1	41.2552	Exon (AT1G61610.1/AT1G61610, exon 7 of 7)
AT1G61660	BHLH112	188.962	Distal Intergenic
AT1G61740	AT1G61740	121.484	Downstream (2-3kb)
AT1G61750	CRRSP1	71.9474	Promoter
AT1G61760	AT1G61760	44.7015	Promoter
AT1G61780	AT1G61780	83.4268	Intron (AT1G61770.1/AT1G61770, intron 9 of 9)
AT1G61810	BGLU45	20.3207	Distal Intergenic
AT1G61850	AT1G61850	37.8648	Promoter
AT1G61900	AT1G61900	11.7956	Downstream (<1kb)
AT1G61930	AT1G61930	58.9216	Promoter
AT1G62040	ATG8C	9.38596	Promoter
AT1G62050	AT1G62050	32.8823	Promoter
AT1G62085	AT1G62085	9.1878	Promoter
AT1G62310	AT1G62310	4.42592	Downstream (1-2kb)
AT1G62340	SBT2.4	7.93892	Exon (AT1G62340.1/AT1G62340, exon 6 of 10)
AT1G62380	ACO2	49.9634	Exon (AT1G62380.1/AT1G62380, exon 4 of 4)
AT1G62480	AT1G62480	10.479	Distal Intergenic
AT1G62520	AT1G62520	97.1681	Promoter
AT1G62570	FMOGS-OX4	276.176	Distal Intergenic
AT1G62570	FMOGS-OX4	115.632	Distal Intergenic
AT1G62570	FMOGS-OX4	57.1284	Intron (AT1G62570.1/AT1G62570, intron 2 of 6)
AT1G62710	bVPE	198.089	Promoter
AT1G62730	AT1G62730	14.5327	Promoter
AT1G62770	PMEI9	9.22012	Downstream (<1kb)
AT1G62830	LDL1	266.925	Promoter
AT1G62870	AT1G62870	7.00652	Promoter
AT1G62880	AT1G62880	35.1649	Downstream (2-3kb)
AT1G62940	4CLL1	4.42592	Promoter
AT1G62960	ACS10	9.0896	Promoter
AT1G62970	AT1G62970	17.3782	Exon (AT1G62970.1/AT1G62970, exon 1 of 1)
AT1G62990	KNAT7	117.371	Exon (AT1G62990.1/AT1G62990, exon 3 of 5)
AT1G63000	NRS/ER	9.1878	3' UTR
AT1G63000	NRS/ER	205.526	Promoter
AT1G63030	DREB1E	4.42592	Promoter
AT1G63040	NA	144.487	Promoter
AT1G63090	PP2A11	11.7956	Distal Intergenic
AT1G63160	RFC2	17.3782	Exon (AT1G63160.1/AT1G63160, exon 6 of 7)
AT1G63310	AT1G63310	26.1152	Promoter
AT1G63420	AT1G63420	36.4599	Promoter
AT1G63500	BSK7	195.663	Promoter
AT1G63650	BHLH2	57.1284	Promoter
AT1G63680	ATMURE	66.3225	Exon (AT1G63680.1/AT1G63680, exon 1 of 6)
AT1G63690	SPPL2	5.96081	Downstream (1-2kb)
AT1G63720	AT1G63720	4.93796	Distal Intergenic
AT1G63810	AT1G63810	9.22012	Promoter
AT1G63830	AT1G63830	35.1649	Promoter
AT1G63830	AT1G63830	34.5268	Promoter
AT1G63840	AT1G63840	9.1878	Promoter
AT1G63930	ROH1	48.1958	Promoter
AT1G64030	ATSRP3	127.764	Promoter
AT1G64090	RTNLB3	61.4565	Promoter
AT1G64110	AT1G64110	103.167	Promoter
AT1G64150	PAM71	6.72019	Promoter
AT1G64170	CHX16	4.42592	Promoter
AT1G64280	NPR1	5.55394	Promoter
AT1G64290	AT1G64290	106.913	Exon (AT1G64290.1/AT1G64290, exon 1 of 1)
AT1G64380	ERF061	135.502	Distal Intergenic
AT1G64390	AtGH9C2	17.3782	Promoter
AT1G64390	AtGH9C2	11.5808	Exon (AT1G64390.1/AT1G64390, exon 4 of 8)
AT1G64390	AtGH9C2	24.8881	Exon (AT1G64390.1/AT1G64390, exon 6 of 8)
AT1G64400	LACS3	192.185	Exon (AT1G64400.1/AT1G64400, exon 14 of 17)
AT1G64405	AT1G64405	17.3782	Promoter
AT1G64490	AT1G64490	214.489	Promoter
AT1G64500	AT1G64500	26.1152	Promoter
AT1G64530	NLP6	172.419	Promoter
AT1G64580	AT1G64580	4.42592	Promoter
AT1G64640	ENODL8	140.257	Promoter
AT1G64650	AT1G64650	41.0983	Promoter
AT1G64660	MGL	225.762	Promoter
AT1G64660	MGL	138.154	Exon (AT1G64660.1/AT1G64660, exon 3 of 3)
AT1G64780	AMT1-2	37.5544	Exon (AT1G64780.1/AT1G64780, exon 1 of 1)
AT1G64780	AMT1-2	10.479	Promoter
AT1G64890	AT1G64890	87.3175	Promoter
AT1G65060	4CL3	14.5327	Promoter
AT1G65070	AT1G65070	37.8648	Promoter
AT1G65130	AT1G65130	34.9372	Exon (AT1G65130.1/AT1G65130, exon 1 of 12)
AT1G65340	CYP96A3	46.974	Promoter
AT1G65360	AGL23	37.8648	Promoter
AT1G65430	ARI8	161.138	Promoter
AT1G65450	AT1G65450	48.1958	Promoter
AT1G65620	AS2	223.495	Promoter
AT1G65630	DEGP3	20.5429	Promoter
AT1G65680	EXPB2	5.96081	Promoter
AT1G65820	AT1G65820	17.3782	Promoter
AT1G65910	anac028	15.9485	Exon (AT1G65920.1/AT1G65920, exon 8 of 9)
AT1G65930	CICDH	49.9634	Distal Intergenic
AT1G65960	GAD2	81.3861	Promoter
AT1G65980	PRXIIB	9.1878	Promoter
AT1G66130	AT1G66130	24.8881	Promoter
AT1G66200	ATGSR2	28.9968	Exon (AT1G66200.1/AT1G66200, exon 7 of 10)
AT1G66200	ATGSR2	118.207	Distal Intergenic
AT1G66210	SBT3.16	11.5808	Exon (AT1G66210.1/AT1G66210, exon 6 of 8)
AT1G66220	SBT3.17	15.9485	Exon (AT1G66220.1/AT1G66220, exon 6 of 8)
AT1G66360	CAR2	13.1562	Promoter
AT1G66370	MYB113	6.72019	Distal Intergenic
AT1G66410	CAM4	230.294	Downstream (<1kb)
AT1G66460	AT1G66460	14.3875	Distal Intergenic
AT1G66550	WRKY67	14.0275	Promoter
AT1G66570	SUC7	28.0329	Promoter
AT1G66750	CDKD-2	93.2053	Promoter
AT1G66950	ABCG39	290.057	Promoter
AT1G66950	ABCG39	57.1284	Exon (AT1G66950.1/AT1G66950, exon 5 of 20)
AT1G66970	SVL2	131.859	Exon (AT1G66970.1/AT1G66970, exon 3 of 8)
AT1G67020	AT1G67020	29.6347	Promoter
AT1G67040	AT1G67040	53.521	Promoter
AT1G67110	CYP735A2	129.776	Downstream (<1kb)
AT1G67110	CYP735A2	4.42592	Exon (AT1G67120.1/AT1G67120, exon 61 of 75)
AT1G67300	AT1G67300	48.1958	Exon (AT1G67310.1/AT1G67310, exon 11 of 13)
AT1G67310	CAMTA4	55.3234	Promoter
AT1G67420	AT1G67420	6.72019	Exon (AT1G67420.2/AT1G67420, exon 8 of 20)
AT1G67490	GCS1	10.3929	Promoter
AT1G67570	AT1G67570	115.326	Exon (AT1G67560.1/AT1G67560, exon 9 of 9)
AT1G67570	AT1G67570	28.0329	Promoter
AT1G67620	AT1G67620	5.55394	Promoter
AT1G67710	ARR11	174.602	Promoter
AT1G67710	ARR11	53.521	Distal Intergenic
AT1G67770	TEL2	81.7793	Promoter
AT1G67860	AT1G67860	142.373	Promoter
AT1G67920	AT1G67920	6.72019	Promoter
AT1G67950	AT1G67950	79.605	Promoter
AT1G68010	HPR	14.5327	Promoter
AT1G68040	AT1G68040	9.1878	Exon (AT1G68040.1/AT1G68040, exon 2 of 3)
AT1G68060	MAP70.1	252.415	Promoter
AT1G68140	AT1G68140	11.7956	Downstream (<1kb)
AT1G68220	AT1G68220	280.803	Promoter
AT1G68270	AEE22	97.1681	Promoter
AT1G68400	AT1G68400	6.72019	Exon (AT1G68410.2/AT1G68410, exon 8 of 9)
AT1G68470	GT17	232.556	Promoter
AT1G68480	JAG	33.4356	Promoter
AT1G68480	JAG	30.9806	Distal Intergenic
AT1G68500	AT1G68500	9.1878	Distal Intergenic
AT1G68500	AT1G68500	84.9538	Promoter
AT1G68520	COL6	34.5268	Promoter
AT1G68560	XYL1	252.415	Distal Intergenic
AT1G68570	NPF3.1	53.521	Promoter
AT1G68570	NPF3.1	9.1878	Promoter
AT1G68580	AT1G68580	4.93796	Promoter
AT1G68585	AT1G68585	181.164	Promoter
AT1G68600	ALMT5	9.1878	Promoter
AT1G68640	PAN	17.3782	Exon (AT1G68640.1/AT1G68640, exon 6 of 11)
AT1G68760	NUDT1	31.248	Promoter
AT1G68795	CLE12	241.738	Promoter
AT1G68840	RAV2	237.101	Promoter
AT1G68940	AT1G68940	101.159	Promoter
AT1G69030	AT1G69030	91.2379	Promoter
AT1G69030	AT1G69030	130.82	Distal Intergenic
AT1G69080	AT1G69080	44.3483	Promoter
AT1G69080	AT1G69080	54.5967	Downstream (2-3kb)
AT1G69160	AT1G69160	13.1562	Distal Intergenic
AT1G69230	SP1L2	8.10415	Promoter
AT1G69260	AFP1	49.0425	Promoter
AT1G69270	RPK1	4.42592	Downstream (<1kb)
AT1G69310	WRKY57	95.8189	Intron (AT1G69310.1/AT1G69310, intron 3 of 4)
AT1G69450	AT1G69450	36.1908	Downstream (<1kb)
AT1G69480	PHO1-H10	14.5327	Promoter
AT1G69550	AT1G69550	5.96081	Distal Intergenic
AT1G69580	AT1G69580	52.2948	Distal Intergenic
AT1G69680	AT1G69680	8.10415	Distal Intergenic
AT1G69700	HVA22C	9.1878	Downstream (2-3kb)
AT1G69700	HVA22C	37.8648	Promoter
AT1G69780	ATHB-13	41.0983	Exon (AT1G69780.1/AT1G69780, exon 3 of 3)
AT1G69830	AMY3	9.1878	Exon (AT1G69830.1/AT1G69830, exon 7 of 13)
AT1G69830	AMY3	5.55394	Promoter
AT1G69830	AMY3	4.42592	Promoter
AT1G69860	NPF2.14	20.3207	Exon (AT1G69860.1/AT1G69860, exon 4 of 4)
AT1G69870	NPF2.13	13.1562	Distal Intergenic
AT1G69870	NPF2.13	153.002	Intron (AT1G69870.1/AT1G69870, intron 2 of 3)
AT1G69880	TRX8	5.55394	Exon (AT1G69870.1/AT1G69870, exon 4 of 4)
AT1G69880	TRX8	20.3207	Exon (AT1G69870.1/AT1G69870, exon 4 of 4)
AT1G70140	FH8	42.9758	Promoter
AT1G70150	AT1G70150	97.1681	Promoter
AT1G70210	CYCD1-1	7.93892	Downstream (2-3kb)
AT1G70230	AXY4	230.294	Exon (AT1G70230.1/AT1G70230, exon 2 of 2)
AT1G70250	AT1G70250	72.5845	Exon (AT1G70250.1/AT1G70250, exon 6 of 6)
AT1G70370	PGL3	139.39	Exon (AT1G70370.2/AT1G70370, exon 2 of 3)
AT1G70370	PGL3	32.8823	Promoter
AT1G70370	PGL3	9.1878	Distal Intergenic
AT1G70400	AT1G70400	13.1562	Promoter
AT1G70460	PERK13	6.72019	Distal Intergenic
AT1G70710	CEL1	36.1908	3' UTR
AT1G70710	CEL1	42.6637	Promoter
AT1G70730	PGM2	6.72019	Exon (AT1G70730.1/AT1G70730, exon 12 of 18)
AT1G70730	PGM2	45.8307	Promoter
AT1G70830	MLP28	14.3875	Promoter
AT1G70830	MLP28	161.589	Downstream (<1kb)
AT1G70910	DEP	133.955	Promoter
AT1G70920	ATHB-X	66.5351	Promoter
AT1G70940	PIN3	14.5327	Promoter
AT1G71020	PUB10	42.6291	Downstream (<1kb)
AT1G71050	HIPP20	17.3782	Promoter
AT1G71130	ERF070	31.248	Promoter
AT1G71340	GDPD4	246.024	Promoter
AT1G71380	CEL3	81.4952	Promoter
AT1G71410	AT1G71410	136.047	Promoter
AT1G71440	TFCE	11.7956	Promoter
AT1G71480	AT1G71480	21.8205	Promoter
AT1G71490	PCMP-E67	46.4446	Promoter
AT1G71690	AT1G71690	192.185	Exon (AT1G71690.1/AT1G71690, exon 2 of 2)
AT1G71691	AT1G71691	5.55394	Promoter
AT1G71696	SOL1	315.597	Promoter
AT1G71697	CK1	6.72019	Promoter
AT1G71720	AT1G71720	95.8189	Promoter
AT1G71730	AT1G71730	29.6347	Promoter
AT1G71750	HGPT	14.5327	Promoter
AT1G71850	AT1G71850	150.871	Promoter
AT1G71870	DTX54	5.96081	Distal Intergenic
AT1G71880	SUC1	44.7015	Promoter
AT1G71890	SUC5	7.93892	Promoter
AT1G71950	AT1G71950	181.164	Promoter
AT1G71980	RMR2	55.3234	Exon (AT1G71980.1/AT1G71980, exon 3 of 4)
AT1G72000	INVF	4.42592	Exon (AT1G71990.1/AT1G71990, exon 3 of 3)
AT1G72040	AT1G72040	24.8881	Promoter
AT1G72070	AT1G72070	12.0439	Promoter
AT1G72100	AT1G72100	170.248	Promoter
AT1G72140	NPF5.12	82.8524	Promoter
AT1G72160	PATL3	133.955	Promoter
AT1G72240	AT1G72240	51.7375	Promoter
AT1G72300	PSY1R	9.1878	Exon (AT1G72300.1/AT1G72300, exon 1 of 1)
AT1G72430	SAUR78	15.7835	Promoter
AT1G72470	ATEXO70D1	11.5808	Promoter
AT1G72500	AT1G72500	34.5268	Promoter
AT1G72520	LOX4	255.41	Promoter
AT1G72530	AT1G72530	14.5327	Promoter
AT1G72700	ALA5	4.42592	Promoter
AT1G72760	AT1G72760	30.4652	Exon (AT1G72760.1/AT1G72760, exon 9 of 10)
AT1G72820	AT1G72820	9.1878	Downstream (<1kb)
AT1G73030	CHMP1B	23.3457	Promoter
AT1G73180	AT1G73180	53.9339	Promoter
AT1G73190	TIP3-1	172.419	Exon (AT1G73200.1/AT1G73200, exon 7 of 7)
AT1G73200	AT1G73200	32.8823	Downstream (<1kb)
AT1G73240	AT1G73240	26.1152	Promoter
AT1G73350	AT1G73350	145.269	Exon (AT1G73360.1/AT1G73360, exon 10 of 10)
AT1G73360	HDG11	51.7375	Promoter
AT1G73480	AT1G73480	146.613	3' UTR
AT1G73530	ORRM6	15.9485	Promoter
AT1G73540	NUDT21	57.1284	Promoter
AT1G73610	AT1G73610	146.613	Exon (AT1G73610.1/AT1G73610, exon 4 of 5)
AT1G73680	ALPHA DOX2	181.164	Promoter
AT1G73840	ESP1	15.9485	Promoter
AT1G73850	AT1G73850	6.72019	Exon (AT1G73860.1/AT1G73860, exon 19 of 20)
AT1G73860	KIN14P	157.149	Exon (AT1G73860.1/AT1G73860, exon 12 of 20)
AT1G73870	COL7	235.384	Promoter
AT1G73920	AT1G73920	23.1301	Promoter
AT1G73930	AT1G73930	18.8407	Exon (AT1G73930.1/AT1G73930, exon 1 of 3)
AT1G73940	AT1G73940	9.1878	Promoter
AT1G73960	TAF2	15.9485	Promoter
AT1G74000	SSL11	9.1878	Exon (AT1G73990.1/AT1G73990, exon 12 of 13)
AT1G74000	SSL11	14.5327	Exon (AT1G74000.1/AT1G74000, exon 3 of 3)
AT1G74000	SSL11	253.119	Exon (AT1G74000.1/AT1G74000, exon 2 of 3)
AT1G74010	AT1G74010	133.955	Promoter
AT1G74020	SSL12	57.2447	Exon (AT1G74020.1/AT1G74020, exon 2 of 3)
AT1G74110	CYP78A10	195.663	Promoter
AT1G74190	AtRLP15	110.656	3' UTR
AT1G74260	PUR4	5.55394	Exon (AT1G74260.1/AT1G74260, exon 4 of 5)
AT1G74330	AT1G74330	10.479	Promoter
AT1G74340	DPMS2	17.3782	Promoter
AT1G74380	XXT5	71.9474	Promoter
AT1G74410	ATL24	10.479	Promoter
AT1G74410	ATL24	28.0329	Promoter
AT1G74520	HVA22A	123.928	Promoter
AT1G74640	AT1G74640	112.317	Distal Intergenic
AT1G74680	AT1G74680	4.93796	Promoter
AT1G74690	IQD31	17.8703	Promoter
AT1G74710	EDS16	12.0439	Exon (AT1G74710.1/AT1G74710, exon 5 of 13)
AT1G74730	AT1G74730	9.22012	Promoter
AT1G74810	BOR5	3.04796	Promoter
AT1G74940	FLZ13	14.5327	Promoter
AT1G74960	KAS2	11.7956	Promoter
AT1G75030	ATLP-3	91.2379	Promoter
AT1G75050	AT1G75050	181.164	Promoter
AT1G75100	JAC1	34.5268	Promoter
AT1G75200	TYW1	11.7956	Promoter
AT1G75240	ZHD5	10.479	Promoter
AT1G75250	ATRL6	26.7303	Downstream (<1kb)
AT1G75360	AT1G75360	142.373	Promoter
AT1G75370	AT1G75370	139.396	Downstream (<1kb)
AT1G75450	CKX5	44.7015	Exon (AT1G75450.1/AT1G75450, exon 4 of 5)
AT1G75450	CKX5	77.6544	Promoter
AT1G75540	BBX21	120.11	Promoter
AT1G75600	AT1G75600	20.3207	Promoter
AT1G75670	AT1G75670	9.1878	Promoter
AT1G75680	AtGH9B7	31.248	Promoter
AT1G75680	AtGH9B7	6.72019	Promoter
AT1G75760	AT1G75760	6.72019	Downstream (<1kb)
AT1G75760	AT1G75760	89.2764	Promoter
AT1G75770	AT1G75770	157.285	Promoter
AT1G75800	AT1G75800	17.3782	Promoter
AT1G75810	AT1G75810	6.72019	Exon (AT1G75800.1/AT1G75800, exon 3 of 3)
AT1G75830	PDF1.1	41.2552	Downstream (2-3kb)
AT1G75860	AT1G75860	178.974	Promoter
AT1G75880	EXL1	36.1908	Exon (AT1G75880.2/AT1G75880, exon 3 of 5)
AT1G76020	AT1G76020	4.42592	Promoter
AT1G76080	CDSP32	88.5495	Exon (AT1G76080.1/AT1G76080, exon 2 of 2)
AT1G76160	sks5	83.4268	Promoter
AT1G76180	ERD14	28.0329	Promoter
AT1G76185	AT1G76185	121.484	Promoter
AT1G76270	OFUT16	6.72019	Promoter
AT1G76430	PHT1-9	13.1562	Promoter
AT1G76500	AHL29	131.859	Promoter
AT1G76580	AT1G76580	9.22012	Distal Intergenic
AT1G76580	AT1G76580	114.421	Distal Intergenic
AT1G76580	AT1G76580	13.1562	Promoter
AT1G76590	AT1G76590	6.72019	Promoter
AT1G76630	SKI3	31.248	Promoter
AT1G76670	URGT1	232.556	Promoter
AT1G76820	AT1G76820	31.248	Exon (AT1G76820.1/AT1G76820, exon 2 of 13)
AT1G76870	AT1G76870	88.5495	Distal Intergenic
AT1G76880	AT1G76880	13.1562	Promoter
AT1G76910	AT1G76910	119.428	Distal Intergenic
AT1G76920	SKIP15	125.841	Promoter
AT1G77110	PIN6	6.72019	Promoter
AT1G77200	ERF037	9.1878	Promoter
AT1G77260	AT1G77260	112.547	Promoter
AT1G77280	AT1G77280	7.93892	Exon (AT1G77280.1/AT1G77280, exon 2 of 11)
AT1G77300	EFS	9.1878	Distal Intergenic
AT1G77330	AT1G77330	6.37405	Downstream (2-3kb)
AT1G77340	AT1G77340	51.9776	Downstream (<1kb)
AT1G77410	BGAL16	28.0329	Promoter
AT1G77440	PBC2	135.502	Promoter
AT1G77450	NAC032	73.843	Downstream (2-3kb)
AT1G77470	RFC5	62.616	Promoter
AT1G77480	AT1G77480	21.8205	Promoter
AT1G77500	AT1G77500	117.371	Promoter
AT1G77500	AT1G77500	34.5268	Exon (AT1G77500.1/AT1G77500, exon 1 of 4)
AT1G77600	AT1G77600	101.159	Promoter
AT1G77680	SOV	6.72019	Promoter
AT1G77680	SOV	206.013	Promoter
AT1G77710	AT1G77710	239.621	Promoter
AT1G77730	AT1G77730	189.968	Promoter
AT1G77730	AT1G77730	28.0329	Distal Intergenic
AT1G77760	NIA1	34.5268	Distal Intergenic
AT1G77790	AT1G77790	4.42592	Exon (AT1G77790.1/AT1G77790, exon 2 of 2)
AT1G77830	AT1G77830	70.8519	Promoter
AT1G77850	ARF17	23.3457	Promoter
AT1G77870	MUB5	15.9485	Promoter
AT1G77940	RPL30B	17.2107	Promoter
AT1G78010	AT1G78010	193.315	Promoter
AT1G78010	AT1G78010	143.595	Promoter
AT1G78040	AT1G78040	9.1878	Promoter
AT1G78070	AT1G78070	206.013	Promoter
AT1G78120	TPR12	23.3457	Promoter
AT1G78120	TPR12	4.42592	Distal Intergenic
AT1G78120	TPR12	14.0275	Distal Intergenic
AT1G78240	QUA2	181.164	Distal Intergenic
AT1G78240	QUA2	48.1958	Distal Intergenic
AT1G78260	AT1G78260	39.5556	Promoter
AT1G78270	UGT85A4	41.2552	Promoter
AT1G78310	VQ9	271.548	Promoter
AT1G78530	AT1G78530	24.8881	Promoter
AT1G78630	RPL13	218.981	Promoter
AT1G78700	BEH4	87.3175	Promoter
AT1G78770	APC6	278.507	Promoter
AT1G78780	AT1G78780	5.55394	Promoter
AT1G78810	AT1G78810	12.7873	Exon (AT1G78810.1/AT1G78810, exon 2 of 4)
AT1G78980	SRF5	136.047	Exon (AT1G78980.1/AT1G78980, exon 15 of 15)
AT1G78990	AT1G78990	10.479	Exon (AT1G78990.1/AT1G78990, exon 2 of 2)
AT1G79030	AT1G79030	11.7956	Promoter
AT1G79170	AT1G79170	41.2552	Promoter
AT1G79280	NUA	91.2379	Promoter
AT1G79410	2005-10-01	77.6544	Exon (AT1G79400.1/AT1G79400, exon 4 of 4)
AT1G79430	APL	5.55394	Exon (AT1G79430.1/AT1G79430, exon 5 of 5)
AT1G79430	APL	5.55394	Promoter
AT1G79440	ALDH5F1	3.04796	Intron (AT1G79440.1/AT1G79440, intron 7 of 19)
AT1G79470	IMPDH	17.3782	Exon (AT1G79480.1/AT1G79480, exon 2 of 3)
AT1G79500	KDSA1	6.72019	Promoter
AT1G79560	FTSH12	5.55394	Exon (AT1G79560.1/AT1G79560, exon 11 of 19)
AT1G79560	FTSH12	10.479	Exon (AT1G79560.1/AT1G79560, exon 16 of 19)
AT1G79600	ABC1K3	58.9482	Promoter
AT1G79600	ABC1K3	5.4799	Promoter
AT1G79630	AT1G79630	11.7956	Promoter
AT1G79650	RAD23	127.764	Promoter
AT1G79730	VIP2	174.602	Promoter
AT1G79750	NADP-ME4	232.556	Promoter
AT1G80060	AT1G80060	49.9634	Promoter
AT1G80100	AHP6	91.2379	Promoter
AT1G80130	AT1G80130	290.057	Promoter
AT1G80130	AT1G80130	185.337	Promoter
AT1G80180	AT1G80180	17.3782	Promoter
AT1G80230	COX5B-2	10.479	Promoter
AT1G80330	GA3OX4	53.521	Promoter
AT1G80340	GA3OX2	5.55394	Exon (AT1G80340.1/AT1G80340, exon 2 of 2)
AT1G80580	ERF084	97.1681	Promoter
AT1G80600	WIN1	60.7752	Promoter
AT1G80760	NIP6-1	170.248	Exon (AT1G80760.1/AT1G80760, exon 3 of 5)
AT1G80780	AT1G80780	51.7375	Exon (AT1G80770.1/AT1G80770, exon 8 of 13)
AT1G80780	AT1G80780	5.55394	Promoter
AT1G80840	WRKY40	111.247	Distal Intergenic
AT1G80850	AT1G80850	109.215	Promoter
AT1G80930	AT1G80930	9.1878	Promoter
AT1G80960	AT1G80960	37.8648	Exon (AT1G80960.2/AT1G80960, exon 6 of 7)
AT2G01070	AT2G01070	144.487	Promoter
AT2G01080	AT2G01080	4.42592	Promoter
AT2G01110	TATC	10.479	Exon (AT2G01110.1/AT2G01110, exon 4 of 4)
AT2G01150	RHA2B	73.843	Promoter
AT2G01190	AT2G01190	5.55394	Promoter
AT2G01240	AT2G01240	88.5495	Downstream (1-2kb)
AT2G01240	AT2G01240	3.04796	Downstream (1-2kb)
AT2G01420	PIN4	119.428	Exon (AT2G01420.1/AT2G01420, exon 2 of 6)
AT2G01420	PIN4	17.3782	Promoter
AT2G01480	ESMD1	11.6735	Promoter
AT2G01580	AT2G01580	109.215	Downstream (1-2kb)
AT2G01610	AT2G01610	232.556	Promoter
AT2G01640	AT2G01640	14.5327	Promoter
AT2G01680	AT2G01680	96.0076	Distal Intergenic
AT2G01680	AT2G01680	81.4952	Promoter
AT2G01720	OST1B	151.49	Promoter
AT2G01735	RIE1	5.55394	Promoter
AT2G01735	RIE1	9.1878	Promoter
AT2G01940	SGR5	7.93892	Promoter
AT2G01960	TET14	31.248	Promoter
AT2G01970	TMN3	214.357	Promoter
AT2G01990	AT2G01990	205.526	Downstream (<1kb)
AT2G01990	AT2G01990	18.8407	Promoter
AT2G02080	IDD4	28.0329	Exon (AT2G02080.1/AT2G02080, exon 4 of 4)
AT2G02140	PDF2.6	51.7375	Promoter
AT2G02180	TOM3	91.2379	Promoter
AT2G02560	CAND1	21.8205	Promoter
AT2G02680	AT2G02680	9.22012	Promoter
AT2G02680	AT2G02680	8.10415	Exon (AT2G02680.1/AT2G02680, exon 1 of 2)
AT2G02710	TLP1	91.2379	3' UTR
AT2G02710	TLP1	6.72019	Promoter
AT2G02810	UTR1	24.8881	Promoter
AT2G02850	ARPN	26.1152	Promoter
AT2G03090	EXPA15	6.64642	Distal Intergenic
AT2G03320	AT2G03320	117.371	Promoter
AT2G03340	WRKY3	176.783	Promoter
AT2G03710	AGL3	6.72019	Promoter
AT2G03840	TET13	3.97915	Promoter
AT2G03890	PI4KG7	13.1562	Promoter
AT2G04240	XERICO	9.11183	Promoter
AT2G04280	AT2G04280	8.10415	Exon (AT2G04270.1/AT2G04270, exon 12 of 14)
AT2G04360	AT2G04360	3.97915	Promoter
AT2G04550	IBR5	111.247	3' UTR
AT2G04680	AT2G04680	79.1267	Promoter
AT2G04780	FLA7	13.1562	Promoter
AT2G04790	AT2G04790	64.4624	Promoter
AT2G04795	AT2G04795	6.37405	Promoter
AT2G05170	VPS11	4.93796	Promoter
AT2G05260	AT2G05260	7.02395	Promoter
AT2G05500	NA	21.8205	Promoter
AT2G05580	AT2G05580	16.5703	Promoter
AT2G05580	AT2G05580	61.2191	Promoter
AT2G05790	AT2G05790	99.4905	Exon (AT2G05790.1/AT2G05790, exon 2 of 3)
AT2G06500	AT2G06500	4.42592	Promoter
AT2G06850	XTH4	133.955	Distal Intergenic
AT2G07360	AT2G07360	139.396	Promoter
AT2G07673	AT2G07673	38.5685	Promoter
AT2G07673	AT2G07673	56.8863	Promoter
AT2G07691	AT2G07691	13.8547	Promoter
AT2G07708	AT2G07708	37.9084	Promoter
AT2G07715	AT2G07715	18.0176	Intron (AT2G07715.1/AT2G07715, intron 2 of 2)
AT2G07716	NA	185.362	3' UTR
AT2G07718	AT2G07718	151.029	Exon (AT2G07717.1/AT2G07717, exon 1 of 1)
AT2G07719	AT2G07719	64.3815	Downstream (<1kb)
AT2G07723	NA	26.6233	Exon (AT2G07723.1/AT2G07723, exon 1 of 1)
AT2G07680	ATMRP11	93.2053	Exon (AT2G07680.1/AT2G07680, exon 11 of 33)
AT2G12400	AT2G12400	20.3207	Downstream (1-2kb)
AT2G13150	AT2G13150	9.1878	Distal Intergenic
AT2G13370	CHR5	129.776	Promoter
AT2G13440	AT2G13440	67.5562	Promoter
AT2G13610	ABCG5	250.815	Promoter
AT2G13660	AT2G13660	208.084	Promoter
AT2G13950	AT2G13950	10.3929	Promoter
AT2G14050	MCM9	20.3207	Promoter
AT2G14080	AT2G14080	4.42592	Promoter
AT2G14120	DRP3B	207.449	Promoter
AT2G14270	AT2G14270	10.3929	Downstream (2-3kb)
AT2G14410	NA	4.42592	Exon (AT2G14410.1/AT2G14410, exon 1 of 1)
AT2G14410	NA	44.3483	Downstream (1-2kb)
AT2G14530	TBL13	55.1823	Exon (AT2G14530.1/AT2G14530, exon 6 of 6)
AT2G14960	GH3.1	14.3875	Exon (AT2G14960.1/AT2G14960, exon 3 of 3)
AT2G14960	GH3.1	69.1198	Promoter
AT2G15050	LTP7	199.791	Promoter
AT2G15080	AtRLP19	10.6254	Exon (AT2G15080.1/AT2G15080, exon 1 of 2)
AT2G15270	AT2G15270	17.3782	Promoter
AT2G15300	AT2G15300	101.159	Exon (AT2G15300.1/AT2G15300, exon 1 of 2)
AT2G15320	AT2G15320	13.1562	3' UTR
AT2G15320	AT2G15320	51.7375	Promoter
AT2G15325	LTP9	15.9485	Downstream (<1kb)
AT2G15560	AT2G15560	17.8703	Downstream (<1kb)
AT2G15640	AT2G15640	159.439	Promoter
AT2G15970	COR413PM1	114.421	Promoter
AT2G15970	COR413PM1	75.7422	Promoter
AT2G16230	AT2G16230	125.62	Promoter
AT2G16360	AT2G16360	271.548	Promoter
AT2G16440	MCM4	3.04796	Promoter
AT2G16595	AT2G16595	5.51527	Promoter
AT2G16600	CYP19-1	198.835	Promoter
AT2G16660	AT2G16660	21.8205	Promoter
AT2G16700	ADF5	28.9968	Promoter
AT2G16710	AT2G16710	55.3234	Distal Intergenic
AT2G16760	AT2G16760	146.613	Promoter
AT2G16760	AT2G16760	9.1878	Distal Intergenic
AT2G16780	MSI2	176.783	Promoter
AT2G16790	AT2G16790	212.241	Promoter
AT2G16810	FBX8	18.8407	Promoter
AT2G16990	AT2G16990	34.5268	Promoter
AT2G17280	PGM	70.0647	Promoter
AT2G17300	AT2G17300	5.55394	Promoter
AT2G17450	ATL44	235.384	Promoter
AT2G17520	IRE1A	99.2287	Promoter
AT2G17680	AT2G17680	10.479	Promoter
AT2G17840	ERD7	216.733	Promoter
AT2G17860	AT2G17860	11.7956	Promoter
AT2G17880	AT2G17880	29.6347	Downstream (<1kb)
AT2G17880	AT2G17880	51.7375	Promoter
AT2G17950	WUS	93.2053	Promoter
AT2G18010	SAUR10	23.3457	Promoter
AT2G18190	AT2G18190	6.72019	Promoter
AT2G18280	TULP2	39.5556	Promoter
AT2G18340	AT2G18340	4.42592	Exon (AT2G18330.1/AT2G18330, exon 6 of 8)
AT2G18350	ZHD6	81.4952	Downstream (1-2kb)
AT2G18480	PLT3	62.616	Promoter
AT2G18500	OFP7	264.625	Promoter
AT2G18510	emb2444	5.55394	Promoter
AT2G18640	GGPP4	11.7956	Promoter
AT2G18690	AT2G18690	150.871	Distal Intergenic
AT2G18700	TPS11	9.1878	Promoter
AT2G18760	CHR8	6.72019	Promoter
AT2G18890	AT2G18890	68.1869	Intron (AT2G18890.1/AT2G18890, intron 6 of 6)
AT2G19000	AT2G19000	17.3782	Promoter
AT2G19200	NA	12.7873	Exon (AT2G19210.1/AT2G19210, exon 13 of 13)
AT2G19300	AT2G19300	4.42592	Promoter
AT2G19360	AT2G19360	28.9968	Exon (AT2G19360.1/AT2G19360, exon 4 of 8)
AT2G19450	DGAT1	11.6735	Promoter
AT2G19450	DGAT1	32.8823	Promoter
AT2G19460	AT2G19460	113.282	Downstream (<1kb)
AT2G19500	CKX2	93.2053	Exon (AT2G19500.1/AT2G19500, exon 5 of 5)
AT2G19630	AT2G19630	16.5703	Promoter
AT2G19650	AT2G19650	9.1878	Promoter
AT2G19660	AT2G19660	44.2452	Promoter
AT2G19770	PRO4	201.868	Promoter
AT2G19780	AT2G19780	11.7956	Promoter
AT2G19980	AT2G19980	53.1152	Downstream (<1kb)
AT2G20000	CDC27B	70.0647	Promoter
AT2G20010	AT2G20010	2.40347	Exon (AT2G20010.1/AT2G20010, exon 3 of 6)
AT2G20060	AT2G20060	203.29	Distal Intergenic
AT2G20110	AT2G20110	68.1869	Promoter
AT2G20180	PIF1	20.3207	Promoter
AT2G20210	AT2G20210	9.22012	Exon (AT2G20210.1/AT2G20210, exon 9 of 16)
AT2G20370	MUR3	292.408	Promoter
AT2G20430	RIC6	129.776	Exon (AT2G20430.1/AT2G20430, exon 3 of 3)
AT2G20630	PPC3-1.2	47.4351	Promoter
AT2G20660	RALFL14	91.2379	Promoter
AT2G20680	MAN2	105.174	Promoter
AT2G20720	AT2G20720	17.3782	Exon (AT2G20720.1/AT2G20720, exon 2 of 2)
AT2G20740	TOM2AH3	16.5703	Promoter
AT2G20750	EXPB1	23.3457	Promoter
AT2G20750	EXPB1	9.1878	Promoter
AT2G20750	EXPB1	11.7956	Exon (AT2G20750.1/AT2G20750, exon 4 of 4)
AT2G20810	GAUT10	10.479	Promoter
AT2G20880	ERF053	156.759	Promoter
AT2G20890	THF1	103.167	Promoter
AT2G20950	AT2G20950	79.5703	Promoter
AT2G21070	FIO1	13.013	Promoter
AT2G21080	AT2G21080	4.42592	Promoter
AT2G21130	CYP19-2	99.4905	Promoter
AT2G21140	PRP2	11.7956	Promoter
AT2G21150	XCT	8.19385	Promoter
AT2G21180	AT2G21180	24.3103	Promoter
AT2G21230	AT2G21230	228.021	Promoter
AT2G21290	AT2G21290	6.72019	Exon (AT2G21300.2/AT2G21300, exon 15 of 15)
AT2G21330	FBA1	11.7956	Promoter
AT2G21385	AT2G21385	14.5327	Promoter
AT2G21420	AT2G21420	44.7015	Promoter
AT2G21480	AT2G21480	20.3207	Exon (AT2G21480.1/AT2G21480, exon 1 of 1)
AT2G21490	LEA	17.3782	Promoter
AT2G21610	PE11	9.22012	Exon (AT2G21610.1/AT2G21610, exon 4 of 5)
AT2G21710	MTERF2	45.8307	Promoter
AT2G21830	AT2G21830	155.15	Exon (AT2G21830.1/AT2G21830, exon 3 of 3)
AT2G21910	CYP96A5	129.776	Promoter
AT2G21920	AT2G21920	136.047	Intron (AT2G21920.1/AT2G21920, intron 1 of 4)
AT2G21940	SK1	23.2975	Promoter
AT2G21990	AT2G21990	172.419	Promoter
AT2G22010	RKP	250.109	Promoter
AT2G22125	CSI1	216.453	Promoter
AT2G22190	TPPE	13.1562	Distal Intergenic
AT2G22190	TPPE	36.1908	Distal Intergenic
AT2G22290	RABH1D	170.248	Promoter
AT2G22290	RABH1D	28.0329	Promoter
AT2G22340	AT2G22340	228.021	Promoter
AT2G22480	PFK5	9.1878	Promoter
AT2G22500	PUMP5	9.1878	Promoter
AT2G22590	UGT91A1	31.9392	Promoter
AT2G22590	UGT91A1	253.119	Promoter
AT2G22680	WAVH1	31.248	Exon (AT2G22680.1/AT2G22680, exon 1 of 1)
AT2G22810	ACS4	37.8648	Promoter
AT2G22890	FAD4L2	11.7956	Promoter
AT2G22900	GT7	208.084	Promoter
AT2G22910	NAGS1	11.7956	Promoter
AT2G22920	SCPL12	5.55394	Intron (AT2G22920.3/AT2G22920, intron 3 of 10)
AT2G23100	AT2G23100	172.419	Exon (AT2G23100.1/AT2G23100, exon 1 of 1)
AT2G23120	AT2G23120	13.1562	Promoter
AT2G23140	AT2G23140	44.7015	Exon (AT2G23140.2/AT2G23140, exon 4 of 5)
AT2G23150	NRAMP3	5.55394	Promoter
AT2G23310	RER1C	87.3175	Promoter
AT2G23320	WRKY15	35.606	Promoter
AT2G23340	ERF008	34.5268	Distal Intergenic
AT2G23340	ERF008	6.72019	Promoter
AT2G23350	PAB4	185.556	Promoter
AT2G23390	AT2G23390	9.1878	Promoter
AT2G23540	AT2G23540	121.484	Downstream (1-2kb)
AT2G23550	ATMES6	17.3782	Downstream (<1kb)
AT2G23560	MES7	14.5327	Promoter
AT2G23640	RTNLB13	115.326	Promoter
AT2G23690	AT2G23690	97.1681	Promoter
AT2G23770	LYK4	10.479	Promoter
AT2G23900	AT2G23900	67.4032	Exon (AT2G23900.1/AT2G23900, exon 5 of 5)
AT2G24010	scpl23	13.1562	Exon (AT2G24000.1/AT2G24000, exon 6 of 8)
AT2G24190	AT2G24190	24.8881	Promoter
AT2G24255	AT2G24255	146.613	Exon (AT2G24255.1/AT2G24255, exon 2 of 3)
AT2G24260	BHLH66	239.621	Exon (AT2G24260.1/AT2G24260, exon 6 of 6)
AT2G24310	AT2G24310	36.4599	Promoter
AT2G24420	AT2G24420	91.2379	Promoter
AT2G24500	REIL2	6.72019	Promoter
AT2G24560	AT2G24560	271.548	Promoter
AT2G24560	AT2G24560	13.1562	Distal Intergenic
AT2G24630	CSLC8	161.589	Exon (AT2G24630.1/AT2G24630, exon 6 of 6)
AT2G24630	CSLC8	20.3207	Promoter
AT2G24640	UBP19	83.4268	Promoter
AT2G24762	GDU4	34.5268	Promoter
AT2G24790	COL3	11.7956	Promoter
AT2G25010	MAIL1	6.72019	Promoter
AT2G25060	ENODL14	66.3225	Promoter
AT2G25110	SDF2	34.5268	Distal Intergenic
AT2G25200	AT2G25200	9.1878	Promoter
AT2G25230	MYB100	148.735	Promoter
AT2G25280	AT2G25280	37.8648	Exon (AT2G25290.2/AT2G25290, exon 1 of 3)
AT2G25430	AT2G25430	6.72019	Promoter
AT2G25490	EBF1	11.7956	Promoter
AT2G25510	AT2G25510	18.8407	Distal Intergenic
AT2G25730	AT2G25730	4.93796	Intron (AT2G25730.2/AT2G25730, intron 9 of 35)
AT2G25760	AT2G25760	97.1681	Downstream (<1kb)
AT2G25760	AT2G25760	210.173	Promoter
AT2G25780	AT2G25780	4.42592	Distal Intergenic
AT2G25800	AT2G25800	6.72019	Promoter
AT2G25830	AT2G25830	55.7399	Downstream (<1kb)
AT2G25900	ATCTH	32.8823	Promoter
AT2G25910	AT2G25910	159.439	Promoter
AT2G25950	AT2G25950	24.8881	Promoter
AT2G26040	PYL2	290.057	Promoter
AT2G26240	FAX7	107.194	Promoter
AT2G26290	PBL12	7.93892	Promoter
AT2G26330	ERECTA	15.9485	Promoter
AT2G26410	Iqd4	11.7956	Downstream (1-2kb)
AT2G26580	YAB5	142.373	Promoter
AT2G26640	KCS11	103.167	Exon (AT2G26640.1/AT2G26640, exon 2 of 2)
AT2G26670	HO1	81.4952	Exon (AT2G26660.1/AT2G26660, exon 3 of 3)
AT2G26690	NPF6.2	144.487	Distal Intergenic
AT2G26720	AT2G26720	60.7752	Promoter
AT2G26730	AT2G26730	79.5703	Promoter
AT2G26730	AT2G26730	121.484	Intron (AT2G26730.1/AT2G26730, intron 1 of 1)
AT2G26800	HMGCL	9.11183	Promoter
AT2G26820	ATPP2-A3	83.4268	Promoter
AT2G26830	EMB1187	9.22012	Exon (AT2G26820.1/AT2G26820, exon 7 of 7)
AT2G26830	EMB1187	20.7693	Promoter
AT2G26870	NPC2	161.589	Promoter
AT2G26910	ABCG32	17.3782	Promoter
AT2G26910	ABCG32	13.1562	Exon (AT2G26910.1/AT2G26910, exon 12 of 24)
AT2G26920	AT2G26920	70.8519	Promoter
AT2G26980	CIPK3	6.82511	Intron (AT2G26980.1/AT2G26980, intron 6 of 12)
AT2G27030	CAM5	15.9485	Promoter
AT2G27110	FRS3	11.7956	Exon (AT2G27110.1/AT2G27110, exon 2 of 6)
AT2G27130	XYP11	4.93796	Intron (AT2G27120.1/AT2G27120, intron 43 of 48)
AT2G27150	AAO3	77.6544	Promoter
AT2G27220	BLH5	9.1878	Exon (AT2G27210.2/AT2G27210, exon 16 of 21)
AT2G27240	ALMT7	109.215	Distal Intergenic
AT2G27300	NTL8	21.8205	Promoter
AT2G27310	AT2G27310	142.373	Promoter
AT2G27310	AT2G27310	6.72019	Promoter
AT2G27380	EPR1	9.1878	Exon (AT2G27380.1/AT2G27380, exon 1 of 1)
AT2G27480	CML48	6.72019	Promoter
AT2G27500	AT2G27500	10.479	Exon (AT2G27500.3/AT2G27500, exon 1 of 2)
AT2G27500	AT2G27500	62.616	Promoter
AT2G27500	AT2G27500	49.9634	Promoter
AT2G27510	FD3	72.5845	Promoter
AT2G27580	SAP3	57.1284	Promoter
AT2G27630	AT2G27630	23.3457	Promoter
AT2G27660	AT2G27660	64.4624	Promoter
AT2G27700	AT2G27700	24.8881	Downstream (<1kb)
AT2G27700	AT2G27700	115.326	Downstream (<1kb)
AT2G27790	AT2G27790	26.4541	Promoter
AT2G27830	AT2G27830	171.177	Promoter
AT2G27990	BLH8	189.968	Exon (AT2G27990.1/AT2G27990, exon 2 of 5)
AT2G28080	UGT86A2	93.2053	Promoter
AT2G28120	AT2G28120	129.7	Promoter
AT2G28120	AT2G28120	121.484	Exon (AT2G28120.1/AT2G28120, exon 1 of 1)
AT2G28170	CHX7	15.2837	Exon (AT2G28180.1/AT2G28180, exon 3 of 4)
AT2G28180	CHX8	37.8648	Promoter
AT2G28250	NCRK	71.4345	Promoter
AT2G28270	AT2G28270	5.96081	Promoter
AT2G28290	SYD	93.2053	Exon (AT2G28280.1/AT2G28280, exon 1 of 1)
AT2G28305	LOG1	110.656	Distal Intergenic
AT2G28305	LOG1	4.93796	Promoter
AT2G28420	AT2G28420	255.41	Promoter
AT2G28510	DOF2.1	28.0329	Promoter
AT2G28510	DOF2.1	3.97915	Promoter
AT2G28520	VHA-A1	142.373	Distal Intergenic
AT2G28550	RAP2.7	5.55394	Distal Intergenic
AT2G28560	ATRAD51B	20.3207	Downstream (2-3kb)
AT2G28590	PBL6	31.248	Exon (AT2G28580.1/AT2G28580, exon 7 of 7)
AT2G28610	WOX3	91.2379	Downstream (2-3kb)
AT2G28690	AT2G28690	83.1699	Distal Intergenic
AT2G28690	AT2G28690	7.93892	Distal Intergenic
AT2G28720	AT2G28720	7.93892	Promoter
AT2G28780	AT2G28780	117.371	Distal Intergenic
AT2G28810	DOF2.2	57.1284	Promoter
AT2G28830	PUB12	18.8407	Distal Intergenic
AT2G28880	ADCS	28.0329	Promoter
AT2G28900	OEP161	299.399	Promoter
AT2G28930	APK1B	37.8648	Promoter
AT2G29090	CYP707A2	20.3207	Exon (AT2G29090.1/AT2G29090, exon 5 of 9)
AT2G29210	AT2G29210	3.04796	Exon (AT2G29210.1/AT2G29210, exon 9 of 11)
AT2G29260	AT2G29260	11.5808	Promoter
AT2G29300	AT2G29300	41.2552	Exon (AT2G29290.1/AT2G29290, exon 4 of 6)
AT2G29380	HAI3	64.4624	Promoter
AT2G29440	GSTU6	70.8519	Promoter
AT2G29450	GSTU5	6.72019	Promoter
AT2G29620	AT2G29620	34.5268	Promoter
AT2G29660	AT2G29660	9.1878	Exon (AT2G29660.1/AT2G29660, exon 1 of 1)
AT2G29690	ASA2	254.012	Promoter
AT2G29700	PH1	15.2837	Promoter
AT2G29740	UGT71C2	7.93892	Downstream (2-3kb)
AT2G29940	ABCG31	5.55394	Promoter
AT2G29970	SMXL7	86.7516	Promoter
AT2G30010	TBL45	17.8703	Intron (AT2G30010.1/AT2G30010, intron 2 of 4)
AT2G30040	MAPKKK14	68.0372	Promoter
AT2G30040	MAPKKK14	232.556	Exon (AT2G30040.1/AT2G30040, exon 1 of 1)
AT2G30140	UGT87A2	239.39	Promoter
AT2G30240	CHX13	20.3207	Exon (AT2G30240.1/AT2G30240, exon 4 of 4)
AT2G30300	AT2G30300	115.326	Promoter
AT2G30300	AT2G30300	29.6347	Exon (AT2G30300.1/AT2G30300, exon 3 of 3)
AT2G30780	AT2G30780	6.72019	Promoter
AT2G30790	PSBP2	5.55394	Promoter
AT2G30870	GSTF10	58.9482	Promoter
AT2G30920	COQ3	113.282	Promoter
AT2G30980	ASK6	28.0329	Exon (AT2G30980.1/AT2G30980, exon 11 of 12)
AT2G31085	CLE6	70.0647	Promoter
AT2G31350	GLX2-5	26.4541	Promoter
AT2G31360	ADS2	225.762	Downstream (<1kb)
AT2G31360	ADS2	76.0801	Promoter
AT2G31390	AT2G31390	7.00652	Intron (AT2G31390.1/AT2G31390, intron 2 of 3)
AT2G31460	AT2G31460	9.1878	Promoter
AT2G31570	GPX2	3.97915	Promoter
AT2G31790	UGT74C1	6.72019	Exon (AT2G31790.1/AT2G31790, exon 3 of 3)
AT2G31850	AT2G31850	13.1562	Promoter
AT2G31940	AT2G31940	44.7015	Promoter
AT2G31955	CNX2	68.1869	Promoter
AT2G31990	AT2G31990	33.4356	Promoter
AT2G31990	AT2G31990	153.002	Promoter
AT2G32080	PURA1	20.3207	Promoter
AT2G32100	OFP16	194.415	Promoter
AT2G32160	AT2G32160	7.00652	Distal Intergenic
AT2G32220	RPL27A	1.38122	Promoter
AT2G32270	ZIP3	51.7375	Promoter
AT2G32380	AT2G32380	4.42592	Exon (AT2G32370.1/AT2G32370, exon 10 of 12)
AT2G32430	B3GALT3	36.1908	Distal Intergenic
AT2G32520	AT2G32520	190.021	Downstream (1-2kb)
AT2G32520	AT2G32520	14.5327	Downstream (<1kb)
AT2G32580	AT2G32580	9.1878	Promoter
AT2G32690	GRP23	4.42592	Promoter
AT2G32710	KRP4	159.439	Promoter
AT2G32770	PAP13	14.5327	3' UTR
AT2G32800	LECRKS2	37.9873	Promoter
AT2G32810	BGAL9	21.8205	Promoter
AT2G32990	AtGH9B8	181.164	Distal Intergenic
AT2G32990	AtGH9B8	65.6872	Promoter
AT2G32990	AtGH9B8	15.9485	Exon (AT2G32990.1/AT2G32990, exon 3 of 4)
AT2G33230	YUC7	216.733	Promoter
AT2G33270	ACHT3	58.9482	Promoter
AT2G33320	AT2G33320	11.0486	Exon (AT2G33320.1/AT2G33320, exon 1 of 1)
AT2G33380	PXG3	41.2552	Promoter
AT2G33410	AT2G33410	17.8703	Promoter
AT2G33460	RIC1	10.479	Promoter
AT2G33560	BUBR1	31.9392	Promoter
AT2G33570	GALS1	14.0275	Promoter
AT2G33610	SWI3B	53.521	Promoter
AT2G33630	AT2G33630	15.9485	3' UTR
AT2G33670	MLO5	34.5268	Promoter
AT2G33690	AT2G33690	20.3207	Promoter
AT2G33700	PP2C27	51.7375	Promoter
AT2G33760	PCMP-H6	140.257	3' UTR
AT2G33870	RABA1H	257.721	Downstream (<1kb)
AT2G34020	AT2G34020	24.7021	Exon (AT2G34030.1/AT2G34030, exon 8 of 8)
AT2G34070	TBL37	4.93796	Promoter
AT2G34140	CDF4	4.19472	Promoter
AT2G34360	DTX15	46.3794	Promoter
AT2G34370	PCMP-H25	34.5268	Promoter
AT2G34540	AT2G34540	285.438	Promoter
AT2G34540	AT2G34540	271.548	Distal Intergenic
AT2G34570	MEE21	12.7873	Promoter
AT2G34590	E1-BETA-2	87.3175	Promoter
AT2G34650	PID	17.3782	Downstream (1-2kb)
AT2G34650	PID	11.7956	Exon (AT2G34650.1/AT2G34650, exon 2 of 2)
AT2G34660	ABCC2	228.021	Distal Intergenic
AT2G34790	MEE23	110.656	Exon (AT2G34790.1/AT2G34790, exon 2 of 3)
AT2G34790	MEE23	9.1878	Promoter
AT2G34810	AT2G34810	6.72019	Promoter
AT2G34860	PSA2	255.41	Promoter
AT2G34870	MEE26	57.1284	Promoter
AT2G34880	JMJ15	20.3207	Promoter
AT2G34910	AT2G34910	89.2764	Promoter
AT2G34970	AT2G34970	83.4268	Promoter
AT2G35000	ATL9	64.4624	Promoter
AT2G35100	ARAD1	29.6347	Promoter
AT2G35100	ARAD1	42.6637	Exon (AT2G35110.1/AT2G35110, exon 21 of 22)
AT2G35155	AT2G35155	9.1878	Promoter
AT2G35160	SUVH5	4.42592	Exon (AT2G35160.1/AT2G35160, exon 3 of 3)
AT2G35270	AHL21	266.925	Promoter
AT2G35460	AT2G35460	87.3175	Promoter
AT2G35470	AT2G35470	31.248	Promoter
AT2G35510	SRO1	165.91	Promoter
AT2G35540	AT2G35540	125.62	Promoter
AT2G35540	AT2G35540	5.91242	Promoter
AT2G35570	NA	257.721	Promoter
AT2G35580	AT2G35580	241.664	Promoter
AT2G35590	NA	69.1198	Promoter
AT2G35610	XEG113	8.10415	Exon (AT2G35610.1/AT2G35610, exon 5 of 13)
AT2G35620	FEI2	31.248	Exon (AT2G35620.1/AT2G35620, exon 10 of 14)
AT2G35700	ERF038	17.3782	Promoter
AT2G35760	AT2G35760	67.6956	Promoter
AT2G35840	SPP2	34.5268	Promoter
AT2G35860	FLA16	53.521	Promoter
AT2G35930	PUB23	58.9482	Exon (AT2G35930.1/AT2G35930, exon 1 of 1)
AT2G35930	PUB23	161.589	Downstream (2-3kb)
AT2G35960	NHL12	203.932	Promoter
AT2G35980	NHL10	85.3705	Promoter
AT2G36000	AT2G36000	6.72019	Promoter
AT2G36010	E2F3	6.72019	Promoter
AT2G36030	AT2G36030	97.1681	Downstream (1-2kb)
AT2G36060	MMZ3	34.5268	Downstream (<1kb)
AT2G36090	AT2G36090	48.1958	Promoter
AT2G36100	CASP1	28.0329	Promoter
AT2G36130	CYP18-2	172.419	Promoter
AT2G36200	AT2G36200	157.285	Exon (AT2G36200.1/AT2G36200, exon 11 of 22)
AT2G36220	AT2G36220	7.00652	Promoter
AT2G36220	AT2G36220	285.438	Promoter
AT2G36320	SAP4	101.159	Promoter
AT2G36320	SAP4	9.1878	Promoter
AT2G36380	ABCG34	103.188	Promoter
AT2G36380	ABCG34	14.5327	Exon (AT2G36380.1/AT2G36380, exon 6 of 19)
AT2G36470	AT2G36470	75.7422	Promoter
AT2G36570	PXC1	12.7873	Promoter
AT2G36570	PXC1	46.7557	Exon (AT2G36570.1/AT2G36570, exon 1 of 2)
AT2G36590	PROT3	37.8648	Promoter
AT2G36660	PAB7	5.3115	Promoter
AT2G36690	AT2G36690	68.1869	Promoter
AT2G36830	TIP1-1	225.762	Downstream (2-3kb)
AT2G36870	XTH32	172.419	Downstream (2-3kb)
AT2G36910	ABCB1	176.783	Promoter
AT2G36950	HIPP05	4.42592	Promoter
AT2G36970	UGT86A1	21.8205	Promoter
AT2G37040	PAL1	81.4952	Distal Intergenic
AT2G37060	NFYB8	201.065	Downstream (2-3kb)
AT2G37240	AT2G37240	17.3782	Promoter
AT2G37280	PDR5	11.7956	Intron (AT2G37280.1/AT2G37280, intron 5 of 22)
AT2G37290	AT2G37290	3.04796	Promoter
AT2G37310	PCMP-E49	137.445	Promoter
AT2G37580	ATL33	43.3009	Promoter
AT2G37640	EXPA3	37.8648	Exon (AT2G37640.1/AT2G37640, exon 3 of 3)
AT2G37640	EXPA3	3.36381	Promoter
AT2G37650	SCL9	10.479	Distal Intergenic
AT2G37790	AKR4C10	41.2552	Promoter
AT2G37810	AT2G37810	23.3457	Promoter
AT2G37950	AT2G37950	9.1878	Exon (AT2G37950.1/AT2G37950, exon 2 of 2)
AT2G37950	AT2G37950	36.1908	Promoter
AT2G37980	OFUT19	194.394	Promoter
AT2G37980	OFUT19	17.3782	Distal Intergenic
AT2G38000	AT2G38000	14.5327	Exon (AT2G38000.1/AT2G38000, exon 7 of 7)
AT2G38060	PHT4;2	44.7015	Promoter
AT2G38060	PHT4;2	135.502	Distal Intergenic
AT2G38080	IRX12	6.72019	Exon (AT2G38080.1/AT2G38080, exon 5 of 6)
AT2G38110	GPAT6	77.8428	Promoter
AT2G38120	AUX1	201.065	Distal Intergenic
AT2G38120	AUX1	13.1562	Exon (AT2G38120.1/AT2G38120, exon 8 of 9)
AT2G38280	AMPD	9.1878	Exon (AT2G38290.1/AT2G38290, exon 5 of 5)
AT2G38440	SCAR2	11.7956	Promoter
AT2G38480	AT2G38480	201.065	Promoter
AT2G38480	AT2G38480	60.7752	Downstream (<1kb)
AT2G38530	LTP2	21.8205	Promoter
AT2G38550	FAX3	4.42592	Promoter
AT2G38590	AT2G38590	24.8881	Exon (AT2G38590.1/AT2G38590, exon 1 of 1)
AT2G38730	CYP22	109.215	Promoter
AT2G38780	AT2G38780	7.93892	Intron (AT2G38780.1/AT2G38780, intron 3 of 6)
AT2G38860	DJ1E	9.1878	Promoter
AT2G38870	AT2G38870	140.257	Promoter
AT2G38920	RF178	83.4268	Distal Intergenic
AT2G39000	AT2G39000	165.144	Distal Intergenic
AT2G39010	PIP2-6	58.9482	Promoter
AT2G39010	PIP2-6	21.9051	Exon (AT2G39010.1/AT2G39010, exon 2 of 4)
AT2G39030	NATA1	123.928	Promoter
AT2G39030	NATA1	28.9968	Promoter
AT2G39060	SWEET9	243.952	Downstream (<1kb)
AT2G39060	SWEET9	14.5327	3' UTR
AT2G39100	AT2G39100	15.9485	Promoter
AT2G39210	AT2G39210	81.3861	Downstream (<1kb)
AT2G39240	AT2G39240	9.1878	Promoter
AT2G39500	AT2G39500	9.1878	Downstream (<1kb)
AT2G39540	AT2G39540	24.7021	Promoter
AT2G39650	AT2G39650	10.479	Promoter
AT2G39705	RTFL8	23.2975	Distal Intergenic
AT2G39710	AT2G39710	28.9968	Promoter
AT2G39720	RHC2A	97.1681	Promoter
AT2G39795	AT2G39795	68.1869	Exon (AT2G39800.3/AT2G39800, exon 16 of 21)
AT2G39810	HOS1	5.51527	Exon (AT2G39810.1/AT2G39810, exon 5 of 10)
AT2G39880	MYB25	165.91	Promoter
AT2G39940	COI1	11.5808	Exon (AT2G39940.1/AT2G39940, exon 2 of 3)
AT2G39980	AT2G39980	113.282	Distal Intergenic
AT2G39990	TIF3F1	11.7956	Promoter
AT2G40000	HSPRO2	121.484	Promoter
AT2G40050	AT2G40050	10.479	Exon (AT2G40030.1/AT2G40030, exon 16 of 18)
AT2G40130	SMXL8	51.7375	Promoter
AT2G40180	PP2C5	64.4624	Promoter
AT2G40200	BHLH51	49.0425	Promoter
AT2G40230	AT2G40230	5.51527	Downstream (<1kb)
AT2G40250	AT2G40250	51.7375	Promoter
AT2G40330	PYL6	223.495	Promoter
AT2G40360	BOP1	53.521	Exon (AT2G40370.1/AT2G40370, exon 5 of 6)
AT2G40400	RER5	48.1958	Promoter
AT2G40460	NPF5.1	15.7835	Distal Intergenic
AT2G40460	NPF5.1	79.5703	Intron (AT2G40460.1/AT2G40460, intron 2 of 3)
AT2G40460	NPF5.1	37.9873	Exon (AT2G40460.1/AT2G40460, exon 3 of 4)
AT2G40490	HEME2	21.8205	Exon (AT2G40490.1/AT2G40490, exon 4 of 6)
AT2G40690	GLY1	11.7956	Promoter
AT2G40750	WRKY54	14.5327	Downstream (<1kb)
AT2G40760	STR7	32.5978	Promoter
AT2G40780	AT2G40780	24.8881	Promoter
AT2G40880	CYS3	28.0329	Promoter
AT2G40890	CYP98A3	8.10415	Downstream (<1kb)
AT2G40900	AT2G40900	24.8881	Exon (AT2G40900.1/AT2G40900, exon 4 of 7)
AT2G40910	AT2G40910	28.0329	Downstream (<1kb)
AT2G40950	BZIP17	11.7956	Promoter
AT2G40970	MYBC1	49.0425	Promoter
AT2G40970	MYBC1	7.46027	Distal Intergenic
AT2G40990	PAT02	7.93892	Exon (AT2G40990.1/AT2G40990, exon 4 of 5)
AT2G41050	AT2G41050	5.55394	Exon (AT2G41050.1/AT2G41050, exon 7 of 13)
AT2G41090	CML10	20.3207	Promoter
AT2G41350	2001-08-01	36.4599	Promoter
AT2G41370	NPR5	4.42592	Distal Intergenic
AT2G41440	AT2G41440	34.5268	Promoter
AT2G41440	AT2G41440	12.7873	Exon (AT2G41440.1/AT2G41440, exon 11 of 11)
AT2G41540	GPDHC1	9.1878	Promoter
AT2G41550	AT2G41550	42.9758	Promoter
AT2G41610	AT2G41610	51.7375	Promoter
AT2G41630	TFIIB1	4.93796	Promoter
AT2G41680	NTRC	69.534	Downstream (2-3kb)
AT2G41770	STL1	7.93892	Promoter
AT2G41870	REM4.2	3.97915	Promoter
AT2G41880	GK-1	117.371	Promoter
AT2G41890	SD31	15.9485	Promoter
AT2G41900	AT2G41900	205.526	Distal Intergenic
AT2G41940	ZFP8	7.00652	Promoter
AT2G41940	ZFP8	31.248	Promoter
AT2G42010	PLDBETA1	48.1958	Exon (AT2G42010.1/AT2G42010, exon 4 of 11)
AT2G42150	AT2G42150	121.484	Promoter
AT2G42150	AT2G42150	21.8205	Promoter
AT2G42160	BRIZ1	95.1872	Promoter
AT2G42200	SPL9	16.5703	Distal Intergenic
AT2G42220	STR9	68.1869	Promoter
AT2G42270	BRR2B	262.305	Promoter
AT2G42310	AT2G42310	21.8205	Promoter
AT2G42320	AT2G42320	161.589	Promoter
AT2G42360	ATL41	56.7008	Promoter
AT2G42380	BZIP34	6.72019	Promoter
AT2G42450	AT2G42450	62.2868	Promoter
AT2G42450	AT2G42450	6.72019	Intron (AT2G42460.1/AT2G42460, intron 4 of 5)
AT2G42490	AT2G42490	55.5869	Promoter
AT2G42520	RH37	203.29	Promoter
AT2G42530	COR15B	23.3457	Promoter
AT2G42540	COR15A	18.4926	Promoter
AT2G42540	COR15A	218.981	Promoter
AT2G42580	TTL3	157.285	Promoter
AT2G42790	CSY3	88.5495	Promoter
AT2G42880	MPK20	280.803	Promoter
AT2G42890	ML2	15.9485	Intron (AT2G42890.1/AT2G42890, intron 7 of 12)
AT2G42900	AT2G42900	51.7375	Exon (AT2G42890.1/AT2G42890, exon 10 of 13)
AT2G42920	PCMP-E75	4.93796	Promoter
AT2G42990	AT2G42990	105.174	Exon (AT2G43000.1/AT2G43000, exon 3 of 3)
AT2G43010	PIF4	228.021	Distal Intergenic
AT2G43010	PIF4	210.002	Exon (AT2G43010.1/AT2G43010, exon 7 of 7)
AT2G43050	PME16	71.9474	Exon (AT2G43050.1/AT2G43050, exon 2 of 2)
AT2G43060	IBH1	46.4446	Distal Intergenic
AT2G43100	IPMI2	4.42592	Promoter
AT2G43130	RABA5C	6.72019	Promoter
AT2G43140	AT2G43140	212.241	Promoter
AT2G43150	AT2G43150	9.11183	Promoter
AT2G43290	CML5	10.479	Promoter
AT2G43420	3BETAHSD/D3	11.7956	Intron (AT2G43420.1/AT2G43420, intron 5 of 11)
AT2G43430	GLX2-1	6.72019	Intron (AT2G43430.1/AT2G43430, intron 3 of 7)
AT2G43480	PER26	53.521	Promoter
AT2G43580	AT2G43580	31.248	Promoter
AT2G43590	AT2G43590	84.9538	Promoter
AT2G43620	AT2G43620	17.8703	Downstream (1-2kb)
AT2G43620	AT2G43620	66.3225	Promoter
AT2G43700	LECRK54	48.3221	Promoter
AT2G43710	FAB2	58.9482	Promoter
AT2G43850	ILK1	176.783	Promoter
AT2G43980	ITPK4	5.55394	Promoter
AT2G44190	EDE1	20.3207	Promoter
AT2G44270	NCS6	28.9968	Promoter
AT2G44350	CSY4	8.10415	Promoter
AT2G44360	AT2G44360	44.7015	Promoter
AT2G44460	BGLU28	85.3705	Exon (AT2G44460.1/AT2G44460, exon 8 of 13)
AT2G44470	BGLU29	11.7956	Distal Intergenic
AT2G44480	BGLU17	44.7015	Exon (AT2G44480.1/AT2G44480, exon 7 of 13)
AT2G44590	DRP1D	239.39	Exon (AT2G44590.2/AT2G44590, exon 8 of 14)
AT2G44590	DRP1D	26.4541	Promoter
AT2G44630	AT2G44630	28.0329	Promoter
AT2G44660	AT2G44660	11.6735	Downstream (2-3kb)
AT2G44800	AT2G44800	105.174	Downstream (<1kb)
AT2G44800	AT2G44800	42.6637	Promoter
AT2G44830	AT2G44830	6.72019	Promoter
AT2G44830	AT2G44830	20.5429	Exon (AT2G44830.1/AT2G44830, exon 2 of 3)
AT2G44840	ERF13	10.479	Downstream (2-3kb)
AT2G44840	ERF13	6.72019	Promoter
AT2G44940	ERF034	21.9051	Promoter
AT2G45040	4MMP	206.013	Promoter
AT2G45080	CYCU2-1	24.8881	Promoter
AT2G45160	SCL27	237.101	Promoter
AT2G45180	AT2G45180	11.5808	Promoter
AT2G45200	GOS12	21.9051	Promoter
AT2G45290	TKL-2	60.7752	Promoter
AT2G45460	AT2G45460	79.5703	Exon (AT2G45470.1/AT2G45470, exon 1 of 1)
AT2G45500	AT2G45500	4.67734	Exon (AT2G45500.1/AT2G45500, exon 5 of 13)
AT2G45550	CYP76C4	15.2837	Promoter
AT2G45570	CYP76C2	15.7835	Promoter
AT2G45590	AT2G45590	16.5703	Promoter
AT2G45600	CXE8	10.3929	Promoter
AT2G45610	CXE9	37.8648	Promoter
AT2G45660	SOC1	203.932	Downstream (<1kb)
AT2G45680	TCP9	185.556	Promoter
AT2G45710	RPS27A	155.145	Promoter
AT2G45720	AT2G45720	34.5268	Promoter
AT2G45730	AT2G45730	4.93796	Promoter
AT2G45810	RH6	4.93796	Intron (AT2G45810.1/AT2G45810, intron 4 of 9)
AT2G45820	DBP	6.64642	Exon (AT2G45820.1/AT2G45820, exon 3 of 4)
AT2G45820	DBP	17.3782	Promoter
AT2G45870	AT2G45870	77.6544	Downstream (<1kb)
AT2G45890	ROPGEF4	7.93892	Exon (AT2G45890.1/AT2G45890, exon 6 of 7)
AT2G45900	AT2G45900	18.8407	Promoter
AT2G45910	PUB33	53.521	Promoter
AT2G45980	ATI1	224.833	Promoter
AT2G46070	ATMPK12	14.5327	Promoter
AT2G46110	KPHMT1	44.7015	Promoter
AT2G46170	RTNLB5	10.479	Promoter
AT2G46170	RTNLB5	4.42592	Exon (AT2G46180.1/AT2G46180, exon 14 of 15)
AT2G46210	SLD2	181.164	Promoter
AT2G46300	AT2G46300	17.3782	Promoter
AT2G46370	JAR1	7.93892	Distal Intergenic
AT2G46520	CAS	207.756	Promoter
AT2G46550	AT2G46550	26.4541	Intron (AT2G46560.1/AT2G46560, intron 17 of 17)
AT2G46610	RS31A	26.4541	Promoter
AT2G46630	AT2G46630	14.5327	Promoter
AT2G46730	NA	71.9474	Exon (AT2G46720.1/AT2G46720, exon 1 of 1)
AT2G46760	GULLO6	17.3782	Promoter
AT2G46760	GULLO6	153.002	Distal Intergenic
AT2G46760	GULLO6	24.8881	Downstream (2-3kb)
AT2G46770	NAC043	13.1815	Exon (AT2G46770.1/AT2G46770, exon 3 of 3)
AT2G46870	NGA1	7.00652	Promoter
AT2G46915	AT2G46915	174.602	Promoter
AT2G46940	AT2G46940	136.047	Promoter
AT2G47120	AT2G47120	15.9485	Promoter
AT2G47120	AT2G47120	4.42592	Promoter
AT2G47180	GOLS1	139.396	3' UTR
AT2G47180	GOLS1	93.2053	Promoter
AT2G47240	LACS1	4.42592	Promoter
AT2G47260	WRKY23	48.1958	Downstream (2-3kb)
AT2G47270	UPB1	3.97915	Downstream (1-2kb)
AT2G47340	AT2G47340	10.479	Promoter
AT2G47420	DIM1A	23.3457	Promoter
AT2G47420	DIM1A	8.10415	Exon (AT2G47430.1/AT2G47430, exon 9 of 10)
AT2G47450	CAO	58.9216	Promoter
AT2G47460	MYB12	23.3457	Promoter
AT2G47520	ERF071	24.8881	Promoter
AT2G47560	ATL64	4.93796	Downstream (1-2kb)
AT2G47640	AT2G47640	4.93796	Exon (AT2G47650.1/AT2G47650, exon 6 of 7)
AT2G47680	AT2G47680	58.9482	Promoter
AT2G47840	TIC20-II	203.29	Promoter
AT2G47890	COL13	148.735	Promoter
AT2G47930	AGP26	6.72019	Promoter
AT2G47960	AT2G47960	216.733	Promoter
AT2G47970	AT2G47970	21.8205	Promoter
AT2G48010	RKF3	79.0153	Promoter
AT2G48020	AT2G48020	14.5327	Exon (AT2G48010.1/AT2G48010, exon 1 of 1)
AT2G48030	AT2G48030	28.0329	Exon (AT2G48030.1/AT2G48030, exon 2 of 4)
AT2G48090	AT2G48090	70.0647	Promoter
AT3G01080	WRKY58	170.248	Promoter
AT3G01120	CGS1	31.248	Intron (AT3G01120.1/AT3G01120, intron 5 of 10)
AT3G01120	CGS1	77.6544	Promoter
AT3G01150	PTB	97.1681	Promoter
AT3G01175	AT3G01175	4.42592	Downstream (<1kb)
AT3G01200	RP2	119.428	Promoter
AT3G01210	AT3G01210	34.9372	Promoter
AT3G01400	AT3G01400	136.047	Promoter
AT3G01420	DOX1	105.054	Promoter
AT3G01430	AT3G01430	31.9392	Promoter
AT3G01470	HAT5	93.2053	3' UTR
AT3G01490	AT3G01490	9.1878	Exon (AT3G01490.1/AT3G01490, exon 5 of 5)
AT3G01490	AT3G01490	31.248	Promoter
AT3G01490	AT3G01490	10.479	Promoter
AT3G01490	AT3G01490	8.19385	Promoter
AT3G01510	LSF1	87.3175	Promoter
AT3G01530	MYB57	20.3207	Promoter
AT3G01540	RH14	44.3483	Promoter
AT3G01550	PPT2	29.6347	Promoter
AT3G01570	AT3G01570	31.248	Promoter
AT3G01630	AT3G01630	8.83427	Promoter
AT3G01690	AT3G01690	51.7375	Promoter
AT3G01780	TPLATE	11.5808	Promoter
AT3G01810	AT3G01810	2.19812	Promoter
AT3G01850	AT3G01850	21.8205	Promoter
AT3G01880	AT3G01880	6.72019	Promoter
AT3G01900	CYP94B2	70.0647	Promoter
AT3G01930	AT3G01930	294.726	Promoter
AT3G01930	AT3G01930	99.4905	Promoter
AT3G01970	WRKY45	170.248	Promoter
AT3G02000	GRXC7	38.2359	Distal Intergenic
AT3G02060	AT3G02060	16.5703	Exon (AT3G02060.1/AT3G02060, exon 3 of 14)
AT3G02110	SCPL25	23.3457	Exon (AT3G02110.1/AT3G02110, exon 2 of 8)
AT3G02140	AFP4	7.93892	Exon (AT3G02130.1/AT3G02130, exon 1 of 1)
AT3G02140	AFP4	248.533	Promoter
AT3G02220	AT3G02220	24.8881	Promoter
AT3G02250	OFUT21	5.51527	Downstream (1-2kb)
AT3G02260	BIG	4.42592	Promoter
AT3G02290	AT3G02290	276.176	Promoter
AT3G02570	PMI1	17.3782	Promoter
AT3G02570	PMI1	3.97915	Promoter
AT3G02730	TRXF1	7.00652	Promoter
AT3G02740	AT3G02740	276.176	Promoter
AT3G02750	AT3G02750	5.55394	Promoter
AT3G02750	AT3G02750	180.519	Promoter
AT3G02800	DSP3	24.8881	Exon (AT3G02810.1/AT3G02810, exon 5 of 5)
AT3G02875	ILR1	6.72019	Promoter
AT3G02900	AT3G02900	93.2053	Promoter
AT3G02930	AT3G02930	136.047	Promoter
AT3G02970	EXL6	7.93892	Promoter
AT3G03070	AT3G03070	12.7873	Promoter
AT3G03070	AT3G03070	21.8205	Promoter
AT3G03090	AtVGT1	133.56	Exon (AT3G03090.1/AT3G03090, exon 5 of 14)
AT3G03190	GSTF11	24.3672	Promoter
AT3G03250	UGP	57.1284	Exon (AT3G03260.1/AT3G03260, exon 10 of 10)
AT3G03320	AT3G03320	9.1878	Promoter
AT3G03410	CML34	10.479	Promoter
AT3G03440	AT3G03440	230.294	Promoter
AT3G03580	PCMP-H23	60.7752	Promoter
AT3G03670	PER28	11.7956	Downstream (<1kb)
AT3G03690	UNE7	81.0133	Promoter
AT3G03710	PNP1	53.521	Promoter
AT3G03720	CAT4	4.42592	Downstream (1-2kb)
AT3G03830	SAUR28	26.4541	Promoter
AT3G03830	SAUR28	24.8881	Promoter
AT3G03890	AT3G03890	127.7	Promoter
AT3G03990	D14	144.487	Promoter
AT3G04010	AT3G04010	31.9392	Exon (AT3G04010.1/AT3G04010, exon 2 of 2)
AT3G04010	AT3G04010	66.3225	Promoter
AT3G04050	AT3G04050	24.8881	Downstream (1-2kb)
AT3G04060	anac046	38.3786	Distal Intergenic
AT3G04060	anac046	86.7516	Distal Intergenic
AT3G04070	NAC047	37.8648	Downstream (<1kb)
AT3G04080	APY1	37.9873	Promoter
AT3G04090	SIP1-1	11.7956	Promoter
AT3G04160	AT3G04160	28.0329	Intron (AT3G04160.1/AT3G04160, intron 1 of 4)
AT3G04290	LTL1	248.148	Promoter
AT3G04340	FTSHI5	136.047	Exon (AT3G04350.1/AT3G04350, exon 2 of 2)
AT3G04420	anac048	72.5845	Promoter
AT3G04500	AT3G04500	15.9485	Downstream (1-2kb)
AT3G04510	LSH2	36.4599	Promoter
AT3G04590	AHL14	28.0329	Promoter
AT3G04660	AT3G04660	13.1562	Promoter
AT3G04680	CLPS3	36.1908	Promoter
AT3G04740	MED14	4.93796	Exon (AT3G04740.1/AT3G04740, exon 6 of 8)
AT3G04770	RPSAb	6.72019	Promoter
AT3G04880	DRT102	68.1869	Promoter
AT3G04880	DRT102	81.4952	Promoter
AT3G04890	AT3G04890	48.1958	Promoter
AT3G04900	HIPP42	14.5327	Promoter
AT3G04910	WNK1	68.1869	Exon (AT3G04910.1/AT3G04910, exon 5 of 7)
AT3G04960	AT3G04960	21.8205	Exon (AT3G04960.3/AT3G04960, exon 2 of 2)
AT3G05000	AT3G05000	33.4356	Promoter
AT3G05100	AT3G05100	290.057	Promoter
AT3G05120	GID1A	230.223	Distal Intergenic
AT3G05130	AT3G05130	9.1878	Promoter
AT3G05420	ACBP4	248.533	Promoter
AT3G05470	FH11	6.72019	Exon (AT3G05470.1/AT3G05470, exon 3 of 4)
AT3G05480	ATRAD9	195.663	Promoter
AT3G05510	AT3G05510	20.7693	Promoter
AT3G05560	RPL22B	7.93892	Promoter
AT3G05580	TOPP9	9.1878	Promoter
AT3G05610	PME21	49.9634	Exon (AT3G05610.1/AT3G05610, exon 1 of 2)
AT3G05630	PLPZETA2	18.8407	Promoter
AT3G05640	AT3G05640	9.1878	Promoter
AT3G05650	AtRLP32	148.735	Exon (AT3G05650.1/AT3G05650, exon 1 of 1)
AT3G05650	AtRLP32	20.0323	Promoter
AT3G05650	AtRLP32	52.2948	Exon (AT3G05660.1/AT3G05660, exon 1 of 2)
AT3G05660	AtRLP33	45.8307	Promoter
AT3G05800	BHLH150	140.257	Promoter
AT3G05800	BHLH150	11.7956	Downstream (1-2kb)
AT3G05820	INVH	216.733	Promoter
AT3G05890	RCI2B	250.815	Distal Intergenic
AT3G05940	AT3G05940	66.5351	Promoter
AT3G05960	STP6	91.2379	Promoter
AT3G05980	AT3G05980	91.2379	Promoter
AT3G05990	AT3G05990	46.4446	Promoter
AT3G06000	AT3G06000	3.97915	Exon (AT3G06010.1/AT3G06010, exon 10 of 12)
AT3G06010	CHR12	4.42592	Promoter
AT3G06030	ANP3	205.526	Promoter
AT3G06070	AT3G06070	11.7956	Promoter
AT3G06070	AT3G06070	165.144	Downstream (<1kb)
AT3G06130	HIPP32	8.71117	Exon (AT3G06130.2/AT3G06130, exon 4 of 5)
AT3G06160	AT3G06160	9.1878	Promoter
[truncated: 2,580 more rows]

## Sheet: CBF2_target_genes
GeneID	Gene_name	- log q-value	annotation
AT1G01180	AT1G01180	20.377	Promoter
AT1G01300	APF2	21.8007	Promoter
AT1G01510	AN	54.8785	Promoter
AT1G01540	AT1G01540	14.4428	Promoter
AT1G01550	BPS1	5.46494	3' UTR
AT1G01570	AT1G01570	48.3367	3' UTR
AT1G01600	CYP86A4	35.6845	Exon (AT1G01590.1/AT1G01590, exon 7 of 8)
AT1G01650	SPPL4	14.4428	Downstream (<1kb)
AT1G01780	PLIM2B	9.31454	Promoter
AT1G01790	KEA1	101.105	Promoter
AT1G01800	AT1G01800	7.69715	Exon (AT1G01790.1/AT1G01790, exon 20 of 21)
AT1G01900	SBTI1.1	6.76834	Exon (AT1G01900.1/AT1G01900, exon 2 of 2)
AT1G02020	AT1G02020	10.9772	Promoter
AT1G02140	MEE63	7.69715	Promoter
AT1G02170	AMC1	6.13689	Exon (AT1G02170.1/AT1G02170, exon 3 of 5)
AT1G02190	AT1G02190	7.69715	Exon (AT1G02190.1/AT1G02190, exon 3 of 7)
AT1G02250	NAC005	4.64154	Promoter
AT1G02400	GA2OX6	28.9135	Distal Intergenic
AT1G02680	TAF13	6.13689	Promoter
AT1G02790	PGA3	89.1738	Exon (AT1G02790.1/AT1G02790, exon 3 of 4)
AT1G02790	PGA3	57.0841	Exon (AT1G02800.1/AT1G02800, exon 8 of 8)
AT1G02870	AT1G02870	54.8785	Promoter
AT1G03360	RRP4	9.31454	Promoter
AT1G03600	PSB27-1	7.69715	Promoter
AT1G03830	AT1G03830	27.6103	Exon (AT1G03840.1/AT1G03840, exon 3 of 3)
AT1G03850	AT1G03850	5.46494	Downstream (<1kb)
AT1G03870	FLA9	7.69715	Promoter
AT1G04010	PSAT	4.64154	Promoter
AT1G04120	ABCC5	12.6893	Exon (AT1G04120.2/AT1G04120, exon 2 of 12)
AT1G04160	XI-B	23.7136	Promoter
AT1G04240	SHY2	135.664	Distal Intergenic
AT1G04360	ATL1	27.1677	Distal Intergenic
AT1G04400	CRY2	12.6893	Promoter
AT1G04440	CKL13	4.64154	Exon (AT1G04430.1/AT1G04430, exon 6 of 8)
AT1G04560	AT1G04560	12.4948	Promoter
AT1G04910	OFUT1	9.31454	Promoter
AT1G04920	SPS3	4.63827	Exon (AT1G04920.1/AT1G04920, exon 7 of 11)
AT1G04930	AT1G04930	4.22356	Promoter
AT1G05100	MAPKKK18	32.4594	Promoter
AT1G05100	MAPKKK18	18.0568	Promoter
AT1G05100	MAPKKK18	4.64154	Promoter
AT1G05140	ARASP2	57.0841	Promoter
AT1G05170	B3GALT2	72.8725	Downstream (<1kb)
AT1G05260	PER3	6.13689	Promoter
AT1G05300	ZIP5	4.64154	Promoter
AT1G05610	APS2	12.6893	Promoter
AT1G05690	BT3	6.13689	Promoter
AT1G05750	PDE247	18.0568	Exon (AT1G05750.1/AT1G05750, exon 1 of 1)
AT1G05850	CTL1	44.0523	Promoter
AT1G06070	AT1G06070	7.69715	Promoter
AT1G06180	ATMYB13	31.6058	Exon (AT1G06180.1/AT1G06180, exon 3 of 3)
AT1G06320	AT1G06320	4.64154	Exon (AT1G06310.1/AT1G06310, exon 10 of 13)
AT1G06680	PSBP1	9.31454	Promoter
AT1G07090	LSH6	120.388	Downstream (<1kb)
AT1G07190	AT1G07190	5.46494	Promoter
AT1G07220	AT1G07220	46.1866	Exon (AT1G07220.1/AT1G07220, exon 6 of 7)
AT1G07270	CDC6B	145.783	Distal Intergenic
AT1G07280	AT1G07280	12.6893	Exon (AT1G07280.1/AT1G07280, exon 2 of 3)
AT1G07290	GONST2	6.13689	Promoter
AT1G07350	SR45A	3.2275	Intron (AT1G07350.1/AT1G07350, intron 6 of 6)
AT1G07430	AIP1	14.4428	Downstream (<1kb)
AT1G07530	SCL14	9.31454	Exon (AT1G07530.1/AT1G07530, exon 2 of 2)
AT1G07530	SCL14	10.9772	Promoter
AT1G07745	RAD51D	12.6082	Promoter
AT1G08050	AT1G08050	6.76834	Promoter
AT1G08090	NRT2.1	6.13689	Promoter
AT1G08315	AT1G08315	23.7136	Promoter
AT1G08540	SIGB	6.13689	Exon (AT1G08540.1/AT1G08540, exon 3 of 7)
AT1G08920	ESL1	89.1738	Exon (AT1G08920.1/AT1G08920, exon 10 of 17)
AT1G09070	SRC2	7.69715	Promoter
AT1G09155	PP2B15	32.4594	Promoter
AT1G09320	AT1G09320	9.31454	Intron (AT1G09330.1/AT1G09330, intron 4 of 5)
AT1G09350	GOLS3	82.1345	Promoter
AT1G09350	GOLS3	6.13689	Promoter
AT1G09470	NEAP3	16.2336	Promoter
AT1G09570	PHYA	23.7136	Exon (AT1G09570.1/AT1G09570, exon 2 of 5)
AT1G09800	AT1G09800	4.64154	Promoter
AT1G09840	ASK10	10.9772	Promoter
AT1G09920	AT1G09920	7.69715	Promoter
AT1G09950	RAS1	63.4196	Promoter
AT1G09970	LRR XI-23	4.63827	Downstream (<1kb)
AT1G10090	AT1G10090	57.902	Promoter
AT1G10410	AT1G10410	7.69715	Promoter
AT1G10560	PUB18	39.8339	Promoter
AT1G10580	AT1G10580	6.13689	Promoter
AT1G10585	BHLH167	21.8007	Promoter
AT1G10640	AT1G10640	4.22356	Distal Intergenic
AT1G10650	AT1G10650	93.9205	Exon (AT1G10650.1/AT1G10650, exon 5 of 5)
AT1G10770	AT1G10770	14.4428	Promoter
AT1G10930	RECQL4A	37.7514	Promoter
AT1G10970	ZIP4	7.69715	Exon (AT1G10970.1/AT1G10970, exon 3 of 4)
AT1G10990	AT1G10990	10.9772	Promoter
AT1G11210	AT1G11210	9.52907	Downstream (1-2kb)
AT1G11260	STP1	6.13689	Distal Intergenic
AT1G11380	AT1G11380	16.2336	Promoter
AT1G11390	AT1G11390	9.31454	Promoter
AT1G11400	PYM	10.9772	Promoter
AT1G11590	PME19	29.4098	Distal Intergenic
AT1G11600	CYP77B1	5.46494	Promoter
AT1G11650	RBP45B	3.2275	Promoter
AT1G11850	AT1G11850	27.6103	Promoter
AT1G11930	AT1G11930	12.6893	Promoter
AT1G11940	AT1G11940	21.8007	Intron (AT1G11950.1/AT1G11950, intron 10 of 12)
AT1G12040	LRX1	61.536	Exon (AT1G12040.1/AT1G12040, exon 1 of 1)
AT1G12110	NPF6.3	18.0568	Exon (AT1G12110.1/AT1G12110, exon 5 of 5)
AT1G12200	AT1G12200	18.0568	Promoter
AT1G12240	BFRUCT4	7.69715	Exon (AT1G12240.1/AT1G12240, exon 3 of 7)
AT1G12250	TL20.3	59.3034	Promoter
AT1G12370	PHR1	9.31454	Downstream (1-2kb)
AT1G12480	SLAC1	61.536	Promoter
AT1G12550	HPR3	4.74896	Promoter
AT1G12560	EXPA7	6.13689	Exon (AT1G12570.1/AT1G12570, exon 4 of 5)
AT1G12940	NRT2.5	52.6831	Promoter
AT1G13250	GATL3	25.6449	Promoter
AT1G13640	PI4KG6	16.5944	Exon (AT1G13640.1/AT1G13640, exon 2 of 2)
AT1G13930	AT1G13930	32.4594	Promoter
AT1G14520	MIOX1	87.7479	Intron (AT1G14520.2/AT1G14520, intron 5 of 7)
AT1G14650	AT1G14650	46.1866	3' UTR
AT1G14670	TMN2	9.31454	Promoter
AT1G14680	AT1G14680	16.5944	Promoter
AT1G14700	PAP3	12.6893	Exon (AT1G14700.1/AT1G14700, exon 7 of 7)
AT1G14760	KNATM	44.0523	Promoter
AT1G14780	AT1G14780	120.388	Distal Intergenic
AT1G14890	AT1G14890	12.6893	Promoter
AT1G14990	AT1G14990	7.69715	Promoter
AT1G15030	AT1G15030	4.64154	Exon (AT1G15030.1/AT1G15030, exon 3 of 6)
AT1G15190	FLA19	6.13689	Exon (AT1G15180.1/AT1G15180, exon 5 of 7)
AT1G15440	PWP2	21.8007	Promoter
AT1G15590	AT1G15590	12.6089	Promoter
AT1G15690	AVP1	79.8027	Exon (AT1G15690.1/AT1G15690, exon 3 of 8)
AT1G16070	TULP8	23.7179	Promoter
AT1G16190	RAD23A	29.5973	Promoter
AT1G16350	AT1G16350	9.31454	Promoter
AT1G16390	2003-10-01	6.13689	Promoter
AT1G16490	MYB58	16.2336	Distal Intergenic
AT1G16510	SAUR41	35.6845	Downstream (<1kb)
AT1G16510	SAUR41	10.9772	Promoter
AT1G16530	LBD3	91.0542	Distal Intergenic
AT1G16790	AT1G16790	3.2275	Exon (AT1G16800.1/AT1G16800, exon 15 of 22)
AT1G16810	AT1G16810	50.5031	Promoter
AT1G16850	AT1G16850	125.637	Promoter
AT1G17050	SPS2	58.9693	Exon (AT1G17040.1/AT1G17040, exon 9 of 11)
AT1G17340	SAC5	18.0568	Distal Intergenic
AT1G17350	AT1G17350	19.9128	Promoter
AT1G17430	AT1G17430	23.7136	Exon (AT1G17420.1/AT1G17420, exon 8 of 8)
AT1G17620	AT1G17620	93.9205	Promoter
AT1G17720	PP2AB2	4.64154	Promoter
AT1G17950	MYB52	21.657	Distal Intergenic
AT1G18040	CDKD-3	23.7136	Promoter
AT1G18100	MFT	4.64154	Promoter
AT1G18290	AT1G18290	59.0173	Promoter
AT1G18360	AT1G18360	128.133	Promoter
AT1G18610	AT1G18610	19.9128	Intron (AT1G18610.1/AT1G18610, intron 5 of 10)
AT1G18810	PKS3	4.64154	Promoter
AT1G18850	AT1G18850	6.13689	Distal Intergenic
AT1G19000	AT1G19000	48.3367	Promoter
AT1G19220	ARF19	9.31454	Distal Intergenic
AT1G19290	AT1G19290	10.9772	Promoter
AT1G19410	AT1G19410	7.69715	Promoter
AT1G19500	AT1G19500	19.9128	Promoter
AT1G19530	AT1G19530	21.8007	Promoter
AT1G19610	PDF1.4	14.4428	Promoter
AT1G19700	BLH10	6.13689	Promoter
AT1G19770	PUP14	37.9074	Promoter
AT1G19900	AT1G19900	10.9772	Exon (AT1G19900.1/AT1G19900, exon 1 of 1)
AT1G19960	AT1G19960	4.64154	Promoter
AT1G20280	AT1G20280	10.5036	Exon (AT1G20290.1/AT1G20290, exon 4 of 4)
AT1G20330	SMT2	55.0528	Promoter
AT1G20440	COR47	103.522	Promoter
AT1G20450	ERD10	23.7179	Promoter
AT1G20490	AT1G20490	10.9772	Promoter
AT1G20500	4CLL4	12.6893	Promoter
AT1G20730	AT1G20730	57.0841	Promoter
AT1G20800	AT1G20800	4.64154	Promoter
AT1G20900	AHL27	4.64154	Downstream (1-2kb)
AT1G21310	EXT3	7.69715	Distal Intergenic
AT1G21320	NSRB	9.31454	Downstream (2-3kb)
AT1G21430	YUC11	19.9128	Promoter
AT1G21460	SWEET1	6.13689	Promoter
AT1G21530	AEE10	9.31454	Promoter
AT1G21580	AT1G21580	9.31454	Promoter
AT1G21640	NADK2	1.90866	Exon (AT1G21650.1/AT1G21650, exon 31 of 31)
AT1G21790	AT1G21790	59.3034	Promoter
AT1G22030	AT1G22030	10.9772	Promoter
AT1G22150	SULTR1;3	10.9772	Promoter
AT1G22480	AT1G22480	68.3065	Promoter
AT1G22600	AT1G22600	10.9772	Exon (AT1G22600.1/AT1G22600, exon 2 of 2)
AT1G22610	AT1G22610	23.7136	Promoter
AT1G22720	AT1G22720	31.6058	Distal Intergenic
AT1G22850	AT1G22850	18.0568	Promoter
AT1G22920	CSN5A	6.13689	Downstream (<1kb)
AT1G23090	SULTR3;3	67.0335	Exon (AT1G23090.1/AT1G23090, exon 8 of 11)
AT1G23205	AT1G23205	120.675	Downstream (<1kb)
AT1G23300	DTX32	41.9354	Promoter
AT1G23360	MENG	6.13689	Promoter
AT1G23540	PERK12	19.9128	Promoter
AT1G23610	AT1G23610	5.46494	Promoter
AT1G23730	BCA3	4.22356	Intron (AT1G23730.1/AT1G23730, intron 6 of 8)
AT1G23800	ALDH2B7	4.64154	Intron (AT1G23800.1/AT1G23800, intron 8 of 10)
AT1G24070	CSLA10	4.64154	Promoter
AT1G24170	GATL8	6.13689	Promoter
AT1G24210	AT1G24210	29.5973	Exon (AT1G24210.1/AT1G24210, exon 4 of 5)
AT1G24400	LHT2	10.9772	Intron (AT1G24400.1/AT1G24400, intron 4 of 6)
AT1G24400	LHT2	7.69715	Promoter
AT1G24600	AT1G24600	12.6893	Promoter
AT1G25250	AtIDD16	10.9772	Promoter
AT1G25370	AT1G25370	5.46494	Promoter
AT1G25400	AT1G25400	18.0568	Promoter
AT1G25400	AT1G25400	34.2599	Promoter
AT1G25410	IPT6	7.69715	Promoter
AT1G25530	AT1G25530	7.69715	Promoter
AT1G25560	TEM1	9.31454	Distal Intergenic
AT1G26210	ATSOFL1	23.7136	Downstream (<1kb)
AT1G26270	PI4KG5	96.3075	Promoter
AT1G26650	AT1G26650	10.9772	Promoter
AT1G26850	AT1G26850	16.2336	Promoter
AT1G26960	ATHB-23	6.13689	Exon (AT1G26960.1/AT1G26960, exon 3 of 3)
AT1G27090	AT1G27090	6.13689	Exon (AT1G27100.1/AT1G27100, exon 2 of 3)
AT1G27200	AT1G27200	44.0523	Promoter
AT1G27210	TOR1L4	9.31454	Promoter
AT1G27640	AT1G27640	5.46494	Promoter
AT1G27760	SAT32	4.64154	Promoter
AT1G27920	MAP65-8	123.152	Distal Intergenic
AT1G27940	ABCB13	14.0097	Promoter
AT1G28050	COL15	12.6893	Promoter
AT1G28130	GH3.17	17.1367	Promoter
AT1G28200	FIP1	61.536	Promoter
AT1G28390	AT1G28390	22.0363	Exon (AT1G28390.1/AT1G28390, exon 1 of 1)
AT1G28570	AT1G28570	12.6893	Promoter
AT1G28600	AT1G28600	4.64154	Promoter
AT1G29040	AT1G29040	4.64154	Promoter
AT1G29060	AT1G29060	3.2275	Distal Intergenic
AT1G29140	AT1G29140	4.64154	Promoter
AT1G29160	DOF1.5	9.31454	Promoter
AT1G29340	PUB17	19.9128	Promoter
AT1G29530	AT1G29530	7.69715	Promoter
AT1G29660	AT1G29660	46.1866	Distal Intergenic
AT1G29720	RFK1	25.6449	Promoter
AT1G29760	SEI2	50.5031	Promoter
AT1G29790	AT1G29790	63.7819	Promoter
AT1G29980	AT1G29980	10.9772	Promoter
AT1G30040	GA2OX2	4.64154	Promoter
AT1G30110	NUDT25	4.64154	Distal Intergenic
AT1G30130	AT1G30130	4.64154	Distal Intergenic
AT1G30200	AT1G30200	6.13689	Promoter
AT1G30290	AT1G30290	1.90866	Downstream (1-2kb)
AT1G30440	AT1G30440	10.1426	Distal Intergenic
AT1G30460	CPSF30	3.2275	Promoter
AT1G30460	CPSF30	7.69715	Promoter
AT1G30510	RFNR2	3.2275	Promoter
AT1G30530	UGT78D1	66.0377	Exon (AT1G30530.1/AT1G30530, exon 2 of 2)
AT1G30620	MUR4	61.0053	Distal Intergenic
AT1G30650	WRKY14	29.5973	Promoter
AT1G30700	AT1G30700	64.9692	Promoter
AT1G30800	AT1G30800	3.2275	Promoter
AT1G30825	ARPC2A	10.9772	Distal Intergenic
AT1G30870	PER7	6.13689	Promoter
AT1G30960	ERG	6.13689	Promoter
AT1G31070	GLCNAC1PUT1	35.6845	Promoter
AT1G31220	PUR3	6.13689	Exon (AT1G31230.1/AT1G31230, exon 15 of 18)
AT1G31240	AT1G31240	6.13689	Promoter
AT1G31300	AT1G31300	20.818	Downstream (1-2kb)
AT1G31360	RECQL2	46.1866	Promoter
AT1G31720	AT1G31720	101.105	Exon (AT1G31710.1/AT1G31710, exon 4 of 5)
AT1G31790	PCMP-A1	29.5973	Exon (AT1G31790.1/AT1G31790, exon 1 of 1)
AT1G31850	AT1G31850	3.2275	Distal Intergenic
AT1G32190	AT1G32190	27.1677	Distal Intergenic
AT1G32290	NA	148.33	Promoter
AT1G32450	NPF7.3	6.13689	Distal Intergenic
AT1G32640	MYC2	163.722	Exon (AT1G32640.1/AT1G32640, exon 1 of 1)
AT1G32650	AT1G32650	29.5973	Downstream (1-2kb)
AT1G32860	AT1G32860	4.64154	Promoter
AT1G32940	SBT3.5	79.8027	Promoter
AT1G32960	SBT3.3	5.46494	Promoter
AT1G32960	SBT3.3	7.69715	Exon (AT1G32960.1/AT1G32960, exon 5 of 9)
AT1G32960	SBT3.3	19.9128	Exon (AT1G32960.1/AT1G32960, exon 8 of 9)
AT1G32960	SBT3.3	12.6893	Exon (AT1G32960.1/AT1G32960, exon 9 of 9)
AT1G33170	AT1G33170	6.13689	Promoter
AT1G33265	FAX4	17.1367	Promoter
AT1G33440	NPF4.4	21.8007	Promoter
AT1G33520	MOS2	4.64154	Promoter
AT1G33540	SCPL18	4.64154	Exon (AT1G33540.1/AT1G33540, exon 12 of 12)
AT1G33540	SCPL18	21.8007	Promoter
AT1G33811	AT1G33811	12.4948	Promoter
AT1G33840	AT1G33840	7.69715	Downstream (<1kb)
AT1G33900	IAN4	7.69715	Exon (AT1G33900.1/AT1G33900, exon 2 of 5)
AT1G34200	AT1G34200	7.69715	Downstream (2-3kb)
AT1G34220	AT1G34220	6.13689	Promoter
AT1G34480	AT1G34480	6.13689	Exon (AT1G34470.1/AT1G34470, exon 5 of 9)
AT1G34550	EMB2756	4.64154	Exon (AT1G34550.1/AT1G34550, exon 2 of 8)
AT1G34575	AT1G34575	4.22356	Promoter
AT1G35430	AT1G35430	10.9151	Promoter
AT1G35720	ANN1	9.52907	Promoter
AT1G36030	AT1G36030	4.64154	Promoter
AT1G36060	ERF055	7.69715	Exon (AT1G36060.1/AT1G36060, exon 1 of 1)
AT1G36150	AT1G36150	72.8725	Promoter
AT1G41830	SKS6	41.6843	Intron (AT1G41830.1/AT1G41830, intron 2 of 7)
AT1G41830	SKS6	32.8981	Downstream (1-2kb)
AT1G43010	AT1G43010	6.76834	Promoter
AT1G43160	RAP2-6	115.742	Promoter
AT1G43640	TULP5	23.7136	Promoter
AT1G43810	AT1G43810	54.8785	Exon (AT1G43800.1/AT1G43800, exon 3 of 3)
AT1G43810	AT1G43810	27.1677	Promoter
AT1G43890	RABC1	4.64154	Promoter
AT1G44100	AAP5	3.2275	Promoter
AT1G44350	ILL6	23.7136	Promoter
AT1G44770	AT1G44770	4.22356	Promoter
AT1G44790	GGCT2;3	9.31454	Promoter
AT1G45130	BGAL5	12.6893	Distal Intergenic
AT1G45976	SBP1	6.76834	Exon (AT1G45976.1/AT1G45976, exon 4 of 4)
AT1G46768	RAP2-1	70.5853	Promoter
AT1G47240	NRAMP2	15.5577	Promoter
AT1G47840	HXK3	16.2336	Exon (AT1G47860.1/AT1G47860, exon 1 of 1)
AT1G47960	C/VIF1	6.13689	Promoter
AT1G48000	MYB112	63.7819	Promoter
AT1G48090	AT1G48090	14.0097	Exon (AT1G48090.1/AT1G48090, exon 35 of 67)
AT1G48100	AT1G48100	7.67239	Distal Intergenic
AT1G48120	MAIL3	29.5973	Promoter
AT1G48270	GCR1	16.2336	Promoter
AT1G48380	RHL1	12.6893	Promoter
AT1G48880	TBL7	54.8785	Distal Intergenic
AT1G49230	ATL78	31.6058	Promoter
AT1G49400	emb1129	4.64154	Promoter
AT1G49450	AT1G49450	3.05711	Promoter
AT1G49490	AT1G49490	4.64154	Promoter
AT1G49500	AT1G49500	9.52907	Distal Intergenic
AT1G49650	CXE4	44.229	Promoter
AT1G49720	ABF1	23.7136	Promoter
AT1G49760	PAB8	10.9772	Promoter
AT1G49890	QWRF2	14.0097	Promoter
AT1G50030	TOR	20.377	Promoter
AT1G50040	AT1G50040	6.13689	Exon (AT1G50040.1/AT1G50040, exon 2 of 2)
AT1G50200	ALATS	129.349	Promoter
AT1G50290	AT1G50290	16.2336	Promoter
AT1G50420	SCL3	19.9128	Downstream (<1kb)
AT1G50660	AT1G50660	5.46494	Promoter
AT1G51090	AT1G51090	45.4036	Promoter
AT1G51410	AT1G51410	4.22356	Promoter
AT1G51440	AT1G51440	4.64154	Exon (AT1G51440.1/AT1G51440, exon 1 of 1)
AT1G51500	ABCG12	15.1234	Promoter
AT1G51610	MTPC4	22.0363	Exon (AT1G51600.1/AT1G51600, exon 6 of 8)
AT1G51700	DOF1.7	29.7689	Distal Intergenic
AT1G51840	AT1G51840	6.13689	Promoter
AT1G51940	LYK3	14.4428	Promoter
AT1G52140	AT1G52140	16.8567	Downstream (<1kb)
AT1G52240	ROPGEF11	29.5973	Promoter
AT1G52290	PERK15	16.2336	Promoter
AT1G52510	AT1G52510	37.7514	Promoter
AT1G53000	KDSB	18.0568	Promoter
AT1G53060	AT1G53060	6.13689	Promoter
AT1G53170	ERF8	19.9128	Distal Intergenic
AT1G53280	DJ1B	6.76834	Promoter
AT1G53300	TTL1	48.3367	Promoter
AT1G53320	TULP7	3.2275	Promoter
AT1G53400	AT1G53400	25.4454	Promoter
AT1G53420	AT1G53420	6.13689	Intron (AT1G53420.1/AT1G53420, intron 15 of 22)
AT1G53500	RHM2	9.31454	Exon (AT1G53500.1/AT1G53500, exon 2 of 3)
AT1G53580	GLY3	12.6089	Promoter
AT1G53830	PME2	4.64154	Promoter
AT1G53910	RAP2-12	6.13689	Promoter
AT1G53940	GLIP2	6.13689	Promoter
AT1G53940	GLIP2	17.1367	Promoter
AT1G54040	ESP	6.13689	Downstream (2-3kb)
AT1G54310	AT1G54310	10.9772	Exon (AT1G54320.1/AT1G54320, exon 8 of 8)
AT1G54420	AT1G54420	31.6058	Promoter
AT1G54680	AT1G54680	150.882	Promoter
AT1G54740	AT1G54740	31.6058	Intron (AT1G54730.3/AT1G54730, intron 15 of 15)
AT1G54860	AT1G54860	4.64154	Promoter
AT1G55120	CWINV3	61.536	Promoter
AT1G55260	AT1G55260	25.6449	Distal Intergenic
AT1G55440	AT1G55440	4.64154	Promoter
AT1G55450	AT1G55450	27.6103	Promoter
AT1G55570	sks12	46.1866	Exon (AT1G55570.1/AT1G55570, exon 2 of 3)
AT1G55570	sks12	6.11357	Exon (AT1G55570.1/AT1G55570, exon 3 of 3)
AT1G55600	WRKY10	50.5031	Exon (AT1G55600.1/AT1G55600, exon 3 of 5)
AT1G55620	CLC-F	52.6831	Promoter
AT1G55640	PRA1G1	6.13689	Promoter
AT1G55680	AT1G55680	17.9989	Promoter
AT1G55760	AT1G55760	82.1345	Exon (AT1G55760.1/AT1G55760, exon 4 of 4)
AT1G55870	PARN	1.90866	Promoter
AT1G55915	AT1G55915	16.2336	Exon (AT1G55915.1/AT1G55915, exon 4 of 4)
AT1G56410	HSP70-18	7.69715	Exon (AT1G56410.1/AT1G56410, exon 2 of 2)
AT1G56670	LIP4	9.31454	Promoter
AT1G57650	AT1G57650	70.5853	Promoter
AT1G57750	CYP96A15	57.0841	Distal Intergenic
AT1G58170	DIR19	14.4428	Promoter
AT1G58340	DTX48	12.6893	Promoter
AT1G59830	PP2A1	4.64154	Promoter
AT1G59970	5MMP	6.13689	Exon (AT1G59970.1/AT1G59970, exon 1 of 1)
AT1G60140	TPS10	27.6103	Exon (AT1G60140.1/AT1G60140, exon 2 of 4)
AT1G60270	BGLU6	73.149	Downstream (1-2kb)
AT1G60380	AT1G60380	20.377	Promoter
AT1G60790	TBL2	110.834	Promoter
AT1G61080	AT1G61080	4.64154	Exon (AT1G61080.1/AT1G61080, exon 5 of 8)
AT1G61590	PBL15	9.52907	Promoter
AT1G61620	CSU1	19.9128	Exon (AT1G61610.1/AT1G61610, exon 5 of 7)
AT1G61620	CSU1	4.64154	Exon (AT1G61610.1/AT1G61610, exon 7 of 7)
AT1G61660	BHLH112	8.84691	Distal Intergenic
AT1G61740	AT1G61740	48.3367	Downstream (2-3kb)
AT1G61770	C50	9.31454	Exon (AT1G61770.1/AT1G61770, exon 9 of 10)
AT1G61810	BGLU45	16.2336	Distal Intergenic
AT1G62310	AT1G62310	7.69715	Downstream (1-2kb)
AT1G62380	ACO2	37.7514	Exon (AT1G62380.1/AT1G62380, exon 4 of 4)
AT1G62520	AT1G62520	54.8785	Promoter
AT1G62560	FMOGS-OX3	9.31454	Promoter
AT1G62570	FMOGS-OX4	181.032	Distal Intergenic
AT1G62570	FMOGS-OX4	25.4812	Distal Intergenic
AT1G62570	FMOGS-OX4	12.6893	Intron (AT1G62570.1/AT1G62570, intron 2 of 6)
AT1G62710	bVPE	32.8981	Promoter
AT1G62730	AT1G62730	7.69715	Promoter
AT1G62830	LDL1	41.9354	Promoter
AT1G62830	LDL1	4.64154	Promoter
AT1G62880	AT1G62880	7.99105	Downstream (2-3kb)
AT1G62970	AT1G62970	7.69715	Exon (AT1G62970.1/AT1G62970, exon 1 of 1)
AT1G62990	KNAT7	14.4428	Exon (AT1G62990.1/AT1G62990, exon 3 of 5)
AT1G63000	NRS/ER	5.46494	3' UTR
AT1G63000	NRS/ER	57.0841	Promoter
AT1G63040	NA	10.9772	Promoter
AT1G63160	RFC2	19.9128	Exon (AT1G63160.1/AT1G63160, exon 6 of 7)
AT1G63310	AT1G63310	14.0097	Promoter
AT1G63420	AT1G63420	6.13689	Promoter
AT1G63500	BSK7	22.0363	Promoter
AT1G63680	ATMURE	16.2336	Exon (AT1G63680.1/AT1G63680, exon 1 of 6)
AT1G63940	MDAR5	4.22356	Promoter
AT1G64090	RTNLB3	16.7583	Promoter
AT1G64380	ERF061	12.6893	Distal Intergenic
AT1G64390	AtGH9C2	14.4428	Exon (AT1G64390.1/AT1G64390, exon 6 of 8)
AT1G64400	LACS3	118.204	Exon (AT1G64400.1/AT1G64400, exon 14 of 17)
AT1G64660	MGL	174.079	Promoter
AT1G64660	MGL	54.8785	Exon (AT1G64660.1/AT1G64660, exon 3 of 3)
AT1G64890	AT1G64890	19.9128	Promoter
AT1G65130	AT1G65130	12.6893	Exon (AT1G65130.1/AT1G65130, exon 1 of 12)
AT1G65340	CYP96A3	25.4454	Promoter
AT1G65450	AT1G65450	14.4428	Promoter
AT1G65620	AS2	41.9354	Promoter
AT1G65880	AAE20	5.46494	Promoter
AT1G65890	AAE12	4.64154	Promoter
AT1G65960	GAD2	33.4251	Promoter
AT1G66200	ATGSR2	23.7179	Distal Intergenic
AT1G66220	SBT3.17	4.64154	Intron (AT1G66220.1/AT1G66220, intron 5 of 7)
AT1G66430	AT1G66430	4.64154	Exon (AT1G66430.1/AT1G66430, exon 5 of 7)
AT1G66650	AT1G66650	7.69715	Promoter
AT1G66950	ABCG39	54.8785	Promoter
AT1G66970	SVL2	6.13689	Exon (AT1G66970.1/AT1G66970, exon 3 of 8)
AT1G67110	CYP735A2	25.4454	Downstream (<1kb)
AT1G67300	AT1G67300	9.31454	Exon (AT1G67310.1/AT1G67310, exon 11 of 13)
AT1G67310	CAMTA4	12.6893	Promoter
AT1G67420	AT1G67420	12.6893	Exon (AT1G67420.2/AT1G67420, exon 8 of 20)
AT1G67490	GCS1	9.2601	Promoter
AT1G67620	AT1G67620	10.9772	Promoter
AT1G67710	ARR11	113.283	Promoter
AT1G67710	ARR11	12.6893	Distal Intergenic
AT1G67770	TEL2	5.46494	Promoter
AT1G67950	AT1G67950	46.1866	Promoter
AT1G68040	AT1G68040	18.6209	Distal Intergenic
AT1G68060	MAP70.1	10.9151	Promoter
AT1G68220	AT1G68220	59.3034	Promoter
AT1G68270	AEE22	72.8725	Promoter
AT1G68470	GT17	166.302	Promoter
AT1G68500	AT1G68500	6.13689	Distal Intergenic
AT1G68500	AT1G68500	20.377	Promoter
AT1G68520	COL6	19.9128	Promoter
AT1G68560	XYL1	49.2243	Distal Intergenic
AT1G68570	NPF3.1	25.6449	Promoter
AT1G68585	AT1G68585	50.5031	Promoter
AT1G68740	PHO1-H1	3.2275	Downstream (<1kb)
AT1G68795	CLE12	142.991	Promoter
AT1G68840	RAV2	10.9772	Promoter
AT1G68940	AT1G68940	6.13689	Promoter
AT1G69030	AT1G69030	27.6103	Promoter
AT1G69030	AT1G69030	29.7693	Distal Intergenic
AT1G69080	AT1G69080	35.4651	Promoter
AT1G69160	AT1G69160	4.64154	Distal Intergenic
AT1G69310	WRKY57	14.0097	Intron (AT1G69310.1/AT1G69310, intron 3 of 4)
AT1G69480	PHO1-H10	6.13689	Promoter
AT1G69700	HVA22C	9.31454	Downstream (2-3kb)
AT1G69870	NPF2.13	48.3367	Intron (AT1G69870.1/AT1G69870, intron 2 of 3)
AT1G70140	FH8	31.6058	Promoter
AT1G70150	AT1G70150	7.69715	Promoter
AT1G70210	CYCD1-1	7.69715	Downstream (2-3kb)
AT1G70230	AXY4	140.71	Exon (AT1G70230.1/AT1G70230, exon 2 of 2)
AT1G70250	AT1G70250	63.0046	Exon (AT1G70250.1/AT1G70250, exon 6 of 6)
AT1G70290	TPS8	14.4428	Promoter
AT1G70370	PGL3	45.9133	Exon (AT1G70370.2/AT1G70370, exon 2 of 3)
AT1G70420	AT1G70420	3.05711	Distal Intergenic
AT1G70710	CEL1	4.64154	3' UTR
AT1G70730	PGM2	5.46494	Promoter
AT1G70830	MLP28	6.11357	Promoter
AT1G70830	MLP28	91.5409	Downstream (<1kb)
AT1G70910	DEP	66.0377	Promoter
AT1G70940	PIN3	6.13689	Promoter
AT1G71020	PUB10	10.9151	Downstream (<1kb)
AT1G71350	AT1G71350	6.13689	Exon (AT1G71350.1/AT1G71350, exon 4 of 7)
AT1G71380	CEL3	37.7514	Promoter
AT1G71410	AT1G71410	29.5973	Promoter
AT1G71490	PCMP-E67	18.0568	Promoter
AT1G71690	AT1G71690	25.6449	Exon (AT1G71690.1/AT1G71690, exon 2 of 2)
AT1G71696	SOL1	211.009	Promoter
AT1G71820	SEC6	3.2275	Intron (AT1G71820.2/AT1G71820, intron 9 of 25)
AT1G71950	AT1G71950	46.1866	Promoter
AT1G72000	INVF	7.69715	Exon (AT1G71990.1/AT1G71990, exon 3 of 3)
AT1G72100	AT1G72100	14.4428	Promoter
AT1G72190	AT1G72190	4.64154	Promoter
AT1G72240	AT1G72240	10.9772	Promoter
AT1G72470	ATEXO70D1	18.7429	Promoter
AT1G72520	LOX4	16.2336	Promoter
AT1G72760	AT1G72760	32.4594	Exon (AT1G72760.1/AT1G72760, exon 9 of 10)
AT1G72840	AT1G72840	4.64154	Exon (AT1G72840.2/AT1G72840, exon 3 of 6)
AT1G73030	CHMP1B	21.8007	Promoter
AT1G73350	AT1G73350	7.69715	Exon (AT1G73360.1/AT1G73360, exon 10 of 10)
AT1G73480	AT1G73480	125.637	3' UTR
AT1G73540	NUDT21	12.6893	Promoter
AT1G73610	AT1G73610	23.7136	Exon (AT1G73610.1/AT1G73610, exon 4 of 5)
AT1G73680	ALPHA DOX2	66.0377	Promoter
AT1G73850	AT1G73850	4.64154	Exon (AT1G73860.1/AT1G73860, exon 19 of 20)
AT1G73860	KIN14P	71.1007	Exon (AT1G73860.1/AT1G73860, exon 12 of 20)
AT1G73870	COL7	47.3075	Promoter
AT1G73920	AT1G73920	4.63827	Promoter
AT1G73930	AT1G73930	6.13689	Exon (AT1G73930.1/AT1G73930, exon 1 of 3)
AT1G74010	AT1G74010	7.69715	Promoter
AT1G74020	SSL12	5.57932	Exon (AT1G74020.1/AT1G74020, exon 2 of 3)
AT1G74110	CYP78A10	103.522	Promoter
AT1G74190	AtRLP15	57.0393	3' UTR
AT1G74310	CLPB1	8.12579	Exon (AT1G74310.1/AT1G74310, exon 3 of 6)
AT1G74330	AT1G74330	6.13689	Promoter
AT1G74340	DPMS2	37.7514	Promoter
AT1G74520	HVA22A	25.4812	Promoter
AT1G74640	AT1G74640	23.5602	Distal Intergenic
AT1G74710	EDS16	23.7207	Exon (AT1G74710.1/AT1G74710, exon 5 of 13)
AT1G74820	AT1G74820	9.31454	Exon (AT1G74810.1/AT1G74810, exon 10 of 13)
AT1G75030	ATLP-3	9.31454	Promoter
AT1G75050	AT1G75050	18.0568	Promoter
AT1G75100	JAC1	10.9772	Promoter
AT1G75370	AT1G75370	32.4594	Downstream (<1kb)
AT1G75450	CKX5	3.2275	Promoter
AT1G75760	AT1G75760	14.4428	Downstream (<1kb)
AT1G75770	AT1G75770	50.5031	Promoter
AT1G75830	PDF1.1	33.6361	Downstream (2-3kb)
AT1G75940	BGLU20	4.64154	Promoter
AT1G76020	AT1G76020	7.69715	Promoter
AT1G76080	CDSP32	22.0363	Exon (AT1G76080.1/AT1G76080, exon 2 of 2)
AT1G76180	ERD14	37.7514	Promoter
AT1G76500	AHL29	33.6361	Promoter
AT1G76580	AT1G76580	53.0973	Distal Intergenic
AT1G76590	AT1G76590	15.5577	Distal Intergenic
AT1G76670	URGT1	25.6449	Promoter
AT1G76940	NSRA	7.69715	Distal Intergenic
AT1G77260	AT1G77260	19.783	Promoter
AT1G77440	PBC2	61.536	Promoter
AT1G77450	NAC032	33.6361	Downstream (2-3kb)
AT1G77450	NAC032	8.12579	Distal Intergenic
AT1G77500	AT1G77500	4.64154	Promoter
AT1G77500	AT1G77500	19.9128	Exon (AT1G77500.1/AT1G77500, exon 1 of 4)
AT1G77640	ERF013	10.9772	Promoter
AT1G77680	SOV	7.69715	Promoter
AT1G77680	SOV	4.22356	Promoter
AT1G77710	AT1G77710	34.2599	Promoter
AT1G77730	AT1G77730	44.0523	Promoter
AT1G77760	NIA1	25.6449	Distal Intergenic
AT1G77830	AT1G77830	30.6773	Promoter
AT1G77870	MUB5	21.8007	Promoter
AT1G77940	RPL30B	10.9151	Promoter
AT1G78000	SULTR1;2	13.914	Distal Intergenic
AT1G78010	AT1G78010	85.0329	Promoter
AT1G78070	AT1G78070	46.1866	Promoter
AT1G78240	QUA2	82.1345	Distal Intergenic
AT1G78260	AT1G78260	6.13689	Intron (AT1G78260.2/AT1G78260, intron 4 of 4)
AT1G78310	VQ9	79.8027	Promoter
AT1G78450	AT1G78450	4.64154	Promoter
AT1G78530	AT1G78530	4.64154	Promoter
AT1G78630	RPL13	16.2336	Promoter
AT1G78770	APC6	21.8007	Promoter
AT1G78980	SRF5	70.5853	Exon (AT1G78980.1/AT1G78980, exon 15 of 15)
AT1G79170	AT1G79170	7.69715	Promoter
AT1G79440	ALDH5F1	3.2275	Exon (AT1G79440.1/AT1G79440, exon 8 of 20)
AT1G79470	IMPDH	4.64154	Exon (AT1G79480.1/AT1G79480, exon 2 of 3)
AT1G79560	FTSH12	14.4428	Exon (AT1G79560.1/AT1G79560, exon 16 of 19)
AT1G79650	RAD23	14.0097	Promoter
AT1G79750	NADP-ME4	37.7514	Promoter
AT1G80130	AT1G80130	103.522	Promoter
AT1G80130	AT1G80130	32.8981	Promoter
AT1G80230	COX5B-2	6.13689	Promoter
AT1G80340	GA3OX2	7.69715	Exon (AT1G80340.1/AT1G80340, exon 2 of 2)
AT1G80380	GLYK	4.64154	Promoter
AT1G80960	AT1G80960	6.13689	Exon (AT1G80960.2/AT1G80960, exon 6 of 7)
AT2G01070	AT2G01070	33.6361	Promoter
AT2G01420	PIN4	6.76834	Exon (AT2G01420.1/AT2G01420, exon 2 of 6)
AT2G01420	PIN4	4.64154	Promoter
AT2G01610	AT2G01610	59.3034	Promoter
AT2G01680	AT2G01680	5.40311	Distal Intergenic
AT2G01720	OST1B	12.4948	Promoter
AT2G01735	RIE1	4.64154	Promoter
AT2G01830	AHK4	6.76834	Downstream (2-3kb)
AT2G01970	TMN3	9.31454	Promoter
AT2G01990	AT2G01990	140.71	Downstream (<1kb)
AT2G01990	AT2G01990	7.69715	Promoter
AT2G02140	PDF2.6	10.9772	Promoter
AT2G02620	AT2G02620	9.31454	Promoter
AT2G02680	AT2G02680	5.46494	Exon (AT2G02680.1/AT2G02680, exon 1 of 2)
AT2G02710	TLP1	14.4428	3' UTR
AT2G02810	UTR1	10.9772	Promoter
AT2G03320	AT2G03320	84.4657	Promoter
AT2G03340	WRKY3	7.69715	Promoter
AT2G04280	AT2G04280	7.69715	Promoter
AT2G04550	IBR5	14.4428	3' UTR
AT2G04680	AT2G04680	8.89933	Promoter
AT2G04680	AT2G04680	10.6695	Promoter
AT2G04790	AT2G04790	37.7514	Promoter
AT2G06850	XTH4	23.7136	Distal Intergenic
AT2G07360	AT2G07360	14.4428	Promoter
AT2G07673	AT2G07673	19.7595	Promoter
AT2G07673	AT2G07673	60.2907	Promoter
AT2G07675	AT2G07675	8.40922	Promoter
AT2G07677	NA	22.0593	Promoter
AT2G07708	AT2G07708	64.8138	Promoter
AT2G07716	NA	61.4335	3' UTR
AT2G07718	AT2G07718	26.9145	Exon (AT2G07717.1/AT2G07717, exon 1 of 1)
AT2G07719	AT2G07719	12.7975	Downstream (<1kb)
AT2G07723	NA	10.804	Exon (AT2G07723.1/AT2G07723, exon 1 of 1)
AT2G07680	ATMRP11	35.6845	Exon (AT2G07680.1/AT2G07680, exon 11 of 33)
AT2G12230	NA	3.99633	Downstream (<1kb)
AT2G12400	AT2G12400	7.69715	Downstream (1-2kb)
AT2G13610	ABCG5	63.7819	Promoter
AT2G13660	AT2G13660	61.0053	Promoter
AT2G13720	AT2G13720	4.64154	Promoter
AT2G14120	DRP3B	12.5326	Promoter
AT2G14860	AT2G14860	4.64154	Promoter
AT2G15050	LTP7	25.4454	Promoter
AT2G15300	AT2G15300	9.31454	Exon (AT2G15300.1/AT2G15300, exon 1 of 2)
AT2G15640	AT2G15640	66.0377	Exon (AT2G15640.1/AT2G15640, exon 1 of 1)
AT2G15970	COR413PM1	18.0568	Promoter
AT2G15970	COR413PM1	25.6449	Promoter
AT2G16230	AT2G16230	21.8007	Promoter
AT2G16360	AT2G16360	50.5031	Promoter
AT2G16600	CYP19-1	5.46494	Promoter
AT2G16660	AT2G16660	10.9772	Promoter
AT2G16700	ADF5	29.5973	Distal Intergenic
AT2G16760	AT2G16760	4.22356	Promoter
AT2G16790	AT2G16790	44.0523	Promoter
AT2G16990	AT2G16990	6.13689	Promoter
AT2G17280	PGM	9.31454	Promoter
AT2G17520	IRE1A	7.67239	Promoter
AT2G17840	ERD7	23.7136	Promoter
AT2G18010	SAUR10	14.4428	Promoter
AT2G18070	AT2G18070	3.2275	Promoter
AT2G18350	ZHD6	25.6449	Downstream (1-2kb)
AT2G18500	OFP7	35.6845	Promoter
AT2G18690	AT2G18690	19.9128	Distal Intergenic
AT2G18900	AT2G18900	6.13689	Intron (AT2G18900.1/AT2G18900, intron 4 of 15)
AT2G19200	NA	3.2275	Downstream (2-3kb)
AT2G19360	AT2G19360	12.4948	Exon (AT2G19360.1/AT2G19360, exon 4 of 8)
AT2G19460	AT2G19460	18.0568	Downstream (<1kb)
AT2G19500	CKX2	50.5031	Exon (AT2G19500.1/AT2G19500, exon 5 of 5)
AT2G19580	TET2	4.64154	Promoter
AT2G19650	AT2G19650	9.31454	Promoter
AT2G19770	PRO4	81.4534	Promoter
AT2G19780	AT2G19780	14.4428	Promoter
AT2G19980	AT2G19980	91.0542	Downstream (<1kb)
AT2G20000	CDC27B	7.69715	Promoter
AT2G20060	AT2G20060	27.6103	Distal Intergenic
AT2G20250	AT2G20250	4.64154	3' UTR
AT2G20370	MUR3	31.6058	Promoter
AT2G20660	RALFL14	12.6893	Promoter
AT2G20680	MAN2	21.8007	Promoter
AT2G20740	TOM2AH3	4.22356	Promoter
AT2G20750	EXPB1	6.13689	Promoter
AT2G20750	EXPB1	9.31454	Promoter
AT2G20750	EXPB1	18.0568	Exon (AT2G20750.1/AT2G20750, exon 4 of 4)
AT2G20880	ERF053	26.7232	Promoter
AT2G20890	THF1	37.7514	Promoter
AT2G21290	AT2G21290	4.64154	Exon (AT2G21300.2/AT2G21300, exon 15 of 15)
AT2G21420	AT2G21420	4.64154	Promoter
AT2G21640	AT2G21640	4.64154	Promoter
AT2G21830	AT2G21830	105.395	Exon (AT2G21830.1/AT2G21830, exon 3 of 3)
AT2G21910	CYP96A5	93.9205	Promoter
AT2G21920	AT2G21920	9.31454	Exon (AT2G21920.1/AT2G21920, exon 2 of 5)
AT2G21940	SK1	5.46494	Promoter
AT2G21990	AT2G21990	14.4428	Promoter
AT2G22010	RKP	54.1916	Promoter
AT2G22070	PCMP-H41	10.9772	Promoter
AT2G22125	CSI1	22.0363	Promoter
AT2G22190	TPPE	9.31454	Distal Intergenic
AT2G22290	RABH1D	37.7514	Promoter
AT2G22590	UGT91A1	71.1007	Promoter
AT2G22590	UGT91A1	41.9354	Promoter
AT2G22680	WAVH1	3.2275	Exon (AT2G22680.1/AT2G22680, exon 1 of 1)
AT2G22900	GT7	85.0329	Promoter
AT2G22970	SCPL11	4.64154	Intron (AT2G22970.2/AT2G22970, intron 8 of 9)
AT2G23100	AT2G23100	86.816	Exon (AT2G23100.1/AT2G23100, exon 1 of 1)
AT2G23120	AT2G23120	4.64154	Promoter
AT2G23140	AT2G23140	14.4428	Exon (AT2G23140.2/AT2G23140, exon 4 of 5)
AT2G23340	ERF008	5.46494	Distal Intergenic
AT2G23550	ATMES6	14.4428	Downstream (<1kb)
AT2G23550	ATMES6	18.0568	Promoter
AT2G23690	AT2G23690	9.31454	Promoter
AT2G24010	scpl23	3.2275	Exon (AT2G24000.1/AT2G24000, exon 6 of 8)
AT2G24190	AT2G24190	12.6893	Exon (AT2G24190.2/AT2G24190, exon 5 of 5)
AT2G24210	TPS10	6.13689	Distal Intergenic
AT2G24255	AT2G24255	25.6449	Exon (AT2G24255.1/AT2G24255, exon 2 of 3)
AT2G24260	BHLH66	49.2243	Exon (AT2G24260.1/AT2G24260, exon 6 of 6)
AT2G24500	REIL2	4.64154	Promoter
AT2G24560	AT2G24560	10.9772	Promoter
AT2G24560	AT2G24560	3.2275	Distal Intergenic
AT2G24630	CSLC8	31.6058	Exon (AT2G24630.1/AT2G24630, exon 6 of 6)
AT2G25110	SDF2	12.6893	Distal Intergenic
AT2G25210	AT2G25210	7.69715	Promoter
AT2G25230	MYB100	21.8007	Promoter
AT2G25430	AT2G25430	6.13689	Promoter
AT2G25760	AT2G25760	75.174	Downstream (<1kb)
AT2G25830	AT2G25830	17.1367	Downstream (<1kb)
AT2G25910	AT2G25910	35.6845	Promoter
AT2G26040	PYL2	37.7514	Promoter
AT2G26240	FAX7	45.9133	Promoter
AT2G26290	PBL12	7.69715	Promoter
AT2G26340	AT2G26340	6.13689	Intron (AT2G26340.2/AT2G26340, intron 6 of 6)
AT2G26580	YAB5	48.3367	Promoter
AT2G26640	KCS11	68.3065	Exon (AT2G26640.1/AT2G26640, exon 2 of 2)
AT2G26680	AT2G26680	4.64154	3' UTR
AT2G26690	NPF6.2	50.5031	Distal Intergenic
AT2G26730	AT2G26730	29.5973	Intron (AT2G26730.1/AT2G26730, intron 1 of 1)
AT2G26870	NPC2	59.3034	Promoter
AT2G26910	ABCG32	6.13689	Promoter
AT2G27030	CAM5	31.6058	Promoter
AT2G27130	XYP11	4.64154	Intron (AT2G27120.1/AT2G27120, intron 43 of 48)
AT2G27240	ALMT7	61.536	Distal Intergenic
AT2G27500	AT2G27500	12.6893	Exon (AT2G27500.3/AT2G27500, exon 1 of 2)
AT2G27500	AT2G27500	4.64154	Promoter
AT2G27500	AT2G27500	21.8007	Promoter
AT2G27510	FD3	6.76834	Promoter
AT2G27580	SAP3	4.64154	Promoter
AT2G27630	AT2G27630	37.7514	Promoter
AT2G27660	AT2G27660	27.6103	Promoter
AT2G27700	AT2G27700	59.3034	Downstream (<1kb)
AT2G27830	AT2G27830	21.8007	Promoter
AT2G27990	BLH8	18.0568	Exon (AT2G27990.1/AT2G27990, exon 2 of 5)
AT2G28085	AT2G28085	5.46494	Downstream (1-2kb)
AT2G28120	AT2G28120	14.3491	Promoter
AT2G28120	AT2G28120	12.6893	Exon (AT2G28120.1/AT2G28120, exon 1 of 1)
AT2G28270	AT2G28270	6.76834	Promoter
AT2G28305	LOG1	39.8339	Distal Intergenic
AT2G28420	AT2G28420	31.6058	Promoter
AT2G28520	VHA-A1	66.0377	Distal Intergenic
AT2G28690	AT2G28690	14.0097	Distal Intergenic
AT2G28810	DOF2.2	4.64154	Promoter
AT2G28900	OEP161	103.522	Promoter
AT2G28930	APK1B	6.13689	Promoter
AT2G29090	CYP707A2	6.13689	Exon (AT2G29090.1/AT2G29090, exon 5 of 9)
AT2G29220	LECRK31	6.26038	Distal Intergenic
AT2G29300	AT2G29300	23.7136	Exon (AT2G29290.1/AT2G29290, exon 4 of 6)
AT2G29440	GSTU6	19.9128	Promoter
AT2G29620	AT2G29620	12.6893	Promoter
AT2G29690	ASA2	41.6843	Promoter
AT2G29700	PH1	4.64154	Promoter
AT2G29740	UGT71C2	12.6893	Downstream (2-3kb)
AT2G29970	SMXL7	4.22356	Promoter
AT2G30040	MAPKKK14	68.3065	Exon (AT2G30040.1/AT2G30040, exon 1 of 1)
AT2G30140	UGT87A2	18.0568	Promoter
AT2G30240	CHX13	6.13689	Exon (AT2G30240.1/AT2G30240, exon 4 of 4)
AT2G30300	AT2G30300	27.6103	Promoter
AT2G30780	AT2G30780	4.64154	Promoter
AT2G30980	ASK6	7.69715	Exon (AT2G30980.1/AT2G30980, exon 11 of 12)
AT2G30990	AT2G30990	6.13689	Downstream (2-3kb)
AT2G31360	ADS2	12.6893	Downstream (<1kb)
AT2G31390	AT2G31390	6.11357	Intron (AT2G31390.1/AT2G31390, intron 2 of 3)
AT2G31930	AT2G31930	3.05711	Promoter
AT2G31940	AT2G31940	18.0568	Promoter
AT2G31990	AT2G31990	3.2275	Promoter
AT2G32080	PURA1	7.69715	Promoter
AT2G32100	OFP16	39.3088	Promoter
AT2G32270	ZIP3	25.6449	Promoter
AT2G32430	B3GALT3	9.31454	Distal Intergenic
AT2G32520	AT2G32520	28.4097	Downstream (1-2kb)
AT2G32520	AT2G32520	6.13689	Downstream (<1kb)
AT2G32710	KRP4	19.9128	Promoter
AT2G32770	PAP13	6.13689	3' UTR
AT2G32810	BGAL9	4.64154	Promoter
AT2G32990	AtGH9B8	19.9128	Distal Intergenic
AT2G32990	AtGH9B8	6.76834	Promoter
AT2G32990	AtGH9B8	6.13689	Exon (AT2G32990.1/AT2G32990, exon 3 of 4)
AT2G33010	AT2G33010	3.05711	Exon (AT2G33010.1/AT2G33010, exon 5 of 5)
AT2G33170	AT2G33170	4.64154	Promoter
AT2G33230	YUC7	48.3367	Promoter
AT2G33270	ACHT3	19.9128	Promoter
AT2G33320	AT2G33320	9.31454	Exon (AT2G33320.1/AT2G33320, exon 1 of 1)
AT2G33380	PXG3	37.7514	Promoter
AT2G33500	COL14	6.13689	Intron (AT2G33500.1/AT2G33500, intron 2 of 3)
AT2G33630	AT2G33630	4.63827	3' UTR
AT2G33760	PCMP-H6	57.0393	3' UTR
AT2G33870	RABA1H	46.1866	Downstream (<1kb)
AT2G34540	AT2G34540	91.5409	Promoter
AT2G34540	AT2G34540	84.4657	Distal Intergenic
AT2G34590	E1-BETA-2	50.5031	Promoter
AT2G34660	ABCC2	61.536	Distal Intergenic
AT2G34790	MEE23	4.22356	Exon (AT2G34790.1/AT2G34790, exon 2 of 3)
AT2G34860	PSA2	35.6845	Promoter
AT2G34910	AT2G34910	89.1738	Promoter
AT2G34970	AT2G34970	6.13689	Promoter
AT2G35150	EXL7	7.69715	Promoter
AT2G35150	EXL7	6.13689	Promoter
AT2G35270	AHL21	66.0377	Promoter
AT2G35540	AT2G35540	27.6103	Promoter
AT2G35540	AT2G35540	5.57932	Promoter
AT2G35570	NA	14.4428	Promoter
AT2G35580	AT2G35580	18.0568	Promoter
AT2G35590	NA	3.05711	Promoter
AT2G35840	SPP2	6.13689	Promoter
AT2G35920	AT2G35920	4.64154	Exon (AT2G35920.1/AT2G35920, exon 13 of 16)
AT2G35930	PUB23	10.9772	Exon (AT2G35930.1/AT2G35930, exon 1 of 1)
AT2G35930	PUB23	37.7514	Downstream (2-3kb)
AT2G35960	NHL12	55.0528	Promoter
AT2G35980	NHL10	9.31454	Promoter
AT2G36030	AT2G36030	103.522	Downstream (1-2kb)
AT2G36060	MMZ3	27.6103	Downstream (<1kb)
AT2G36090	AT2G36090	10.9772	Promoter
AT2G36200	AT2G36200	123.152	Exon (AT2G36200.1/AT2G36200, exon 11 of 22)
AT2G36220	AT2G36220	50.5031	Promoter
AT2G36380	ABCG34	9.31454	Exon (AT2G36380.1/AT2G36380, exon 6 of 19)
AT2G36470	AT2G36470	4.64154	Exon (AT2G36470.1/AT2G36470, exon 1 of 1)
AT2G36570	PXC1	7.69715	Promoter
AT2G36570	PXC1	12.4948	Exon (AT2G36570.1/AT2G36570, exon 1 of 2)
AT2G36590	PROT3	4.64154	Promoter
AT2G36690	AT2G36690	16.2336	Promoter
AT2G36830	TIP1-1	148.33	Downstream (2-3kb)
AT2G36870	XTH32	29.5973	Downstream (2-3kb)
AT2G36970	UGT86A1	7.69715	Promoter
AT2G37040	PAL1	14.4428	Distal Intergenic
AT2G37060	NFYB8	23.7136	Downstream (2-3kb)
AT2G37140	AT2G37140	3.30062	Promoter
AT2G37310	PCMP-E49	23.7179	Promoter
AT2G37450	AT2G37450	7.69715	Exon (AT2G37460.1/AT2G37460, exon 5 of 6)
AT2G37460	AT2G37460	9.31454	Exon (AT2G37460.1/AT2G37460, exon 3 of 6)
AT2G37580	ATL33	5.57932	Promoter
AT2G37640	EXPA3	7.69715	Exon (AT2G37640.1/AT2G37640, exon 3 of 3)
AT2G37810	AT2G37810	9.31454	Promoter
AT2G37980	OFUT19	3.2275	Promoter
AT2G38000	AT2G38000	9.31454	Exon (AT2G38000.1/AT2G38000, exon 7 of 7)
AT2G38060	PHT4;2	9.31454	Promoter
AT2G38060	PHT4;2	34.2599	Distal Intergenic
AT2G38110	GPAT6	25.4454	Promoter
AT2G38530	LTP2	18.0568	Promoter
AT2G38730	CYP22	6.76834	Promoter
AT2G38780	AT2G38780	6.13689	Intron (AT2G38780.1/AT2G38780, intron 3 of 6)
AT2G38870	AT2G38870	9.31454	Promoter
AT2G38920	RF178	12.6893	Distal Intergenic
AT2G39000	AT2G39000	87.7479	Distal Intergenic
AT2G39030	NATA1	82.1345	Promoter
AT2G39060	SWEET9	37.7514	Downstream (<1kb)
AT2G39200	MLO12	4.64154	Exon (AT2G39200.1/AT2G39200, exon 15 of 15)
AT2G39210	AT2G39210	67.0335	Downstream (<1kb)
AT2G39500	AT2G39500	4.64154	Downstream (<1kb)
AT2G39540	AT2G39540	9.52907	Promoter
AT2G39710	AT2G39710	6.76834	Promoter
AT2G39720	RHC2A	6.13689	Promoter
AT2G39730	RCA	6.13689	Promoter
AT2G39795	AT2G39795	59.3034	Exon (AT2G39800.3/AT2G39800, exon 16 of 21)
AT2G39880	MYB25	9.52907	Promoter
AT2G40230	AT2G40230	10.9772	Downstream (<1kb)
AT2G40330	PYL6	16.2336	Promoter
AT2G40400	RER5	6.13689	Promoter
AT2G40460	NPF5.1	7.65799	Distal Intergenic
AT2G40460	NPF5.1	18.0568	Intron (AT2G40460.1/AT2G40460, intron 2 of 3)
AT2G40690	GLY1	7.69715	Promoter
AT2G40880	CYS3	4.64154	Promoter
AT2G40890	CYP98A3	4.22356	Downstream (<1kb)
AT2G40970	MYBC1	6.76834	Promoter
AT2G41440	AT2G41440	7.69715	Promoter
AT2G41680	NTRC	3.30062	Downstream (2-3kb)
AT2G41880	GK-1	57.0841	Promoter
AT2G41890	SD31	7.69715	Exon (AT2G41890.1/AT2G41890, exon 1 of 1)
AT2G41890	SD31	10.9772	Promoter
AT2G41940	ZFP8	14.4428	Promoter
AT2G42010	PLDBETA1	14.4428	Exon (AT2G42010.1/AT2G42010, exon 4 of 11)
AT2G42160	BRIZ1	27.6103	Promoter
AT2G42200	SPL9	7.69715	Distal Intergenic
AT2G42220	STR9	25.6449	Promoter
AT2G42270	BRR2B	25.6449	Promoter
AT2G42310	AT2G42310	3.2275	Promoter
AT2G42320	AT2G42320	9.31454	Promoter
AT2G42380	BZIP34	4.64154	Promoter
AT2G42490	AT2G42490	9.52907	Promoter
AT2G42530	COR15B	6.13689	Promoter
AT2G42540	COR15A	18.0568	Promoter
AT2G42580	TTL3	23.7136	Promoter
AT2G42790	CSY3	14.0097	Promoter
AT2G42880	MPK20	63.7819	Promoter
AT2G42900	AT2G42900	9.31454	Exon (AT2G42890.1/AT2G42890, exon 10 of 13)
AT2G42990	AT2G42990	14.4428	Exon (AT2G43000.1/AT2G43000, exon 3 of 3)
AT2G43010	PIF4	9.31454	Distal Intergenic
AT2G43010	PIF4	6.13689	Exon (AT2G43010.1/AT2G43010, exon 7 of 7)
AT2G43060	IBH1	3.2275	Distal Intergenic
AT2G43140	AT2G43140	12.6893	Promoter
AT2G43290	CML5	4.64154	Promoter
AT2G43480	PER26	14.4428	Promoter
AT2G43620	AT2G43620	4.64154	Promoter
AT2G43700	LECRK54	4.19541	Promoter
AT2G43710	FAB2	27.6103	Promoter
AT2G43850	ILK1	21.8007	Promoter
AT2G44350	CSY4	23.7136	Promoter
AT2G44360	AT2G44360	4.64154	Promoter
AT2G44460	BGLU28	18.0568	Exon (AT2G44460.1/AT2G44460, exon 8 of 13)
AT2G44480	BGLU17	31.6058	Exon (AT2G44480.1/AT2G44480, exon 7 of 13)
AT2G44490	BGLU26	4.64154	Exon (AT2G44490.1/AT2G44490, exon 11 of 11)
AT2G44590	DRP1D	37.7514	Exon (AT2G44590.2/AT2G44590, exon 8 of 14)
AT2G44660	AT2G44660	6.11357	Downstream (2-3kb)
AT2G44800	AT2G44800	10.9772	Downstream (<1kb)
AT2G44830	AT2G44830	10.9772	Exon (AT2G44830.1/AT2G44830, exon 2 of 3)
AT2G44940	ERF034	6.13689	Promoter
AT2G45040	4MMP	37.9074	Promoter
AT2G45040	4MMP	6.11357	Distal Intergenic
AT2G45220	PME17	6.13689	Promoter
AT2G45290	TKL-2	7.69715	Promoter
AT2G45470	FLA8	14.4428	Exon (AT2G45470.1/AT2G45470, exon 1 of 1)
AT2G45570	CYP76C2	7.65799	Promoter
AT2G45660	SOC1	32.4594	Downstream (<1kb)
AT2G45670	LPEAT2	6.13689	Promoter
AT2G45680	TCP9	10.9772	Promoter
AT2G45710	RPS27A	6.13689	Promoter
AT2G45720	AT2G45720	12.6893	Promoter
AT2G45820	DBP	6.13689	Promoter
AT2G45870	AT2G45870	7.69715	Downstream (<1kb)
AT2G45980	ATI1	25.4454	Promoter
AT2G46030	UBC6	10.9772	Promoter
AT2G46110	KPHMT1	10.9772	Promoter
AT2G46210	SLD2	6.13689	Promoter
AT2G46550	AT2G46550	31.6058	Exon (AT2G46560.1/AT2G46560, exon 18 of 18)
AT2G46730	NA	4.64154	Exon (AT2G46720.1/AT2G46720, exon 1 of 1)
AT2G46760	GULLO6	93.9205	Distal Intergenic
AT2G47180	GOLS1	7.69715	Promoter
AT2G47250	AT2G47250	7.69715	Intron (AT2G47250.1/AT2G47250, intron 3 of 6)
AT2G47640	AT2G47640	9.52907	Exon (AT2G47650.1/AT2G47650, exon 6 of 7)
AT2G47890	COL13	39.8339	Promoter
AT2G47930	AGP26	9.31454	Promoter
AT2G47970	AT2G47970	16.2336	Promoter
AT2G48030	AT2G48030	39.8339	Exon (AT2G48030.1/AT2G48030, exon 2 of 4)
AT2G48090	AT2G48090	79.8027	Promoter
AT3G01080	WRKY58	41.9354	Promoter
AT3G01120	CGS1	4.64154	Exon (AT3G01120.1/AT3G01120, exon 6 of 11)
AT3G01150	PTB	19.9128	Promoter
AT3G01400	AT3G01400	27.6103	Promoter
AT3G01420	DOX1	6.13689	Promoter
AT3G01470	HAT5	10.9772	3' UTR
AT3G01490	AT3G01490	6.13689	Exon (AT3G01490.1/AT3G01490, exon 5 of 5)
AT3G01550	PPT2	12.6893	Promoter
AT3G01900	CYP94B2	6.13689	Promoter
AT3G01970	WRKY45	23.7136	Promoter
AT3G02140	AFP4	14.4428	Promoter
AT3G02290	AT3G02290	44.0523	Promoter
AT3G02570	PMI1	4.64154	Promoter
AT3G02740	AT3G02740	35.6845	Promoter
AT3G02750	AT3G02750	6.13689	Promoter
AT3G02750	AT3G02750	69.3559	Promoter
AT3G02800	DSP3	12.6893	Exon (AT3G02810.1/AT3G02810, exon 5 of 5)
AT3G02875	ILR1	4.64154	Promoter
AT3G02900	AT3G02900	7.69715	Promoter
AT3G03070	AT3G03070	8.12579	Promoter
AT3G03090	AtVGT1	17.1367	Exon (AT3G03090.1/AT3G03090, exon 5 of 14)
AT3G03190	GSTF11	25.4454	Promoter
AT3G03250	UGP	7.69715	Exon (AT3G03260.1/AT3G03260, exon 10 of 10)
AT3G03440	AT3G03440	4.64154	Promoter
AT3G03580	PCMP-H23	4.64154	Downstream (<1kb)
AT3G03690	UNE7	44.9914	Promoter
AT3G03890	AT3G03890	10.9772	Promoter
AT3G04010	AT3G04010	6.13689	Promoter
AT3G04060	anac046	12.6893	Distal Intergenic
AT3G04070	NAC047	10.9772	Downstream (<1kb)
AT3G04160	AT3G04160	3.2275	Intron (AT3G04160.1/AT3G04160, intron 1 of 4)
AT3G04290	LTL1	36.0763	Promoter
AT3G04340	FTSHI5	31.6058	Exon (AT3G04350.1/AT3G04350, exon 2 of 2)
AT3G04460	PEX12	12.6893	Promoter
AT3G04500	AT3G04500	4.64154	Downstream (1-2kb)
AT3G04510	LSH2	14.0097	Promoter
AT3G04680	CLPS3	4.64154	Promoter
AT3G04900	HIPP42	4.64154	Promoter
AT3G04910	WNK1	19.9128	Exon (AT3G04910.1/AT3G04910, exon 5 of 7)
AT3G05100	AT3G05100	44.0523	Promoter
AT3G05120	GID1A	43.7465	Distal Intergenic
AT3G05420	ACBP4	75.174	Promoter
AT3G05480	ATRAD9	32.4594	Promoter
AT3G05510	AT3G05510	8.84691	Promoter
AT3G05560	RPL22B	3.2275	Promoter
AT3G05580	TOPP9	12.6893	Promoter
AT3G05610	PME21	7.69715	Exon (AT3G05610.1/AT3G05610, exon 1 of 2)
AT3G05630	PLPZETA2	4.64154	Intron (AT3G05630.1/AT3G05630, intron 12 of 15)
AT3G05640	AT3G05640	4.64154	Promoter
AT3G05650	AtRLP32	7.69715	Exon (AT3G05650.1/AT3G05650, exon 1 of 1)
AT3G05660	AtRLP33	10.9772	Promoter
AT3G05800	BHLH150	6.13689	Promoter
AT3G05800	BHLH150	6.13689	Downstream (1-2kb)
AT3G05820	INVH	29.5973	Promoter
AT3G05890	RCI2B	168.888	Distal Intergenic
AT3G05980	AT3G05980	98.7015	Promoter
AT3G06000	AT3G06000	6.76834	Exon (AT3G06010.1/AT3G06010, exon 10 of 12)
AT3G06030	ANP3	29.5973	Promoter
AT3G06070	AT3G06070	12.6893	Promoter
AT3G06070	AT3G06070	25.4454	Downstream (<1kb)
AT3G06170	AT3G06170	9.2601	Promoter
AT3G06240	AT3G06240	33.6361	3' UTR
AT3G06350	EMB3004	14.4428	Exon (AT3G06350.1/AT3G06350, exon 4 of 11)
AT3G06420	ATG8H	4.64154	Downstream (<1kb)
AT3G06420	ATG8H	25.6449	Downstream (<1kb)
AT3G06433	NA	203.009	Promoter
AT3G06433	NA	181.901	Exon (AT3G06433.1/AT3G06433, exon 1 of 1)
AT3G06433	NA	21.7956	Exon (AT3G06433.1/AT3G06433, exon 1 of 1)
AT3G06433	NA	43.5156	Exon (AT3G06433.1/AT3G06433, exon 1 of 1)
AT3G06490	MYB108	9.52907	Distal Intergenic
AT3G06500	INVC	19.3915	Distal Intergenic
AT3G06540	REP	19.9128	Promoter
AT3G06560	PAPS3	8.12579	Promoter
AT3G06810	IBR3	6.76834	Promoter
AT3G07010	AT3G07010	4.64154	Intron (AT3G07010.1/AT3G07010, intron 2 of 5)
AT3G07010	AT3G07010	7.69715	Downstream (<1kb)
AT3G07150	AT3G07150	14.0097	Exon (AT3G07160.1/AT3G07160, exon 34 of 50)
AT3G07210	AT3G07210	10.9772	Exon (AT3G07210.1/AT3G07210, exon 2 of 2)
AT3G07250	AT3G07250	18.7429	Exon (AT3G07250.1/AT3G07250, exon 4 of 25)
AT3G07320	AT3G07320	46.1866	Promoter
AT3G07350	AT3G07350	4.64154	Distal Intergenic
AT3G07650	COL9	21.8007	Exon (AT3G07650.4/AT3G07650, exon 2 of 5)
AT3G07870	AT3G07870	51.1546	Promoter
AT3G07880	GDI1	14.0097	3' UTR
AT3G07960	PIP5K6	29.5973	Promoter
AT3G08860	PYD4	6.13689	Promoter
AT3G09000	AT3G09000	4.64154	Exon (AT3G08990.2/AT3G08990, exon 4 of 6)
AT3G09010	AT3G09010	6.13689	Exon (AT3G09000.1/AT3G09000, exon 5 of 5)
AT3G09030	AT3G09030	10.9772	Promoter
AT3G09210	PTAC13	181.032	Exon (AT3G09220.1/AT3G09220, exon 5 of 6)
AT3G09240	AT3G09240	29.5973	Promoter
AT3G09620	AT3G09620	4.64154	Exon (AT3G09620.1/AT3G09620, exon 1 of 2)
AT3G09660	MCM8	21.8007	Exon (AT3G09660.1/AT3G09660, exon 11 of 16)
AT3G09750	AT3G09750	21.8007	Promoter
AT3G09850	AT3G09850	7.69715	Promoter
AT3G09870	AT3G09870	9.52907	Promoter
AT3G09980	AT3G09980	12.6893	Promoter
AT3G10050	OMR1	5.46494	Exon (AT3G10050.1/AT3G10050, exon 5 of 9)
AT3G10350	AT3G10350	7.69715	Promoter
AT3G10360	APUM4	21.8007	Exon (AT3G10360.1/AT3G10360, exon 3 of 11)
AT3G10380	SEC8	4.64154	Exon (AT3G10380.1/AT3G10380, exon 16 of 27)
AT3G10450	SCPL7	9.2601	Intron (AT3G10440.1/AT3G10440, intron 13 of 17)
AT3G10450	SCPL7	4.64154	Exon (AT3G10450.1/AT3G10450, exon 5 of 14)
AT3G10560	UNE9	39.8339	Promoter
AT3G10570	CYP77A6	16.2336	Exon (AT3G10560.1/AT3G10560, exon 1 of 1)
AT3G10690	GYRA	3.2275	Promoter
AT3G10730	SUN2	5.46494	Promoter
AT3G10760	AT3G10760	237.937	Exon (AT3G10760.1/AT3G10760, exon 1 of 2)
AT3G10960	AZG1	18.0568	Distal Intergenic
AT3G11050	FER2	6.13689	Promoter
AT3G11180	AT3G11180	27.6103	Promoter
AT3G11210	CPRD49	59.3034	Promoter
AT3G11280	AT3G11280	21.8007	Downstream (1-2kb)
AT3G11440	ATMYB65	9.31454	Promoter
AT3G11530	AT3G11530	9.31454	Intron (AT3G11530.1/AT3G11530, intron 2 of 3)
AT3G11530	AT3G11530	47.3075	Promoter
AT3G11540	SPY	12.6089	Promoter
AT3G11590	AT3G11590	25.6449	Distal Intergenic
AT3G11590	AT3G11590	37.7514	Promoter
AT3G12000	AT3G12000	37.7514	Promoter
AT3G12050	AT3G12050	4.63827	Intron (AT3G12050.1/AT3G12050, intron 2 of 2)
AT3G12200	Nek7	3.2275	Exon (AT3G12203.1/AT3G12203, exon 11 of 14)
AT3G12490	CYS6	18.0568	Promoter
AT3G12550	FDM3	10.9772	Promoter
AT3G12670	emb2742	25.6449	Promoter
AT3G12720	ATY53	14.4428	Downstream (<1kb)
AT3G12950	AT3G12950	4.64154	Promoter
AT3G12950	AT3G12950	3.2275	Promoter
AT3G12980	HAC5	18.7429	Promoter
AT3G12980	HAC5	7.69715	Promoter
AT3G13140	AT3G13140	19.9128	Promoter
AT3G13370	AT3G13370	6.13689	Distal Intergenic
AT3G13390	sks11	16.2336	Exon (AT3G13390.1/AT3G13390, exon 2 of 3)
AT3G13620	AT3G13620	18.0568	Promoter
AT3G13672	AT3G13672	240.645	Promoter
AT3G13720	PRA1F3	47.3075	Promoter
AT3G13810	AtIDD11	19.9128	Distal Intergenic
AT3G13810	AtIDD11	4.64154	Promoter
AT3G13820	AT3G13820	46.1866	Promoter
AT3G13845	AT3G13845	3.2275	Promoter
AT3G13950	AT3G13950	96.3075	Promoter
AT3G13960	GRF5	31.6058	Exon (AT3G13960.1/AT3G13960, exon 3 of 4)
AT3G14120	NUP107	50.5031	Intron (AT3G14120.1/AT3G14120, intron 5 of 23)
AT3G14180	ASIL2	4.64154	Promoter
AT3G14220	AT3G14220	9.52907	Promoter
AT3G14310	PME3	150.882	Exon (AT3G14310.1/AT3G14310, exon 3 of 3)
AT3G14310	PME3	3.2275	Downstream (1-2kb)
AT3G14350	SRF7	4.64154	Distal Intergenic
AT3G14395	AT3G14395	9.31454	Exon (AT3G14400.1/AT3G14400, exon 6 of 8)
AT3G14440	NCED3	3.2275	Downstream (1-2kb)
AT3G14440	NCED3	23.7136	Distal Intergenic
AT3G14450	CID9	7.69715	Distal Intergenic
AT3G14510	AT3G14510	9.31454	Promoter
AT3G14610	CYP72A7	7.69715	Promoter
AT3G14680	CYP72A14	10.9772	Distal Intergenic
AT3G14690	CYP72A15	7.69715	Promoter
AT3G14820	AT3G14820	7.69715	Promoter
AT3G14850	TBL41	7.69715	Promoter
AT3G14890	ZDP	120.675	Promoter
AT3G14940	PPC3	12.6893	Distal Intergenic
AT3G15020	mMDH2	9.31454	Promoter
AT3G15170	NAC054	9.31454	Downstream (2-3kb)
AT3G15180	AT3G15180	18.7429	Promoter
AT3G15210	ERF4	6.13689	Downstream (<1kb)
AT3G15240	AT3G15240	18.0568	Promoter
AT3G15530	AT3G15530	37.9074	Promoter
AT3G15680	AT3G15680	18.0568	Promoter
AT3G15710	AT3G15710	59.0173	Promoter
AT3G15990	SULTR3;4	19.9128	Distal Intergenic
AT3G16150	AT3G16150	7.65799	Promoter
AT3G16370	APG	103.522	Promoter
AT3G16670	AT3G16670	9.31454	Promoter
AT3G16710	AT3G16710	6.76834	Promoter
AT3G16800	AT3G16800	23.7136	Distal Intergenic
AT3G16800	AT3G16800	6.13689	Exon (AT3G16810.1/AT3G16810, exon 16 of 17)
AT3G16840	AT3G16840	6.13689	Promoter
AT3G16857	ARR1	44.0523	Distal Intergenic
AT3G16857	ARR1	3.2275	Exon (AT3G16857.2/AT3G16857, exon 5 of 6)
AT3G16940	AT3G16940	4.22356	Exon (AT3G16940.1/AT3G16940, exon 9 of 10)
AT3G17080	AT3G17080	9.31454	Promoter
AT3G17130	AT3G17130	4.64154	3' UTR
AT3G17210	HS1	20.818	Exon (AT3G17205.3/AT3G17205, exon 25 of 27)
AT3G17840	RLK902	5.57932	Promoter
AT3G18110	EMB1270	3.2275	Exon (AT3G18110.1/AT3G18110, exon 1 of 4)
AT3G18130	RACK1C	127.095	Promoter
AT3G18360	VQ20	18.7429	Promoter
AT3G18440	ALMT9	25.6449	Promoter
AT3G18490	ASPG1	4.64154	Exon (AT3G18490.1/AT3G18490, exon 1 of 1)
AT3G18490	ASPG1	34.2599	Promoter
AT3G18630	UNG	27.6103	Intron (AT3G18630.1/AT3G18630, intron 4 of 6)
AT3G18630	UNG	57.0841	Promoter
AT3G18880	AT3G18880	75.174	Promoter
AT3G18980	ETP1	21.8007	Promoter
AT3G19010	AT3G19010	6.13689	Exon (AT3G19010.1/AT3G19010, exon 2 of 3)
AT3G19200	AT3G19200	23.7136	Promoter
AT3G19270	CYP707A4	31.6058	Promoter
AT3G19340	AT3G19340	25.6449	Promoter
AT3G19490	NHD1	6.11357	Exon (AT3G19490.1/AT3G19490, exon 6 of 10)
AT3G19490	NHD1	48.3367	Exon (AT3G19500.1/AT3G19500, exon 5 of 5)
AT3G19500	BHLH113	43.7465	Promoter
AT3G19520	AT3G19520	16.2336	Promoter
AT3G19570	SCO3	70.5853	Promoter
AT3G19590	BUB3.1	67.0335	Promoter
AT3G19640	MRS2-3	30.6773	Promoter
AT3G19690	AT3G19690	176.68	Promoter
AT3G19690	AT3G19690	48.3367	Promoter
AT3G19720	ARC5	46.1866	Promoter
AT3G19990	AT3G19990	10.9772	Promoter
AT3G20310	ERF7	7.69715	Promoter
AT3G20650	AT3G20650	9.31454	Downstream (<1kb)
AT3G20790	AT3G20790	125.637	Exon (AT3G20790.1/AT3G20790, exon 10 of 12)
AT3G20810	JMJ30	4.22356	Exon (AT3G20810.2/AT3G20810, exon 4 of 6)
AT3G20820	AT3G20820	66.0377	Promoter
AT3G20820	AT3G20820	103.522	Promoter
AT3G20880	WIP4	14.4428	Promoter
AT3G20970	NIFU4	6.76834	Promoter
AT3G20980	AT3G20980	6.11357	Intron (AT3G20980.1/AT3G20980, intron 2 of 2)
AT3G21090	ABCG15	8.12579	Exon (AT3G21090.1/AT3G21090, exon 6 of 9)
AT3G21270	DOF3.1	5.40311	Downstream (1-2kb)
AT3G21290	AT3G21290	12.6089	Promoter
AT3G21300	AT3G21300	6.13689	Intron (AT3G21300.1/AT3G21300, intron 4 of 9)
AT3G21500	DXPS1	72.8725	Exon (AT3G21500.2/AT3G21500, exon 6 of 9)
AT3G21560	UGT84A2	4.64154	Exon (AT3G21560.1/AT3G21560, exon 1 of 1)
AT3G22400	LOX5	22.2341	Promoter
AT3G22650	ATSFL61	14.4428	Promoter
AT3G22760	TCX3	4.64154	Distal Intergenic
AT3G22790	NET1A	7.08826	Downstream (2-3kb)
AT3G22810	AT3G22810	7.69715	Promoter
AT3G22840	ELIP1	10.9772	Downstream (2-3kb)
AT3G22930	CML11	33.6361	Downstream (2-3kb)
AT3G23020	AT3G23020	18.0568	Exon (AT3G23020.1/AT3G23020, exon 1 of 1)
AT3G23040	NA	41.9354	Distal Intergenic
AT3G23430	PHO1	10.9772	Intron (AT3G23430.1/AT3G23430, intron 3 of 14)
AT3G23490	CYN	48.3367	Exon (AT3G23490.1/AT3G23490, exon 3 of 4)
AT3G23620	AT3G23620	4.64154	Distal Intergenic
AT3G23805	RALFL24	27.4326	Promoter
AT3G23810	SAHH2	17.1367	Distal Intergenic
AT3G23820	GAE6	8.12579	Promoter
AT3G23820	GAE6	17.1367	Exon (AT3G23820.1/AT3G23820, exon 1 of 1)
AT3G24170	ATGR1	12.6893	Promoter
AT3G24170	ATGR1	5.40311	Exon (AT3G24180.1/AT3G24180, exon 19 of 20)
AT3G24190	AT3G24190	7.69715	Promoter
AT3G24190	AT3G24190	14.4428	Exon (AT3G24190.1/AT3G24190, exon 8 of 13)
AT3G24240	RCH2	35.6845	Promoter
AT3G24350	SYP32	35.6845	Promoter
AT3G24480	LRX4	6.13689	Downstream (1-2kb)
AT3G24480	LRX4	7.69715	Distal Intergenic
AT3G24503	ALDH2C4	3.2275	Intron (AT3G24503.1/AT3G24503, intron 4 of 8)
AT3G24710	AT3G24710	37.7514	Promoter
AT3G24770	CLE41	7.69715	Promoter
AT3G24840	AT3G24840	12.6893	Promoter
AT3G25140	GAUT8	9.31454	Promoter
AT3G25180	CYP82G1	10.9772	Exon (AT3G25180.2/AT3G25180, exon 2 of 2)
AT3G25210	AT3G25210	41.9354	Promoter
AT3G25260	NPF4.1	4.64154	Exon (AT3G25260.1/AT3G25260, exon 3 of 4)
AT3G25500	FH1	12.6893	Promoter
AT3G25720	AT3G25720	25.6449	Distal Intergenic
AT3G25720	AT3G25720	31.6058	Distal Intergenic
AT3G25790	HHO1	15.5577	Downstream (2-3kb)
AT3G25805	AT3G25805	7.69715	Promoter
AT3G25870	AT3G25870	23.7136	Downstream (2-3kb)
AT3G25950	AT3G25950	16.2336	Promoter
AT3G25960	AT3G25960	33.6361	Promoter
AT3G26130	AT3G26130	7.69715	Promoter
AT3G26190	CYP71B21	5.46494	Promoter
AT3G26200	CYP71B22	35.6845	Promoter
AT3G26460	AT3G26460	4.64154	Promoter
AT3G26520	TIP1-2	6.13689	Downstream (2-3kb)
AT3G26540	PCMP-A5	10.9772	Exon (AT3G26540.1/AT3G26540, exon 1 of 1)
AT3G26770	AT3G26770	10.9151	Exon (AT3G26770.1/AT3G26770, exon 4 of 4)
AT3G26800	AT3G26800	4.64154	Downstream (1-2kb)
AT3G26930	AT3G26930	14.4428	Promoter
AT3G27170	CLC-B	6.13689	Distal Intergenic
AT3G27300	G6PD5	15.5577	Promoter
AT3G27380	SDH2-1	4.22356	Promoter
AT3G27410	AT3G27410	4.22356	Exon (AT3G27400.1/AT3G27400, exon 5 of 5)
AT3G27660	OL2	33.6361	Promoter
AT3G27770	AT3G27770	23.7136	Exon (AT3G27785.1/AT3G27785, exon 4 of 4)
AT3G27925	DEGP1	9.31454	Exon (AT3G27925.1/AT3G27925, exon 7 of 8)
AT3G28130	AT3G28130	9.31454	Promoter
AT3G28330	AT3G28330	14.4428	Promoter
AT3G28350	NA	11.764	Exon (AT3G28360.1/AT3G28360, exon 7 of 7)
AT3G28360	ABCB16	4.22356	Promoter
AT3G28380	ABCB17	18.7429	Exon (AT3G28380.1/AT3G28380, exon 4 of 7)
AT3G28380	ABCB17	94.1238	Exon (AT3G28390.1/AT3G28390, exon 7 of 7)
AT3G28770	AT3G28770	6.13689	Exon (AT3G28770.1/AT3G28770, exon 2 of 3)
AT3G28830	AT3G28830	70.5853	Promoter
AT3G28980	AT3G28980	7.69715	Promoter
AT3G28980	AT3G28980	18.0568	Promoter
AT3G29160	KIN11	4.64154	Promoter
AT3G29240	AT3G29240	21.8007	Promoter
AT3G29320	PHS1	93.9205	Promoter
AT3G29370	AT3G29370	19.9128	Promoter
AT3G29375	AT3G29375	6.13689	3' UTR
AT3G29430	AT3G29430	17.1367	Promoter
AT3G29570	AT3G29570	36.0684	Downstream (2-3kb)
AT3G30260	AGL79	6.76834	Distal Intergenic
AT3G30340	AT3G30340	9.31454	Distal Intergenic
AT3G30340	AT3G30340	6.13689	Promoter
AT3G30460	AT3G30460	6.76834	Promoter
AT3G30740	NA	4.64154	Downstream (1-2kb)
AT3G31910	AT3G31910	3.2275	Distal Intergenic
AT3G32040	AT3G32040	6.13689	Promoter
AT3G42800	AT3G42800	5.46494	Exon (AT3G42800.1/AT3G42800, exon 3 of 3)
AT3G42960	TA1	48.0532	Promoter
AT3G43220	SAC3	4.64154	Distal Intergenic
AT3G43270	PME32	158.568	Exon (AT3G43270.1/AT3G43270, exon 3 of 3)
AT3G43600	AAO2	9.2601	Promoter
AT3G44260	CAF1-9	5.46494	Promoter
AT3G44430	AT3G44430	6.00087	Promoter
AT3G44550	FAR5	72.8725	Distal Intergenic
AT3G44550	FAR5	14.4428	Exon (AT3G44550.1/AT3G44550, exon 8 of 10)
AT3G44820	AT3G44820	8.12579	Promoter
AT3G44840	AT3G44840	7.69715	Promoter
AT3G44950	AT3G44950	44.0523	Promoter
AT3G45390	LECRK12	35.6845	Promoter
AT3G45600	TET3	27.1677	Promoter
AT3G45910	AT3G45910	5.40311	Distal Intergenic
AT3G45960	EXLA3	7.69715	Promoter
AT3G46040	RPS15AD	10.9772	Promoter
AT3G46230	HSP17.4A	10.9772	Intron (AT3G46220.2/AT3G46220, intron 16 of 19)
AT3G46430	AT3G46430	31.6058	Exon (AT3G46420.1/AT3G46420, exon 13 of 13)
AT3G46460	UBC13	9.31454	Promoter
AT3G46570	AT3G46570	29.5973	Exon (AT3G46570.1/AT3G46570, exon 1 of 1)
AT3G46860	AT3G46860	18.0568	Promoter
AT3G47380	PMEI11	14.4428	Downstream (2-3kb)
AT3G47400	PME33	181.901	Exon (AT3G47400.1/AT3G47400, exon 2 of 3)
AT3G47490	AT3G47490	10.9772	Downstream (2-3kb)
AT3G47540	AT3G47540	4.22356	Promoter
AT3G47800	AT3G47800	6.13689	Promoter
AT3G47980	AT3G47980	4.64154	Exon (AT3G47980.1/AT3G47980, exon 2 of 5)
AT3G48000	ALDH2B4	27.6103	Downstream (<1kb)
AT3G48030	ATL48	4.64154	Intron (AT3G48030.1/AT3G48030, intron 2 of 2)
AT3G48070	AT3G48070	4.64154	Promoter
AT3G48190	ATM	12.6893	Intron (AT3G48190.1/AT3G48190, intron 2 of 78)
AT3G48350	CEP3	6.13689	Promoter
AT3G48440	AT3G48440	18.0568	Exon (AT3G48440.1/AT3G48440, exon 5 of 6)
AT3G48450	AT3G48450	33.6361	Distal Intergenic
AT3G48460	AT3G48460	3.2275	Promoter
AT3G48510	AT3G48510	5.46494	Downstream (<1kb)
AT3G48510	AT3G48510	14.4428	Promoter
AT3G48550	AT3G48550	10.9772	Promoter
AT3G48600	AT3G48600	23.7136	Promoter
AT3G48610	NPC6	4.64154	Exon (AT3G48610.1/AT3G48610, exon 2 of 3)
AT3G48690	CXE12	18.7429	Promoter
AT3G48700	CXE13	6.13689	Promoter
AT3G48700	CXE13	9.31454	Promoter
AT3G48860	SCD2	10.9772	Promoter
AT3G49260	iqd21	18.0568	Exon (AT3G49260.3/AT3G49260, exon 3 of 7)
AT3G49660	WDR5A	6.13689	Promoter
AT3G49680	BCAT3	48.3367	Promoter
AT3G49760	AtbZIP5	9.31454	Promoter
AT3G49820	AT3G49820	23.7136	Promoter
AT3G49920	VDAC5	4.64154	Promoter
AT3G50210	AT3G50210	153.44	Promoter
AT3G50260	ERF011	85.6369	Downstream (2-3kb)
AT3G50380	AT3G50380	12.6893	Promoter
AT3G50410	DOF3.4	10.1426	Promoter
AT3G50440	MES10	9.2601	Promoter
AT3G50580	AT3G50580	3.2275	Promoter
AT3G50620	AT3G50620	44.0523	Distal Intergenic
AT3G50685	AT3G50685	4.64154	Promoter
AT3G50750	BEH1	120.675	Promoter
AT3G50750	BEH1	4.35407	Promoter
AT3G50760	GATL2	77.4812	Promoter
AT3G50770	CML41	10.9772	Promoter
AT3G50860	AT3G50860	18.0568	Promoter
AT3G50970	XERO2	148.33	Promoter
AT3G51180	AT3G51180	8.12579	Promoter
AT3G51190	RPL8B	42.5781	Exon (AT3G51180.1/AT3G51180, exon 4 of 4)
AT3G51190	RPL8B	89.1738	Promoter
AT3G51360	AT3G51360	19.9128	Promoter
AT3G51370	AT3G51370	7.69715	Exon (AT3G51370.1/AT3G51370, exon 3 of 5)
AT3G51430	SSL5	6.76834	Promoter
AT3G51590	LTP12	14.4428	Promoter
AT3G51750	AT3G51750	8.56827	Promoter
AT3G51780	BAG4	6.13689	Promoter
AT3G51890	AT3G51890	12.6893	Exon (AT3G51895.1/AT3G51895, exon 8 of 12)
AT3G51950	AT3G51950	18.7429	Exon (AT3G51950.2/AT3G51950, exon 4 of 9)
AT3G51990	AT3G51990	4.64154	Exon (AT3G51990.1/AT3G51990, exon 1 of 1)
AT3G52080	CHX28	19.9128	Exon (AT3G52080.1/AT3G52080, exon 3 of 4)
AT3G52290	IQD3	3.2275	Promoter
AT3G52450	PUB22	5.46494	Downstream (<1kb)
AT3G52470	AT3G52470	9.31454	Promoter
AT3G52470	AT3G52470	18.0568	Promoter
AT3G52590	RPL40B	6.13689	Exon (AT3G52600.1/AT3G52600, exon 4 of 5)
AT3G52600	CWINV2	3.2275	Exon (AT3G52600.1/AT3G52600, exon 3 of 5)
AT3G52860	MED28	18.0568	Intron (AT3G52850.1/AT3G52850, intron 9 of 11)
AT3G52870	IQM3	21.8007	Distal Intergenic
AT3G52880	ATMDAR1	12.6893	Exon (AT3G52880.1/AT3G52880, exon 8 of 10)
AT3G53280	CYP71B5	31.6058	Promoter
AT3G53290	CYP71B30P	6.13689	Promoter
AT3G53300	CYP71B31	68.3065	Promoter
AT3G53570	AFC1	6.11357	Exon (AT3G53570.4/AT3G53570, exon 6 of 14)
AT3G53600	AT3G53600	86.816	Promoter
AT3G53730	AT3G53730	21.8007	Downstream (<1kb)
AT3G54030	BSK6	103.522	Distal Intergenic
AT3G54140	NPF8.1	4.64154	Promoter
AT3G54400	AT3G54400	9.31454	Promoter
AT3G54580	AT3G54580	12.6893	Promoter
AT3G54610	HAG1	4.64154	Promoter
AT3G54810	GATA8	4.64154	Promoter
AT3G54810	GATA8	5.46494	Distal Intergenic
AT3G54860	ATVPS33	25.6449	Intron (AT3G54860.1/AT3G54860, intron 12 of 21)
AT3G54900	GRXS14	6.13689	Promoter
AT3G54950	PLP7	27.6103	Downstream (<1kb)
AT3G54960	PDIL1-3	10.9772	Promoter
AT3G55010	PUR5	23.7136	Promoter
AT3G55030	PGPS2	18.0568	Promoter
AT3G55350	AT3G55350	4.64154	Promoter
AT3G55430	AT3G55430	6.13689	Promoter
AT3G55550	LECRKS4	39.8339	Downstream (1-2kb)
AT3G55560	AHL15	19.9128	Downstream (<1kb)
AT3G55620	EIF6-2	49.2243	Distal Intergenic
AT3G55690	AT3G55690	21.8007	Promoter
AT3G55720	AT3G55720	21.8007	Downstream (2-3kb)
AT3G55840	HSPRO1	6.49414	Downstream (<1kb)
AT3G55920	CYP21-2	4.22356	Promoter
AT3G55970	JRG21	77.4812	Distal Intergenic
AT3G55980	SZF1	5.46494	Distal Intergenic
AT3G56100	MRLK	18.7429	Promoter
AT3G56370	IRK	5.46494	Promoter
AT3G56460	AT3G56460	4.64154	Promoter
AT3G56640	SEC15A	14.4428	Promoter
AT3G56710	SIB1	6.13689	Promoter
AT3G57020	SSL9	4.22356	Promoter
AT3G57130	NPR6	29.5973	Distal Intergenic
AT3G57150	CBF5	4.64154	Promoter
AT3G57240	BG3	4.64154	Promoter
AT3G57340	AT3G57340	61.536	Promoter
AT3G57420	STL2	18.0568	Promoter
AT3G57450	AT3G57450	6.13689	Promoter
AT3G57540	REM4.1	39.6746	Promoter
AT3G57560	NAGK	14.0097	Promoter
AT3G57670	WIP2	7.69715	Distal Intergenic
AT3G57670	WIP2	12.6893	Promoter
AT3G57780	AT3G57780	3.2275	Promoter
AT3G58000	VQ25	4.64154	Promoter
AT3G58190	LBD29	18.7429	Distal Intergenic
AT3G58330	AT3G58330	12.6893	Promoter
AT3G58630	AT3G58630	6.49414	Promoter
AT3G58740	CSY1	4.22356	Intron (AT3G58740.1/AT3G58740, intron 4 of 11)
AT3G59010	PME35	84.4657	Promoter
AT3G59570	AT3G59570	4.64154	Exon (AT3G59570.1/AT3G59570, exon 5 of 12)
AT3G59710	AT3G59710	4.64154	Intron (AT3G59710.1/AT3G59710, intron 3 of 3)
AT3G59940	SKIP20	48.3367	Promoter
AT3G60110	AT3G60110	26.7232	Promoter
AT3G60280	UCC3	12.4948	Promoter
AT3G60330	AHA7	18.0568	Exon (AT3G60330.2/AT3G60330, exon 7 of 22)
AT3G60680	AT3G60680	14.4428	Distal Intergenic
AT3G60730	PME36	19.9128	Promoter
AT3G61060	AtPP2-A13	18.0568	Promoter
AT3G61130	GAUT1	24.082	Promoter
AT3G61200	AT3G61200	27.6103	Promoter
AT3G61220	AT3G61220	4.64154	Exon (AT3G61220.2/AT3G61220, exon 5 of 5)
AT3G61260	AT3G61260	63.7819	Promoter
AT3G61410	AT3G61410	14.4428	Promoter
AT3G61530	KPHMT2	10.9772	Promoter
AT3G61580	SLD1	4.64154	Promoter
AT3G61630	CRF6	6.76834	Promoter
AT3G61970	NGA2	21.8007	Distal Intergenic
AT3G61980	AT3G61980	7.04366	Downstream (<1kb)
AT3G61990	OMTF3	9.31454	Promoter
AT3G62310	AT3G62310	6.13689	3' UTR
AT3G62380	AT3G62380	6.13689	Promoter
AT3G62620	AT3G62620	15.5577	Promoter
AT3G62660	GATL7	75.174	Distal Intergenic
AT3G62740	BGLU7	12.6893	Promoter
AT3G62770	ATG18A	6.13689	Promoter
AT3G62840	AT3G62840	19.9128	Exon (AT3G62830.2/AT3G62830, exon 7 of 8)
AT3G62840	AT3G62840	4.64154	Exon (AT3G62850.1/AT3G62850, exon 4 of 4)
AT3G63000	NPL41	31.6058	Promoter
AT3G63120	CYCU3-1	48.3367	Downstream (<1kb)
AT3G63200	PLP9	25.6449	Promoter
AT3G63300	VAB	6.13689	Promoter
AT3G63370	PCMP-H83	7.69715	Promoter
AT3G63410	VTE3	67.9239	Promoter
AT4G00180	YAB3	21.8007	Promoter
AT4G00300	AT4G00300	12.6893	Promoter
AT4G00330	CRCK2	41.9354	Promoter
AT4G00360	CYP86A2	4.64154	Promoter
AT4G00370	PHT4;4	41.9354	Intron (AT4G00370.1/AT4G00370, intron 9 of 11)
AT4G00390	AT4G00390	4.35407	Exon (AT4G00380.1/AT4G00380, exon 6 of 7)
AT4G00430	PIP1.4	6.13689	Promoter
AT4G00430	PIP1.4	9.31454	Distal Intergenic
AT4G00530	AT4G00530	48.3367	Intron (AT4G00540.1/AT4G00540, intron 8 of 8)
AT4G00730	ANL2	16.2336	Exon (AT4G00730.1/AT4G00730, exon 4 of 9)
AT4G00730	ANL2	14.4428	Downstream (<1kb)
AT4G00770	AT4G00770	23.7136	Promoter
AT4G00870	BHLH14	5.46494	Exon (AT4G00870.1/AT4G00870, exon 2 of 2)
AT4G01026	PYL7	9.31454	Promoter
AT4G01050	TROL	4.64154	Promoter
AT4G01130	AT4G01130	10.9772	Exon (AT4G01130.1/AT4G01130, exon 2 of 5)
AT4G01140	AT4G01140	7.69715	Promoter
AT4G01370	MPK4	22.2341	Promoter
AT4G01400	AT4G01400	28.9135	Promoter
AT4G01400	AT4G01400	54.8785	Promoter
AT4G01500	NGA4	18.0568	Promoter
AT4G01550	NAC69	12.6893	Promoter
AT4G01690	PPOX1	4.64154	Distal Intergenic
AT4G01690	PPOX1	7.04366	Distal Intergenic
AT4G01840	TPK5	63.7819	Promoter
AT4G02070	MSH6	7.69715	Promoter
AT4G02420	LECRK44	9.31454	Promoter
AT4G02500	XXT2	6.13689	Promoter
AT4G02540	AT4G02540	6.11357	Promoter
AT4G02660	AT4G02660	23.7136	Exon (AT4G02670.1/AT4G02670, exon 3 of 3)
AT4G03010	AT4G03010	52.3768	Downstream (2-3kb)
AT4G03330	SYP123	17.1367	Promoter
AT4G03550	CALS12	4.64154	Promoter
AT4G03600	AT4G03600	32.4594	Promoter
AT4G04340	OSCA1	10.9772	Promoter
AT4G04480	AT4G04480	4.64154	Downstream (1-2kb)
AT4G04890	PDF2	4.64154	Exon (AT4G04890.1/AT4G04890, exon 9 of 12)
AT4G04955	ALN	9.31454	Promoter
AT4G05030	AT4G05030	22.0363	Promoter
AT4G05150	AT4G05150	22.0363	Promoter
AT4G05320	UBQ10	12.6893	Exon (AT4G05320.1/AT4G05320, exon 3 of 3)
AT4G05410	YAO	19.9128	Promoter
AT4G07400	FBL8	68.3065	Promoter
AT4G08210	PCMP-E100	22.0363	Exon (AT4G08210.1/AT4G08210, exon 1 of 1)
AT4G08290	AT4G08290	77.0594	Distal Intergenic
AT4G08300	AT4G08300	82.1345	Promoter
AT4G08800	AT4G08800	55.0528	Promoter
AT4G08980	FBW2	46.1866	Promoter
AT4G09340	AT4G09340	35.4651	Promoter
AT4G09560	RMR4	81.4534	Promoter
AT4G09570	CPK4	6.13689	Promoter
AT4G09610	GASA2	4.64154	Promoter
AT4G09650	ATPD	16.2336	Promoter
AT4G09650	ATPD	19.9128	Distal Intergenic
AT4G10130	AT4G10130	18.0568	Promoter
AT4G10270	AT4G10270	7.69715	Promoter
AT4G10380	NIP5-1	3.2275	Distal Intergenic
AT4G10490	DLO2	4.64154	Exon (AT4G10490.1/AT4G10490, exon 3 of 3)
AT4G10670	GTC2	6.13689	Promoter
AT4G10750	AT4G10750	7.69715	Promoter
AT4G11280	ACS6	6.13689	Distal Intergenic
AT4G11290	PER39	12.6893	Promoter
AT4G11330	MPK5	5.46494	Distal Intergenic
AT4G11370	RHA1A	89.1738	Promoter
AT4G11410	AT4G11410	18.0568	Intron (AT4G11420.1/AT4G11420, intron 10 of 13)
AT4G11460	CRK30	7.67239	Intron (AT4G11460.1/AT4G11460, intron 2 of 6)
AT4G11470	CRK31	27.6103	Promoter
AT4G11550	AT4G11550	4.64154	Intron (AT4G11560.1/AT4G11560, intron 7 of 7)
AT4G11570	PYRP2	4.64154	Promoter
AT4G11650	OSM34	16.2336	Promoter
AT4G11745	AT4G11745	25.4454	Promoter
AT4G11800	AT4G11800	4.22356	Promoter
AT4G11820	HMGS	3.2275	Intron (AT4G11820.2/AT4G11820, intron 10 of 11)
AT4G12300	CYP706A4	6.13689	Downstream (<1kb)
AT4G12360	AT4G12360	9.31454	Promoter
AT4G12410	AT4G12410	35.6845	Promoter
AT4G12410	AT4G12410	12.4948	Distal Intergenic
AT4G12460	ORP2B	7.69715	Promoter
AT4G12650	TMN12	12.6893	Promoter
AT4G12730	FLA2	46.1866	Promoter
AT4G12790	AT4G12790	6.13689	Intron (AT4G12780.1/AT4G12780, intron 7 of 7)
AT4G12910	SCPL20	46.1866	Exon (AT4G12910.1/AT4G12910, exon 8 of 13)
AT4G13080	XTH1	7.69715	Promoter
AT4G13280	TPS12	4.22356	Promoter
AT4G13670	PTAC5	10.9772	Promoter
AT4G13840	CER26	7.69715	Promoter
AT4G13940	SAHH1	8.12579	Distal Intergenic
AT4G14090	UGT75C1	12.6893	Promoter
AT4G14200	AT4G14200	23.7136	Exon (AT4G14210.1/AT4G14210, exon 12 of 15)
AT4G14465	AHL20	7.69715	Promoter
AT4G14490	AT4G14490	9.31454	Promoter
AT4G14680	APS3	6.13689	Exon (AT4G14680.1/AT4G14680, exon 3 of 5)
AT4G14750	IQD19	27.6103	Distal Intergenic
AT4G14850	LOI1	4.64154	Promoter
AT4G15200	AFH3	7.69715	Exon (AT4G15180.1/AT4G15180, exon 12 of 21)
AT4G15210	BAM5	128.133	Exon (AT4G15210.1/AT4G15210, exon 2 of 7)
AT4G15330	CYP705A1	4.22356	Promoter
AT4G15380	CYP705A4	6.13689	Promoter
AT4G15415	B'GAMMA	4.64154	Promoter
AT4G15530	PPDK	12.6893	Promoter
AT4G15700	GRXS3	19.9128	Downstream (1-2kb)
AT4G15700	GRXS3	6.76834	Downstream (2-3kb)
AT4G15800	RALFL33	16.2336	Promoter
AT4G15810	AT4G15810	4.64154	Promoter
AT4G16040	AT4G16040	9.31454	Promoter
AT4G16060	AT4G16060	9.31454	Downstream (<1kb)
AT4G16140	AT4G16140	12.6089	Promoter
AT4G16440	NAR1	12.4948	Promoter
AT4G16500	CYS4	7.04366	Promoter
AT4G16500	CYS4	14.4428	Promoter
AT4G16515	RGF6	14.0097	Promoter
AT4G16515	RGF6	14.4428	Promoter
AT4G16780	HAT4	46.1866	Distal Intergenic
AT4G16780	HAT4	7.69715	Distal Intergenic
AT4G16820	PLA-I{beta]2	52.6831	Promoter
AT4G16880	AT4G16880	9.31454	Downstream (2-3kb)
AT4G17160	RABB1A	9.52907	Promoter
AT4G17170	RABB1C	10.9772	Promoter
AT4G17470	AT4G17470	6.13689	Promoter
AT4G17560	AT4G17560	31.4064	Promoter
AT4G17700	AT4G17700	4.64154	Exon (AT4G17710.1/AT4G17710, exon 10 of 10)
AT4G17800	AHL23	6.76834	Distal Intergenic
AT4G17840	AT4G17840	31.6058	Promoter
AT4G17990	AT4G17990	75.8236	Downstream (1-2kb)
AT4G18020	APRR2	9.31454	Downstream (1-2kb)
AT4G18030	AT4G18030	6.13689	Promoter
AT4G18170	WRKY28	4.64154	Distal Intergenic
AT4G18250	AT4G18250	9.31454	Exon (AT4G18250.1/AT4G18250, exon 2 of 5)
AT4G18650	DOGL4	10.9772	Exon (AT4G18650.1/AT4G18650, exon 2 of 2)
AT4G18670	LRX5	168.888	Exon (AT4G18670.1/AT4G18670, exon 1 of 1)
AT4G19120	ERD3	4.22356	Promoter
AT4G19120	ERD3	6.76834	Promoter
AT4G19210	ABCE2	7.69715	Promoter
AT4G19220	PCMP-E2	10.0558	Distal Intergenic
AT4G19230	CYP707A1	34.2599	Exon (AT4G19230.1/AT4G19230, exon 3 of 7)
AT4G19520	AT4G19520	9.31454	Exon (AT4G19520.1/AT4G19520, exon 2 of 8)
AT4G19680	IRT2	19.9128	Promoter
AT4G19680	IRT2	6.13689	3' UTR
AT4G19690	IRT1	5.46494	Downstream (2-3kb)
AT4G19720	AT4G19720	4.64154	Promoter
AT4G19810	ChiC	50.5031	Exon (AT4G19810.1/AT4G19810, exon 2 of 3)
AT4G19810	ChiC	19.9128	Promoter
AT4G19810	ChiC	7.69715	Promoter
AT4G19850	ATPP2-A2	6.13689	Exon (AT4G19860.1/AT4G19860, exon 10 of 11)
AT4G20140	GSO1	4.64154	Promoter
AT4G20170	GALS3	17.1367	Intron (AT4G20170.1/AT4G20170, intron 1 of 1)
AT4G20370	TSF	3.2275	Promoter
AT4G20770	PCMP-E35	3.2275	Exon (AT4G20770.1/AT4G20770, exon 1 of 1)
AT4G20880	AT4G20880	12.6893	Downstream (<1kb)
AT4G20960	PYRD	51.1546	Promoter
AT4G21130	EMB2271	10.9151	Exon (AT4G21120.1/AT4G21120, exon 2 of 3)
AT4G21480	STP12	4.64154	Exon (AT4G21480.1/AT4G21480, exon 4 of 4)
AT4G21750	ATML1	9.31454	Distal Intergenic
AT4G21760	BGLU47	5.57932	Exon (AT4G21750.2/AT4G21750, exon 8 of 11)
AT4G21760	BGLU47	4.64154	Exon (AT4G21760.1/AT4G21760, exon 10 of 12)
AT4G21980	APG8A	19.9128	Promoter
AT4G22020	NA	16.2336	Promoter
AT4G22160	AT4G22160	7.04366	Promoter
AT4G22190	AT4G22190	19.9128	Downstream (1-2kb)
AT4G22270	MRB1	9.31454	Promoter
AT4G22460	AT4G22460	6.13689	Promoter
AT4G22620	AT4G22620	79.3677	Promoter
AT4G22640	AT4G22640	4.64154	Promoter
AT4G22780	ACR7	7.69715	Promoter
AT4G23090	AT4G23090	9.31454	Intron (AT4G23100.3/AT4G23100, intron 15 of 16)
AT4G23280	CRK20	6.13689	Promoter
AT4G23450	AIRP1	5.46494	Promoter
AT4G23496	SP1L5	31.7086	Distal Intergenic
AT4G23520	RDL6	6.13689	Promoter
AT4G23630	RTNLB1	10.9772	Promoter
AT4G23650	CPK3	12.6082	Promoter
AT4G23730	AT4G23730	9.31454	Distal Intergenic
AT4G23740	AT4G23740	37.7514	Exon (AT4G23730.1/AT4G23730, exon 6 of 7)
AT4G23760	AT4G23760	9.31454	Promoter
AT4G23950	AT4G23950	9.31454	Promoter
AT4G24020	NLP7	10.9772	Exon (AT4G24020.1/AT4G24020, exon 4 of 5)
AT4G24090	AT4G24090	4.64154	Promoter
AT4G24110	AT4G24110	4.63827	Distal Intergenic
AT4G24160	AT4G24160	9.52907	Promoter
AT4G24170	KIN7I	10.9772	Promoter
AT4G24170	KIN7I	4.64154	Promoter
AT4G24220	VEP1	6.76834	Promoter
AT4G24510	CER2	43.5156	Promoter
AT4G24580	REN1	23.7136	Exon (AT4G24580.1/AT4G24580, exon 13 of 23)
AT4G24600	AT4G24600	19.9128	Exon (AT4G24610.1/AT4G24610, exon 13 of 21)
AT4G24760	AT4G24760	57.0841	Promoter
AT4G24780	AT4G24780	6.13689	Distal Intergenic
AT4G24960	HVA22D	66.0377	Promoter
AT4G24980	AT4G24980	12.4948	Promoter
AT4G25080	CHLM	68.3065	Promoter
AT4G25100	FSD1	9.52907	Promoter
AT4G25420	GA20OX1	14.0097	Distal Intergenic
AT4G25520	SLK1	181.901	Promoter
AT4G25640	ATDTX35	31.6058	Promoter
AT4G25660	AT4G25660	6.76834	Promoter
AT4G25840	GPP1	6.13689	Promoter
AT4G25920	AT4G25920	10.9772	Promoter
AT4G26090	RPS2	4.64154	Promoter
AT4G26540	RGI3	23.7136	Promoter
AT4G26700	FIM1	8.12579	Promoter
AT4G26830	AT4G26830	33.6361	Promoter
AT4G26870	AT4G26870	10.9772	Promoter
AT4G26890	MAPKKK16	23.7136	Promoter
AT4G26890	MAPKKK16	6.13689	Promoter
AT4G26970	ACO2	16.2336	Exon (AT4G26970.1/AT4G26970, exon 7 of 20)
AT4G27080	ATPDIL5-4	4.22356	Promoter
AT4G27110	COBL11	4.22356	Exon (AT4G27110.1/AT4G27110, exon 4 of 4)
AT4G27435	AT4G27435	7.69715	Promoter
AT4G27520	ENODL2	5.46494	Promoter
AT4G27820	BGLU9	36.0763	Promoter
AT4G27940	MTM1	4.64154	Downstream (2-3kb)
AT4G28080	TSS	19.9128	Exon (AT4G28080.1/AT4G28080, exon 5 of 23)
AT4G28090	sks10	6.13689	Promoter
AT4G28100	AT4G28100	9.52907	Promoter
AT4G28200	AT4G28200	14.4428	Promoter
AT4G28250	EXPB3	16.2336	3' UTR
AT4G28250	EXPB3	6.13689	Exon (AT4G28250.1/AT4G28250, exon 4 of 4)
AT4G28250	EXPB3	6.76834	Promoter
AT4G28280	LLG3	19.9128	Promoter
AT4G28320	MAN5	12.6893	Promoter
AT4G28350	LECRK72	45.4036	Promoter
AT4G28500	NAC073	10.9772	Exon (AT4G28500.1/AT4G28500, exon 3 of 3)
AT4G28500	NAC073	6.76834	Downstream (<1kb)
AT4G28703	AT4G28703	29.5973	Promoter
AT4G29000	TCX5	79.8027	Promoter
AT4G29020	AT4G29020	27.6103	Promoter
AT4G29080	IAA27	25.4454	Promoter
AT4G29140	DTX51	33.6361	Promoter
AT4G29230	anac075	6.13689	Intron (AT4G29230.1/AT4G29230, intron 4 of 5)
AT4G29390	RPS30A	7.69715	Exon (AT4G29380.1/AT4G29380, exon 8 of 11)
AT4G29560	AT4G29560	6.76834	Promoter
AT4G29780	AT4G29780	18.0568	Exon (AT4G29780.1/AT4G29780, exon 1 of 1)
AT4G29940	PRH	16.2336	Promoter
AT4G30080	ARF16	10.9772	Promoter
AT4G30340	DGK7	25.6449	Promoter
AT4G30430	TET9	10.9772	Downstream (<1kb)
AT4G30460	AT4G30460	10.9772	Promoter
AT4G30650	AT4G30650	63.0046	Promoter
AT4G30830	AT4G30830	52.6831	Promoter
AT4G30870	MUS81	14.0097	Exon (AT4G30860.1/AT4G30860, exon 11 of 11)
AT4G30970	AT4G30970	3.2275	Intron (AT4G30970.1/AT4G30970, intron 2 of 3)
AT4G31030	AT4G31030	6.11357	Promoter
AT4G31290	GGCT2;2	10.9772	Promoter
AT4G31550	WRKY11	18.0568	Downstream (<1kb)
AT4G31550	WRKY11	23.7136	Promoter
AT4G31780	MGD1	16.2336	Promoter
AT4G31880	AT4G31880	6.13689	Promoter
AT4G31920	ARR10	4.63827	Promoter
AT4G31940	CYP82C4	25.6449	Exon (AT4G31940.1/AT4G31940, exon 3 of 3)
AT4G31980	AT4G31980	12.6893	Exon (AT4G31970.1/AT4G31970, exon 3 of 3)
AT4G31985	RPL39A	7.69715	Exon (AT4G31980.1/AT4G31980, exon 5 of 5)
AT4G32190	AT4G32190	19.9128	Promoter
AT4G32280	IAA29	23.7207	Distal Intergenic
AT4G32290	AT4G32290	4.64154	Promoter
AT4G32410	CESA1	6.53493	Promoter
AT4G32410	CESA1	16.2336	Promoter
AT4G32420	CYP95	4.22356	Intron (AT4G32420.2/AT4G32420, intron 6 of 9)
AT4G32530	AT4G32530	6.11357	Promoter
AT4G32540	YUC	4.22356	Promoter
AT4G32650	KAT3	4.64154	Promoter
AT4G32660	AFC3	86.816	Promoter
AT4G32800	ERF043	12.6893	Distal Intergenic
AT4G32890	GATA9	29.5973	Promoter
AT4G33060	CYP57	72.8725	Promoter
AT4G33070	PDC1	12.6893	Promoter
AT4G33210	FBL15	35.6845	Exon (AT4G33210.1/AT4G33210, exon 3 of 17)
AT4G33330	PGSIP3	229.812	Exon (AT4G33330.2/AT4G33330, exon 3 of 5)
AT4G33610	AT4G33610	10.9772	Promoter
AT4G33730	AT4G33730	33.6361	Promoter
AT4G33790	FAR3	7.69715	Promoter
AT4G34390	XLG2	12.4948	Promoter
AT4G34480	AT4G34480	14.4428	Promoter
AT4G34560	AT4G34560	10.9772	Downstream (<1kb)
AT4G34700	CIB22	6.49414	Downstream (<1kb)
AT4G34910	RH16	145.062	Exon (AT4G34910.1/AT4G34910, exon 5 of 14)
AT4G34980	SBT1.6	16.2336	Promoter
AT4G34990	MYB32	20.377	Promoter
AT4G34990	MYB32	19.9128	Downstream (<1kb)
AT4G35070	AT4G35070	16.2336	Distal Intergenic
AT4G35090	CAT2	4.64154	Distal Intergenic
AT4G35240	AT4G35240	113.283	Exon (AT4G35240.1/AT4G35240, exon 2 of 6)
AT4G35320	AT4G35320	58.2608	Downstream (<1kb)
AT4G35490	MRPL11	82.1345	Promoter
AT4G35730	AT4G35730	3.2275	Promoter
AT4G35985	P85	3.2275	Promoter
AT4G36010	AT4G36010	52.6831	Promoter
AT4G36110	AT4G36110	6.13689	Promoter
AT4G36150	AT4G36150	10.9772	Exon (AT4G36150.1/AT4G36150, exon 4 of 5)
AT4G36360	BGAL3	10.9151	Promoter
AT4G36370	AT4G36370	20.377	Intron (AT4G36380.1/AT4G36380, intron 4 of 8)
AT4G36610	AT4G36610	9.31454	Promoter
AT4G36640	AT4G36640	18.0568	Promoter
AT4G36660	AT4G36660	12.6893	Promoter
AT4G36800	RCE1	5.46494	Exon (AT4G36800.2/AT4G36800, exon 6 of 6)
AT4G36900	RAP2-10	64.5959	Distal Intergenic
AT4G36900	RAP2-10	27.6103	Promoter
AT4G36920	AP2	11.046	Distal Intergenic
AT4G37150	MES9	16.2336	Promoter
AT4G37160	sks15	4.64154	Exon (AT4G37160.1/AT4G37160, exon 5 of 8)
AT4G37250	AT4G37250	21.8007	Exon (AT4G37250.1/AT4G37250, exon 1 of 2)
AT4G37260	MYB73	7.69715	Downstream (2-3kb)
AT4G37320	CYP81D5	6.13689	Promoter
AT4G37410	CYP81F4	14.4428	Promoter
AT4G37450	AGP18	14.4428	Promoter
AT4G37450	AGP18	6.76834	Promoter
AT4G37470	KAI2	25.6449	Exon (AT4G37470.1/AT4G37470, exon 2 of 2)
AT4G37580	HLS1	10.9772	Promoter
AT4G37580	HLS1	23.7136	Downstream (1-2kb)
AT4G37660	AT4G37660	4.22356	Promoter
AT4G37730	AtbZIP7	33.6361	Promoter
AT4G37780	MYB87	9.52907	Distal Intergenic
AT4G37840	HKL3	4.64154	Promoter
AT4G37870	PCKA	54.8785	Promoter
AT4G38080	AT4G38080	8.12579	Intron (AT4G38070.1/AT4G38070, intron 1 of 4)
AT4G38130	HDA19	6.13689	Promoter
AT4G38180	FRS5	25.4454	Exon (AT4G38180.1/AT4G38180, exon 1 of 2)
AT4G38260	AT4G38260	133.146	Promoter
AT4G38510	AT4G38510	6.13689	Exon (AT4G38510.1/AT4G38510, exon 11 of 15)
AT4G38570	PIS2	25.6449	Promoter
AT4G38600	UPL3	4.22356	Promoter
AT4G38760	AT4G38760	7.69715	Promoter
AT4G38900	AT4G38900	6.13689	Promoter
AT4G38970	FBA2	14.4428	Promoter
AT4G39000	AtGH9B17	6.13689	Promoter
AT4G39010	AtGH9B18	14.4428	Promoter
AT4G39070	BBX20	16.2336	Distal Intergenic
AT4G39570	AT4G39570	11.764	Promoter
AT4G39770	TPPH	44.0523	Exon (AT4G39770.1/AT4G39770, exon 10 of 12)
AT4G39955	AT4G39955	15.9681	Exon (AT4G39955.1/AT4G39955, exon 3 of 4)
AT4G40045	AT4G40045	10.9772	Exon (AT4G40050.1/AT4G40050, exon 5 of 9)
AT5G01060	AT5G01060	6.76834	Promoter
AT5G01150	AT5G01150	3.30062	Promoter
AT5G01190	LAC10	12.6893	Exon (AT5G01190.1/AT5G01190, exon 5 of 6)
AT5G01280	AT5G01280	4.64154	Promoter
AT5G01300	AT5G01300	4.64154	Promoter
AT5G01380	GT-3A	6.11357	Promoter
AT5G01520	AIRP2	153.44	Promoter
AT5G01810	CIPK15	19.9128	Exon (AT5G01810.2/AT5G01810, exon 3 of 3)
AT5G01820	CIPK14	101.105	Exon (AT5G01820.1/AT5G01820, exon 1 of 1)
AT5G01890	PXC2	6.13689	Exon (AT5G01890.1/AT5G01890, exon 2 of 2)
AT5G01980	AT5G01980	19.783	Promoter
AT5G02190	PCS1	66.0377	Promoter
AT5G02250	RNR1	27.1677	Promoter
AT5G02350	AT5G02350	4.64154	Exon (AT5G02350.1/AT5G02350, exon 1 of 1)
AT5G02380	MT2B	6.13689	Promoter
AT5G02450	RPL36C	36.0763	Promoter
AT5G02560	HTA12	11.764	Promoter
AT5G02620	ANK1	44.0523	Promoter
AT5G02630	AT5G02630	4.64154	Downstream (<1kb)
AT5G02890	AT5G02890	4.64154	Downstream (<1kb)
AT5G02990	AT5G02990	3.2275	Promoter
AT5G03030	AT5G03030	4.22356	Promoter
AT5G03080	LPPG	6.13689	Intron (AT5G03080.1/AT5G03080, intron 1 of 1)
AT5G03130	AT5G03130	14.3491	Exon (AT5G03140.1/AT5G03140, exon 1 of 1)
AT5G03660	AT5G03660	12.6893	Distal Intergenic
AT5G03760	CSLA9	14.4428	Promoter
AT5G03860	MLS	10.9772	Promoter
AT5G03900	AT5G03900	16.2336	Promoter
AT5G03980	AT5G03980	4.64154	Promoter
AT5G04160	UUAT1	6.76834	Downstream (<1kb)
AT5G04170	CML50	4.64154	Promoter
AT5G04330	CYP84A4	6.76834	Exon (AT5G04330.1/AT5G04330, exon 2 of 2)
AT5G04340	ZAT6	4.64154	Promoter
AT5G04410	NAC078	33.6361	Promoter
AT5G04420	AT5G04420	13.914	Promoter
AT5G04640	AGL99	28.9135	Exon (AT5G04630.1/AT5G04630, exon 1 of 1)
AT5G05090	AT5G05090	75.174	Promoter
AT5G05150	ATG18E	6.13689	Downstream (<1kb)
AT5G05320	MO3	16.2336	3' UTR
AT5G05790	AT5G05790	18.0568	Exon (AT5G05790.1/AT5G05790, exon 2 of 2)
AT5G05850	PIRL1	4.64154	Promoter
AT5G05980	FPGS1	68.3065	Exon (AT5G05980.2/AT5G05980, exon 14 of 16)
AT5G06100	MYB33	18.0568	Exon (AT5G06100.3/AT5G06100, exon 3 of 4)
AT5G06250	AT5G06250	6.13689	Promoter
AT5G06260	AT5G06260	104.935	Exon (AT5G06260.1/AT5G06260, exon 7 of 8)
AT5G06270	AT5G06270	25.6449	Promoter
AT5G06510	NFYA10	6.11357	Promoter
AT5G06530	ABCG22	4.64154	Intron (AT5G06530.2/AT5G06530, intron 1 of 9)
AT5G06650	GIS2	103.522	Promoter
AT5G06700	TBR	19.9128	Promoter
AT5G06710	HAT14	6.13689	Promoter
AT5G06760	LEA46	211.009	Promoter
AT5G06760	LEA46	17.1367	Promoter
AT5G06860	PGIP1	18.0568	Promoter
AT5G06860	PGIP1	9.31454	Promoter
AT5G06870	PGIP2	7.69715	Promoter
AT5G06930	AT5G06930	10.9772	Exon (AT5G06930.1/AT5G06930, exon 4 of 7)
AT5G07030	AT5G07030	4.64154	Promoter
AT5G07060	AT5G07060	10.9772	Exon (AT5G07060.2/AT5G07060, exon 4 of 5)
AT5G07190	ATS3	6.76834	3' UTR
AT5G07250	RBL3	29.5973	Promoter
AT5G07420	PME49	7.69715	Promoter
AT5G07510	GRP14	6.13689	3' UTR
AT5G07690	MYB29	21.8007	Distal Intergenic
AT5G07710	NEN1	135.664	Promoter
AT5G07720	XXT3	23.7136	Promoter
AT5G07760	AT5G07760	5.46494	Promoter
AT5G07870	AT5G07870	70.5853	Exon (AT5G07860.1/AT5G07860, exon 2 of 2)
AT5G08000	E13L3	14.4428	Promoter
AT5G08330	TCP21	6.76834	Promoter
AT5G08580	AT5G08580	23.7136	Promoter
AT5G09410	EICBP.B	4.64154	Promoter
AT5G09430	AT5G09430	19.9128	Distal Intergenic
AT5G09440	EXL4	68.3065	Distal Intergenic
AT5G09440	EXL4	15.1234	Promoter
AT5G09520	PELPK2	3.2275	Promoter
AT5G09620	AT5G09620	93.9205	Promoter
AT5G09690	ATMGT7	3.2275	Promoter
AT5G09740	HAM2	21.8007	Exon (AT5G09740.1/AT5G09740, exon 9 of 9)
AT5G09740	HAM2	7.04366	Promoter
AT5G09820	PAP7	16.2336	Downstream (<1kb)
AT5G09870	CESA5	4.64154	Distal Intergenic
AT5G09870	CESA5	21.8007	Promoter
AT5G10130	DFC	35.6845	Promoter
AT5G10170	IPS3	7.69715	Exon (AT5G10170.1/AT5G10170, exon 7 of 10)
AT5G10300	HNL	72.8725	Promoter
AT5G10420	DTX26	17.1367	Exon (AT5G10420.1/AT5G10420, exon 5 of 9)
AT5G10550	GTE2	21.8007	Exon (AT5G10560.1/AT5G10560, exon 6 of 6)
AT5G10830	AT5G10830	46.1866	Promoter
AT5G11040	TRS120	6.13689	Promoter
AT5G11060	KNAT4	14.4428	Promoter
AT5G11090	AT5G11090	3.05711	Promoter
AT5G11110	SPS2	6.13689	Promoter
AT5G11320	YUC4	6.13689	Promoter
AT5G11320	YUC4	9.31454	Downstream (2-3kb)
AT5G11570	NPF1.3	10.9772	Promoter
AT5G11590	DREB3	31.6058	Downstream (2-3kb)
AT5G11720	AT5G11720	18.0568	Promoter
AT5G11790	NDL2	39.8339	Distal Intergenic
AT5G11800	KEA6	21.8007	Promoter
AT5G11840	AT5G11840	39.8339	Promoter
AT5G11850	AT5G11850	18.7429	Promoter
AT5G11890	AT5G11890	4.64154	Promoter
AT5G11900	AT5G11900	35.6845	Promoter
AT5G11940	SBT3.11	21.8007	Exon (AT5G11940.1/AT5G11940, exon 5 of 9)
AT5G12290	DGS1	4.64154	Promoter
AT5G12330	LRP1	10.9772	Promoter
AT5G12330	LRP1	103.522	Promoter
AT5G12850	AT5G12850	5.46494	Exon (AT5G12850.1/AT5G12850, exon 2 of 2)
AT5G12940	AT5G12940	4.64154	Promoter
AT5G12940	AT5G12940	46.1866	Distal Intergenic
AT5G13010	CUV	4.64154	Promoter
AT5G13110	G6PD2	34.2599	Promoter
AT5G13200	AT5G13200	37.9074	Promoter
AT5G13240	AT5G13240	37.9074	Exon (AT5G13240.1/AT5G13240, exon 11 of 11)
AT5G13260	AT5G13260	6.76834	Promoter
AT5G13260	AT5G13260	7.69715	Promoter
AT5G13300	AGD3	7.69715	Promoter
AT5G13460	IQD11	6.13689	Promoter
AT5G13520	LKHA4	33.6361	Promoter
AT5G13750	ZIFL1	4.64154	Exon (AT5G13740.1/AT5G13740, exon 12 of 18)
AT5G13750	ZIFL1	66.0377	Promoter
AT5G13790	AGL15	6.13689	Promoter
AT5G13810	AT5G13810	18.7429	Distal Intergenic
AT5G13930	CHS	10.9772	Promoter
AT5G14130	AT5G14130	10.9772	Promoter
AT5G14230	AT5G14230	4.64154	Promoter
AT5G14370	AT5G14370	12.6893	Promoter
AT5G14380	AGP6	10.9772	Promoter
AT5G14540	AT5G14540	4.35407	Promoter
AT5G14680	AT5G14680	9.31454	Promoter
AT5G14770	AT5G14770	4.64154	Promoter
AT5G14860	AT5G14860	7.65799	Promoter
AT5G14870	CNGC18	33.6361	Promoter
AT5G14890	AT5G14890	10.9772	Intron (AT5G14890.1/AT5G14890, intron 7 of 8)
AT5G14950	GMII	4.64154	Promoter
AT5G15010	AT5G15010	10.9772	Exon (AT5G15020.1/AT5G15020, exon 16 of 23)
AT5G15140	AT5G15140	4.64154	Promoter
AT5G15150	HAT7	10.9151	Exon (AT5G15150.1/AT5G15150, exon 3 of 3)
AT5G15150	HAT7	25.4812	Downstream (2-3kb)
AT5G15400	PUB1	7.69715	Exon (AT5G15410.1/AT5G15410, exon 4 of 8)
AT5G15581	AT5G15581	9.52907	Promoter
AT5G15610	AT5G15610	9.31454	Promoter
AT5G15640	AT5G15640	9.52907	Promoter
AT5G15700	AT5G15700	66.0377	Promoter
AT5G15750	AT5G15750	68.3065	Downstream (2-3kb)
AT5G15870	AT5G15870	19.9128	Promoter
AT5G15900	TBL19	7.69715	Promoter
AT5G15920	SMC5	9.31454	Promoter
AT5G16030	AT5G16030	12.6893	Promoter
AT5G16040	AT5G16040	7.69715	Exon (AT5G16040.1/AT5G16040, exon 11 of 11)
AT5G16100	AT5G16100	89.1738	Promoter
AT5G16300	AT5G16300	4.64154	Promoter
AT5G16380	AT5G16380	10.9772	Promoter
AT5G16530	PIN5	4.64154	Promoter
AT5G16550	AT5G16550	161.139	Promoter
AT5G16630	RAD4	6.13689	Promoter
AT5G16840	BPA1	115.144	Promoter
AT5G17030	UGT78D3	39.5951	Exon (AT5G17030.1/AT5G17030, exon 2 of 2)
AT5G17030	UGT78D3	21.8007	Promoter
AT5G17250	AT5G17250	12.6893	Downstream (<1kb)
AT5G17340	AT5G17340	10.9772	Exon (AT5G17330.1/AT5G17330, exon 8 of 8)
AT5G17460	AT5G17460	35.6845	Promoter
AT5G17490	RGL3	31.3372	Promoter
AT5G17540	AT5G17540	7.69715	Promoter
AT5G17800	MYB56	6.13689	Intron (AT5G17800.1/AT5G17800, intron 2 of 2)
AT5G17830	AT5G17830	59.3034	Promoter
AT5G17860	CCX1	4.35407	Exon (AT5G17860.1/AT5G17860, exon 1 of 1)
AT5G17990	PAT1	6.13689	Exon (AT5G17980.1/AT5G17980, exon 1 of 1)
AT5G17990	PAT1	72.8725	Promoter
AT5G18130	AT5G18130	37.7514	Promoter
AT5G18270	ANAC087	9.2601	Distal Intergenic
AT5G18350	AT5G18350	181.901	Exon (AT5G18350.1/AT5G18350, exon 2 of 6)
AT5G18430	AT5G18430	14.0097	Promoter
AT5G18620	CHR17	33.6361	Promoter
AT5G18820	CPN60A2	12.6893	Promoter
AT5G18850	AT5G18850	6.13689	Promoter
AT5G18870	AT5G18870	9.31454	Promoter
AT5G18990	PME55	9.31454	Promoter
AT5G19000	BPM1	91.5409	Promoter
AT5G19030	AT5G19030	29.5973	Promoter
AT5G19070	AT5G19070	4.64154	Promoter
AT5G19120	AT5G19120	4.64154	Promoter
AT5G19370	AT5G19370	6.13689	Promoter
AT5G19550	ASP2	7.69715	Promoter
AT5G19570	AT5G19570	18.0568	Exon (AT5G19580.1/AT5G19580, exon 2 of 2)
AT5G19630	AT5G19630	7.69715	Intron (AT5G19630.1/AT5G19630, intron 1 of 1)
AT5G19640	NPF7.1	14.4428	Exon (AT5G19640.1/AT5G19640, exon 4 of 4)
AT5G19730	PME53	7.69715	Exon (AT5G19730.1/AT5G19730, exon 3 of 5)
AT5G19850	AT5G19850	4.19541	Intron (AT5G19850.1/AT5G19850, intron 4 of 7)
AT5G19960	AT5G19960	6.13689	Promoter
AT5G20230	BCB	21.8007	Promoter
AT5G20270	HHP1	23.7136	Exon (AT5G20280.1/AT5G20280, exon 13 of 13)
AT5G20280	SPS1	14.4428	Promoter
AT5G20320	DCL4	21.657	Intron (AT5G20320.1/AT5G20320, intron 2 of 24)
AT5G20480	EFR	12.6893	Promoter
AT5G20560	AT5G20560	46.1866	Promoter
AT5G20590	TBL5	63.7819	Promoter
AT5G20680	TBL16	10.1426	Promoter
AT5G20720	CPN20	12.4948	Exon (AT5G20710.1/AT5G20710, exon 8 of 11)
AT5G20720	CPN20	4.64154	Exon (AT5G20730.2/AT5G20730, exon 12 of 13)
AT5G20830	SUS1	25.6449	Promoter
AT5G20870	AT5G20870	54.8785	Promoter
AT5G20900	TIFY3B	4.64154	Promoter
AT5G22390	AT5G22390	6.13689	Downstream (1-2kb)
AT5G22390	AT5G22390	4.64154	Promoter
AT5G22430	AT5G22430	10.9772	Exon (AT5G22420.1/AT5G22420, exon 7 of 9)
AT5G22500	FAR1	5.57932	Distal Intergenic
AT5G22540	AT5G22540	8.56827	Promoter
AT5G22740	CSLA2	23.7136	Distal Intergenic
AT5G22760	AT5G22760	9.31454	Exon (AT5G22760.1/AT5G22760, exon 3 of 9)
AT5G22910	CHX9	9.31454	Exon (AT5G22910.1/AT5G22910, exon 4 of 4)
AT5G23020	MAM3	8.12579	Intron (AT5G23020.1/AT5G23020, intron 4 of 9)
AT5G23050	AAE17	6.13689	Exon (AT5G23050.1/AT5G23050, exon 8 of 14)
AT5G23120	HCF136	5.46494	Exon (AT5G23110.1/AT5G23110, exon 13 of 13)
AT5G23220	NIC3	208.33	Promoter
AT5G23230	NIC2	75.174	Promoter
AT5G23530	CXE18	4.64154	Promoter
AT5G23850	AT5G23850	10.9772	Promoter
AT5G23960	TPS21	6.13689	Exon (AT5G23955.1/AT5G23955, exon 1 of 1)
AT5G23970	AT5G23970	7.69715	Exon (AT5G23970.1/AT5G23970, exon 1 of 1)
AT5G24000	AT5G24000	5.46494	Promoter
AT5G24020	MIND1	12.6893	Promoter
AT5G24110	WRKY30	7.69715	Promoter
AT5G24300	SS1	10.9772	Promoter
AT5G24320	AT5G24320	39.7751	Downstream (2-3kb)
AT5G24580	HIPP09	7.69715	Promoter
AT5G24590	NAC091	48.3367	Exon (AT5G24590.2/AT5G24590, exon 5 of 5)
AT5G24820	AT5G24820	6.13689	Promoter
AT5G24830	AT5G24830	14.4428	Distal Intergenic
AT5G24930	COL4	6.13689	Promoter
AT5G25110	CIPK25	4.63827	Exon (AT5G25110.1/AT5G25110, exon 1 of 1)
AT5G25210	AT5G25210	23.7179	Distal Intergenic
AT5G25280	AT5G25280	59.3034	Distal Intergenic
AT5G25360	AT5G25360	12.4948	Promoter
AT5G25370	PLDALPHA3	4.22356	Promoter
AT5G25620	YUC6	23.7136	Promoter
AT5G25830	GATA12	5.46494	Promoter
AT5G25890	IAA28	6.13689	Promoter
AT5G26240	CLC-D	6.13689	Promoter
AT5G26740	AT5G26740	7.69715	Promoter
AT5G26630	AT5G26630	65.0129	Promoter
AT5G26790	AT5G26790	10.9772	Promoter
AT5G27270	EMB976	6.76834	Promoter
AT5G27770	RPL22C	17.9397	Distal Intergenic
AT5G27810	AT5G27810	96.3075	Promoter
AT5G27930	PPC6-7	22.0363	Distal Intergenic
AT5G28030	DES1	8.12579	Distal Intergenic
AT5G28280	NA	14.4428	Exon (AT5G28280.1/AT5G28280, exon 1 of 1)
AT5G28300	AT5G28300	12.6893	Downstream (<1kb)
AT5G28300	AT5G28300	6.76834	Downstream (2-3kb)
AT5G28530	FRS10	6.76834	Promoter
AT5G28740	AT5G28740	4.64154	Exon (AT5G28740.1/AT5G28740, exon 2 of 4)
AT5G30510	RPS1	6.76834	Promoter
AT5G33340	CDR1	10.9772	Promoter
AT5G34930	AT5G34930	12.6893	Promoter
AT5G35760	AT5G35760	9.52907	Exon (AT5G35770.1/AT5G35770, exon 2 of 2)
[truncated: 283 more rows]

## Sheet: CBF3_target_genes
GeneID	Gene_name	- log q-value	annotation
AT1G01040	DCL1	5.2314	Distal Intergenic
AT1G01180	AT1G01180	110.96	Promoter
AT1G01190	CYP78A8	4.00809	Promoter
AT1G01300	APF2	8.21395	Promoter
AT1G01340	CNGC10	6.45812	Promoter
AT1G01360	PYL9	22.9181	Promoter
AT1G01380	ETC1	1.9492	Promoter
AT1G01430	TBL25	37.8063	Promoter
AT1G01510	AN	12.7743	Promoter
AT1G01510	AN	115.135	Promoter
AT1G01540	AT1G01540	124.429	Promoter
AT1G01570	AT1G01570	22.9181	3' UTR
AT1G01600	CYP86A4	105.978	Exon (AT1G01590.1/AT1G01590, exon 7 of 8)
AT1G01600	CYP86A4	6.71811	3' UTR
AT1G01650	SPPL4	46.9037	Downstream (<1kb)
AT1G01700	ATROPGEF2	4.00809	Downstream (<1kb)
AT1G01720	NAC002	8.1639	Promoter
AT1G01740	BSK4	2.89933	Promoter
AT1G01790	KEA1	33.9659	Promoter
AT1G01900	SBTI1.1	4.00809	Exon (AT1G01900.1/AT1G01900, exon 2 of 2)
AT1G01930	AT1G01930	8.83227	3' UTR
AT1G01980	SEC1A	6.71811	Promoter
AT1G02020	AT1G02020	26.5161	Promoter
AT1G02070	AT1G02070	19.4192	Promoter
AT1G02100	LCMT1	6.71811	Intron (AT1G02100.1/AT1G02100, intron 5 of 11)
AT1G02140	MEE63	51.7502	Promoter
AT1G02190	AT1G02190	9.6568	Exon (AT1G02190.1/AT1G02190, exon 3 of 7)
AT1G02205	CER1	11.8336	Promoter
AT1G02220	NAC003	24.7056	Promoter
AT1G02250	NAC005	11.1959	Promoter
AT1G02310	MAN1	5.2314	Intron (AT1G02310.1/AT1G02310, intron 2 of 4)
AT1G02310	MAN1	8.10749	Promoter
AT1G02330	CSU2	14.7451	Promoter
AT1G02340	HFR1	4.00809	Promoter
AT1G02400	GA2OX6	30.8417	Distal Intergenic
AT1G02470	AT1G02470	16.0386	Downstream (<1kb)
AT1G02540	AT1G02540	5.32906	Exon (AT1G02530.1/AT1G02530, exon 9 of 10)
AT1G02660	PLIP2	4.00809	Promoter
AT1G02680	TAF13	12.7743	Promoter
AT1G02720	GATL5	4.00809	Promoter
AT1G02790	PGA3	79.2457	Exon (AT1G02790.1/AT1G02790, exon 3 of 4)
AT1G02790	PGA3	99.1907	Exon (AT1G02800.1/AT1G02800, exon 8 of 8)
AT1G02820	LEA2	5.30394	Promoter
AT1G02840	SR34	8.1639	Intron (AT1G02840.1/AT1G02840, intron 10 of 12)
AT1G02860	BAH1	8.1639	Promoter
AT1G02870	AT1G02870	66.3399	Promoter
AT1G02890	AT1G02890	6.71811	Promoter
AT1G03160	FZL	9.6568	Promoter
AT1G03360	RRP4	41.7098	Promoter
AT1G03390	AT1G03390	4.00809	Promoter
AT1G03600	PSB27-1	19.4192	Promoter
AT1G03620	AT1G03620	17.7705	Downstream (<1kb)
AT1G03700	AT1G03700	13.2741	Promoter
AT1G03720	AT1G03720	4.00809	Exon (AT1G03720.1/AT1G03720, exon 4 of 4)
AT1G03830	AT1G03830	64.2226	Exon (AT1G03840.1/AT1G03840, exon 3 of 3)
AT1G03850	AT1G03850	11.8336	Downstream (<1kb)
AT1G03870	FLA9	12.7743	Promoter
AT1G03905	ABCI19	8.1639	Promoter
AT1G04010	PSAT	9.6568	Promoter
AT1G04120	ABCC5	11.1959	Exon (AT1G04120.2/AT1G04120, exon 2 of 12)
AT1G04130	TPR2	4.00809	Promoter
AT1G04160	XI-B	83.6193	Promoter
AT1G04190	TPR3	6.71811	Promoter
AT1G04240	SHY2	4.00809	Promoter
AT1G04240	SHY2	33.9659	Distal Intergenic
AT1G04360	ATL1	11.8336	Distal Intergenic
AT1G04400	CRY2	26.5161	Promoter
AT1G04430	AT1G04430	17.7179	Promoter
AT1G04510	PRP19A	10.4307	Promoter
AT1G04560	AT1G04560	16.8203	Promoter
AT1G04600	XI-A	41.4351	Intron (AT1G04600.1/AT1G04600, intron 24 of 41)
AT1G04660	AT1G04660	50.624	Promoter
AT1G04680	AT1G04680	2.77441	Intron (AT1G04680.1/AT1G04680, intron 2 of 5)
AT1G04730	CTF18	8.1639	Promoter
AT1G04800	AT1G04800	47.6919	Promoter
AT1G04820	TUBA4	11.1959	Exon (AT1G04820.1/AT1G04820, exon 3 of 3)
AT1G04910	OFUT1	5.32906	Promoter
AT1G04910	OFUT1	8.1639	Promoter
AT1G04920	SPS3	4.00809	Exon (AT1G04920.1/AT1G04920, exon 6 of 11)
AT1G04930	AT1G04930	11.8336	Promoter
AT1G05010	ACO4	4.00809	Promoter
AT1G05030	AT1G05030	4.00809	Promoter
AT1G05030	AT1G05030	5.32906	Promoter
AT1G05100	MAPKKK18	39.6216	Promoter
AT1G05100	MAPKKK18	6.71811	Promoter
AT1G05100	MAPKKK18	12.7743	Promoter
AT1G05140	ARASP2	19.4192	Promoter
AT1G05170	B3GALT2	35.8763	Downstream (<1kb)
AT1G05190	RPL6	2.77441	Promoter
AT1G05260	PER3	22.9181	Promoter
AT1G05300	ZIP5	17.7179	Promoter
AT1G05310	PME8	4.00809	Promoter
AT1G05380	AT1G05380	19.4192	Promoter
AT1G05560	UGT1	5.2314	Promoter
AT1G05630	AT5PTASE13	11.1959	Promoter
AT1G05690	BT3	83.6193	Promoter
AT1G05740	AT1G05740	4.00809	Promoter
AT1G05750	PDE247	5.32906	Exon (AT1G05750.1/AT1G05750, exon 1 of 1)
AT1G05790	AT1G05790	21.1553	Promoter
AT1G05810	ARA	6.71811	Promoter
AT1G05850	CTL1	24.7056	Promoter
AT1G05920	AT1G05920	53.7981	Intron (AT1G05910.1/AT1G05910, intron 6 of 10)
AT1G05950	AT1G05950	4.00809	Promoter
AT1G06000	UGT89C1	8.1639	Promoter
AT1G06040	BBX24	9.06395	Promoter
AT1G06070	AT1G06070	6.71811	Promoter
AT1G06100	AT1G06100	4.00809	Exon (AT1G06100.1/AT1G06100, exon 5 of 5)
AT1G06180	ATMYB13	12.7743	Exon (AT1G06180.1/AT1G06180, exon 3 of 3)
AT1G06190	AT1G06190	33.9659	Promoter
AT1G06340	AT1G06340	14.7451	Promoter
AT1G06400	RABA1A	4.00809	Promoter
AT1G06530	PMD2	4.00809	Distal Intergenic
AT1G06680	PSBP1	4.00809	Promoter
AT1G06720	AT1G06720	8.1639	Promoter
AT1G06750	AT1G06750	4.00809	Promoter
AT1G06780	GAUT6	18.1384	Promoter
AT1G06800	PLA-I{gamma}1	14.3906	Promoter
AT1G06810	AT1G06810	9.6568	Promoter
AT1G06980	AT1G06980	46.9037	Promoter
AT1G07090	LSH6	36.0486	Downstream (<1kb)
AT1G07090	LSH6	6.45812	Promoter
AT1G07190	AT1G07190	20.9264	Promoter
AT1G07220	AT1G07220	5.32906	Exon (AT1G07220.1/AT1G07220, exon 6 of 7)
AT1G07270	CDC6B	19.4192	Distal Intergenic
AT1G07280	AT1G07280	51.7502	Distal Intergenic
AT1G07280	AT1G07280	16.0386	Exon (AT1G07280.1/AT1G07280, exon 2 of 3)
AT1G07430	AIP1	9.6568	Downstream (<1kb)
AT1G07430	AIP1	5.32906	Promoter
AT1G07530	SCL14	17.7179	Promoter
AT1G07745	RAD51D	16.8203	Promoter
AT1G07840	AT1G07840	6.71811	Promoter
AT1G07870	AT1G07870	3.09141	Promoter
AT1G08050	AT1G08050	33.7126	Promoter
AT1G08090	NRT2.1	17.7179	Distal Intergenic
AT1G08180	SMR2	11.7499	Promoter
AT1G08270	AT1G08270	6.71811	Promoter
AT1G08315	AT1G08315	12.7743	Promoter
AT1G08540	SIGB	1.87002	Exon (AT1G08540.1/AT1G08540, exon 3 of 7)
AT1G08560	KN	6.71811	Exon (AT1G08550.1/AT1G08550, exon 6 of 6)
AT1G08560	KN	9.06395	Promoter
AT1G08660	SIA1	5.32906	Downstream (<1kb)
AT1G08730	XI-C	5.2314	Intron (AT1G08720.1/AT1G08720, intron 9 of 12)
AT1G08770	PRA1E	24.7056	Promoter
AT1G08800	MYOB1	6.71811	Exon (AT1G08800.1/AT1G08800, exon 2 of 4)
AT1G08920	ESL1	28.3487	Exon (AT1G08920.1/AT1G08920, exon 10 of 17)
AT1G08940	AT1G08940	4.00809	Promoter
AT1G09070	SRC2	5.32906	Promoter
AT1G09155	PP2B15	12.7743	Promoter
AT1G09155	PP2B15	9.06395	Promoter
AT1G09320	AT1G09320	25.793	Promoter
AT1G09350	GOLS3	179.754	Promoter
AT1G09470	NEAP3	11.1959	Promoter
AT1G09570	PHYA	32.0744	Exon (AT1G09570.1/AT1G09570, exon 2 of 5)
AT1G09800	AT1G09800	9.6568	Promoter
AT1G09840	ASK10	9.6568	Promoter
AT1G09950	RAS1	65.9742	Promoter
AT1G09950	RAS1	198.667	Promoter
AT1G10090	AT1G10090	37.0049	Promoter
AT1G10140	AT1G10140	22.9181	Intron (AT1G10130.1/AT1G10130, intron 28 of 33)
AT1G10370	GSTU17	5.32906	Promoter
AT1G10410	AT1G10410	9.6568	Promoter
AT1G10410	AT1G10410	2.77441	Distal Intergenic
AT1G10470	ARR4	5.32906	Exon (AT1G10470.1/AT1G10470, exon 5 of 5)
AT1G10470	ARR4	6.71811	Promoter
AT1G10560	PUB18	12.7743	Promoter
AT1G10580	AT1G10580	12.7743	Promoter
AT1G10585	BHLH167	33.9659	Promoter
AT1G10640	AT1G10640	85.3245	Distal Intergenic
AT1G10650	AT1G10650	33.9659	Exon (AT1G10650.1/AT1G10650, exon 5 of 5)
AT1G10690	SMR8	62.1146	Downstream (<1kb)
AT1G10710	PHS1	16.0386	Promoter
AT1G10770	AT1G10770	14.3906	Promoter
AT1G10880	AT1G10880	6.67633	Exon (AT1G10880.1/AT1G10880, exon 2 of 7)
AT1G10930	RECQL4A	72.7524	Promoter
AT1G11090	AT1G11090	39.7477	Promoter
AT1G11210	AT1G11210	22.5262	Downstream (1-2kb)
AT1G11260	STP1	11.1959	Distal Intergenic
AT1G11380	AT1G11380	34.2954	Promoter
AT1G11390	AT1G11390	41.7098	Promoter
AT1G11545	XTH8	24.1488	Intron (AT1G11545.1/AT1G11545, intron 3 of 3)
AT1G11545	XTH8	6.45812	Promoter
AT1G11590	PME19	87.5239	Distal Intergenic
AT1G11600	CYP77B1	2.2357	Promoter
AT1G11730	B3GALT1	4.00809	Promoter
AT1G11730	B3GALT1	6.71811	Intron (AT1G11730.1/AT1G11730, intron 5 of 10)
AT1G11770	AT1G11770	9.58731	Promoter
AT1G11770	AT1G11770	9.6568	Promoter
AT1G11790	ADT1	5.32906	Promoter
AT1G11840	ATGLX1	6.71811	Promoter
AT1G11850	AT1G11850	19.4192	Promoter
AT1G11930	AT1G11930	32.0744	Promoter
AT1G11940	AT1G11940	5.32906	Intron (AT1G11950.1/AT1G11950, intron 10 of 12)
AT1G12040	LRX1	35.8763	Exon (AT1G12040.1/AT1G12040, exon 1 of 1)
AT1G12110	NPF6.3	16.0386	Exon (AT1G12110.1/AT1G12110, exon 5 of 5)
AT1G12180	AT1G12180	19.4192	Promoter
AT1G12200	AT1G12200	25.793	Promoter
AT1G12240	BFRUCT4	2.89933	Promoter
AT1G12240	BFRUCT4	8.1639	Exon (AT1G12240.1/AT1G12240, exon 3 of 7)
AT1G12250	TL20.3	37.8063	Promoter
AT1G12250	TL20.3	33.9659	Downstream (<1kb)
AT1G12270	HOP1	6.71811	Distal Intergenic
AT1G12330	AT1G12330	2.77441	Exon (AT1G12330.1/AT1G12330, exon 2 of 3)
AT1G12470	VPS18	6.71811	Promoter
AT1G12480	SLAC1	28.3487	Promoter
AT1G12550	HPR3	57.9357	Promoter
AT1G12610	DREB1F	2.77441	Promoter
AT1G12940	NRT2.5	60.0197	Promoter
AT1G12990	AT1G12990	6.71811	Promoter
AT1G13250	GATL3	37.8063	Promoter
AT1G13250	GATL3	5.32906	Distal Intergenic
AT1G13260	RAV1	2.77441	Distal Intergenic
AT1G13260	RAV1	6.71811	Distal Intergenic
AT1G13260	RAV1	22.5262	Promoter
AT1G13330	HOP2	5.32906	Exon (AT1G13330.1/AT1G13330, exon 6 of 7)
AT1G13370	AT1G13370	12.7743	Promoter
AT1G13640	PI4KG6	31.3064	Exon (AT1G13640.1/AT1G13640, exon 2 of 2)
AT1G13740	AFP2	8.1639	Promoter
AT1G13930	AT1G13930	83.9259	Promoter
AT1G13960	WRKY4	85.8211	Promoter
AT1G14000	VIK	4.00809	Promoter
AT1G14090	NA	30.2016	Promoter
AT1G14150	PNSL2	3.09141	Promoter
AT1G14180	AT1G14180	11.1959	Exon (AT1G14180.2/AT1G14180, exon 3 of 3)
AT1G14400	UBC1	6.45812	Promoter
AT1G14420	AT59	8.1639	Exon (AT1G14420.1/AT1G14420, exon 2 of 3)
AT1G14450	AT1G14450	47.6919	Downstream (<1kb)
AT1G14520	MIOX1	9.06395	Intron (AT1G14520.2/AT1G14520, intron 5 of 7)
AT1G14580	AT1G14580	90.2396	Intron (AT1G14580.2/AT1G14580, intron 3 of 3)
AT1G14650	AT1G14650	70.606	3' UTR
AT1G14670	TMN2	37.8063	Promoter
AT1G14680	AT1G14680	15.525	Promoter
AT1G14687	ZHD14	16.244	Promoter
AT1G14760	KNATM	37.8063	Promoter
AT1G14780	AT1G14780	11.8336	Distal Intergenic
AT1G14780	AT1G14780	25.793	Promoter
AT1G14810	AT1G14810	3.56192	3' UTR
AT1G14890	AT1G14890	8.1639	Promoter
AT1G14910	AT1G14910	5.32906	Promoter
AT1G14920	GAI	4.00809	Promoter
AT1G14940	AT1G14940	9.06395	Promoter
AT1G15030	AT1G15030	9.6568	Exon (AT1G15030.1/AT1G15030, exon 3 of 6)
AT1G15440	PWP2	17.7179	Promoter
AT1G15490	AT1G15490	4.00809	Promoter
AT1G15580	IAA5	51.7502	Promoter
AT1G15590	AT1G15590	8.10749	Promoter
AT1G15690	AVP1	5.32906	Distal Intergenic
AT1G15690	AVP1	160.14	Exon (AT1G15690.1/AT1G15690, exon 2 of 8)
AT1G15870	AT1G15870	4.00809	Exon (AT1G15870.1/AT1G15870, exon 3 of 3)
AT1G16010	MRS2-1	5.32906	Promoter
AT1G16070	TULP8	36.0486	Promoter
AT1G16190	RAD23A	79.2457	Promoter
AT1G16220	AT1G16220	4.00809	Exon (AT1G16220.1/AT1G16220, exon 5 of 5)
AT1G16350	AT1G16350	4.00809	Promoter
AT1G16390	2003-10-01	14.3906	Promoter
AT1G16490	MYB58	12.7743	Distal Intergenic
AT1G16510	SAUR41	19.4192	Downstream (<1kb)
AT1G16510	SAUR41	16.0386	Promoter
AT1G16530	LBD3	9.06395	Distal Intergenic
AT1G16680	AT1G16680	4.00809	Promoter
AT1G16770	AT1G16770	5.32906	Promoter
AT1G16810	AT1G16810	41.7098	Promoter
AT1G16840	AT1G16840	5.32906	Promoter
AT1G16850	AT1G16850	68.4681	Promoter
AT1G16950	CEP13	9.6568	Promoter
AT1G17020	SRG1	9.6568	Promoter
AT1G17050	SPS2	14.7451	Exon (AT1G17040.1/AT1G17040, exon 9 of 11)
AT1G17070	STIPL1	79.2457	Promoter
AT1G17170	GSTU24	4.00809	Promoter
AT1G17340	SAC5	6.71811	Distal Intergenic
AT1G17430	AT1G17430	39.7477	Exon (AT1G17420.1/AT1G17420, exon 8 of 8)
AT1G17500	ALA4	30.2016	Distal Intergenic
AT1G17540	AT1G17540	12.7743	Promoter
AT1G17620	AT1G17620	36.0486	Promoter
AT1G17650	GLYR2	1.62085	Intron (AT1G17665.1/AT1G17665, intron 3 of 5)
AT1G17680	AT1G17680	4.00809	Intron (AT1G17680.1/AT1G17680, intron 11 of 15)
AT1G17760	CSTF77	5.2314	Promoter
AT1G17810	TIP3-2	7.73804	Exon (AT1G17820.1/AT1G17820, exon 7 of 7)
AT1G17910	WAKL13	12.7743	Promoter
AT1G17950	MYB52	177.476	Distal Intergenic
AT1G18040	CDKD-3	17.7179	Promoter
AT1G18040	CDKD-3	4.00809	Promoter
AT1G18140	LAC1	9.06395	Exon (AT1G18140.1/AT1G18140, exon 5 of 5)
AT1G18190	GC2	8.1639	Promoter
AT1G18200	RABA6B	6.71811	Exon (AT1G18200.1/AT1G18200, exon 3 of 3)
AT1G18290	AT1G18290	115.23	Promoter
AT1G18360	AT1G18360	55.86	Promoter
AT1G18400	BEE1	16.0386	Exon (AT1G18390.1/AT1G18390, exon 4 of 4)
AT1G18440	AT1G18440	28.3487	Promoter
AT1G18460	AT1G18460	6.71811	Promoter
AT1G18490	PCO3	5.32906	Promoter
AT1G18610	AT1G18610	30.2016	Intron (AT1G18610.1/AT1G18610, intron 5 of 10)
AT1G18680	AT1G18680	12.7743	Promoter
AT1G18810	PKS3	8.1639	Promoter
AT1G19000	AT1G19000	14.3906	Promoter
AT1G19140	AT1G19140	10.5464	Promoter
AT1G19180	TIFY10A	6.45812	Promoter
AT1G19220	ARF19	4.00809	Distal Intergenic
AT1G19230	RBOHE	6.71811	Promoter
AT1G19290	AT1G19290	54.3895	Promoter
AT1G19300	GATL1	4.00809	Downstream (<1kb)
AT1G19410	AT1G19410	4.00809	Promoter
AT1G19500	AT1G19500	14.3906	Promoter
AT1G19530	AT1G19530	22.9181	Promoter
AT1G19610	PDF1.4	68.4681	Promoter
AT1G19640	JMT	6.71811	Promoter
AT1G19640	JMT	4.00809	Downstream (2-3kb)
AT1G19700	BLH10	19.4192	Promoter
AT1G19770	PUP14	53.7981	Promoter
AT1G19835	FPP4	32.5597	Promoter
AT1G19835	FPP4	2.77441	Distal Intergenic
AT1G19870	IQD32	9.6568	Downstream (<1kb)
AT1G19900	AT1G19900	11.1959	Exon (AT1G19900.1/AT1G19900, exon 1 of 1)
AT1G19960	AT1G19960	14.3906	Promoter
AT1G19960	AT1G19960	17.7179	Promoter
AT1G20070	AT1G20070	4.00809	Promoter
AT1G20280	AT1G20280	13.6551	Exon (AT1G20290.1/AT1G20290, exon 4 of 4)
AT1G20330	SMT2	100.441	Promoter
AT1G20440	COR47	5.2314	Promoter
AT1G20440	COR47	197.176	Promoter
AT1G20450	ERD10	22.5262	Promoter
AT1G20450	ERD10	108.842	Promoter
AT1G20480	4CLL2	2.77441	Promoter
AT1G20490	AT1G20490	11.8336	Promoter
AT1G20500	4CLL4	64.2226	Promoter
AT1G20510	4CLL5	11.1959	Exon (AT1G20510.1/AT1G20510, exon 1 of 4)
AT1G20530	AT1G20530	7.73804	Promoter
AT1G20620	CAT3	63.7331	Promoter
AT1G20730	AT1G20730	28.3487	Promoter
AT1G20750	AT1G20750	1.87002	Promoter
AT1G20860	PHT1;8	5.32906	Promoter
AT1G20900	AHL27	5.32906	Downstream (1-2kb)
AT1G20970	AT1G20970	32.0744	Promoter
AT1G20970	AT1G20970	4.00809	Intron (AT1G20970.1/AT1G20970, intron 7 of 8)
AT1G21010	AT1G21010	6.71811	Promoter
AT1G21310	EXT3	45.6831	Distal Intergenic
AT1G21320	NSRB	2.77441	Downstream (2-3kb)
AT1G21430	YUC11	22.9181	Promoter
AT1G21460	SWEET1	4.00809	Promoter
AT1G21530	AEE10	2.77441	Promoter
AT1G21540	AEE9	8.1639	Promoter
AT1G21580	AT1G21580	4.00809	Promoter
AT1G21720	PBC1	45.6831	Promoter
AT1G21760	SKIP32	10.4307	Promoter
AT1G21790	AT1G21790	143.319	Promoter
AT1G21850	sks8	12.7743	Exon (AT1G21850.1/AT1G21850, exon 5 of 8)
AT1G21880	LYM1	4.00809	Promoter
AT1G21880	LYM1	2.77441	Promoter
AT1G21900	AT1G21900	2.2357	Promoter
AT1G22030	AT1G22030	39.7477	Promoter
AT1G22070	TGA3	2.77441	Promoter
AT1G22110	AT1G22110	9.6568	Downstream (2-3kb)
AT1G22290	AT1G22290	14.7451	Downstream (<1kb)
AT1G22300	GRF10	2.77441	Promoter
AT1G22410	AT1G22410	9.58731	Promoter
AT1G22480	AT1G22480	57.9335	Promoter
AT1G22600	AT1G22600	6.45812	Exon (AT1G22600.1/AT1G22600, exon 2 of 2)
AT1G22610	AT1G22610	5.2314	Distal Intergenic
AT1G22610	AT1G22610	64.2226	Promoter
AT1G22730	AT1G22730	4.00809	Exon (AT1G22730.1/AT1G22730, exon 4 of 4)
AT1G22740	RABG3B	6.45812	Promoter
AT1G22850	AT1G22850	32.0744	Promoter
AT1G22880	CEL5	5.32906	Promoter
AT1G22985	ERF069	11.1959	Promoter
AT1G23090	SULTR3;3	32.5597	Exon (AT1G23090.1/AT1G23090, exon 8 of 11)
AT1G23090	SULTR3;3	20.9264	Distal Intergenic
AT1G23205	AT1G23205	19.4192	Downstream (<1kb)
AT1G23240	AT1G23240	5.32906	Promoter
AT1G23300	DTX32	17.7179	Promoter
AT1G23540	PERK12	12.7743	Promoter
AT1G23610	AT1G23610	4.00809	Promoter
AT1G23610	AT1G23610	22.9181	Promoter
AT1G23730	BCA3	4.00809	Promoter
AT1G23760	PGL1	8.1639	Exon (AT1G23760.1/AT1G23760, exon 2 of 2)
AT1G24070	CSLA10	4.00809	Promoter
AT1G24150	ATFH4	4.00809	Promoter
AT1G24170	GATL8	10.4307	Promoter
AT1G24170	GATL8	53.4575	Promoter
AT1G24210	AT1G24210	14.3906	Exon (AT1G24210.1/AT1G24210, exon 4 of 5)
AT1G24320	GCS2	4.00809	Promoter
AT1G24330	PUB6	6.71811	Promoter
AT1G24400	LHT2	6.45812	Intron (AT1G24400.1/AT1G24400, intron 4 of 6)
AT1G24470	KCR2	5.2314	Distal Intergenic
AT1G24490	ALB4	4.00809	Intron (AT1G24485.1/AT1G24485, intron 3 of 4)
AT1G24600	AT1G24600	39.7477	Promoter
AT1G24610	AT1G24610	2.89933	Promoter
AT1G24620	CML25	17.7705	Promoter
AT1G24764	ATMAP70-2	6.67633	Promoter
AT1G25250	AtIDD16	5.32906	Promoter
AT1G25320	AT1G25320	24.7056	Promoter
AT1G25370	AT1G25370	20.9264	Promoter
AT1G25370	AT1G25370	5.2314	Promoter
AT1G25400	AT1G25400	39.6216	Promoter
AT1G25410	IPT6	14.3906	Promoter
AT1G25420	AT1G25420	5.32906	Intron (AT1G25420.1/AT1G25420, intron 5 of 5)
AT1G25470	ERF116	37.8063	Promoter
AT1G25530	AT1G25530	24.1488	Intron (AT1G25530.1/AT1G25530, intron 4 of 6)
AT1G25560	TEM1	6.71811	Distal Intergenic
AT1G25570	AT1G25570	34.2954	Downstream (<1kb)
AT1G26230	CPN60B4	22.5262	Promoter
AT1G26270	PI4KG5	24.1488	Promoter
AT1G26340	CB5-A	5.32906	Exon (AT1G26330.1/AT1G26330, exon 8 of 14)
AT1G26340	CB5-A	17.7705	Promoter
AT1G26650	AT1G26650	6.71811	Promoter
AT1G26850	AT1G26850	19.4192	Promoter
AT1G26940	CYP23	24.5299	Distal Intergenic
AT1G27030	AT1G27030	2.77441	Downstream (1-2kb)
AT1G27090	AT1G27090	83.6193	Exon (AT1G27100.1/AT1G27100, exon 2 of 3)
AT1G27100	AT1G27100	11.1959	Promoter
AT1G27130	GSTU13	5.32906	Promoter
AT1G27150	AT1G27150	4.00809	Promoter
AT1G27200	AT1G27200	5.32906	Exon (AT1G27200.1/AT1G27200, exon 1 of 1)
AT1G27200	AT1G27200	22.9181	Promoter
AT1G27210	TOR1L4	26.5161	Promoter
AT1G27700	AT1G27700	24.7056	Promoter
AT1G27730	ZAT10	6.71811	Promoter
AT1G27760	SAT32	22.9181	Promoter
AT1G27910	PUB45	22.5262	Promoter
AT1G27920	MAP65-8	179.754	Distal Intergenic
AT1G27940	ABCB13	49.715	Promoter
AT1G27990	AT1G27990	8.1639	Promoter
AT1G28070	AT1G28070	24.7056	Distal Intergenic
AT1G28130	GH3.17	11.8336	Promoter
AT1G28200	FIP1	26.5161	Promoter
AT1G28290	AGP31	17.7179	Exon (AT1G28290.2/AT1G28290, exon 3 of 3)
AT1G28360	ERF12	2.89933	Downstream (1-2kb)
AT1G28390	AT1G28390	30.8417	Exon (AT1G28390.1/AT1G28390, exon 1 of 1)
AT1G28440	HSL1	8.1639	Promoter
AT1G28440	HSL1	6.71811	Exon (AT1G28440.1/AT1G28440, exon 1 of 2)
AT1G28540	AT1G28540	25.793	Promoter
AT1G28580	AT1G28580	4.00809	Promoter
AT1G28600	AT1G28600	5.32906	Promoter
AT1G28680	AT1G28680	5.30394	Promoter
AT1G29050	TBL38	2.77441	Promoter
AT1G29160	DOF1.5	70.606	Promoter
AT1G29240	AT1G29240	6.71811	Downstream (2-3kb)
AT1G29270	AT1G29270	9.6568	Promoter
AT1G29340	PUB17	17.7179	Promoter
AT1G29395	COR413IM1	66.3399	Promoter
AT1G29400	ML5	28.3487	Promoter
AT1G29470	AT1G29470	169.902	Promoter
AT1G29520	AT1G29520	4.00809	Promoter
AT1G29530	AT1G29530	6.71811	Promoter
AT1G29660	AT1G29660	14.3906	Distal Intergenic
AT1G29670	AT1G29670	16.0386	Promoter
AT1G29720	RFK1	33.9659	Promoter
AT1G29760	SEI2	101.449	Promoter
AT1G29790	AT1G29790	32.0744	Promoter
AT1G29900	CARB	57.9335	Promoter
AT1G29980	AT1G29980	9.6568	Promoter
AT1G30130	AT1G30130	30.2016	Distal Intergenic
AT1G30200	AT1G30200	9.6568	Promoter
AT1G30330	ARF6	6.71811	Promoter
AT1G30330	ARF6	4.00809	Distal Intergenic
AT1G30350	AT1G30350	20.9264	Exon (AT1G30350.1/AT1G30350, exon 4 of 4)
AT1G30350	AT1G30350	4.00809	Promoter
AT1G30360	ERD4	43.6891	Distal Intergenic
AT1G30460	CPSF30	5.32906	Promoter
AT1G30530	UGT78D1	26.5161	Exon (AT1G30530.1/AT1G30530, exon 2 of 2)
AT1G30620	MUR4	11.8336	Distal Intergenic
AT1G30620	MUR4	41.7098	Promoter
AT1G30650	WRKY14	14.3906	Promoter
AT1G30700	AT1G30700	36.0486	Promoter
AT1G30740	AT1G30740	6.67633	Promoter
AT1G30800	AT1G30800	2.77441	Promoter
AT1G30825	ARPC2A	32.0744	Distal Intergenic
AT1G30840	PUP4	13.2741	3' UTR
AT1G30870	PER7	2.77441	Promoter
AT1G30960	ERG	22.9181	Promoter
AT1G31070	GLCNAC1PUT1	30.8417	Promoter
AT1G31240	AT1G31240	32.5597	Promoter
AT1G31290	AGO3	24.1488	Promoter
AT1G31310	AT1G31310	5.32906	Exon (AT1G31310.1/AT1G31310, exon 2 of 2)
AT1G31360	RECQL2	96.9416	Promoter
AT1G31450	AT1G31450	16.1448	Exon (AT1G31450.1/AT1G31450, exon 1 of 1)
AT1G31550	AT1G31550	8.1639	Promoter
AT1G31580	ECS1	5.32906	3' UTR
AT1G31720	AT1G31720	79.2457	Exon (AT1G31710.1/AT1G31710, exon 4 of 5)
AT1G31790	PCMP-A1	14.3906	Exon (AT1G31790.1/AT1G31790, exon 1 of 1)
AT1G31850	AT1G31850	123.125	Distal Intergenic
AT1G31910	PMK	11.1959	Promoter
AT1G32070	NSI	22.9181	Exon (AT1G32080.1/AT1G32080, exon 8 of 8)
AT1G32170	XTH30	43.6891	Distal Intergenic
AT1G32190	AT1G32190	30.8417	Distal Intergenic
AT1G32230	RCD1	28.1506	Promoter
AT1G32290	NA	129.111	Promoter
AT1G32320	MKK10	5.32906	Promoter
AT1G32400	TOM2A	5.2314	Promoter
AT1G32440	PKP3	5.32906	Distal Intergenic
AT1G32540	LOL1	19.4192	Downstream (1-2kb)
AT1G32640	MYC2	133.825	Exon (AT1G32640.1/AT1G32640, exon 1 of 1)
AT1G32640	MYC2	21.1553	Promoter
AT1G32650	AT1G32650	110.534	Downstream (<1kb)
AT1G32740	AT1G32740	12.7743	Exon (AT1G32740.1/AT1G32740, exon 4 of 4)
AT1G32860	AT1G32860	8.1639	Promoter
AT1G32940	SBT3.5	24.7056	Promoter
AT1G32960	SBT3.3	5.2314	Promoter
AT1G32960	SBT3.3	12.7743	Exon (AT1G32960.1/AT1G32960, exon 8 of 9)
AT1G33170	AT1G33170	8.1639	Promoter
AT1G33230	AT1G33230	5.32906	Promoter
AT1G33260	AT1G33260	6.45812	Promoter
AT1G33265	FAX4	14.7451	Promoter
AT1G33440	NPF4.4	41.7098	Promoter
AT1G33540	SCPL18	37.8063	Promoter
AT1G33600	AT1G33600	6.71811	Exon (AT1G33600.1/AT1G33600, exon 1 of 1)
AT1G33811	AT1G33811	33.9659	Promoter
AT1G33840	AT1G33840	41.7098	Downstream (<1kb)
AT1G34200	AT1G34200	5.32906	Downstream (2-3kb)
AT1G34220	AT1G34220	19.4192	Promoter
AT1G34355	PS1	4.00809	Promoter
AT1G34370	STOP1	6.71811	Promoter
AT1G34540	CYP94D1	6.71811	Promoter
AT1G34550	EMB2756	8.1639	Exon (AT1G34550.1/AT1G34550, exon 2 of 8)
AT1G34580	STP5	25.0634	Promoter
AT1G34780	APRL4	16.0386	Promoter
AT1G35200	NA	4.00809	Promoter
AT1G35430	AT1G35430	20.9264	Promoter
AT1G35580	CINV1	21.1553	Promoter
AT1G35720	ANN1	4.00809	Promoter
AT1G36060	ERF055	16.0386	Exon (AT1G36060.1/AT1G36060, exon 1 of 1)
AT1G36095	AT1G36095	3.86914	Promoter
AT1G36150	AT1G36150	41.7098	Promoter
AT1G41830	SKS6	14.2824	Intron (AT1G41830.1/AT1G41830, intron 2 of 7)
AT1G41830	SKS6	4.00809	Promoter
AT1G41830	SKS6	32.4152	Downstream (1-2kb)
AT1G43160	RAP2-6	64.2226	Promoter
AT1G43640	TULP5	11.1959	Promoter
AT1G43810	AT1G43810	55.86	Exon (AT1G43800.1/AT1G43800, exon 3 of 3)
AT1G43810	AT1G43810	13.2741	Promoter
AT1G43890	RABC1	33.9659	Promoter
AT1G44100	AAP5	60.0197	Promoter
AT1G44110	CYCA1-1	16.244	Downstream (1-2kb)
AT1G44224	AT1G44224	16.0386	Promoter
AT1G44350	ILL6	6.71811	Intron (AT1G44350.1/AT1G44350, intron 3 of 4)
AT1G44350	ILL6	66.3399	Promoter
AT1G44760	AT1G44760	6.71811	Distal Intergenic
AT1G44770	AT1G44770	4.00809	Promoter
AT1G44790	GGCT2;3	12.7743	Promoter
AT1G44810	AT1G44810	35.8763	Distal Intergenic
AT1G44900	MCM2	6.71811	Promoter
AT1G45130	BGAL5	4.00809	Distal Intergenic
AT1G45160	AT1G45160	6.45812	Promoter
AT1G45688	AT1G45688	70.606	Downstream (2-3kb)
AT1G46768	RAP2-1	51.7502	Promoter
AT1G46768	RAP2-1	53.7981	Promoter
AT1G47200	WPP2	16.0386	Distal Intergenic
AT1G47240	NRAMP2	65.9742	Promoter
AT1G47280	AT1G47280	14.3906	Promoter
AT1G47470	AT1G47470	5.2314	Downstream (1-2kb)
AT1G47530	DTX33	5.2314	Promoter
AT1G47660	AT1G47660	2.77441	Downstream (<1kb)
AT1G47710	AT1G47710	94.7006	Promoter
AT1G47840	HXK3	37.8063	Exon (AT1G47860.1/AT1G47860, exon 1 of 1)
AT1G47900	FPP6	5.2314	Promoter
AT1G47960	C/VIF1	6.45812	Promoter
AT1G48000	MYB112	30.8417	Promoter
AT1G48000	MYB112	5.32906	Promoter
AT1G48090	AT1G48090	37.8183	Exon (AT1G48090.1/AT1G48090, exon 35 of 67)
AT1G48100	AT1G48100	9.06395	Distal Intergenic
AT1G48100	AT1G48100	8.21395	Distal Intergenic
AT1G48100	AT1G48100	2.77441	Exon (AT1G48100.1/AT1G48100, exon 6 of 6)
AT1G48120	MAIL3	11.1959	Promoter
AT1G48220	AT1G48220	4.00809	Promoter
AT1G48270	GCR1	51.7502	Promoter
AT1G48380	RHL1	17.7179	Promoter
AT1G48480	RKL1	4.00809	Promoter
AT1G48790	AMSH1	13.2741	Promoter
AT1G48880	TBL7	43.6891	Distal Intergenic
AT1G49230	ATL78	12.7743	Promoter
AT1G49240	ACT8	17.7179	Promoter
AT1G49320	USPL1	4.00809	Downstream (2-3kb)
AT1G49390	AT1G49390	17.7179	Promoter
AT1G49490	AT1G49490	5.32906	Promoter
AT1G49580	CRK8	9.06395	Promoter
AT1G49620	KRP7	5.2314	Promoter
AT1G49650	CXE4	41.7098	Promoter
AT1G49720	ABF1	21.1553	Promoter
AT1G49750	AT1G49750	4.00809	Promoter
AT1G49760	PAB8	30.2016	Promoter
AT1G49790	AT1G49790	4.78838	Downstream (1-2kb)
AT1G49890	QWRF2	22.5262	Promoter
AT1G50030	TOR	22.5262	Promoter
AT1G50200	ALATS	22.5262	Promoter
AT1G50240	TIO	6.71811	Promoter
AT1G50240	TIO	16.0386	Promoter
AT1G50270	PCMP-E42	24.1488	Promoter
AT1G50290	AT1G50290	72.7524	Promoter
AT1G50420	SCL3	17.7179	Downstream (<1kb)
AT1G50450	AT1G50450	14.3906	Promoter
AT1G50600	SCL5	13.2741	Promoter
AT1G50710	2004-08-01	10.2788	Promoter
AT1G50920	AT1G50920	17.7179	Promoter
AT1G51090	AT1G51090	12.9723	Promoter
AT1G51270	AT1G51270	5.2314	Promoter
AT1G51300	AT1G51300	4.00809	Exon (AT1G51300.1/AT1G51300, exon 6 of 7)
AT1G51380	RH34	7.73804	Promoter
AT1G51410	AT1G51410	32.0744	Promoter
AT1G51440	AT1G51440	35.8763	Exon (AT1G51440.1/AT1G51440, exon 1 of 1)
AT1G51500	ABCG12	56.7687	Promoter
AT1G51510	Y14	5.32906	Promoter
AT1G51540	AT1G51540	1.62085	Promoter
AT1G51680	4CL1	8.1639	Promoter
AT1G51700	DOF1.7	2.2357	Distal Intergenic
AT1G51700	DOF1.7	4.00809	Promoter
AT1G51820	AT1G51820	5.32906	Exon (AT1G51820.1/AT1G51820, exon 13 of 13)
AT1G51840	AT1G51840	22.9181	Promoter
AT1G51940	LYK3	39.7477	Promoter
AT1G52100	AT1G52100	16.8203	Promoter
AT1G52140	AT1G52140	16.429	Downstream (<1kb)
AT1G52240	ROPGEF11	5.32906	Exon (AT1G52240.1/AT1G52240, exon 6 of 11)
AT1G52240	ROPGEF11	19.4192	Promoter
AT1G52500	FPG1	8.1639	Promoter
AT1G52510	AT1G52510	33.9659	Promoter
AT1G53000	KDSB	16.0386	Promoter
AT1G53060	AT1G53060	9.6568	Promoter
AT1G53060	AT1G53060	5.32906	Promoter
AT1G53170	ERF8	6.71811	Downstream (<1kb)
AT1G53170	ERF8	14.3906	Distal Intergenic
AT1G53200	AT1G53200	13.2741	Promoter
AT1G53280	DJ1B	37.8183	Promoter
AT1G53300	TTL1	19.4192	Distal Intergenic
AT1G53300	TTL1	21.1553	Promoter
AT1G53340	AT1G53340	6.71811	Promoter
AT1G53400	AT1G53400	34.2954	Promoter
AT1G53500	RHM2	16.0386	Exon (AT1G53500.1/AT1G53500, exon 2 of 3)
AT1G53580	GLY3	26.5161	Promoter
AT1G53910	RAP2-12	26.5161	Promoter
AT1G53940	GLIP2	9.6568	Promoter
AT1G53940	GLIP2	11.8336	Promoter
AT1G54080	UBP1A	8.83227	Promoter
AT1G54200	AT1G54200	4.00809	Promoter
AT1G54290	AT1G54290	41.7098	Promoter
AT1G54310	AT1G54310	9.6568	3' UTR
AT1G54420	AT1G54420	77.0725	Promoter
AT1G54520	AT1G54520	77.0725	Promoter
AT1G54680	AT1G54680	77.0725	Promoter
AT1G54690	HTA3	4.00809	Promoter
AT1G54740	AT1G54740	33.9659	Intron (AT1G54730.3/AT1G54730, intron 15 of 15)
AT1G54860	AT1G54860	1.62085	Promoter
AT1G54970	PRP1	2.77441	Exon (AT1G54960.1/AT1G54960, exon 17 of 17)
AT1G55050	AT1G55050	4.00809	Exon (AT1G55050.1/AT1G55050, exon 3 of 3)
AT1G55120	CWINV3	99.1907	Promoter
AT1G55210	DIR20	6.45812	Promoter
AT1G55240	AT1G55240	5.32906	Promoter
AT1G55260	AT1G55260	5.32906	Distal Intergenic
AT1G55440	AT1G55440	21.1553	Promoter
AT1G55450	AT1G55450	47.6919	Promoter
AT1G55480	ZKT	19.4192	Exon (AT1G55490.1/AT1G55490, exon 14 of 15)
AT1G55540	NUP214	11.8336	Promoter
AT1G55570	sks12	11.1959	Exon (AT1G55570.1/AT1G55570, exon 2 of 3)
AT1G55570	sks12	10.2788	Exon (AT1G55570.1/AT1G55570, exon 3 of 3)
AT1G55580	SCL18	4.00809	Promoter
AT1G55590	ATB	8.1639	Promoter
AT1G55600	WRKY10	32.0744	Exon (AT1G55600.1/AT1G55600, exon 3 of 5)
AT1G55620	CLC-F	68.4681	Promoter
AT1G55660	AT1G55660	6.71811	Promoter
AT1G55680	AT1G55680	16.8203	Promoter
AT1G55690	SFH13	9.06395	Distal Intergenic
AT1G55760	AT1G55760	22.9181	Exon (AT1G55760.1/AT1G55760, exon 4 of 4)
AT1G55900	TIM50	2.77441	Promoter
AT1G55915	AT1G55915	12.7743	Exon (AT1G55915.1/AT1G55915, exon 4 of 4)
AT1G56020	AT1G56020	9.58731	Promoter
AT1G56020	AT1G56020	17.7179	Downstream (2-3kb)
AT1G56160	ATMYB72	8.1639	Promoter
AT1G56270	AT1G56270	9.6568	Promoter
AT1G56410	HSP70-18	8.1639	Exon (AT1G56410.1/AT1G56410, exon 2 of 2)
AT1G56430	NAS4	16.0386	Promoter
AT1G56580	SVB	4.00809	Promoter
AT1G56670	LIP4	17.7179	Promoter
AT1G57650	AT1G57650	22.9181	Promoter
AT1G57750	CYP96A15	26.5161	Distal Intergenic
AT1G58100	TCP8	21.1553	Promoter
AT1G58100	TCP8	19.4192	Promoter
AT1G58160	JAL15	8.97464	Promoter
AT1G58160	JAL15	8.10749	Promoter
AT1G58170	DIR19	30.2016	Promoter
AT1G58340	DTX48	5.32906	Distal Intergenic
AT1G58340	DTX48	19.4192	Promoter
AT1G58430	RXF26	32.0744	Promoter
AT1G59535	NA	105.391	Downstream (1-2kb)
AT1G59660	NUP98B	9.6568	Promoter
AT1G59740	NPF4.3	4.00809	Promoter
AT1G59760	MTR4	8.1639	Promoter
AT1G59830	PP2A1	5.32906	Promoter
AT1G59940	ARR3	5.32906	Promoter
AT1G59970	5MMP	2.77441	Promoter
AT1G60140	TPS10	12.7743	Exon (AT1G60140.1/AT1G60140, exon 2 of 4)
AT1G60270	BGLU6	45.0624	Downstream (1-2kb)
AT1G60380	AT1G60380	34.2954	Promoter
AT1G60470	GOLS4	9.6568	Downstream (2-3kb)
AT1G60470	GOLS4	8.1639	Downstream (1-2kb)
AT1G60770	AT1G60770	4.00809	Promoter
AT1G60790	TBL2	5.32906	Promoter
AT1G60790	TBL2	77.0725	Promoter
AT1G61110	NAC025	9.6568	Distal Intergenic
AT1G61570	TIM13	21.1553	Promoter
AT1G61580	ARP2	4.00809	Promoter
AT1G61590	PBL15	11.8336	Promoter
AT1G61620	CSU1	41.7098	Exon (AT1G61610.1/AT1G61610, exon 5 of 7)
AT1G61620	CSU1	2.77441	Exon (AT1G61610.1/AT1G61610, exon 7 of 7)
AT1G61620	CSU1	4.00809	Promoter
AT1G61660	BHLH112	93.4437	Distal Intergenic
AT1G61740	AT1G61740	88.0261	Downstream (2-3kb)
AT1G61750	CRRSP1	24.1488	Promoter
AT1G61760	AT1G61760	9.6568	Promoter
AT1G61780	AT1G61780	16.0386	Intron (AT1G61770.1/AT1G61770, intron 9 of 9)
AT1G61810	BGLU45	14.3906	Distal Intergenic
AT1G61900	AT1G61900	9.06395	Downstream (<1kb)
AT1G61930	AT1G61930	17.7179	Promoter
AT1G62010	AT1G62010	4.00809	Promoter
AT1G62050	AT1G62050	9.6568	Promoter
AT1G62380	ACO2	14.3906	Exon (AT1G62380.1/AT1G62380, exon 4 of 4)
AT1G62520	AT1G62520	17.7179	Promoter
AT1G62570	FMOGS-OX4	145.702	Distal Intergenic
AT1G62570	FMOGS-OX4	44.9059	Distal Intergenic
AT1G62570	FMOGS-OX4	16.0386	Intron (AT1G62570.1/AT1G62570, intron 2 of 6)
AT1G62710	bVPE	78.9753	Promoter
AT1G62730	AT1G62730	19.4192	Promoter
AT1G62770	PMEI9	13.2741	Downstream (<1kb)
AT1G62830	LDL1	110.534	Promoter
AT1G62880	AT1G62880	26.5228	Downstream (2-3kb)
AT1G62940	4CLL1	5.32906	Promoter
AT1G62970	AT1G62970	5.32906	Exon (AT1G62970.1/AT1G62970, exon 1 of 1)
AT1G62970	AT1G62970	4.00809	Exon (AT1G62970.1/AT1G62970, exon 1 of 1)
AT1G62990	KNAT7	32.0744	Exon (AT1G62990.1/AT1G62990, exon 3 of 5)
AT1G63000	NRS/ER	8.1639	3' UTR
AT1G63000	NRS/ER	47.6919	Promoter
AT1G63040	NA	41.7098	Promoter
AT1G63050	LPLAT2	4.00809	Downstream (<1kb)
AT1G63080	AT1G63080	4.00809	Promoter
AT1G63090	PP2A11	9.6568	Distal Intergenic
AT1G63100	SCL28	5.32906	Downstream (<1kb)
AT1G63160	RFC2	5.32906	Exon (AT1G63160.1/AT1G63160, exon 6 of 7)
AT1G63310	AT1G63310	5.2314	Promoter
AT1G63420	AT1G63420	14.3906	Promoter
AT1G63500	BSK7	81.8974	Promoter
AT1G63650	BHLH2	9.6568	Promoter
AT1G63680	ATMURE	24.7056	Exon (AT1G63680.1/AT1G63680, exon 1 of 6)
AT1G63810	AT1G63810	5.30394	Promoter
AT1G63830	AT1G63830	7.43077	Promoter
AT1G63830	AT1G63830	2.77441	Promoter
AT1G63840	AT1G63840	5.32906	Promoter
AT1G63940	MDAR5	6.71811	Promoter
AT1G64030	ATSRP3	17.7705	Promoter
AT1G64030	ATSRP3	4.00809	Exon (AT1G64035.1/AT1G64035, exon 1 of 1)
AT1G64090	RTNLB3	10.5803	Promoter
AT1G64110	AT1G64110	22.9181	Promoter
AT1G64290	AT1G64290	45.0624	3' UTR
AT1G64380	ERF061	22.5262	Distal Intergenic
AT1G64390	AtGH9C2	6.71811	Promoter
AT1G64400	LACS3	35.8763	Exon (AT1G64400.1/AT1G64400, exon 14 of 17)
AT1G64405	AT1G64405	5.32906	Promoter
AT1G64440	UGE4	2.77441	Promoter
AT1G64490	AT1G64490	60.0197	Promoter
AT1G64530	NLP6	30.2016	Promoter
AT1G64640	ENODL8	22.9181	Promoter
AT1G64650	AT1G64650	5.32906	Promoter
AT1G64660	MGL	32.0744	Promoter
AT1G64660	MGL	28.3487	Exon (AT1G64660.1/AT1G64660, exon 3 of 3)
AT1G64700	AT1G64700	5.32906	Promoter
AT1G64780	AMT1-2	22.754	Exon (AT1G64780.1/AT1G64780, exon 1 of 1)
AT1G64820	DTX7	4.00809	Promoter
AT1G64890	AT1G64890	33.9659	Promoter
AT1G65060	4CL3	4.00809	Promoter
AT1G65070	AT1G65070	8.1639	Promoter
AT1G65130	AT1G65130	2.89933	Exon (AT1G65130.1/AT1G65130, exon 1 of 12)
AT1G65340	CYP96A3	29.1131	Promoter
AT1G65360	AGL23	14.3906	Promoter
AT1G65430	ARI8	19.3493	Promoter
AT1G65450	AT1G65450	17.7179	Promoter
AT1G65620	AS2	53.7981	Promoter
AT1G65680	EXPB2	4.00809	Promoter
AT1G65820	AT1G65820	4.00809	Promoter
AT1G65890	AAE12	5.32906	Promoter
AT1G65910	anac028	6.71811	Intron (AT1G65920.1/AT1G65920, intron 7 of 8)
AT1G65930	CICDH	9.6568	Distal Intergenic
AT1G65960	GAD2	19.3493	Promoter
AT1G65980	PRXIIB	6.71811	Promoter
AT1G66200	ATGSR2	4.00809	Exon (AT1G66200.1/AT1G66200, exon 7 of 10)
AT1G66200	ATGSR2	34.2954	Distal Intergenic
AT1G66220	SBT3.17	14.3906	Exon (AT1G66220.1/AT1G66220, exon 6 of 8)
AT1G66360	CAR2	5.32906	Promoter
AT1G66370	MYB113	8.1639	Distal Intergenic
AT1G66410	CAM4	112.83	Downstream (<1kb)
AT1G66480	AT1G66480	7.73804	Promoter
AT1G66550	WRKY67	5.2314	Promoter
AT1G66750	CDKD-2	19.4192	Promoter
AT1G66950	ABCG39	81.4275	Promoter
AT1G66950	ABCG39	16.0386	Exon (AT1G66950.1/AT1G66950, exon 5 of 20)
AT1G66970	SVL2	32.0744	Exon (AT1G66970.1/AT1G66970, exon 3 of 8)
AT1G67020	AT1G67020	9.6568	Promoter
AT1G67040	AT1G67040	19.4192	Promoter
AT1G67110	CYP735A2	52.5015	Downstream (<1kb)
AT1G67300	AT1G67300	5.32906	Exon (AT1G67310.1/AT1G67310, exon 11 of 13)
AT1G67310	CAMTA4	11.8336	Promoter
AT1G67570	AT1G67570	57.9335	Exon (AT1G67560.1/AT1G67560, exon 9 of 9)
AT1G67620	AT1G67620	8.1639	Promoter
AT1G67710	ARR11	30.2016	Promoter
AT1G67710	ARR11	14.3906	Distal Intergenic
AT1G67770	TEL2	14.7451	Promoter
AT1G67860	AT1G67860	16.0386	Promoter
AT1G67950	AT1G67950	28.3487	Promoter
AT1G68010	HPR	6.71811	Promoter
AT1G68040	AT1G68040	6.71811	Exon (AT1G68040.1/AT1G68040, exon 2 of 3)
AT1G68060	MAP70.1	91.9422	Promoter
AT1G68080	AT1G68080	4.00809	Promoter
AT1G68140	AT1G68140	14.3906	Downstream (<1kb)
AT1G68220	AT1G68220	79.2457	Promoter
AT1G68270	AEE22	22.9181	Promoter
AT1G68330	AT1G68330	2.77441	Exon (AT1G68330.1/AT1G68330, exon 1 of 1)
AT1G68400	AT1G68400	5.32906	Exon (AT1G68410.2/AT1G68410, exon 8 of 9)
AT1G68470	GT17	45.6831	Promoter
AT1G68480	JAG	9.6568	Promoter
AT1G68480	JAG	5.30394	Distal Intergenic
AT1G68500	AT1G68500	24.1488	Promoter
AT1G68520	COL6	9.6568	Promoter
AT1G68560	XYL1	90.0704	Distal Intergenic
AT1G68570	NPF3.1	11.1959	Promoter
AT1G68585	AT1G68585	32.0744	Promoter
AT1G68600	ALMT5	6.71811	Promoter
AT1G68640	PAN	6.45812	Exon (AT1G68640.1/AT1G68640, exon 6 of 11)
AT1G68760	NUDT1	8.1639	Promoter
AT1G68795	CLE12	62.0783	Promoter
AT1G68810	BHLH30	6.85424	Distal Intergenic
AT1G68840	RAV2	72.7524	Promoter
AT1G68940	AT1G68940	19.4192	Promoter
AT1G69030	AT1G69030	32.0744	Promoter
AT1G69030	AT1G69030	8.1639	Distal Intergenic
AT1G69030	AT1G69030	16.429	Distal Intergenic
AT1G69040	ACR4	5.32906	Exon (AT1G69040.2/AT1G69040, exon 8 of 8)
AT1G69080	AT1G69080	17.5879	Promoter
AT1G69080	AT1G69080	19.3493	Downstream (2-3kb)
AT1G69260	AFP1	5.32906	Promoter
AT1G69270	RPK1	6.71811	Downstream (<1kb)
AT1G69310	WRKY57	16.244	Intron (AT1G69310.1/AT1G69310, intron 3 of 4)
AT1G69430	AT1G69430	4.00809	Promoter
AT1G69450	AT1G69450	17.7179	Downstream (<1kb)
AT1G69480	PHO1-H10	5.32906	Promoter
AT1G69550	AT1G69550	7.73804	Distal Intergenic
AT1G69580	AT1G69580	27.9699	Distal Intergenic
AT1G69700	HVA22C	19.4192	Promoter
AT1G69760	AT1G69760	4.00809	Distal Intergenic
AT1G69830	AMY3	6.71811	Exon (AT1G69830.1/AT1G69830, exon 7 of 13)
AT1G69830	AMY3	6.71811	Promoter
AT1G69860	NPF2.14	5.32906	Exon (AT1G69860.1/AT1G69860, exon 4 of 4)
AT1G69870	NPF2.13	7.73804	Distal Intergenic
AT1G69870	NPF2.13	9.6568	Distal Intergenic
AT1G69870	NPF2.13	9.6568	Promoter
AT1G69870	NPF2.13	57.9335	Intron (AT1G69870.1/AT1G69870, intron 2 of 3)
AT1G69880	TRX8	4.00809	Exon (AT1G69870.1/AT1G69870, exon 4 of 4)
AT1G70140	FH8	8.1639	Promoter
AT1G70150	AT1G70150	16.0386	Promoter
AT1G70210	CYCD1-1	8.1639	Downstream (2-3kb)
AT1G70230	AXY4	35.8763	Exon (AT1G70230.1/AT1G70230, exon 2 of 2)
AT1G70250	AT1G70250	5.2314	Exon (AT1G70250.1/AT1G70250, exon 6 of 6)
AT1G70270	AT1G70270	5.32906	Downstream (<1kb)
AT1G70290	TPS8	4.00809	Promoter
AT1G70290	TPS8	11.1959	Downstream (1-2kb)
AT1G70370	PGL3	43.4022	Exon (AT1G70370.2/AT1G70370, exon 2 of 3)
AT1G70400	AT1G70400	8.1639	Promoter
AT1G70410	BCA4	11.1959	Promoter
AT1G70460	PERK13	4.00809	Distal Intergenic
AT1G70710	CEL1	24.7056	3' UTR
AT1G70710	CEL1	6.45812	Promoter
AT1G70730	PGM2	6.71811	Exon (AT1G70730.1/AT1G70730, exon 12 of 18)
AT1G70730	PGM2	5.2314	Promoter
AT1G70770	AT1G70770	2.77441	Downstream (2-3kb)
AT1G70830	MLP28	35.8763	Downstream (<1kb)
AT1G70910	DEP	33.9659	Promoter
AT1G70920	ATHB-X	18.1384	Promoter
AT1G70940	PIN3	2.77441	Promoter
AT1G71020	PUB10	8.10749	Downstream (<1kb)
AT1G71050	HIPP20	19.4784	Promoter
AT1G71340	GDPD4	112.83	Promoter
AT1G71380	CEL3	22.9181	Promoter
AT1G71410	AT1G71410	24.7056	Promoter
AT1G71440	TFCE	4.00809	Promoter
AT1G71490	PCMP-E67	11.1959	Promoter
AT1G71690	AT1G71690	37.8063	Exon (AT1G71690.1/AT1G71690, exon 2 of 2)
AT1G71696	SOL1	131.461	Promoter
AT1G71720	AT1G71720	67.9354	Promoter
AT1G71730	AT1G71730	8.1639	Promoter
AT1G71750	HGPT	5.32906	Promoter
AT1G71850	AT1G71850	24.7056	Promoter
AT1G71880	SUC1	5.32906	Promoter
AT1G71950	AT1G71950	60.0197	Promoter
AT1G71960	ABCG25	4.00809	Intron (AT1G71960.1/AT1G71960, intron 2 of 3)
AT1G72040	AT1G72040	6.71811	Promoter
AT1G72070	AT1G72070	12.4543	Promoter
AT1G72100	AT1G72100	35.8763	Promoter
AT1G72140	NPF5.12	4.00809	Promoter
AT1G72160	PATL3	66.3399	Promoter
AT1G72175	AT1G72175	5.32906	Promoter
AT1G72240	AT1G72240	19.4192	Promoter
AT1G72470	ATEXO70D1	10.4307	Promoter
AT1G72500	AT1G72500	5.32906	Promoter
AT1G72520	LOX4	140.939	Promoter
AT1G72760	AT1G72760	7.73804	Exon (AT1G72760.1/AT1G72760, exon 9 of 10)
AT1G72820	AT1G72820	4.00809	Downstream (<1kb)
AT1G73020	AT1G73020	4.00809	Promoter
AT1G73030	CHMP1B	11.1959	Promoter
AT1G73180	AT1G73180	6.45812	Promoter
AT1G73190	TIP3-1	64.2226	Exon (AT1G73200.1/AT1G73200, exon 7 of 7)
AT1G73200	AT1G73200	21.1553	Downstream (<1kb)
AT1G73350	AT1G73350	32.5597	Exon (AT1G73360.1/AT1G73360, exon 10 of 10)
AT1G73480	AT1G73480	22.9181	3' UTR
AT1G73540	NUDT21	11.1959	Promoter
AT1G73610	AT1G73610	19.4192	Exon (AT1G73610.1/AT1G73610, exon 4 of 5)
AT1G73680	ALPHA DOX2	26.5161	Promoter
AT1G73680	ALPHA DOX2	8.1639	Distal Intergenic
AT1G73850	AT1G73850	8.1639	Exon (AT1G73860.1/AT1G73860, exon 19 of 20)
AT1G73860	KIN14P	30.8417	Exon (AT1G73860.1/AT1G73860, exon 12 of 20)
AT1G73870	COL7	79.8782	Promoter
AT1G73920	AT1G73920	8.10749	Promoter
AT1G73930	AT1G73930	8.1639	Exon (AT1G73930.1/AT1G73930, exon 1 of 3)
AT1G73960	TAF2	14.3906	Promoter
AT1G74000	SSL11	35.8763	Exon (AT1G74000.1/AT1G74000, exon 2 of 3)
AT1G74010	AT1G74010	8.1639	Promoter
AT1G74020	SSL12	22.754	Exon (AT1G74020.1/AT1G74020, exon 2 of 3)
AT1G74020	SSL12	6.71811	Downstream (<1kb)
AT1G74110	CYP78A10	73.8701	Promoter
AT1G74160	AT1G74160	8.1639	Promoter
AT1G74190	AtRLP15	58.2035	3' UTR
AT1G74340	DPMS2	12.7743	Promoter
AT1G74380	XXT5	16.244	Promoter
AT1G74410	ATL24	2.77441	Promoter
AT1G74410	ATL24	5.32906	Promoter
AT1G74500	PRE3	6.71811	Distal Intergenic
AT1G74520	HVA22A	39.6216	Promoter
AT1G74640	AT1G74640	14.2513	Distal Intergenic
AT1G74680	AT1G74680	6.67633	Promoter
AT1G74690	IQD31	10.4307	Promoter
AT1G74710	EDS16	15.525	Exon (AT1G74710.1/AT1G74710, exon 5 of 13)
AT1G74940	FLZ13	2.89933	Promoter
AT1G75030	ATLP-3	30.2016	Promoter
AT1G75050	AT1G75050	43.6891	Promoter
AT1G75250	ATRL6	4.37114	Downstream (<1kb)
AT1G75360	AT1G75360	43.6891	Promoter
[truncated: 3,033 more rows]
