# Supplementary material for: Large-scale comparative transcriptomic analysis of temperature-responsive genes in Arabidopsis thaliana
Source: Plant Mol Biol. 2022 Jan 1;110(4-5):425–43. doi: 10.1007/s11103-021-01223-y (PMC9646545; doi:10.1007/s11103-021-01223-y)
Supplement: Supplementary file 6 — Supplementary file6 (XLSX 2238 kb) [file 11103_2021_1223_MOESM6_ESM.xlsx]

## Sheet: Cluster_MSs
Cluster	GeneID	Gene_name	GSM1541848	GSM1541866	GSM1541864	GSM1541865	GSM1541855	GSM1541846	GSM1541857	GSM1541847	GSM1541856	GSM131443	GSM131444	GSM131263	GSM131264	GSM131467	GSM131468	GSM131439	GSM131440	GSM131259	GSM131260	GSM643097	GSM643095	GSM643096	GSM489002	GSM489003	GSM1541844	GSM1541845	GSM1541853	GSM1541854	GSM1541862	GSM1541863	GSM131455	GSM131456	GSM131459	GSM131460	GSM131463	GSM131464	GSM463689	GSM463690	GSM463687	GSM463688	GSM463683	GSM463684	GSM1566256	GSM1566254	GSM1566255	GSM1566250	GSM1566248
M-S-A	AT1G06720	AT1G06720	0.643667	-0.237652	-0.000553161	0.276467	0.194755	0.803517	0.645846	0.937765	0.525673	-0.831922	-0.547286	-0.616013	-0.674316	-0.344299	-0.268678	-0.621745	-0.618937	-0.535826	-0.644525	-0.343853	-1.0232	-0.703269	-1.48351	-1.49949	0.412469	0.219496	0.215966	0.0690216	-0.289855	0.117281	1.61398	1.57321	0.034005	0.130652	-0.596144	-0.452471	-0.0670006	-0.0231986	0.30084	-0.114466	-0.111508	-0.166954	0.119069	-0.125045	-0.123987	0.385964	-0.0828848
M-S-A	AT1G48720	AT1G48720	-0.396899	-0.385657	-0.370649	-0.422983	-0.368223	-0.357075	-0.391704	-0.440267	-0.437573	-0.467087	-0.431406	-0.415281	-0.454107	-0.477469	-0.452558	-0.447098	-0.436072	-0.459052	-0.458033	-0.412182	-0.455039	-0.43388	-0.348471	-0.341125	-0.400501	-0.401685	-0.419335	-0.413279	-0.388588	-0.411787	-0.359259	-0.434795	-0.380082	-0.368659	-0.173372	-0.246992	1.44101	1.31154	-0.350415	-0.378	-0.346693	-0.415951	-0.428843	-0.412576	-0.408391	-0.378425	-0.434588
M-S-A	AT5G47600	AT5G47600	-0.227422	0.406843	-0.131396	-0.445816	0.160324	0.0309077	0.0578971	0.137585	-0.151474	0.0921048	-0.0136492	0.276866	-0.0766718	0.17811	0.0448953	0.328896	-0.12439	-0.203771	0.292674	-0.65101	-0.911166	-0.986128	-0.635918	-0.4798	0.399651	-0.239136	-0.294537	0.245771	-0.228323	0.433113	0.891697	1.68484	0.314972	0.173634	0.0554989	-0.255057	-0.506116	-0.348949	0.0507773	0.3427	-0.501843	-0.670871	-0.079352	-0.449398	-0.164897	-0.478855	-0.404243
M-S-A	AT1G51380	AT1G51380	-0.626127	-0.754222	-0.656846	-0.680995	-0.605951	-0.199101	-0.366654	-0.267805	-0.474772	-0.682787	-0.70367	-0.28185	-0.523994	-0.222812	-0.165541	-0.446514	-0.439006	-0.296538	-0.516675	-0.787945	-0.945895	-0.774121	-0.942472	-0.816753	-0.716026	-0.638239	-0.67036	-0.641178	-0.359587	-0.627692	2.04726	2.05979	0.0878237	0.035674	-0.0610382	-0.021427	-0.756582	-0.139274	-0.471278	-0.781035	-0.885665	-0.926461	-0.0816155	-0.167117	-0.309082	-0.287461	-0.349878
M-S-A	AT4G26600	AT4G26600	0.0306466	-0.279108	-0.146527	-0.0562475	0.137148	0.439522	0.492017	0.405173	0.266151	-0.640085	-0.767245	-0.115089	-0.590476	-0.0513395	-0.0516901	-0.219608	-0.724791	-0.341723	-0.497671	-0.73902	-1.02733	-0.928947	-1.21017	-1.00606	0.0168478	-0.163217	-0.136953	0.0269923	-0.0789391	-0.309295	1.75127	1.55657	0.335188	0.373219	-0.240712	-0.0142167	-0.515952	-0.78792	-0.285461	-0.383544	-0.75935	-0.846664	0.176298	0.167285	0.0293982	0.257395	-0.183862
M-S-A	AT2G07723	ccb452	-0.900101	-1.35464	-1.18529	-1.04067	-0.997473	-0.879705	-0.984496	-0.895984	-1.14922	0.361349	0.247573	0.603568	0.606427	0.485446	0.434421	0.361662	0.22941	0.172443	0.162022	-0.606339	-0.470806	-0.791478	0.0173842	0.0451909	-0.834324	-0.969905	-0.90957	-1.0912	-1.25692	-1.3409	1.04343	0.832909	0.769885	0.717525	0.426273	0.564261	-0.20058	-0.406899	-0.68683	-0.906976	-0.894956	-0.954958	-0.431122	-0.436985	-0.481446	-0.74076	-0.813799
M-S-A	AT2G07671	ArthMp004 /// AT2G07671 /// atp9	-0.793472	-0.79863	-0.796576	-0.667994	-0.841508	-0.650173	-0.708288	-0.765794	-0.74224	0.0507916	-0.216605	0.375591	0.544693	0.0323954	0.481317	0.0537778	-0.0016787	0.10559	-0.133134	-0.387012	-0.285223	-0.484959	0.457495	0.392415	-1.01153	-0.887091	-0.883374	-0.877372	-1.07205	-1.05322	1.58134	1.4434	0.942575	1.01261	0.415781	0.507481	0.00644474	0.306174	-0.31876	-0.233915	-0.463071	-0.522527	-0.534312	-0.720237	-0.605698	-0.975685	-1.06949
M-S-A	AT2G07707	AT2G07707 /// orfB	-0.500034	-0.514065	-0.596511	-0.424991	-0.641331	-0.379167	-0.393811	-0.51165	-0.426963	-0.0846898	-0.248062	-0.0474325	0.273895	0.361565	0.458847	-0.0568383	0.0682465	0.118163	-0.0177721	-0.29982	-0.36591	-0.312335	0.287465	0.34783	-0.789075	-0.693503	-0.732165	-0.695366	-0.679326	-0.575193	1.31841	1.18957	0.656493	0.600617	0.435695	0.562577	-0.211501	-0.00471924	-0.479279	-0.463088	-0.492618	-0.800319	-0.533949	-0.678847	-0.563611	-0.683084	-0.831684
M-S-A	AT2G07777	ArthMp095 /// AT2G07777	-1.04831	-0.998359	-1.02536	-0.726441	-1.239	-1.02437	-0.964436	-0.997785	-0.818694	-0.166616	-0.204867	-0.045785	0.557719	0.0224508	0.214872	-0.12	-0.0682583	0.034632	-0.0974214	-0.211217	-0.158347	-0.318123	0.468438	0.558813	-1.2581	-1.09764	-1.13774	-0.825793	-0.66428	-0.856194	0.975386	0.523978	0.395542	0.50631	0.309154	0.373102	-0.409079	-0.132942	-0.323534	-0.275683	-0.348137	-0.97692	-0.694074	-0.918303	-0.799774	-0.973175	-0.954413
M-S-A	ATMG00690	ORF240A	-0.64326	-0.979116	-0.821562	-0.818664	-0.741728	-0.62584	-0.838366	-0.907996	-0.856833	-0.317941	-0.246229	0.177532	-0.114787	-0.0949567	-0.0275899	-0.130203	-0.192489	-0.197434	-0.28628	-0.602265	-0.65898	-0.802782	0.0526001	0.210472	-0.961614	-0.921909	-0.808798	-0.871031	-1.15521	-0.967741	1.79233	1.40199	0.797438	0.871853	0.385699	0.543908	-0.257835	-0.203848	-0.447801	-0.7515	-0.816867	-0.784138	-0.741248	-0.649834	-0.73756	-0.651251	-1.04069
M-S-A	AT2G07699 /// AT2G07741	AT2G07741 /// atp6-1 /// atp6-2	-0.958501	-0.946562	-1.11497	-0.982115	-0.924157	-0.91518	-0.877977	-1.02499	-0.996365	-0.117317	-0.173572	-0.546129	0.108426	0.0959477	0.0633166	0.033336	0.0245677	-0.117714	0.0850718	-0.652163	-0.459345	-0.648023	0.184035	0.0728431	-1.20634	-1.1784	-1.01762	-0.994765	-1.10037	-1.06425	1.1794	1.07508	0.358461	0.517582	0.461683	0.264862	0.219013	0.478245	-0.595524	-0.910391	-0.717468	-1.02037	-0.680963	-0.581839	-0.702436	-0.744333	-0.972149
M-S-A	AT2G07722	ArthMp016 /// ArthMp055 /// AT2G07722	-0.800651	-0.872435	-0.724637	-1.01913	-0.478945	-0.703052	-1.00257	-0.714331	-0.783547	-0.329344	-0.241295	-0.323808	-0.354493	-0.147347	0.198104	-0.150409	-0.0596909	-0.107138	-0.0497108	-0.743135	-0.664997	-0.624856	-0.0525483	-0.165286	-0.717884	-0.596557	-0.773075	-0.773968	-0.776548	-0.897177	1.34431	1.33463	0.703341	0.692612	0.626241	0.715847	-0.524442	-0.0128848	-0.74552	-0.929314	-0.783554	-0.944978	-0.92584	-0.446063	-0.630101	-0.803165	-0.912455
M-S-A	AT2G07798	nad1	-0.593124	-0.308205	-0.434107	-0.374555	-0.557599	-0.638773	-0.51911	-0.553306	-0.505819	-0.525685	-0.482565	0.250361	-0.0629239	-0.330759	-0.240222	-0.731031	-0.701327	-0.672214	-0.77865	-0.305836	-0.304924	-0.14514	0.354315	0.583036	-0.592253	-0.652406	-0.874783	-0.528272	-0.630165	-0.69442	0.295393	0.239063	0.20504	0.159375	0.198871	-0.0627671	-0.11165	0.224565	-0.222573	-0.0908478	-0.37395	-0.515005	-0.854649	-0.804396	-0.729785	-0.855034	-0.767735
M-S-A	ATMG00640	ORF25	-0.649873	-0.858479	-0.742143	-0.702432	-0.549284	-0.824194	-0.486505	-0.679281	-0.617779	-0.221334	-0.426254	-0.350044	0.0953213	0.357937	0.547381	-0.284288	-0.317507	-0.30918	-0.454414	-0.458257	-0.436893	-0.612403	0.659966	0.423691	-0.723258	-0.692963	-0.77172	-0.749798	-0.755664	-0.780997	1.34174	1.18512	0.560687	0.662332	0.722461	0.61028	-0.0430414	0.20133	-0.489619	-0.666923	-0.541247	-0.575898	-0.818847	-0.820117	-0.776774	-1.00478	-1.00672
M-S-A	ATMG00650	NAD4L	-0.745054	-0.697397	-0.768721	-0.682481	-0.692141	-0.67767	-0.616474	-0.669953	-0.582939	-0.384802	-0.649108	-0.598133	-0.235779	-0.018341	0.261779	-0.467056	-0.270158	-0.425049	-0.479774	-0.645644	-0.498833	-0.628218	0.3997	0.187137	-0.639711	-0.687565	-0.664127	-0.656603	-0.515088	-0.656026	1.47386	1.16161	0.769755	0.687949	0.811161	0.633666	-0.192135	0.435212	-0.351532	-0.520728	-0.547972	-0.596213	-0.666072	-0.575241	-0.584549	-0.548766	-0.643438
M-S-A	AT2G07675	AT2G07675 /// rps12	-0.515153	-0.611201	-0.723843	-0.577164	-0.692372	-0.333613	-0.430358	-0.379569	-0.505586	-0.486568	-0.576811	-0.117518	-0.0479856	-0.288573	-0.0876242	-0.598817	-0.513002	-0.450291	-0.533557	-0.640584	-0.491533	-0.489303	-0.452916	-0.46814	-0.889072	-0.470498	-0.5217	-0.793074	-0.805261	-0.599157	1.11341	1.28372	0.717403	0.811469	0.52533	0.18521	0.651618	0.842347	-0.051987	-0.446837	-0.5484	-0.435611	-1.14474	-1.01095	-1.09058	-1.12692	-1.03327
M-S-A	ATMG00070	NAD9	-0.71202	-0.736092	-0.644923	-0.722213	-0.774616	-0.63003	-0.650593	-0.572149	-0.689652	-0.310631	-0.362205	-0.0231382	0.131636	0.0514696	0.219064	-0.149551	-0.239622	-0.198355	-0.226553	-0.738654	-0.534298	-0.73559	-0.0467942	-0.17834	-0.672848	-0.601479	-0.567243	-0.836315	-0.475805	-0.665579	0.810685	1.1058	0.535096	0.406011	0.540474	0.71346	0.200595	0.244332	-0.365812	-0.509261	-0.67877	-0.699273	-0.636313	-0.74931	-0.497157	-0.85753	-0.735995
M-S-A	AT2G07734	AT2G07734 /// rps4	-0.696053	-0.784652	-0.963976	-0.589825	-0.5281	-0.748635	-0.755644	-0.69976	-0.67849	-0.21305	0.0648795	0.464068	0.341222	-0.0634587	-0.0742142	-0.136864	-0.274699	-0.096255	-0.345422	-0.968527	-0.5976	-0.707083	-0.316276	-0.434226	-1.14871	-0.933804	-0.866172	-0.81786	-0.619535	-0.655328	0.920567	0.770697	0.199498	0.163154	0.0399852	-0.104627	-0.355483	-0.11886	-0.983884	-0.96665	-1.01104	-1.08179	-1.20222	-1.04907	-1.18543	-0.955311	-1.18306
M-S-A	AT2G15790	SQN	-0.344881	-0.681144	-0.382911	-0.455155	-0.460486	-0.434687	-0.299678	-0.35572	-0.317689	-0.168523	-0.193871	0.050206	-0.0361968	-0.444862	-0.300063	-0.401397	-0.368003	-0.146721	-0.193552	-1.04521	-1.15652	-0.877386	-1.01261	-1.22665	-0.702011	-0.687819	-0.889827	-0.818071	-0.809282	-0.663788	0.819597	0.0935819	0.451724	0.732492	0.048819	-0.242542	-0.410602	-0.375716	-0.270601	-0.379951	-0.471868	-0.594037	-0.961209	-0.908836	-0.976167	-0.847081	-1.04239
M-S-A	AT2G07696	AT2G07696 /// rps7	0.086481	-0.579551	-0.25728	-0.454451	-0.127115	0.109626	-0.0438044	0.259948	0.0789764	-0.0530948	0.061914	-0.0821974	0.492188	0.590107	0.543158	0.118229	0.151754	0.350807	0.305998	-0.997963	-0.711035	-0.928022	-0.530716	-0.595966	0.157561	0.520616	-0.0637298	0.0692196	-0.531241	-0.390183	0.654415	0.661159	0.0794703	0.0578262	-0.173126	0.453141	-0.573325	-0.524062	-1.06637	-1.12639	-1.13077	-1.06214	-0.996776	-1.03232	-0.887269	-0.92252	-1.18661
M-S-A	AT5G62730	AT5G62730	-0.453483	-0.614926	-0.448452	-0.517117	-0.361244	-0.742803	-0.550711	-0.5382	-0.673152	0.0469178	0.00490754	-0.102293	0.14486	0.732219	0.48749	0.120136	0.0931173	-0.286333	0.145818	-0.146998	-0.465351	-0.178641	-0.714433	-0.227269	-0.830102	-0.573092	-0.567794	-0.468776	-0.652517	-0.426764	0.0757393	0.0937975	-0.0293987	-0.0545056	0.829352	0.543888	-0.521592	-0.381302	-0.574528	-0.802547	-0.653219	-0.970825	-0.493983	-0.396416	-0.609394	-0.506174	-0.518616
M-S-A	AT2G07749	ArthMp097 /// AT2G07749	-0.346474	-0.608486	-0.401053	-0.386267	-0.404971	-0.462452	-0.563226	-0.58412	-0.539419	-0.361104	-0.192532	-0.266151	-0.0249942	-0.0454839	-0.00739406	-0.170912	-0.0948892	-0.191995	-0.195326	-0.134512	-0.517994	-0.434116	-0.598584	0.127799	-0.795355	-0.552494	-0.407519	-0.599003	-0.48909	-0.775485	0.217461	0.123014	0.060208	0.104355	-0.14264	0.0120578	-0.373211	-0.415479	-0.584371	-0.517935	-0.36295	-0.389741	-0.786393	-0.531962	-0.824337	-0.448505	-0.748311
M-S-A	AT2G07676	ArthMp084 /// AT2G07676	-0.625744	-0.548362	-0.435247	-0.500594	-0.37854	-0.605497	-0.446665	-0.446479	-0.454763	-0.296308	-0.309973	-0.385625	-0.558603	-0.122476	-0.258027	-0.184975	-0.221356	-0.237759	-0.156797	-0.494244	-0.455701	-0.295525	-0.675693	-0.422137	-0.77653	-0.482976	-0.497131	-0.580607	-0.656806	-0.395982	0.169265	0.288419	0.126468	-0.0308876	-0.0805795	-0.032129	-0.55233	-0.143498	-0.564194	-0.48408	-0.560769	-0.444407	-0.575129	-0.554821	-0.461702	-0.665277	-0.651344
M-S-A	AT2G07732	ArthMp025 /// AT2G07732	-0.510321	-0.521833	-0.579923	-0.53819	-0.619398	-0.356903	-0.452744	-0.705467	-0.564198	-0.397499	-0.555334	-0.293177	-0.379056	-0.37331	-0.252838	-0.326734	-0.354086	-0.423277	-0.273175	-0.639212	-0.649746	-0.604646	-0.405825	-0.492895	-0.371493	-0.631335	-0.668663	-0.450462	-0.532551	-0.62891	0.536675	0.0140566	-0.194154	-0.225247	-0.160148	-0.128143	0.00223085	-0.306771	-0.279498	-0.647956	-0.443619	-0.153036	-0.507908	-0.445805	-0.441397	-0.431262	-0.634638
M-S-A	AT2G07705	AT2G07705	-0.305645	-0.180402	-0.299446	-0.257019	-0.147168	-0.239201	-0.327399	-0.550976	-0.0175869	-0.573102	-0.646027	-0.117666	-0.323189	-0.432873	-0.385921	-0.636321	-0.42683	-0.323362	-0.388962	-0.507601	-0.478779	-0.291594	-0.563556	-0.34527	-0.603487	-0.421851	-0.312397	-0.330697	-0.415008	-0.418523	0.546621	0.727953	-0.403041	-0.294658	-0.200192	-0.235662	-0.157143	-0.337201	-0.490371	-0.116238	-0.205929	-0.521087	-0.63046	-0.509669	-0.717715	-0.717036	-0.119452
M-S-A	AT2G07677	ArthMp082	-0.290018	-0.469211	-0.490107	-0.257178	-0.324299	-0.210696	-0.256915	-0.430648	-0.338786	-0.425346	-0.342135	-0.299693	-0.373389	-0.125623	-0.253365	-0.249215	-0.41264	-0.369557	-0.442249	-0.421047	-0.409198	-0.333017	-0.537683	-0.367111	-0.632602	-0.408971	-0.452748	-0.421699	-0.459629	-0.487802	0.703694	0.638155	-0.241495	0.158058	-0.0859344	-0.183762	-0.281042	-0.84843	-0.595123	-0.586411	-0.341168	-0.602239	-0.637742	-0.499023	-0.549295	-0.678911	-0.544326
M-S-A	AT2G07701	ArthMp036 /// AT2G07701 /// nad1	-0.621092	-0.498138	-0.591134	-0.598782	-0.27175	-0.652213	-0.49724	-0.618878	-0.503156	-0.241641	-0.323017	-0.121396	-0.248039	-0.0465585	0.00582752	-0.148678	-0.152544	0.0382738	-0.145452	-0.410832	-0.389808	-0.51139	-0.503712	-0.531858	-0.809675	-0.575905	-0.688512	-0.551371	-0.687931	-0.630574	0.960814	0.897065	0.0674202	0.28184	0.227031	0.249606	-0.354483	-0.467435	-0.68666	-0.836849	-0.504187	-0.686134	-0.799191	-0.670697	-0.676641	-0.592737	-0.725511
M-S-A	AT2G07702	ArthMp037 /// AT2G07702 /// nad1	-0.498628	-0.505852	-0.675455	-0.430124	-0.565765	-0.520655	-0.474856	-0.584272	-0.748914	-0.380486	-0.331577	-0.465417	-0.281817	-0.360341	-0.193417	-0.416978	-0.306221	-0.415879	-0.412784	-0.400142	-0.422988	-0.388667	-0.589301	-0.428349	-0.684975	-0.636055	-0.479446	-0.418081	-0.689214	-0.421762	0.910393	0.487486	-0.0261356	-0.0166558	0.0947746	0.177115	-0.554077	-0.240681	-0.856061	-0.652977	-0.399796	-0.629545	-0.464012	-0.114782	-0.484969	-0.451412	-0.528864
M-S-A	AT2G07715	AT2G07715 /// rpl2	-0.423431	-0.612053	-0.849041	-0.527816	-0.38347	-0.496553	-0.649049	-0.60534	-0.634902	-0.310707	0.0567182	0.781927	0.0691257	-0.165626	0.00709903	-0.0322633	-0.147761	-0.31973	-0.195178	-0.400837	-0.201548	-0.24224	-0.425709	-0.29444	-0.707647	-0.555665	-0.830993	-0.757709	-0.807003	-0.954591	0.212127	0.0710099	0.00352331	0.236446	-0.135405	0.0190571	-0.726564	-0.325626	-0.713129	-0.807057	-0.840397	-0.746982	-0.893447	-0.654357	-1.04017	-0.611855	-0.894612
M-S-A	AT2G07687	AT2G07687 /// cox3	-0.818032	-0.905447	-0.914909	-0.74453	-0.989987	-1.02918	-0.849209	-0.870892	-0.981814	-0.589476	-0.458428	-0.267429	0.1571	-0.261417	-0.0186102	-0.483628	-0.623332	-0.265964	-0.383849	-0.720836	-0.917792	-0.814218	-0.124961	-0.108004	-1.06168	-1.13712	-0.874596	-0.898269	-0.763771	-0.851879	0.944759	0.890206	0.374229	0.542323	0.171336	0.244512	-0.315393	0.292689	-0.780992	-0.707078	-0.707078	-0.82434	-0.748857	-0.44063	-0.783011	-0.56278	-0.805694
M-S-A	AT2G07727	AT2G07727 /// cob	-0.858219	-0.842203	-0.911245	-0.982577	-0.876695	-0.593941	-0.815825	-0.740639	-0.821448	-0.617725	-0.605772	-0.184898	-0.086001	-0.31111	-0.16698	-0.675754	-0.591674	-0.353542	-0.574205	-1.34271	-1.0056	-0.962598	-0.472923	-0.74199	-0.91232	-0.683188	-0.638367	-0.853403	-0.764238	-0.628386	0.596261	0.699959	-0.0219298	0.0738663	-0.0301604	0.0762345	-0.419099	0.0541392	-0.878037	-0.785386	-0.757353	-0.889063	-0.664956	-0.603945	-0.555438	-0.486433	-0.720223
M-S-A	AT2G07678	ArthMp081 /// AT2G07678	-0.66702	-0.833226	-0.751514	-0.334143	-0.763841	-0.612741	-0.690627	-0.734762	-0.899202	-0.484486	-0.343628	0.212375	-0.191185	-0.100262	-0.310717	-0.398752	-0.403051	-0.283516	-0.290195	-0.432647	-0.480516	-0.458285	-0.359336	-0.212808	-0.639747	-0.633421	-0.631849	-0.645348	-0.650675	-0.926804	0.283299	0.305285	-0.182141	-0.186873	-0.211235	-0.302292	-0.407659	-0.296884	-0.336036	-0.615573	-0.514367	-0.568152	-0.704808	-0.534167	-0.497272	-0.36358	-0.564294
M-S-A	AT2G07768 /// ATMG00960	CCB203	-0.386906	-0.540631	-0.468814	-0.417355	-0.471741	-0.522371	-0.52084	-0.637255	-0.480342	-0.581019	-0.348342	-0.268724	-0.423301	-0.262728	-0.118711	-0.39091	-0.270794	-0.289985	-0.320695	-0.648518	-0.382532	-0.457823	-0.451768	-0.470363	-0.750839	-0.601804	-0.556778	-0.578875	-0.431642	-0.528222	0.991897	0.820947	0.0762225	0.391374	0.289658	0.261127	-0.270134	-0.213744	-0.844164	-0.495129	-0.664453	-0.749065	-0.808066	-0.501183	-0.852296	-0.725014	-0.729364
M-S-A	AT2G07681 /// AT2G07771	AT2G07681 /// AT2G07771 /// ccb256	-0.314823	-0.308927	-0.607668	-0.368088	-0.36168	-0.571939	-0.526632	-0.59805	-0.431472	-0.429202	-0.293997	-0.337475	-0.355333	-0.271235	-0.294872	-0.281027	-0.256375	-0.471496	-0.66953	-0.330973	-0.581564	-0.352143	-0.543869	-0.291939	-0.618491	-0.593566	-0.583736	-0.7157	-0.605783	-0.619257	0.71863	0.734655	-0.180475	0.034654	-0.113339	-0.129082	-0.319913	0.165839	-0.660039	-0.715696	-0.838658	-0.590467	-0.557443	-0.352754	-0.424373	-0.360115	-0.518572
M-S-A	AT2G07731	nad6	-0.659705	-0.721297	-0.742537	-0.51987	-0.592645	-0.818917	-0.66929	-0.652265	-0.720649	-0.538866	-0.566467	-0.41913	-0.498688	-0.313068	-0.414259	-0.403845	-0.377147	-0.472581	-0.403236	-0.618342	-0.603911	-0.606636	-0.29213	-0.369264	-0.838555	-0.631656	-0.596155	-0.735849	-0.757249	-0.684047	1.29133	1.33037	0.443494	0.640662	0.279065	0.275927	-0.226461	0.262863	-0.595732	-0.496072	-0.611232	-0.718097	-0.541993	-0.490995	-0.491287	-0.36662	-0.307674
M-S-A	AT2G07725	AT2G07725 /// rpl5	-0.264248	-0.493228	-0.508239	-0.349822	-0.346017	-0.0380201	-0.165403	-0.0461418	-0.332626	-0.842346	-0.847134	-0.289026	-0.215425	-0.758137	-0.556235	-0.804008	-0.886517	-0.895766	-0.904098	-0.694995	-0.538254	-0.628042	-0.152954	-0.420486	-0.118687	0.0659508	-0.14673	-0.0730831	-0.05375	-0.30467	1.28247	0.796183	0.0412672	0.0288779	0.0511025	-0.183373	-0.201528	-0.0750419	-0.499828	-0.516955	-0.677527	-0.754804	-0.589465	-0.628867	-0.653556	-0.653279	-0.690662
M-S-A	AT2G07711 /// AT2G07712	matR	-0.616905	-0.576386	-0.588768	-0.620581	-0.486176	-0.393821	-0.69343	-0.658961	-0.544662	-0.535387	-0.460066	0.0375434	0.147829	-0.22542	-0.225635	-0.340248	-0.203793	-0.379503	-0.485485	-0.562604	-0.344233	-0.467953	-0.140664	-0.506464	-0.552551	-0.396569	-0.627454	-0.470726	-0.472214	-0.619101	1.38899	0.794619	1.2396	1.2261	0.47546	0.0689938	-0.359413	0.095402	-0.615005	-0.766098	-0.796859	-0.703961	-0.718855	-0.680841	-0.810389	-0.663454	-0.792229
M-S-A	AT2G07698	nad1	-0.695081	-0.798022	-0.787731	-0.742603	-0.812604	-0.586574	-0.761027	-0.6032	-0.649725	-0.438071	-0.478345	0.158221	0.1579	-0.307756	-0.258666	-0.546858	-0.532267	-0.462937	-0.550088	-0.748313	-0.350196	-0.583622	-0.0998117	-0.337838	-0.613438	-0.512126	-0.75368	-0.702221	-0.555892	-0.603124	1.40306	1.19371	0.633031	0.457295	0.365116	0.0229491	-0.181559	0.0699232	-0.534295	-0.633241	-0.621726	-0.667183	-0.896353	-0.966986	-0.964566	-0.957012	-1.07568
M-S-A	AT2G07698	AT2G07698 /// atp1	-0.695081	-0.798022	-0.787731	-0.742603	-0.812604	-0.586574	-0.761027	-0.6032	-0.649725	-0.438071	-0.478345	0.158221	0.1579	-0.307756	-0.258666	-0.546858	-0.532267	-0.462937	-0.550088	-0.748313	-0.350196	-0.583622	-0.0998117	-0.337838	-0.613438	-0.512126	-0.75368	-0.702221	-0.555892	-0.603124	1.40306	1.19371	0.633031	0.457295	0.365116	0.0229491	-0.181559	0.0699232	-0.534295	-0.633241	-0.621726	-0.667183	-0.896353	-0.966986	-0.964566	-0.957012	-1.07568
M-S-A	AT2G07711 /// ATMG00060	NAD5C	-0.635857	-0.796498	-0.619839	-0.702892	-0.619658	-0.598839	-0.696074	-0.757625	-0.74657	-0.340742	-0.424231	-0.0720168	-0.0627738	-0.313574	-0.362717	-0.443534	-0.463161	-0.412267	-0.503095	-0.737994	-0.550376	-0.759259	-0.329778	-0.437529	-0.463961	-0.643514	-0.638507	-0.62407	-0.604287	-0.636907	1.24437	1.16953	0.442163	0.426242	0.356986	0.160238	0.0631318	0.471714	-0.435561	-0.312107	-0.52703	-0.399711	-0.893485	-0.908883	-0.801673	-0.889562	-0.881288
M-S-A	AT4G12410	AT4G12410	-0.436064	-0.536254	-0.554323	-0.370007	-0.145942	-0.206951	-0.337048	-0.3438	-0.484276	-0.648146	-0.555971	-0.514751	-0.676807	-0.706973	-0.737646	-0.604953	-0.671494	-0.646744	-0.61491	-0.368339	-0.466351	-0.586736	-0.556622	-0.277403	-0.220778	-0.516165	-0.291022	-0.388507	-0.166466	-0.506001	-0.519643	-0.490429	-0.598396	-0.504834	-0.70288	-0.685812	-0.23685	-0.452247	-0.466216	-0.197657	-0.302893	-0.438072	-0.641255	-0.583657	-0.50356	-0.513442	-0.654948
M-S-A	AT1G22985	AT1G22985	-0.67773	-0.635554	-0.396139	-0.758766	-0.715008	-0.623623	-0.567669	-0.66888	-0.457786	-0.437918	-0.167685	-0.392037	-0.764149	-0.78522	-0.750774	-0.690572	-0.649577	-0.271645	-0.946108	-0.44933	-0.326379	-0.571169	0.625263	0.306097	-0.811375	-0.662685	-0.826441	-0.610347	-0.935486	-0.579175	-0.605533	-0.255984	-0.42214	-0.33443	-0.699587	-0.937399	0.246614	0.276706	-0.311494	-0.13091	0.14783	-0.0332911	-0.590303	-1.04018	-0.706934	-0.792149	-0.67269
M-S-A	AT3G12510	AT3G12510	-1.08735	-0.51662	-0.82185	-0.967716	-0.702009	-0.505805	-0.689395	-0.561249	-0.52189	-0.89289	-0.724583	-0.960475	-1.02683	-0.835795	-0.859859	-0.894624	-0.945913	-0.913116	-0.768015	-0.783266	-0.657677	-0.761796	-0.246005	-0.446823	-0.622389	-1.0006	-0.811688	-0.882916	-0.827768	-0.654145	0.115621	-0.0321885	-0.57588	-0.613541	-0.703812	-0.553701	-0.44518	-0.662777	-0.609303	-0.670888	-0.68783	-0.484473	-0.211121	-0.242168	-0.42509	-0.259173	-0.294083
M-S-A	AT4G26270	PFK3	-0.0803722	-0.521111	-0.537343	-0.530832	-0.497905	-0.623765	-0.58765	-0.611941	-0.564397	-0.796546	-0.721999	-0.867403	-0.761887	-0.851049	-0.829941	-1.14665	-1.09971	-1.11027	-0.46572	-0.907726	-0.874411	-1.12057	0.15072	-0.367204	0.654181	0.759946	0.443758	0.493884	0.438607	0.61643	0.180425	0.229841	-0.0121678	-0.107403	0.246865	0.262695	-0.334033	-0.339442	-0.419994	-0.13021	-0.269142	-0.348499	-0.295636	-0.179901	-0.294849	-0.501479	-0.142218
M-S-A	AT1G77000	SKP2B	-0.918645	-1.28307	-0.925291	-0.702816	-1.03176	-0.9801	-1.24001	-1.01121	-0.728393	-1.36529	-1.44037	-1.7217	-1.28764	-0.912071	-0.979726	-1.44358	-1.35077	-1.22696	-1.05022	-0.913025	-0.191916	-0.546899	0.588769	-0.0330925	0.195044	0.045045	0.0894757	-0.117038	-0.0603354	-0.0687074	0.0145591	-0.0587451	-0.392773	-0.58309	-0.906272	-0.494743	0.730762	0.690491	0.421213	0.517716	0.524464	0.661358	-0.597026	-0.594682	-0.472049	-0.572971	-0.555404
M-S-A	AT4G02550	AT4G02550	-0.826026	-1.09634	-1.02304	-1.04614	-1.04631	-1.08224	-0.997522	-0.915667	-1.07113	-0.922147	-0.987899	-0.682643	-1.02749	-1.104	-1.07786	-0.773415	-0.995881	-0.864215	-0.979947	-0.238184	-0.679557	-0.6647	-0.133079	-0.567169	0.112273	-0.0411195	0.06571	0.0446329	0.00217624	0.0363075	-0.107562	0.05193	-0.351459	-0.295982	-0.706609	-0.655803	0.310908	0.48625	0.311185	0.0644992	0.401868	0.296056	-0.210527	-0.34672	-0.399042	-0.222472	-0.65583
M-S-A	AT1G67360	AT1G67360	-0.300228	-0.335951	-0.343513	-0.632109	-0.456113	-0.496279	-0.544921	-0.623237	-0.332377	0.786817	0.0837555	-0.672437	-0.636196	-0.242011	-0.294092	-0.652415	-0.592706	-0.804706	-0.609791	-0.743887	-0.631857	-0.693753	-0.628374	-0.851378	-0.536589	-0.558076	-0.661263	-0.656976	-0.619332	-0.611642	-1.06793	-1.21134	-1.45642	-1.65147	0.226809	-0.075444	-1.34129	-1.33515	-0.987946	-1.13973	-1.13141	-1.18873	-0.149856	-0.0342809	-0.038269	-0.320527	0.0886101
M-S-A	AT1G71000	AT1G71000	-0.580433	-0.5025	-0.47942	-0.528022	-0.439582	-0.591308	-0.548218	-0.648368	-0.638232	-0.495158	-0.518471	-0.530683	-0.500186	-0.562873	-0.595992	-0.587603	-0.54137	-0.592647	-0.586928	-0.558237	-0.5701	-0.560306	-0.363576	-0.442597	-0.258908	-0.464552	-0.428865	-0.331038	-0.186497	-0.456577	-0.532562	-0.582848	-0.576277	-0.564022	-0.564475	-0.565442	-0.484344	-0.44223	-0.637345	-0.472789	-0.642695	-0.503532	-0.650084	-0.569152	-0.671037	-0.603138	-0.489366
M-S-A	AT4G15420	AT4G15420	-0.643881	-0.660008	-0.719846	-0.589734	-0.592486	-0.48564	-0.666982	-0.562522	-0.701004	-0.218163	-0.565743	-0.716001	-0.869214	-0.779867	-0.798771	-1.06364	-0.966948	-0.960561	-0.96703	-0.762775	-0.883682	-0.887315	-0.4963	-0.616924	-0.784919	-0.876432	-0.678826	-0.87715	-0.752722	-0.751341	-0.217001	-0.154366	-0.849146	-0.791386	-0.715606	-0.585651	-0.68036	-0.413495	-0.708604	-0.625065	-0.660326	-0.558737	-0.504371	-0.60961	-0.5544	-0.618716	-0.5341
M-S-A	AT3G03520	NPC3	-0.753454	-0.170482	-0.361464	-0.469923	-0.596317	-0.64656	-0.67406	-0.287454	-0.432825	-0.334575	-0.817009	-0.295611	-0.596251	-0.562888	-0.539378	-1.02016	-0.824264	-0.581169	-0.701269	-0.82023	-0.858593	-1.12215	0.0487267	-0.0123617	-0.61461	-0.535282	-0.663868	-0.733015	-0.577834	-0.69532	-0.192112	0.0363977	-1.04703	-0.964413	-0.498435	-0.567303	-0.282362	-0.38507	0.0661869	-0.204811	-0.2582	-0.251555	0.00367259	-0.56028	-0.2392	-0.588939	-0.244665
M-S-A	AT2G27580	AT2G27580	-0.40951	-0.917259	-0.458959	-0.775327	-0.481285	-0.458953	-0.433652	-0.430237	-0.37425	1.52247	0.852904	-0.0242882	-0.0157866	-0.373282	-0.346332	-0.5378	-0.320756	-0.323316	-0.192585	-0.681068	-0.449023	-0.701461	-0.143018	-0.142958	-0.671331	-0.737784	-0.640864	-0.826284	-0.779499	-0.848343	-1.39886	-1.75864	-1.12937	-1.06082	-0.443692	-0.692077	-0.891891	-0.700591	-0.63584	-0.592376	-0.797369	-0.685128	-0.326132	-0.480367	-0.542777	-0.529598	-0.618305
M-S-A	AT4G36990	HSF4	0.122987	-0.581708	-0.399587	-0.505543	-0.395896	-0.277475	-0.538393	-0.171976	-0.404616	0.0773846	-0.400539	-0.735378	-0.830978	-0.586841	-0.635034	-0.911459	-0.966643	-0.958923	-1.1001	-0.963988	-0.918674	-0.906793	-0.0254993	-0.450137	-0.828933	-0.732732	-0.751736	-0.808414	-0.880016	-1.1401	-0.672953	-1.23655	-1.49046	-1.48091	-0.478616	-0.589348	-0.392937	-0.138992	-0.287286	-0.435741	-0.32919	-0.267136	-0.765031	-1.00629	-1.04286	-0.99163	-0.995257
M-S-A	AT5G53400	BOB1	-0.0979824	-0.36703	-0.195774	-0.33266	-0.40566	-0.336207	-0.419295	-0.273753	-0.386253	0.379688	-0.210671	-0.33672	-0.87585	-0.816762	-0.801449	-0.886481	-0.944093	-0.338656	-0.428741	-1.17541	-1.16754	-1.08317	-0.873976	-0.980433	-0.480215	-0.753548	-0.72418	-0.704625	-0.761554	-0.516288	-0.813651	-0.563196	-1.97298	-1.75783	-0.841477	-1.16302	-0.975742	-1.32573	-0.709006	-0.612435	-0.882078	-0.891593	-0.339697	-0.285736	-0.283278	-0.28461	-0.46507
M-S-A	AT2G20940	AT2G20940	-0.0539631	-0.29548	-0.035386	-0.0762631	0.201742	0.263388	0.0819335	0.0692975	-0.224744	-0.140668	-0.238047	-0.232083	-1.11169	-1.24387	-1.03215	-1.11902	-1.27279	-0.834216	-1.24352	-0.942452	-1.32468	-1.25194	-0.313947	-0.516449	0.0275859	-0.345715	-0.0228493	-0.11516	-0.101933	-0.1755	-0.624869	-0.331358	-1.39019	-1.61571	-1.07081	-1.57	-1.00769	-0.83641	-0.499815	-0.517061	-0.55641	-0.557096	0.264536	0.426403	0.330468	0.522207	-0.0561862
M-S-A	AT4G23885	AT4G23885	-0.314791	-0.50849	-0.642409	-0.6631	-0.946249	-0.649008	-0.401494	-0.44612	-0.628916	-0.916951	-1.10859	-1.4645	-1.26609	-0.866921	-0.891709	-0.957167	-1.29006	-1.30758	-0.988069	-0.990858	-1.12925	-1.08284	0.0318908	-0.223164	-0.595388	-0.872618	-0.782291	-0.849564	-0.731696	-0.754851	0.180862	0.155714	-1.69904	-1.69315	-0.701815	-0.988137	-0.400188	0.0868653	-0.153405	-0.287109	-0.594407	-0.572619	-0.193135	-0.110026	-0.340516	-0.239389	-0.288698
M-S-A	AT4G28390	AAC3	0.364578	0.0104009	0.0449358	0.200613	-0.101119	-0.0136693	0.0185795	0.00259314	0.0319761	-0.551929	-0.551436	-0.678031	-0.727389	-0.0925297	0.00577519	-0.638934	-0.507698	-0.488197	-0.582627	-0.328292	-0.079496	-0.129173	0.692025	0.19625	-0.851544	-0.728407	-0.949904	-0.781914	-0.934387	-0.710294	0.307812	0.173662	-0.69594	-0.846882	0.301332	0.179505	0.179308	0.210489	-0.355086	-0.387401	-0.364808	-0.0974652	-0.606867	-0.740292	-0.64438	-0.833086	-0.681166
M-S-A	AT1G21550	AT1G21550	-0.384348	-0.626354	-0.483099	-0.516355	-0.535216	-0.710379	-0.578004	-0.479307	-0.579842	0.101627	-0.498954	-0.660702	-0.546537	-0.708191	-0.717216	-0.559669	-0.657953	-0.663579	-0.588752	-0.41429	-0.369171	-0.369726	0.43604	-0.0834607	-0.510954	-0.457285	-0.398812	-0.417325	-0.364488	-0.45199	-0.130388	-0.0892782	-0.504404	-0.46209	0.0827572	-0.180317	-0.635609	-0.255036	-0.638844	-0.59533	-0.415938	-0.182947	-0.649552	-0.662399	-0.688448	-0.622338	-0.646219
M-S-A	AT5G11680	AT5G11680	-0.188048	-0.248149	-0.258937	-0.206455	-0.207946	-0.167122	-0.274164	-0.161365	-0.190164	-0.543474	-0.800519	-0.575685	-0.763944	-0.433282	-0.501635	-0.725331	-0.690306	-1.00696	-0.895954	-0.415593	-0.603469	-0.509817	0.0766795	-0.195138	-0.0614401	-0.23531	-0.23377	-0.390757	-0.43221	-0.257626	0.629688	0.308125	-0.497078	-0.326567	-0.0672264	-0.135084	-0.137648	-0.225963	-0.606994	-0.428294	-0.247828	-0.323892	-0.277073	-0.251662	-0.411785	-0.0967021	-0.419989
M-S-A	AT1G07500	AT1G07500	-0.646543	-0.628656	-0.497757	-0.73223	-0.68356	-0.364341	-0.72405	-0.32787	-0.630694	-0.479961	-0.60884	-0.284731	-0.511594	-0.318674	-0.288067	-0.529247	-0.625792	-0.636764	-0.551422	-0.435632	-0.475242	-0.465328	0.212629	-0.0666779	-1.04989	-0.87309	-1.01962	-1.20782	-0.957856	-1.07027	0.0719184	-0.312023	-0.659904	-0.620148	-0.527862	-0.649708	-0.732787	-0.722191	-0.819481	-0.791254	-1.10263	-1.23413	-0.452561	-0.997946	-0.846413	-0.68294	-0.615874
M-S-A	AT2G33590	AT2G33590	0.228457	0.00234386	0.175196	0.201166	0.0321166	0.04643	0.045129	0.0939997	0.15279	-0.221548	-0.43591	-0.713031	-0.65744	-0.26621	-0.266155	-0.341817	-0.52863	-0.26535	-0.454851	-0.41255	-0.119865	-0.244054	0.0908729	-0.0516729	-0.783871	-0.968177	-0.988184	-0.959153	-1.01009	-0.838864	0.256594	0.348015	-1.76078	-1.72016	-0.790759	-0.874489	-0.824173	-0.676326	-0.530328	-0.61022	-0.703468	-0.839959	-0.812048	-0.976167	-0.641369	-1.18743	-0.725398
M-S-A	AT3G53230	AT3G53230	-0.314073	-0.576161	-0.666833	-0.759047	-0.768719	-0.669274	-0.654215	-0.718754	-0.734771	-0.296091	-0.507978	-0.405577	-0.65394	-0.726299	-0.720424	-0.997366	-0.840318	-0.652228	-0.640487	-1.2281	-0.993517	-1.07853	0.0155767	-0.387975	-0.935111	-1.21775	-1.02786	-1.04909	-1.15213	-1.15134	0.334847	0.392112	-0.781918	-0.904985	-0.570593	-0.764944	-0.716582	-0.61127	-0.757545	-0.820691	-0.777672	-0.521439	-0.442323	-0.495378	-0.521609	-0.852471	-0.77083
M-S-A	AT3G57880	AT3G57880	-0.763761	-0.525907	-0.65927	-0.614037	-0.454107	-0.509153	-0.495207	-0.488345	-0.339057	0.692186	0.449209	-0.108156	-0.052469	-0.198281	-0.080133	-0.0721241	-0.169788	-0.166909	-0.122965	-1.24199	-1.32479	-1.14279	-0.735487	-0.901224	-1.37431	-1.38969	-1.49327	-1.37287	-1.31768	-1.27743	0.0805654	-0.172591	-1.7612	-1.64345	-0.894158	-0.959591	-1.50347	-1.44656	-0.9155	-0.910395	-1.18437	-1.07769	-0.239645	-0.341026	-0.309166	-0.440404	-0.395019
M-S-A	AT4G10040	CYTC-2	0.00377434	-0.235555	-0.308238	-0.217532	0.0861468	-0.0650772	-0.0312472	-0.163475	-0.0567825	-0.0284245	-0.245015	-0.209254	-0.0386606	-0.610649	-0.55414	-0.753856	-0.796971	-0.213827	-0.341788	-0.235463	0.0660534	-0.358894	-0.356614	-0.274033	-1.64064	-1.68642	-1.43271	-1.48001	-1.48813	-1.57917	-1.26573	-1.19549	-1.99357	-1.8448	-0.580779	-1.24891	-0.929736	-0.469372	-0.4376	-0.601648	-0.543596	-1.10319	-0.308407	-0.691783	-0.55942	-0.579512	-0.68028
M-S-A	AT2G47180	AtGolS1	0.0355666	-0.361632	-0.431427	-0.326819	-0.369313	-0.238742	-0.425661	-0.256289	-0.18563	0.319488	-0.190818	-0.236464	-0.0852259	0.332951	0.253604	-0.513614	-0.455906	-0.259486	-0.178363	-0.753656	-0.619825	-0.889594	0.663512	0.691324	-1.66546	-1.80202	-1.77914	-1.64373	-1.60405	-1.83764	0.104689	0.042096	-0.971185	-1.12198	0.180606	-0.42092	-0.44219	-0.399622	-0.950786	-0.893655	-1.00098	-1.04298	-0.796035	-1.11782	-1.07979	-1.53068	-1.21525
M-S-A	AT5G62020	HSFB2A	-0.359017	-0.364251	-0.218344	0.0394464	-0.353091	-0.615681	-0.410079	-0.372953	-0.284177	1.47223	0.794223	-0.140712	0.328383	0.438989	0.274664	-0.150593	-0.102259	0.159363	0.386495	-0.197149	-0.254152	-0.524146	-0.355498	-0.439816	-1.81729	-1.55538	-1.48333	-1.30473	-1.20551	-1.53633	-1.13927	-1.08578	-1.17239	-1.28753	0.0867692	-0.0238724	-0.150194	-0.193063	-1.14022	-0.669921	-0.971757	-0.921715	-0.856518	-0.913756	-0.858521	-1.05138	-0.949887
M-S-A	AT4G14270	AT4G14270	-1.42941	-1.36946	-1.30455	-1.15381	-1.34011	-1.22864	-1.21434	-1.07403	-1.18778	0.681153	0.24371	-1.31749	-0.953113	-1.28331	-1.44048	-0.827938	-0.817388	-1.2875	-0.962682	-0.451519	-0.134754	-0.317091	0.636276	0.34148	0.966152	0.97357	0.929792	0.859293	0.874553	0.824166	0.338422	0.165406	0.68483	0.589595	-0.505186	-0.345133	1.45376	1.14369	0.899682	1.06095	0.9293	0.792889	0.0951823	0.110961	0.165027	-0.0662188	-0.0311019
M-S-A	AT5G66880	SNRK2.3	-1.47907	-1.39877	-1.392	-1.47395	-1.84639	-1.68132	-1.43253	-1.25022	-1.24585	0.317607	-0.126913	-0.849678	-0.733545	-0.87285	-1.11291	-0.336299	-0.395762	-1.17918	-0.952552	-0.365706	-0.118079	-0.179097	0.52127	0.219548	0.828244	0.787042	0.964523	0.910988	0.884569	0.604763	0.0167155	0.127902	0.53307	0.408371	-0.0183728	-0.107726	1.22797	1.25854	0.9183	0.974329	0.990169	1.0849	0.106132	0.579079	0.274026	0.459142	0.060168
M-S-A	AT3G63350	AT-HSFA7B	-0.0337632	-0.310241	-0.0538547	-0.12016	0.0978215	-0.0990966	-0.171579	-0.211117	0.0321028	-0.316685	-0.436895	-0.390441	-0.368016	-0.482844	-0.422451	-0.492843	-0.462945	-0.366463	-0.432145	-0.138786	-0.329841	-0.370265	-0.252934	-0.433206	-0.355165	0.0419261	-0.342026	0.0965298	-0.0568621	-0.192257	-0.431216	-0.382749	-0.547985	-0.392987	-0.533439	-0.531374	-0.50555	-0.0785904	-0.194407	-0.119111	-0.362088	0.0113091	-0.616043	-0.49518	-0.505557	-0.340509	-0.1991
M-S-A	AT5G01180	PTR5	-0.626949	-0.783005	-0.636239	-0.752246	-0.615932	-0.463583	-0.678287	-0.686127	-0.832152	-0.279269	-0.22696	-0.243508	-0.383991	-0.604909	-0.25497	-0.013519	0.0199192	-0.258214	-0.447103	0.0210613	-0.211512	-0.133006	-0.745845	-0.751205	-0.472924	-0.654282	-0.837824	-0.631698	-1.06409	-0.417907	0.36343	-0.0203588	0.0522013	0.0805454	0.189678	-0.0964603	0.108338	-0.0649129	-0.230398	-0.0999223	-0.441984	-0.511134	-0.516952	-0.472018	-0.280342	-0.430219	-0.48846
M-S-A	AT4G17250	AT4G17250	-0.670263	-0.432161	-0.632543	-0.671024	-0.634942	-0.776792	-0.715285	-0.743413	-0.627035	0.439184	0.219421	0.524948	0.362946	0.114865	0.143474	0.0934758	-0.0629577	-0.0623857	0.15866	-0.273189	0.125916	-0.268184	0.0825107	-0.479542	-0.701724	-0.717396	-0.726426	-0.698024	-0.605482	-0.682396	0.0277166	-0.244579	-0.395622	-0.468748	0.471322	0.371816	-0.0329749	-0.368016	-0.436414	-0.277336	-0.414348	-0.300668	-0.573291	-0.589976	-0.621966	-0.571783	-0.430717
M-S-A	AT4G29770	AT4G29770	-0.533377	-0.262235	-0.305132	-0.432102	-0.179437	-0.377613	-0.439265	-0.434243	-0.330378	-0.155494	-0.131313	-0.151309	-0.396441	-0.0806287	-0.26254	-0.18406	0.0589825	-0.177687	-0.360399	-0.0641915	-0.182748	-0.22807	-0.653841	-0.161682	-0.54583	-0.525751	-0.427579	-0.371615	-0.519231	-0.540829	1.69591	1.55932	-0.229963	-0.322713	-0.170102	-0.227176	-0.729723	-0.485122	-0.568565	-0.573148	-0.529634	-0.36276	-0.509378	-0.581341	-0.578222	-0.593117	-0.571969
M-S-A	AT3G51910	HSFA7A	-0.880337	-0.797633	-0.873716	-0.84	-0.804623	-0.715162	-0.789196	-0.843957	-0.881008	1.73793	1.10199	-0.325834	-0.279397	-0.503453	-0.571556	-0.38873	-0.360273	-0.372534	-0.473317	-0.900906	-0.7612	-0.9563	-0.685889	-0.677675	-0.971992	-0.758669	-0.751649	-0.771238	-0.906336	-0.743671	-0.702988	-0.736929	-0.619872	-0.729904	-0.364897	-0.446022	0.427844	0.718801	0.989656	0.758804	0.541767	0.652512	-0.80127	-0.744797	-0.736416	-0.68815	-0.735269
M-S-A	AT4G23570	SGT1A	-0.0278445	-0.411809	-0.139147	-0.319726	-0.0989003	-0.180236	-0.273988	-0.223939	-0.238179	1.5628	0.940447	-0.207984	-0.135014	-0.618849	-0.53368	-0.113521	-0.108459	0.0361618	-0.19311	-0.369431	-0.186129	-0.367132	-0.366965	-0.73687	-0.266622	-0.339687	-0.161119	-0.268378	-0.326846	-0.339679	-0.696134	-1.02848	-1.83176	-1.98152	-1.19866	-1.32404	-0.537354	-0.767845	-0.142923	-0.132081	0.0333139	-0.0383277	-0.362268	-0.467034	-0.388618	-0.399988	-0.45841
M-S-A	AT1G14200	AT1G14200	-0.220141	-0.326847	-0.134254	-0.139418	-0.155556	-0.139618	-0.29107	-0.212067	-0.147677	2.54944	1.75361	-0.128311	-0.621309	-0.583733	-0.634556	-0.0604435	0.00979966	-0.315237	-0.778627	-0.256671	-0.189555	-0.448946	-0.242852	-0.351901	-0.080136	-0.0945288	-0.117117	-0.0486959	-0.140686	-0.148703	-1.39966	-1.15884	-1.21438	-1.21186	-0.833692	-1.01739	-0.232464	-0.246901	0.0146971	0.116731	0.254666	0.225381	-0.336744	-0.542487	-0.375202	-0.371875	-0.399853
M-S-A	AT1G26800	AT1G26800	-0.965407	-1.10233	-0.489243	-0.36843	-0.611995	-0.778097	-0.924712	-0.617855	-0.778911	1.79951	1.21756	-0.0284974	-0.100178	-0.32272	-0.457906	0.0288755	0.183103	-0.187675	-0.345619	-0.409054	-0.552382	-0.429055	0.38316	0.112653	-0.679236	-0.784516	-0.581607	-0.455139	-0.668066	-0.599388	-0.551892	-0.512062	-0.611034	-0.750312	-0.833364	-0.720728	0.507492	0.654725	0.478241	0.785592	0.676367	0.75203	-0.925822	-1.08682	-1.03934	-1.2097	-1.10681
M-S-A	AT1G18330 /// AT3G10113	EPR1	-0.596943	-0.582562	-0.46022	-0.300694	-0.541375	-0.618516	-0.457467	-0.462967	-0.478271	1.70166	1.38697	0.15205	0.439334	0.0570283	-0.0319077	0.330277	0.460349	0.256993	0.289201	0.362385	0.425205	0.5638	-0.84678	-1.14116	-1.22178	-1.70849	-1.36442	-1.30595	-1.21056	-1.33963	-0.442482	-0.615085	-1.0462	-1.23681	-1.54063	-1.54627	0.132887	0.0922527	0.325627	0.102003	0.412733	0.309879	-0.693605	-0.440485	-0.310142	-0.5784	-0.787977
M-S-A	AT1G33055	AT1G33055	-0.696075	-0.665803	-0.90928	-0.632587	-0.713396	-0.685089	-0.81819	-1.18237	-0.815677	-0.137266	-0.0946889	0.365649	0.198439	-0.0667905	-0.358548	-0.00516229	-0.00765982	0.198241	-0.0191362	-0.597706	-0.656608	-0.617223	1.64219	1.02781	-1.0763	-1.09541	-0.893605	-0.637821	-1.18867	-0.812228	0.499945	0.453419	-0.489655	-0.412438	-0.587645	-0.65253	0.546524	0.736408	0.692191	0.706458	0.0341274	0.257047	-1.13651	-0.924375	-1.04441	-1.02512	-0.92278
M-S-A	AT3G12050	AT3G12050	-0.103866	-0.201772	-0.248729	-0.313495	-0.0742549	-0.0466485	-0.330315	-0.0999544	-0.19761	1.01418	0.745099	0.0422885	-0.0412875	-0.620036	-0.594087	-0.611593	-0.511034	-0.306933	-0.470934	-0.704792	-0.88791	-1.0822	-1.02735	-1.05845	-0.365209	-0.41731	-0.434332	-0.399229	-0.536146	-0.515068	-0.409222	-0.3902	-1.31661	-1.40385	-0.722729	-1.00639	-0.619982	-0.600232	-0.593771	-0.65804	-0.799592	-0.470257	-0.00670078	-0.0119068	-0.0681412	-0.2467	-0.383459
M-S-A	AT1G66080	AT1G66080	-0.213132	-0.62267	-0.420409	-0.474418	-0.304545	-0.325208	-0.242245	-0.176996	-0.21088	1.56481	1.01611	-0.275111	-0.286404	-0.629308	-0.608196	-0.562185	-0.398054	-0.394854	-0.441177	-0.479358	-0.439494	-0.552587	-0.852234	-0.781774	-0.137537	-0.0431383	-0.205623	0.0727791	0.00155529	-0.149206	-1.03766	-1.07625	-1.05325	-1.07269	-0.363986	-0.536921	-0.795279	-1.03459	-0.677139	-0.650833	-0.745307	-0.610419	-0.00766735	0.117517	0.0816921	-0.0574668	-0.174184
M-S-A	AT3G16050	PDX1.2	-0.393429	-0.395291	-0.538777	-0.548635	-0.425896	-0.424607	-0.520616	-0.573884	-0.587698	1.61379	1.21219	-0.270115	-0.470243	-0.828363	-0.716327	-0.662729	-0.599333	-0.2493	-0.465544	-0.616523	-0.825981	-0.877308	-0.7532	-0.686117	-0.36093	-0.359437	-0.277819	-0.368817	-0.234272	-0.252766	-0.859088	-0.649507	-1.02636	-1.01392	-0.509678	-0.73267	-0.79353	-0.772449	-0.553886	-0.380472	-0.570624	-0.652615	0.0191002	-0.0986117	-0.0420468	-0.364724	-0.251621
M-S-A	AT1G55530	AT1G55530	-0.301756	-0.42871	-0.334245	-0.436786	-0.308957	-0.265694	-0.463046	-0.305867	-0.353267	1.33409	1.00453	-0.0851968	-0.0761692	-0.210525	-0.210038	-0.476062	-0.268857	-0.335926	-0.394359	-0.721589	-0.620363	-0.836202	-0.324777	-0.347735	-0.229779	-0.309673	-0.318219	-0.13607	-0.266104	-0.296086	-1.09967	-1.34086	-1.54291	-1.30716	-0.241479	-0.415136	-1.00515	-0.748723	-0.618759	-0.757443	-0.625508	-0.61077	-0.55294	-0.485614	-0.541944	-0.561671	-0.617085
M-S-A	AT2G26150	ATHSFA2	-0.559737	-0.563976	-0.498758	-0.495447	-0.576547	-0.482861	-0.46096	-0.556246	-0.456365	2.22464	1.64761	-0.485646	-0.444191	-0.645809	-0.673661	-0.51859	-0.558084	-0.483627	-0.518597	-0.578447	-0.572632	-0.673894	-0.454123	-0.632889	-0.412695	-0.52429	-0.345488	-0.4177	-0.416778	-0.461387	-0.399662	-0.327044	-0.621568	-0.613575	-0.644269	-0.618527	-0.641184	-0.476726	-0.641566	-0.580886	-0.371017	-0.634	-0.602494	-0.556133	-0.573258	-0.627093	-0.550985
M-S-A	AT4G11660	AT-HSFB2B	-0.388169	-0.441871	-0.291172	-0.383584	-0.47502	-0.486633	-0.341507	-0.512907	-0.423345	2.09032	1.60056	-0.384175	-0.171209	0.0700807	-0.0667732	-0.18723	0.0296462	-0.251745	-0.148362	-0.595778	-0.824078	-0.663958	-1.07782	-1.0271	-0.453039	-0.470406	-0.28853	-0.261282	-0.327074	-0.400771	-0.889133	-1.06587	-0.99043	-1.07109	-0.219394	-0.197868	-0.89749	-0.874061	-0.827974	-0.622029	-0.565396	-0.721291	-0.44318	-0.390783	-0.313211	-0.493258	-0.5546
M-S-A	AT3G25230	ROF1	-0.154493	-0.330481	-0.231076	-0.260165	-0.0193048	0.0316268	-0.0848155	0.074727	0.0501064	1.30548	0.942493	-0.101879	-0.15825	-0.178096	-0.0466022	-0.0771802	-0.330896	-0.134692	0.0868782	-0.478837	-0.572656	-0.562155	-1.3063	-1.34162	-0.271032	-0.622414	-0.540772	-0.500131	-0.538106	-0.485745	0.255589	0.117416	-1.71236	-1.77889	-0.576896	-0.623775	-1.00067	-1.06392	-0.496268	-0.68149	-0.787036	-0.737785	-0.00675442	-0.105674	-0.116289	-0.192112	-0.419231
M-S-A	AT1G30070	AT1G30070	-0.322283	-0.207827	-0.159294	-0.203407	-0.237879	-0.259973	-0.192886	-0.167445	-0.226163	1.13735	0.683796	-0.166281	-0.321698	-0.0325336	-0.0420972	-0.655201	-0.472296	-0.313515	-0.335171	-0.550114	-0.880566	-0.86223	-0.419484	-0.394755	-0.779168	-0.891587	-0.746239	-0.662197	-0.630684	-0.717764	0.213478	0.334702	-1.8085	-1.67357	-0.443938	-0.842816	-0.789489	-0.917209	-0.663843	-0.786233	-0.988177	-1.00897	-0.412713	-0.577961	-0.383678	-0.491347	-0.59918
M-S-A	AT2G25140	CLPB4	-0.27292	-0.328443	-0.243501	-0.259788	-0.604001	-0.223019	-0.365036	-0.328125	-0.33067	0.676375	0.280614	-0.120587	-0.27255	-0.0574891	-0.0940152	-0.45273	-0.34763	-0.110932	-0.232049	-0.859315	-0.688086	-0.603572	-0.791164	-1.04167	-0.421636	-0.423839	-0.492311	-0.677668	-0.509242	-0.571503	-0.320125	-0.389734	-0.879157	-0.987258	0.0210153	-0.266406	-0.772078	-0.649462	-0.419194	-0.805372	-0.743831	-0.643674	-0.327871	-0.436855	-0.575595	-0.410987	-0.525392
M-S-A	AT3G04710	AT3G04710	-0.164689	-0.561443	-0.193612	-0.372436	-0.340367	-0.45061	-0.235965	-0.143541	-0.164101	0.51903	0.0352858	-0.128367	-0.300602	-0.310012	-0.480066	-0.501282	-0.531522	-0.460677	-0.525397	-0.64319	-1.0991	-1.00281	-1.2921	-1.39251	-0.149	-0.561636	-0.416084	-0.466397	-0.513305	-0.621473	-0.114376	-0.331156	-1.34509	-1.111	-0.321498	-0.495066	-0.800475	-1.12854	-0.657031	-0.868128	-0.823766	-0.698115	0.133657	0.0470339	-0.0857948	0.0356689	-0.156555
M-S-A	AT2G20560	AT2G20560	-0.572605	-0.678702	-0.542098	-0.690363	-0.544603	-0.552627	-0.713755	-0.81087	-0.624055	1.76182	1.15938	-0.0871513	-0.000336063	0.0571107	-0.122467	-0.217378	-0.299486	-0.260344	-0.0863339	-0.86007	-0.88335	-0.94361	-0.602128	-0.735349	-0.902542	-1.04364	-0.859409	-0.83422	-1.08025	-0.892359	-0.642128	-0.650384	-0.971881	-0.932696	0.324185	0.0258337	-0.776946	-0.710096	-0.914892	-1.1122	-0.913285	-1.09407	-0.249153	-0.38788	-0.233867	-0.758774	-0.855599
M-S-A	AT3G09350	Fes1A	-0.629876	-0.793746	-0.558721	-0.659713	-0.767638	-0.702246	-0.700693	-0.682858	-0.696232	1.38701	0.800194	-0.272452	-0.479668	-0.532576	-0.536835	-0.720746	-0.615965	-0.380447	-0.52682	-0.970912	-0.96693	-0.941626	-0.335836	-0.734336	-0.622532	-0.920328	-0.589074	-0.651891	-0.67835	-0.589428	-0.825503	-0.798642	-1.14327	-1.31105	-0.453496	-0.668694	-0.876886	-0.835084	-0.910087	-0.770368	-0.729134	-0.852739	-0.501818	-0.517107	-0.526925	-0.541151	-0.709233
M-S-A	AT3G17611	ATRBL14	-0.650334	-0.678933	-0.558293	-0.495794	-0.539331	-0.51913	-0.544634	-0.59342	-0.557242	1.45422	0.948115	-0.0952078	0.0922937	0.137756	0.241746	-0.213138	-0.109968	0.114083	0.118335	-0.520396	-0.809859	-0.584549	-1.01193	-0.975765	-0.96868	-0.938141	-0.808889	-0.898047	-1.11273	-1.01579	-0.301786	-0.825323	-0.628632	-0.371288	0.393406	0.314347	-1.14424	-0.901816	-1.38446	-1.13369	-1.2944	-1.14826	-0.250334	-0.207568	-0.301989	-0.362773	-0.487847
M-S-A	AT1G66510	AT1G66510	-0.713979	-0.581816	-0.671782	-0.526694	-0.671531	-0.324685	-0.434741	-0.34614	-0.288918	-0.0412565	-0.25844	-0.292207	-0.469895	-0.169381	-0.29009	-0.545466	-0.50134	-0.514662	-0.572111	-0.74	-0.712131	-0.661796	-1.06865	-1.2477	-0.41044	-0.637918	-0.77794	-0.184865	-0.787426	-0.643272	-0.135325	-0.175073	-0.942347	-0.84943	-0.0610931	-0.193301	-0.283339	-0.534462	-0.321158	-0.441807	-0.35882	-0.454341	-0.13466	-0.0452961	0.0313207	-0.0425084	-0.323354
M-S-A	AT5G35320	AT5G35320	-0.692653	-0.711504	-0.578784	-0.621446	-0.734898	-0.639244	-0.635567	-0.621553	-0.641143	1.54078	0.906807	-0.725724	-0.591476	-0.0304941	-0.0276352	-0.499952	-0.381184	-0.64808	-0.629776	-0.906959	-0.78413	-0.68811	-0.424642	-0.597421	-0.653422	-0.751405	-0.623668	-0.525141	-0.613598	-0.629191	-1.02259	-1.1673	-1.22719	-1.23659	0.138463	0.0256996	-0.678445	-0.314792	-0.490508	-0.512635	-0.597942	-0.530606	-0.542109	-0.432406	-0.425072	-0.590655	-0.557961
M-S-A	AT2G41160	AT2G41160	-0.749956	-0.581099	-0.74848	-0.623391	-0.789101	-0.808549	-0.630268	-0.696084	-0.552801	0.734041	0.217746	-0.20044	-0.370157	-0.318277	-0.490361	-0.32362	-0.248566	-0.314278	-0.24197	-0.688072	-0.863475	-0.768505	-0.622467	-0.446945	-0.479267	-0.706598	-0.553434	-0.660535	-0.686662	-0.436956	-0.532544	-0.497061	-1.17564	-1.29003	-0.283702	-0.351254	-0.696009	-0.668985	-0.527933	-0.718581	-0.426887	-0.326246	-0.281967	-0.48173	-0.277082	-0.728041	-0.519659
M-S-A	AT3G08970	ATERDJ3A	-0.612075	-0.580415	-0.599167	-0.579747	-0.746668	-0.591408	-0.758293	-0.778926	-0.862655	0.969845	0.413685	-0.464554	-0.459045	-0.338065	-0.219903	-0.548492	-0.311816	-0.378688	-0.463075	-0.623114	-0.56171	-0.466213	-0.850281	-0.721214	-0.704655	-0.55896	-0.817403	-0.653578	-0.795492	-0.617773	-0.509814	-0.394784	-0.666316	-0.61509	-0.279852	-0.23874	-0.816316	-0.273614	-0.743155	-0.770918	-0.667134	-0.667851	-0.500029	-0.530557	-0.647707	-0.715301	-0.741951
M-S-A	AT3G09440	AT3G09440	0.234368	-0.133072	0.341627	0.108858	0.32958	0.331544	-0.0561816	0.334748	0.191289	1.08425	0.793669	-0.16126	0.0445176	-1.40489	-1.27921	-0.93172	-0.7263	-0.404193	-0.705808	0.126201	0.205885	0.105386	-1.20664	-1.58033	0.0575846	-0.0190676	-0.0124879	0.170862	0.027653	0.0165907	-3.36591	-3.60161	-3.19538	-3.09429	-2.31985	-2.92278	-1.13354	-0.981317	-0.592025	-0.605336	-0.443689	-0.541337	0.0341641	-0.00369499	0.0444118	0.0765734	-0.0818293
M-S-A	AT5G56030	HSP81-2	0.349864	-0.192986	0.228226	-0.000411364	0.26893	0.418928	0.0952068	0.420192	0.257368	1.66036	1.09181	-0.134407	0.116067	-1.08223	-0.979951	-0.774188	-0.728642	-0.0527186	-0.450149	-0.640541	-0.704869	-0.76909	-1.86256	-1.86047	0.218104	-0.042686	0.0953586	0.171919	0.0206718	0.0194788	-0.776913	-1.07953	-1.78845	-1.92344	-1.2446	-2.01451	-1.35351	-1.66864	-0.778291	-0.94851	-1.18704	-1.17216	0.0589827	-0.0733864	-0.0133315	0.113739	-0.142
M-S-A	AT3G14200	AT3G14200	-0.726117	-0.805667	-0.705366	-0.595439	-0.599006	-0.816553	-0.754412	-0.673537	-0.660942	1.96549	1.53684	-0.360838	-0.488875	-1.05009	-1.05754	-1.15992	-0.890164	-0.3339	-0.713117	-0.0456439	0.0784222	-0.194752	-1.81029	-1.95022	-0.52022	-0.558882	-0.518161	-0.51787	-0.441239	-0.553648	-1.73696	-1.52095	-1.98298	-1.72282	-1.12487	-1.31029	-1.12241	-1.10264	-0.506027	-0.727147	-0.329187	-0.477674	-0.198584	-0.547134	-0.280906	-0.645371	-0.622211
M-S-A	AT2G29450	ATGSTU5	-0.122522	-0.108992	0.182224	0.102725	0.166581	0.23508	-0.0944988	0.188986	0.0883383	1.36351	0.799208	-0.702489	0.116096	0.144694	0.179222	0.290181	0.313081	0.138685	0.344099	-0.239924	0.238086	-0.119815	-0.342068	-0.20819	0.270814	0.0418208	0.243185	0.335306	0.16173	0.214893	-1.93526	-1.76994	-2.11533	-2.17594	-0.152825	-0.231821	-1.43065	-1.55827	-1.54526	-1.65915	-1.49287	-1.50242	0.13352	-0.137682	0.0231246	-0.222047	-0.214819
M-S-A	AT3G07090	AT3G07090	-0.173911	-0.158949	0.0965452	-0.0048786	-0.0261174	-0.0385429	-0.197024	-0.10364	-0.083384	1.81546	1.34753	-0.00907846	0.00579082	0.0124123	-0.0208011	0.0594614	0.124617	0.0962393	0.0606321	-0.364504	-0.416752	-0.462354	-0.725411	-0.759752	-0.609896	-0.739367	-0.684996	-0.661576	-0.666848	-0.653463	-1.51375	-1.54214	-1.76548	-1.84759	-0.806028	-0.854526	-1.56313	-1.78281	-1.18597	-1.18511	-0.966907	-1.27718	-0.326739	-0.286065	-0.289112	-0.522306	-0.472836
M-S-A	AT5G47610	AT5G47610	0.119243	0.268142	0.466303	0.35167	0.281012	0.507879	0.214432	0.236588	0.311277	0.786153	0.326008	-0.0309456	-0.0270848	0.359501	0.518154	-0.185813	-0.0839878	0.0367672	0.0794743	-0.764318	-0.83854	-0.71351	-0.6562	-0.361135	-1.22842	-1.23238	-1.16997	-1.19989	-0.988405	-0.882112	-0.669882	-0.615397	-1.26073	-1.30309	0.739887	0.229984	-0.853689	-0.698649	-0.345082	-0.424005	-0.618199	-0.618392	-0.354074	-0.423116	-0.454502	-0.556082	-0.477571
M-S-A	AT1G13080	CYP71B2	1.15717	0.971928	1.17996	1.17714	1.04249	0.951848	1.01943	1.17666	1.12208	1.19577	0.847766	0.450111	0.688791	0.716523	0.630956	0.330467	0.271156	0.303736	0.594616	0.410491	0.83593	0.960664	0.188816	0.179702	-1.43398	-1.51775	-1.46974	-1.55853	-1.61103	-1.3764	-0.230154	-0.286277	-1.71393	-2.12615	-0.3222	-0.448054	-0.896003	-0.600223	-0.430571	-0.655975	-0.571834	-0.641411	0.420999	0.268264	0.363902	0.0104766	-0.0679897
M-S-A	AT5G58770	AT5G58770	0.675876	0.681955	0.975018	0.83907	0.801727	0.902041	0.770862	0.892802	0.85391	0.568758	0.114169	0.0361244	0.443079	0.637907	0.629588	-0.00248717	0.0176059	0.525208	0.49316	-0.09739	0.226278	0.0977076	-0.342231	-0.154273	-1.13604	-1.1421	-0.836584	-0.812333	-1.10412	-0.83163	-0.388699	-0.138121	-1.7601	-1.67705	0.841772	0.607974	-1.97211	-1.816	-1.72786	-2.07083	-1.41898	-1.52396	0.257158	0.0567176	0.185069	0.0447473	-0.0105613
M-S-A	AT1G10960	ATFD1	0.53889	0.623915	0.556733	0.548908	0.433823	0.564018	0.549089	0.407553	0.490121	0.739374	0.753019	0.920771	0.559362	0.618957	0.729478	0.652559	0.646584	0.882483	0.777459	0.2688	0.10637	0.172199	-0.0257003	0.305066	-0.164399	-0.248766	-0.0556884	-0.036064	-0.0544932	-0.048671	0.705675	0.842041	-0.501658	-0.360601	0.501045	0.397597	-1.03547	-1.38226	-1.41235	-1.2603	-1.30766	-1.33373	0.634856	0.453307	0.511063	0.364662	0.348724
M-S-A	AT3G13470	AT3G13470	0.28631	0.248773	0.0738957	0.138558	0.16392	0.275246	0.33559	0.120965	0.200196	0.656624	0.587318	0.585457	0.38065	0.120262	0.146002	0.289768	0.358509	0.449876	0.412021	0.189331	0.0337584	0.153922	-0.797896	-0.383272	0.0268657	-0.0490334	0.103255	0.171064	0.0142593	0.0844174	1.38	1.47138	-0.328308	-0.315476	-0.045058	-0.30756	-1.01996	-1.22798	-0.876255	-0.855441	-1.09131	-1.0016	0.598084	0.698047	0.634716	0.542311	0.260448
M-S-A	AT1G31335	AT1G31335	-0.452547	-0.253611	-0.380755	-0.54372	-0.0933105	-0.215821	-0.0995944	-0.412703	-0.174739	0.877505	0.477794	0.669381	0.393939	0.153084	-0.23248	-0.0588866	-0.177446	-0.0335503	0.172941	-0.218729	-0.689203	-0.488184	0.0439793	0.454637	0.274725	-0.161154	0.346521	-0.133622	-0.128947	0.053647	-1.27348	-1.35138	-0.253665	-0.0488608	0.448881	0.109717	-0.324324	-0.390414	-0.142777	-0.19858	-0.250907	-0.0315548	0.386662	0.256913	0.535321	0.657786	0.242569
M-S-A	AT4G33660	AT4G33660	0.51864	0.538772	0.702354	0.602537	0.701358	0.640356	0.634192	0.606441	0.754642	0.670773	0.514572	-0.0466964	0.251681	0.461911	0.519104	0.467761	0.394618	0.454689	0.504831	0.254032	0.283513	0.139406	-0.0278694	0.179642	0.330393	0.210349	0.364675	0.309886	0.411523	0.297803	-0.613994	-0.775535	-0.431591	-0.431527	0.491492	0.38987	-0.404497	-0.471216	-0.778299	-0.662539	-0.556347	-0.431871	0.12613	0.136612	0.0348666	0.243349	0.115812
M-S-A	AT3G07770	Hsp89.1	0.200095	-0.0439526	0.235294	0.268706	0.16575	0.398505	0.247965	0.305299	0.223118	0.221228	0.0368036	-0.0864706	-0.296146	0.0946973	0.17324	-0.284594	-0.314186	0.103305	-0.167917	-0.774888	-0.740252	-0.830953	-1.19816	-1.06931	-0.340529	-0.489488	-0.223229	-0.200599	-0.280195	-0.325047	1.13407	1.39684	-0.827478	-0.619384	-0.541149	-0.750655	-0.871654	-0.77989	-0.563966	-0.676144	-0.718867	-0.562632	0.0789005	0.145907	-0.0188125	0.117558	-0.245106
M-S-A	AT3G23990	HSP60	0.0412679	-0.392337	-0.071083	-0.112917	0.153256	0.107047	0.0471774	0.119177	-0.036938	0.623269	0.260224	-0.719592	-0.188841	-0.240641	-0.166035	-0.262634	-0.333313	0.232107	-0.0890912	-0.869245	-0.877199	-0.791584	-1.24334	-1.25278	-0.427074	-0.679723	-0.562133	-0.398043	-0.636105	-0.424668	1.03467	0.938407	-0.901731	-0.9101	-0.634382	-0.88383	-1.19082	-1.13275	-0.903834	-0.98007	-1.2838	-1.22385	0.165294	-0.199051	-0.162188	-0.0677379	-0.145281
M-S-A	AT4G26780	AR192	0.0523633	-0.309332	-0.0399757	0.0297539	0.0647509	0.282559	0.131349	0.190686	0.0272772	-0.272479	-0.454082	-0.673236	-0.500919	-0.230463	-0.254456	-0.871879	-0.697657	-0.310301	-0.643722	-0.69682	-0.800427	-0.745103	-1.16087	-0.5962	-0.101819	-0.223582	-0.150094	-0.229742	-0.50312	-0.332803	0.667031	0.739052	-0.337896	-0.21019	-0.139063	-0.500659	-0.703123	-0.856887	-0.535196	-0.695406	-0.781098	-0.667152	0.0480355	-0.0412213	-0.0722074	0.217157	-0.164187
M-S-A	AT5G09590	MTHSC70-2	0.527897	0.21738	0.42821	0.31305	0.51975	0.690087	0.316487	0.609152	0.40184	0.759597	0.31369	-0.215892	-0.553919	-0.516699	-0.568216	-0.721856	-0.758156	-0.594	-0.483603	-0.604624	-0.869784	-0.751964	-1.16496	-1.26922	-0.00653117	0.0529088	0.120494	0.122599	-0.0978374	-0.0465768	0.0472952	-0.25861	-1.37929	-1.41767	-0.710142	-0.732083	-1.10562	-1.1092	-0.990408	-0.870329	-1.1568	-1.34717	0.120584	0.130091	0.0841778	-0.137259	-0.175234
M-S-A	AT2G22240	MIPS2	0.700302	1.23202	1.11998	1.00013	0.924469	0.981788	0.666079	1.06824	1.20211	0.238294	0.18355	0.34733	0.341593	1.33429	1.12189	0.483379	0.488535	-0.0157433	0.419728	-0.273012	-0.190393	-0.300027	0.620669	0.396512	-1.47765	-1.38176	-1.58498	-1.49363	-1.5519	-1.33581	-0.497593	-0.931701	-1.47015	-1.50373	0.180159	0.00552887	-0.776693	-1.02887	-0.371702	0.0166596	-0.72559	-0.879293	0.212487	-0.0191127	0.208768	-0.274154	0.271458
M-S-A	AT1G56170	NF-YC2	0.596323	0.659399	0.857859	0.497538	0.903882	0.846532	0.569894	0.895287	0.729272	0.603867	-0.092369	-0.193699	-0.403192	0.311566	0.281977	-0.544993	-0.245371	-0.374834	-0.443536	-0.487103	-0.730921	-0.753488	-0.182318	-0.0957725	-0.0309223	-0.1902	-0.193591	-0.092369	-0.278862	-0.287767	-1.37035	-0.910533	-1.83829	-1.69711	-0.424368	-0.731418	-1.21875	-1.24648	-1.29691	-1.14855	-1.22519	-1.40137	0.313431	0.371232	0.480875	0.0335747	0.307755
M-S-A	AT5G15450	CLPB3	0.584177	0.620674	0.619529	0.496036	0.533594	0.719592	0.564029	0.585935	0.627258	0.159565	-0.0169859	-0.236231	0.166016	0.794197	0.827766	0.0893966	0.0866898	0.24363	0.317895	0.289877	0.569766	0.394843	-1.12819	-1.07034	-0.746436	-0.829967	-0.776402	-0.915844	-0.853641	-0.819826	0.411227	0.647345	-1.42169	-1.13766	0.43359	0.182798	-0.910094	-1.00264	-0.930688	-0.772799	-0.83643	-0.935132	-0.298176	-0.205456	-0.289469	-0.245136	-0.037668
M-S-A	AT2G07718	ArthMp052 /// AT2G07718	-0.412186	-0.564918	-0.598471	-0.218948	-0.67139	-0.203615	-0.510177	-0.171625	-0.293508	0.877438	0.977308	0.402761	1.01336	0.9704	1.32464	0.99936	0.91064	0.902069	0.687604	-0.0135268	0.297125	0.323798	1.16323	1.15512	-0.449272	-0.379526	-0.393565	-0.626288	-0.283573	-0.167161	1.8587	1.5469	1.30896	1.12586	0.619594	0.713383	0.195595	0.427104	0.12667	-0.144758	-0.0499247	-0.279788	-0.735204	-0.799556	-0.72455	-1.26866	-1.21514
M-S-A	AT4G19430	AT4G19430	-0.208484	-0.257914	-0.441118	-0.232113	-0.136047	0.016881	-0.141676	-0.164036	-0.0969367	0.630345	0.703851	0.352996	0.726374	0.778391	0.978185	0.705386	0.717874	0.476284	1.02931	-0.813973	-0.608989	-0.767548	0.672394	0.757746	-0.497521	-0.493887	-0.385915	-0.401655	-0.388034	-0.405174	2.10923	2.05343	0.932073	1.12316	1.05404	1.42009	-0.175572	-0.216243	0.177418	-0.286259	-0.268732	-0.330739	-0.0253249	-0.127867	-0.0730077	-0.708282	-0.621623
M-S-A	AT3G12580	HSP70	-0.154273	-0.513524	-0.293587	-0.250913	-0.243126	-0.0938292	-0.393405	-0.285997	-0.29863	1.18841	1.03759	0.61479	0.33682	0.0690378	0.104716	-0.3013	-0.185558	0.284007	0.177233	-1.03073	-0.956087	-1.06968	-0.250755	-0.576579	-1.52689	-1.60013	-1.35959	-1.39876	-1.64342	-1.38918	0.227905	-0.0224178	-1.29417	-1.1689	-0.272511	-0.554225	-0.886888	-0.471217	-1.2301	-0.96735	-1.06767	-1.13423	-0.182984	-0.228517	-0.150739	-1.06689	-0.988479
M-S-A	AT5G52640	ATHSP90.1	-0.226843	-0.893225	-0.693517	-0.713417	-0.912548	-0.526314	-0.737794	-0.615335	-0.761847	1.36774	1.03796	-0.135998	-0.0457639	-0.216131	-0.220268	-0.607083	-0.529803	-0.0203852	-0.0675631	-1.16186	-1.11189	-1.14877	-0.416067	-0.700528	-1.00699	-0.960829	-0.917586	-0.801697	-0.875824	-0.958951	0.917821	0.810082	-0.804771	-0.686805	0.131913	-0.427284	-0.5651	-0.267885	-0.890309	-0.902663	-0.592872	-0.831218	-0.153797	-0.193453	-0.190487	-0.822361	-0.855545
M-S-A	AT4G12400	AT4G12400	-0.571955	-0.598917	-0.634156	-0.535193	-0.736866	-0.580814	-0.674331	-0.607884	-0.640455	1.34248	0.850472	-0.0984029	-0.192345	0.00723961	0.0175182	-0.36154	-0.316799	0.0238927	-0.0330469	-0.840017	-0.776299	-0.864682	-0.622221	-0.794048	-0.884177	-0.755665	-0.786394	-0.764487	-0.792366	-0.742762	1.70122	1.79325	0.632936	0.783232	0.160503	0.156611	-0.743972	-0.496257	-0.740624	-0.823132	-0.841979	-0.618366	-0.358709	-0.581865	-0.318739	-0.664427	-0.786876
M-S-A	AT5G48570	ROF2	-0.337903	-0.702563	-0.748851	-0.593135	-0.650044	-0.355674	-0.656705	-0.424019	-0.514928	1.46068	1.11007	-0.294268	0.0556583	-0.228099	-0.2916	-0.304503	-0.275697	0.156642	0.0747079	-0.773095	-0.671979	-0.770994	-0.751701	-0.690483	-0.585471	-0.854063	-0.671973	-0.779939	-0.913062	-0.900389	1.62787	1.59101	-0.182836	0.00846201	0.283956	-0.0277388	-0.316769	-0.277437	-0.80374	-0.709159	-0.786722	-0.909285	-0.199223	-0.326472	-0.233366	-0.69907	-0.857939
M-S-A	AT1G74310	ATHSP101	-0.655052	-0.590388	-0.533157	-0.506472	-0.404105	-0.480539	-0.613038	-0.486967	-0.580029	1.64264	1.15983	0.0154236	-0.278423	-0.375787	-0.437476	-0.488909	-0.429177	-0.200912	-0.344094	-0.751843	-0.759893	-0.746025	-0.580881	-0.944976	-0.598674	-0.586023	-0.536316	-0.582128	-0.721406	-0.602156	0.252712	0.073096	-0.621347	-0.653762	0.0663905	-0.227356	-0.718339	-0.584068	-0.726439	-0.620995	-0.505078	-0.546646	-0.250734	-0.3942	-0.358531	-0.619824	-0.687625
M-S-A	AT5G51440	AT5G51440	-0.660536	-0.813122	-0.760207	-0.691949	-0.624756	-0.39717	-0.635317	-0.582851	-0.676368	1.28839	0.797507	-0.320292	-0.52255	-0.578705	-0.574692	-0.600147	-0.559602	-0.354976	-0.535377	-0.8082	-0.823006	-0.843788	-0.402596	-0.729183	-0.879714	-0.820366	-0.679587	-0.545393	-0.684541	-0.75712	0.490095	0.535909	-0.710208	-0.677315	-0.196206	-0.494225	-0.775901	-0.535534	-0.793822	-0.636709	-0.596836	-0.695029	-0.0980232	-0.421302	-0.280496	-0.517972	-0.701327
M-S-A	AT1G07400 /// AT1G59860	AT1G07400 /// AT1G59860	-0.664173	-0.653609	-0.665321	-0.713169	-0.777391	-0.667921	-0.734511	-0.720918	-0.717902	1.6509	1.22535	-0.277299	-0.349	-0.51798	-0.420457	-0.416268	-0.480058	-0.401142	-0.508162	-0.777773	-0.89479	-0.803335	-0.290155	-0.710949	-0.864511	-0.801603	-0.683876	-0.816677	-0.79587	-0.681524	1.30715	1.21214	-0.22749	-0.133332	0.0694762	-0.117501	-0.51748	-0.157457	-0.755664	-0.682244	-0.742015	-0.667393	-0.45594	-0.692038	-0.520502	-0.74035	-0.683294
M-S-A	AT5G64510	AT5G64510	-0.24339	-0.72286	-0.563611	-0.559076	-0.721105	-0.719281	-0.683966	-0.582709	-0.658886	0.974173	0.566718	-0.0249134	-0.00198927	-0.101138	-0.304168	-0.386255	-0.241368	-0.143246	-0.311301	-0.761806	-0.53279	-0.621683	-0.548282	-0.670599	-0.74916	-0.795915	-0.625029	-0.796915	-0.890624	-0.921381	0.516083	0.377523	-0.778554	-0.794046	-0.136999	-0.245337	-0.665556	-0.746994	-0.487837	-0.673663	-0.617403	-0.650481	-0.39062	-0.353909	-0.486605	-0.696908	-0.814651
M-S-A	AT5G12110	AT5G12110	0.0982329	0.103472	0.0351724	0.0822244	0.178881	0.180188	0.124479	0.01206	0.0813493	1.2134	0.933442	0.180116	0.523182	0.613517	0.566259	0.135183	0.134804	0.61525	0.523208	-0.381599	-0.375497	-0.320547	-0.0776686	0.0774168	-0.923548	-0.943208	-0.760325	-0.75597	-0.778166	-0.72041	1.20509	1.33149	-0.941391	-0.739928	0.529973	0.256574	-0.523523	-0.670083	-1.25195	-1.07524	-1.15454	-1.29249	0.374252	0.31505	0.346539	-0.423927	-0.269701
M-S-A	AT1G07350	AT1G07350	-0.226799	-0.207888	-0.151105	-0.193507	-0.0500035	-0.207054	-0.276988	-0.205991	-0.197556	1.85621	1.49079	0.219286	0.378763	0.4679	0.412087	0.276055	0.424168	0.496386	0.470996	-0.797339	-0.619218	-0.708549	-0.643848	-0.672474	-0.190148	-0.223312	-0.23307	-0.107376	-0.235183	-0.24646	0.555259	0.382222	-0.826593	-0.941127	0.057077	0.0733816	-0.899663	-0.854623	-0.881657	-0.912684	-0.786722	-0.741522	0.135573	0.236587	0.21419	-0.164544	-0.228549
M-S-A	AT3G24500	MBF1C	-0.176722	-0.218363	-0.0974839	-0.257763	-0.318416	-0.127207	-0.342246	-0.217397	-0.25417	1.77146	1.52573	0.276608	0.308037	0.165194	0.140508	0.0144405	0.193424	-0.0136872	-0.0377048	-0.58343	-0.519415	-0.70048	-0.585567	-0.989773	-0.239687	-0.353871	-0.287462	-0.333735	-0.416948	-0.318789	-0.431039	-0.570451	-1.047	-1.01611	0.220739	0.0243665	-0.591861	-0.502863	-0.751177	-0.729039	-0.572656	-0.672753	0.137844	0.122337	0.0812007	-0.382589	-0.625636
M-S-A	AT1G54050	AT1G54050	-0.0390808	0.0721655	-0.182247	-0.109157	-0.14609	-0.0280926	-0.11259	-0.0643602	-0.0639225	1.61832	1.1439	-0.253654	-0.0962742	0.0299077	-0.0484282	-0.27362	-0.124362	-0.0801591	-0.169456	-0.525872	-0.630067	-0.748933	-0.387334	-0.364944	-0.192869	-0.271874	-0.0802644	-0.221583	-0.0519579	-0.0700029	0.360955	0.264735	-0.202211	0.0848979	0.995926	0.566263	-0.811966	-0.621134	-0.582744	-0.577563	-0.507201	-0.551499	0.0718035	-0.0279511	0.0666234	-0.295489	-0.166379
M-S-A	AT2G19310	AT2G19310	-0.324493	-0.260549	-0.204364	-0.24909	-0.370527	-0.194818	-0.377314	-0.267483	-0.255794	0.997311	0.457681	-0.241468	-0.33187	-0.0540443	-0.169892	-0.562075	-0.386911	-0.343143	-0.343823	-0.559326	-0.369025	-0.419572	-0.362889	-0.229619	0.317771	0.229868	0.238876	0.23651	0.226809	0.249754	0.514595	0.35252	-1.00409	-0.876374	0.342666	0.158519	-0.51427	-0.398448	-0.780896	-0.730899	-0.575976	-0.693689	0.107393	0.147306	0.104085	-0.182342	-0.187062
M-S-A	AT1G64200	VHA-E3	-0.366615	-0.426494	-0.621345	-0.561232	-0.756648	-0.512289	-0.580041	-0.562936	-0.540625	0.363239	0.263449	0.531363	0.492945	0.548329	0.463909	0.189332	0.297279	0.430495	0.457698	-0.571843	-0.289331	-0.324167	0.344403	0.564036	-1.25347	-1.18171	-0.895825	-1.09574	-1.01145	-0.972638	0.66847	0.909767	-0.249692	-0.262242	0.231089	0.0825618	-0.652735	-0.872833	-1.02526	-0.780889	-0.740314	-0.960119	0.171526	-0.102247	0.102497	-0.319268	-0.510003
M-S-A	AT3G24100	AT3G24100	-0.375374	-0.378145	-0.470267	-0.397906	-0.494652	-0.241943	-0.350129	-0.304449	-0.401126	0.335937	-0.0400513	-0.194536	-0.10661	0.266759	0.198259	0.105447	0.0161713	0.186157	0.0909226	-0.472335	-0.385555	-0.395556	0.225413	0.178205	-0.389639	-0.534713	-0.306925	-0.47769	-0.440471	-0.450578	1.54147	1.67936	0.586399	0.573394	0.0297202	0.189077	0.228316	0.32972	0.0967379	0.171698	0.201995	-0.0932157	0.253328	0.13377	0.247667	-0.26963	-0.409516
M-S-A	AT2G21820	AT2G21820	-0.264176	-0.349848	-0.324752	-0.361142	-0.414987	-0.378437	-0.487058	-0.499591	-0.191737	-0.796739	-0.842714	-0.926415	-0.799128	-0.681834	-0.704936	-0.840765	-0.864268	-0.892627	-0.870995	-0.350397	-0.382475	-0.659312	1.16753	-0.0510977	-0.422343	-0.369109	-0.574063	-0.362335	-0.347982	-0.648369	-0.0854349	-0.316216	-0.784234	-0.937482	-0.435259	-0.493361	-0.183631	-0.386382	-0.570341	-0.538641	-0.520163	-0.785947	-0.392603	-0.675155	-0.442718	-0.818788	-0.620588
M-S-A	AT5G07330	AT5G07330	-0.587431	-0.337874	-0.573527	-0.460363	-0.447173	-0.552911	-0.420725	-0.556179	-0.570196	-0.40305	-0.44803	-0.280841	-0.503541	-0.433642	-0.375265	-0.33438	-0.382789	-0.474521	-0.425387	-0.456673	-0.533953	-0.568622	-0.565093	-0.79248	-0.603301	-0.577638	-0.764782	-0.720486	-0.486015	-0.537279	-0.424809	-0.362533	-0.544764	-0.514048	0.500071	-0.0991591	-0.587914	-0.568704	-0.614447	-0.40776	-0.630208	-0.696772	-0.718002	-0.643676	-0.738172	-0.6928	-0.67094
M-S-A	AT3G03270	AT3G03270	-0.736794	-0.704712	-0.740989	-0.814662	-1.09856	-0.532627	-0.690787	-0.726542	-0.664456	-0.598657	-0.729266	-0.819921	-0.995165	-0.188643	-0.356208	-0.675764	-0.564876	-0.812916	-0.900878	-0.962118	-0.849229	-0.678353	-0.177508	-0.263648	-0.492687	-0.568138	-0.451103	-0.659665	-0.333491	-0.467829	0.535977	0.39353	-0.751508	-0.491776	0.530568	0.474119	-0.451127	-0.28514	0.114211	-0.308411	-0.165961	-0.307487	-0.113945	0.0348273	-0.00826493	0.00198147	-0.175914
M-S-A	AT1G01940	AT1G01940	-0.569867	-0.627799	-0.62636	-0.690649	-0.52893	-0.593649	-0.522917	-0.5789	-0.555518	-0.57425	-0.738887	-0.67319	-1.14995	-0.886069	-0.89112	-1.15129	-1.05582	-1.03945	-1.08131	-0.46305	-0.750913	-0.765869	-0.49896	-0.527347	-0.450793	-0.692514	-0.432859	-0.500176	-0.511572	-0.592178	0.883139	0.818294	-0.563467	-0.423741	-0.463327	-0.521741	0.00494704	-0.103426	-0.220192	-0.318709	-0.455538	-0.361735	-0.180186	-0.183979	-0.302951	-0.122007	-0.226625
M-S-A	AT2G30000	AT1G07170 /// AT2G30000	-0.623128	-0.460654	-0.628645	-0.537367	-0.688878	-0.618269	-0.611253	-0.557645	-0.612158	-1.18713	-1.23677	-1.09132	-1.16109	-0.901604	-0.799133	-1.10014	-1.03536	-0.887055	-1.06411	-1.03541	-1.2069	-0.999276	-0.423619	-0.329281	-0.198565	-0.180146	-0.046525	-0.0958169	-0.136142	-0.214477	0.972957	1.03196	0.529853	0.454407	-0.22425	-0.309337	-0.0941292	-0.129685	-0.342412	-0.322534	-0.445655	-0.423847	-0.208801	-0.233484	-0.159799	0.0193538	-0.279981
M-S-A	AT2G33735	AT2G33735	0.0309285	0.309372	0.126015	-0.00569363	0.306816	0.0514627	0.390126	0.20518	0.37743	0.341493	-0.353049	-0.194912	-0.524517	-0.330393	-0.615239	-0.447977	-0.268942	-0.586921	-0.749414	-0.297402	-0.311305	-0.150534	-0.399614	-0.418583	0.758338	0.327525	0.352687	0.503606	0.626574	0.571604	-0.513421	-0.30054	-1.01396	-0.81652	-0.539947	-0.588031	-0.158317	-0.055899	0.0417199	-0.0690144	-0.205905	-0.151885	0.348849	0.191874	0.331989	0.134504	0.203859
M-S-A	AT4G39235	AT4G39235	-0.219759	0.0596454	-0.0115979	-0.209409	-0.383005	0.118002	-0.137577	0.0811619	-0.151867	-0.464486	-0.733233	-0.827623	-0.854007	-0.077915	-0.249409	-0.655591	-0.777085	-0.611774	-0.669155	-1.12535	-0.510362	-0.447738	-0.850131	-0.0447787	-0.645282	-0.731005	-0.436332	-0.784258	-0.494329	-0.612507	-0.190442	-0.370415	-0.932146	-1.01169	0.201099	-0.00337343	0.220164	-0.513375	-0.0131324	-0.565278	-0.334895	-0.728281	0.31213	0.030211	0.184972	0.352817	-0.066805
M-S-A	AT5G65490	AT5G65490	-0.320923	-0.711853	-0.485233	-0.285043	-0.595111	-0.210102	-0.182019	-0.0761836	-0.324505	0.0862609	-0.27486	-0.512572	-0.485158	-0.325438	-0.248362	-0.168438	-0.201691	-0.0466035	-0.144312	-0.42238	-0.328506	-0.603982	-0.179631	-0.154694	-0.403083	-0.877693	-0.43071	-0.288903	-0.509584	-0.389192	0.786716	1.30628	-0.102781	0.138518	-0.326089	-0.290345	-0.13488	0.0397637	0.316008	-0.177008	-0.137856	-0.185459	-0.177928	-0.180965	-0.0841891	-0.291744	-0.573769
M-S-A	AT1G58150	AT1G58150	-0.153139	-0.394423	-0.274154	-0.405667	-0.379583	0.0472606	-0.112188	-0.174363	-0.457501	-0.738679	-0.435755	-0.339374	-0.649039	-0.889833	-0.993456	-0.745947	-0.857756	-0.71627	-0.554478	-0.37217	-0.319751	-0.747992	0.352464	0.734868	0.239751	-0.145718	0.728443	0.588021	-0.0565025	0.11439	-0.0115063	-0.259788	-0.291793	-0.296314	-0.320668	-0.309486	0.343221	0.285545	0.127182	0.190838	0.469473	0.326754	0.143427	-0.0526424	-0.10182	-0.204629	-0.393577
M-S-A	AT5G03720	HSFA3	-0.658668	-0.706127	-0.776967	-0.581037	-0.850549	-0.792902	-0.593212	-0.962243	-0.760607	-0.623412	-0.73305	-0.503195	-0.459595	-0.506302	-0.738538	-0.383603	-0.50472	-0.549478	-0.573858	-0.53828	-0.391696	-0.566108	-0.744233	-0.680835	-0.284383	-0.64479	-0.396659	-0.395607	-0.353898	-0.392951	1.06331	1.11745	0.375323	0.573039	-0.0838197	-0.0380747	0.244743	-0.0372774	-0.277039	-0.277806	-0.233325	-0.411483	-0.329058	-0.408676	-0.5267	-0.612358	-0.73653
M-S-A	AT2G29500	AT2G29500	-0.639366	-0.828938	-0.760147	-0.854204	-0.768644	-0.899312	-0.779396	-0.645728	-0.726921	0.703865	-0.285107	-0.941942	-0.897085	-0.421259	-0.603964	-0.905489	-0.951318	-0.921338	-0.826435	-0.804162	-0.856662	-0.812127	-0.270591	-0.524878	-0.411083	-0.512462	-0.433098	-0.508773	-0.486762	-0.396333	1.78285	1.83673	1.25686	1.25022	0.968835	0.686118	0.0517852	0.231183	-0.679069	-0.64131	-0.574639	-0.657488	-0.360477	-0.488951	-0.566497	-0.321097	-0.418226
M-S-A	AT1G53540	AT1G53540	-0.673643	-0.664465	-0.584771	-0.674844	-0.54311	-0.582787	-0.665392	-0.714045	-0.63813	0.0885307	-0.451306	-0.526289	-0.610238	-0.174971	-0.390263	-0.598906	-0.650715	-0.484329	-0.587884	-0.636174	-0.667814	-0.723552	-0.320193	-0.531981	-0.691601	-0.645553	-0.657965	-0.716803	-0.717227	-0.722495	1.83726	1.83461	0.868645	0.988118	0.937782	0.653461	0.182752	0.370104	-0.628088	-0.626954	-0.614749	-0.583664	-0.562857	-0.664288	-0.677984	-0.742389	-0.728441
M-S-A	AT5G12020	HSP17.6II	-0.669911	-0.744368	-0.765275	-0.735646	-0.74155	-0.709177	-0.725411	-0.757311	-0.727184	0.691007	-0.129219	-0.437131	-0.644066	-0.350015	-0.468739	-0.674598	-0.694559	-0.616087	-0.641059	-0.656153	-0.580193	-0.587918	-0.329175	-0.414606	-0.637866	-0.801703	-0.714583	-0.753222	-0.736311	-0.744293	1.72069	1.74713	0.288131	0.339474	0.404172	-0.0418225	-0.452515	-0.210184	-0.727064	-0.702789	-0.694064	-0.681729	-0.624279	-0.771002	-0.774362	-0.660152	-0.7608
M-S-A	AT3G46230	HSP17.4	-0.608902	-0.694651	-0.725111	-0.7168	-0.638361	-0.654183	-0.736753	-0.806929	-0.626364	0.520864	-0.13676	-0.329598	-0.450506	-0.297577	-0.465647	-0.65233	-0.678444	-0.614699	-0.578316	-0.751551	-0.783328	-0.809084	-0.106465	-0.299155	-0.699185	-0.71106	-0.72189	-0.767767	-0.775557	-0.740313	1.52188	1.59583	0.628071	0.738465	0.820528	0.355435	-0.0903046	0.188333	-0.76619	-0.765673	-0.591909	-0.54273	-0.570256	-0.774358	-0.785369	-0.784652	-0.794732
M-S-A	AT5G12030	AT-HSP17.6A	-0.754633	-0.821095	-0.799158	-0.781236	-0.701394	-0.724435	-0.738981	-0.777105	-0.768402	0.911236	0.0563053	-0.708481	-0.688927	-0.246461	-0.519181	-0.688765	-0.681315	-0.663001	-0.657539	-0.768612	-0.815557	-0.762127	-0.208917	-0.563188	-0.754767	-0.836211	-0.746653	-0.777277	-0.726596	-0.84149	1.2936	1.25245	-0.0204456	0.0905523	0.960255	0.622714	-0.316415	0.186035	-0.645352	-0.639458	-0.685806	-0.469502	-0.655506	-0.772957	-0.725607	-0.792829	-0.795491
M-S-A	AT5G59720	HSP18.2	-0.602002	-0.604611	-0.650398	-0.639254	-0.462837	-0.590649	-0.664812	-0.688589	-0.604812	-0.622921	-0.477894	-0.435571	-0.469935	0.751457	0.520367	-0.651928	-0.67883	-0.510305	-0.61764	-0.646525	-0.625454	-0.585933	-0.496316	-0.642276	-0.581426	-0.726883	-0.659678	-0.677286	-0.646768	-0.633435	1.81832	1.77472	1.73776	1.76327	1.63868	1.54841	0.543968	0.608956	-0.61296	-0.524939	-0.667133	-0.669162	-0.536123	-0.662941	-0.649237	-0.52605	-0.571781
M-S-A	AT4G10250	ATHSP22.0	-0.554013	-0.574106	-0.57024	-0.587983	-0.527864	-0.598943	-0.622682	-0.624747	-0.61605	-0.456423	-0.482187	-0.451579	-0.43337	-0.336479	-0.44641	-0.515652	-0.409407	-0.52955	-0.443764	-0.609663	-0.471059	-0.496793	-0.533866	-0.562602	-0.580834	-0.590563	-0.546584	-0.532479	-0.628447	-0.619808	2.12918	2.06893	1.46053	1.48964	1.06047	0.806404	-0.50654	-0.364294	-0.691401	-0.60971	-0.605186	-0.610168	-0.568224	-0.620572	-0.633534	-0.575314	-0.636409
M-S-A	AT4G27670	HSP21	-0.56202	-0.511467	-0.486806	-0.550217	-0.435629	-0.449017	-0.498469	-0.622062	-0.561677	-0.540423	-0.41954	-0.339241	-0.476079	-0.429358	-0.523298	-0.459712	-0.566148	-0.563223	-0.447587	-0.489041	-0.446155	-0.512501	-0.585577	-0.595204	-0.585422	-0.545493	-0.598495	-0.602718	-0.517752	-0.558313	1.95779	2.06408	1.33416	1.47145	0.353198	-0.0792258	-0.512642	-0.392774	-0.646543	-0.564921	-0.511998	-0.488923	-0.699137	-0.540216	-0.642754	-0.587288	-0.508782
M-S-A	AT5G25450	AT5G25450	-0.664329	-0.849721	-0.731592	-0.899	-0.861244	-0.900099	-0.834311	-0.882781	-0.847135	0.632105	0.326221	-0.398165	-0.325739	0.0334966	-0.0767268	-0.404451	-0.528182	-0.318544	-0.317322	-0.635885	-0.586805	-0.633922	0.211126	-0.0601046	-1.20902	-0.99391	-0.887968	-0.925195	-0.953693	-0.846256	0.385943	0.313467	-0.564992	-0.436579	0.154997	-0.11256	-0.576747	-0.402538	-0.843426	-0.89179	-0.917604	-0.96505	-0.557596	-0.576531	-0.644048	-0.803737	-0.917952
M-S-A	AT1G09140	ATSRP30	-0.533445	-0.521495	-0.594681	-0.456967	-0.602178	-0.31081	-0.550718	-0.560362	-0.599119	0.476502	0.12512	0.229149	-0.106857	0.336173	0.331819	-0.115662	-0.162457	-0.0154079	0.0655153	-0.50904	-0.338404	-0.423229	0.220737	-0.018605	-1.05699	-1.11406	-0.675654	-0.774072	-0.808067	-0.995915	1.30744	1.19862	-0.528754	-0.763456	0.441538	0.363441	-0.277375	-0.189822	-0.460806	-0.39782	-0.500331	-0.348692	-0.297587	-0.256348	-0.121681	-0.637559	-0.485672
M-S-A	AT5G47830	AT5G47830	-0.600769	-0.411346	-0.445648	-0.384894	-0.551683	-0.401297	-0.538846	-0.601406	-0.548437	0.573477	0.162064	-0.388172	-0.471625	-0.463842	-0.481355	-0.436412	-0.352979	-0.364338	-0.351368	-0.342399	-0.502089	-0.468862	0.147043	0.184741	-0.598991	-0.530067	-0.469134	-0.401509	-0.559373	-0.49918	1.01291	0.886375	-0.484016	-0.340123	-0.154207	-0.44245	-0.506362	-0.301756	-0.610228	-0.574526	-0.594133	-0.644566	-0.479093	-0.478459	-0.511919	-0.446728	-0.536607
M-S-A	AT1G17870	EGY3	-0.00329823	-0.0297475	0.10002	0.0246117	-0.101963	0.181095	0.00990474	0.00633389	0.0779531	0.623146	-0.125738	-0.510237	-0.243688	0.222291	0.15329	-0.290962	-0.306108	-0.237915	-0.151768	-0.432938	-0.327829	-0.415515	-0.178265	-0.438746	-0.837263	-0.897792	-0.790812	-0.816182	-0.605937	-0.652971	1.49978	1.5603	-0.216255	0.0333454	0.0389221	-0.16108	-0.822921	-0.862378	-1.02645	-1.20893	-1.11322	-1.19542	-0.650846	-0.418556	-0.530436	-0.649749	-0.539436
M-S-A	AT1G72660	AT1G72660	-0.601012	-0.477172	-0.481055	-0.625959	-0.514293	-0.571213	-0.509019	-0.594202	-0.599485	-0.349633	-0.457965	-0.23346	-0.387771	-0.409584	-0.367877	-0.563614	-0.546577	-0.56621	-0.511362	-0.660254	-0.66253	-0.629405	-0.555996	-0.425486	-0.514987	-0.62372	-0.612467	-0.572284	-0.614896	-0.430683	1.52026	1.54594	-0.0225591	-0.01401	0.379538	-0.028307	-0.593688	-0.475691	-0.667907	-0.746146	-0.676976	-0.579334	-0.583125	-0.653923	-0.499037	-0.476478	-0.543316
M-S-A	AT4G25200	ATHSP23.6-MITO	-0.597741	-0.548782	-0.574518	-0.532603	-0.40436	-0.489704	-0.625001	-0.529569	-0.577817	0.21139	-0.254968	-0.437696	-0.525821	-0.508724	-0.480388	-0.440033	-0.468913	-0.543637	-0.417486	-0.474788	-0.463529	-0.530423	-0.459994	-0.63336	-0.622021	-0.533712	-0.608854	-0.636458	-0.594441	-0.632411	1.06458	0.995188	-0.263993	-0.245429	0.00353486	-0.267084	-0.414647	-0.396612	-0.671583	-0.485097	-0.647387	-0.57593	-0.666551	-0.626702	-0.700916	-0.588732	-0.666938
M-S-A	AT2G32120	HSP70T-2	-0.463389	-0.58284	-0.624068	-0.439884	-0.509788	-0.50949	-0.488067	-0.594972	-0.544473	0.7755	0.171198	-0.363497	-0.324681	0.279424	0.230845	-0.466346	-0.410685	-0.440599	-0.284647	-0.57423	-0.523152	-0.410722	-0.513265	-0.389947	-0.688307	-0.717618	-0.706491	-0.712082	-0.790606	-0.663146	0.505737	0.547953	-0.312492	-0.308523	0.658717	0.511679	-0.339505	-0.228478	-0.704437	-0.561246	-0.591904	-0.644862	-0.599661	-0.536946	-0.709171	-0.719532	-0.797569
M-S-A	AT4G21320	HSA32	-0.578653	-0.268891	-0.398716	-0.435729	-0.327158	-0.667747	-0.587021	-0.691512	-0.541698	0.240642	-0.213756	-0.158613	-0.323926	0.000338904	-0.00260037	-0.432767	-0.328522	-0.203863	-0.264257	-0.757893	-0.666411	-0.648774	-0.668238	-0.663874	-0.693809	-0.578866	-0.682334	-0.707985	-0.714789	-0.712363	1.91652	1.91269	-0.156543	-0.192339	0.562297	0.246821	-0.551876	-0.524953	-0.944325	-0.76281	-0.709143	-0.667984	-0.622123	-0.533244	-0.61112	-0.480838	-0.47547
M-S-A	AT2G46240	BAG6	-0.855268	-0.870834	-0.812983	-0.913835	-0.779649	-0.659003	-0.756508	-0.798382	-0.852325	1.22081	0.283119	-0.785413	-0.665601	-0.351144	-0.44918	-0.668666	-0.70207	-0.728822	-0.636614	-0.66828	-0.619038	-0.580528	-0.647463	-0.83503	-0.453602	-0.198766	-0.397859	-0.340348	-0.309811	-0.237748	0.00434925	-0.0460844	-0.565563	-0.518138	0.592038	0.247759	-0.23941	-0.0345812	-0.145793	-0.254465	-0.144334	-0.329191	-0.405236	-0.401317	-0.418282	-0.469516	-0.449842
M-S-A	AT4G23493	AT4G23493	-0.6919	-0.482018	-0.449681	-0.528174	-0.552133	-0.544534	-0.587124	-0.624007	-0.701542	-0.0981612	-0.28439	-0.462973	-0.594176	0.237825	0.0699838	-0.66465	-0.618586	-0.584566	-0.507019	-0.953609	-0.706924	-0.713207	-0.354429	-0.430236	-0.549897	-0.54935	-0.699033	-0.629276	-0.641399	-0.518487	-0.391598	-0.418453	-0.657581	-0.699424	0.922604	0.652305	-0.137395	0.149016	-0.690514	-0.665359	-0.6965	-0.709783	-0.548942	-0.570219	-0.673094	-0.655949	-0.825459
M-S-A	AT5G37670	AT5G37670	-0.59798	-0.520677	-0.751635	-0.724353	-0.602677	-0.558406	-0.604592	-0.582592	-0.58828	0.821565	0.154397	-0.628408	-0.631124	0.451806	0.316183	-0.60794	-0.601584	-0.665073	-0.546306	-0.721092	-0.632722	-0.770283	-0.580818	-0.745818	-0.328259	-0.291492	-0.276341	-0.296436	-0.39046	-0.286899	-0.134313	-0.333081	-0.77981	-0.619094	1.45957	1.15654	0.0732805	0.0710259	-0.284143	-0.230162	-0.371622	-0.390673	-0.389087	-0.523437	-0.387936	-0.506338	-0.482145
M-S-A	AT5G27660	AT5G27660	-0.419797	-0.464785	-0.488193	-0.236818	-0.461021	-0.286917	-0.367351	-0.460754	-0.268589	-0.437531	-0.475165	-0.617689	-0.434839	-0.297409	-0.274992	-0.592972	-0.439023	-0.37132	-0.554359	-0.543223	-0.522501	-0.592857	-0.494926	-0.499589	-0.417443	-0.773326	-0.433281	-0.56591	-0.679251	-0.42734	0.267349	0.218257	-0.306769	-0.313703	0.118497	-0.0137365	-0.472705	-0.634133	-0.439108	-0.67923	-0.755146	-0.647537	-0.529379	-0.342331	-0.555916	-0.312664	-0.553388
M-S-A	AT1G52560	AT1G52560	-0.48082	-0.4742	-0.586695	-0.511917	-0.483424	-0.523469	-0.494186	-0.515032	-0.4998	-0.475397	-0.479059	-0.38769	-0.542343	-0.344477	-0.461577	-0.534009	-0.567067	-0.56951	-0.508104	-0.574084	-0.525618	-0.459334	-0.366841	-0.466339	-0.53125	-0.59115	-0.597847	-0.591986	-0.586206	-0.548742	0.397888	0.384647	-0.442695	-0.423278	0.823241	0.336708	-0.481927	-0.268006	-0.549275	-0.484532	-0.612924	-0.46569	-0.50419	-0.678921	-0.58775	-0.613163	-0.537102
M-S-A	AT3G09640	APX2	-0.542811	-0.514588	-0.496893	-0.5385	-0.395479	-0.534988	-0.54846	-0.52161	-0.634162	-0.520413	-0.456187	-0.293222	-0.499982	0.0204738	-0.154092	-0.524418	-0.555012	-0.529312	-0.447459	-0.421938	-0.423326	-0.4165	-0.482178	-0.593806	-0.587953	-0.507956	-0.568121	-0.669532	-0.578139	-0.553552	1.55657	1.43143	-0.23497	-0.0809136	1.10916	0.900231	-0.402961	-0.258105	-0.580174	-0.604363	-0.494473	-0.53203	-0.605125	-0.661531	-0.602439	-0.646781	-0.645927
M-S-A	AT1G16030	Hsp70b	-0.477843	-0.519169	-0.527783	-0.481595	-0.435887	-0.444254	-0.435626	-0.476323	-0.454927	-0.158383	-0.333027	-0.367927	-0.478896	-0.339078	-0.370446	-0.459681	-0.448572	-0.406903	-0.449342	-0.462132	-0.488531	-0.475136	-0.567408	-0.662034	-0.524351	-0.418458	-0.543886	-0.435129	-0.503501	-0.549549	0.19265	0.0517339	-0.524321	-0.505698	-0.189313	-0.427029	-0.374549	-0.33323	-0.550356	-0.425119	-0.558539	-0.483866	-0.40143	-0.519527	-0.56448	-0.463674	-0.622749
M-S-A	AT1G44414	AT1G44414	-0.476362	-0.445784	-0.48485	-0.478031	-0.383718	-0.496883	-0.507672	-0.651298	-0.553491	-0.426722	-0.416022	-0.555793	-0.429036	-0.342696	-0.379508	-0.357169	-0.36494	-0.397581	-0.562597	-0.150478	-0.263238	-0.373822	-0.11573	-0.251159	-0.509096	-0.393028	-0.449326	-0.582126	-0.47603	-0.517451	-0.0946699	-0.151475	-0.404986	-0.400047	-0.30255	-0.342167	-0.225165	-0.27301	-0.493562	-0.432578	-0.444559	-0.298642	-0.610753	-0.365537	-0.495893	-0.527738	-0.53609
M-S-A	AT1G03070	AT1G03070	-0.514003	-0.476068	-0.432998	-0.375607	-0.408902	-0.678334	-0.549601	-0.664416	-0.462283	-0.0623749	0.0313643	-0.214252	0.0380966	0.0510815	-0.00469699	0.0108899	-0.0272772	-0.0607224	-0.0629495	-0.423472	-0.347458	-0.243612	-0.536905	-0.443792	-0.966514	-0.583679	-0.540283	-0.640036	-0.482812	-0.520063	0.452651	0.430003	-0.0759776	-0.0800608	0.151668	0.11496	-0.462033	-0.553145	-0.668117	-0.764279	-0.771329	-0.79066	-0.470228	-0.386734	-0.474149	-0.494	-0.534283
M-S-A	AT3G07150	AT3G07150	-0.37187	-0.537595	-0.495103	-0.466145	-0.601744	-0.360227	-0.634863	-0.571125	-0.47371	0.321232	-0.0694342	-0.485119	-0.257942	-0.202007	-0.212686	-0.506807	-0.349753	-0.28514	-0.374479	-0.787846	-0.657066	-0.646487	-0.541308	-0.343964	-0.617901	-0.606899	-0.652482	-0.576186	-0.381365	-0.597547	-0.242153	-0.101172	-0.548031	-0.450673	-0.027309	-0.0954576	-0.689272	-0.569649	-0.558479	-0.629394	-0.819609	-0.486384	-0.704232	-0.672558	-0.633894	-0.627274	-0.665536
M-S-A	AT3G10020	AT3G10020	-1.43919	-1.46704	-1.57661	-1.20468	-1.20169	-1.30299	-1.38179	-1.46669	-1.41787	0.797598	0.267363	-0.146378	-0.267329	-0.911793	-1.12382	-0.570119	-0.531778	-0.770744	-0.606716	-1.02203	-0.978352	-1.07452	0.534222	0.462642	-0.0556699	-0.192875	-0.114398	-0.202677	-0.1576	-0.133122	0.291103	0.128061	-0.0640673	-0.101674	0.0752633	-0.32209	0.94086	1.18486	0.687435	0.702845	0.682443	0.901518	-1.16803	-1.14289	-1.23548	-1.20303	-1.32828
M-S-A	AT2G36460	AT2G36460	-0.583151	-0.642981	-0.702961	-0.719581	-0.529064	-0.468968	-0.675602	-0.627998	-0.60887	0.679141	0.244561	-0.44981	-0.648309	-0.750745	-0.795843	-1.3512	-0.953304	-0.556883	-0.932178	-0.648929	-0.734426	-0.810675	-0.733077	-0.804822	0.163954	0.0868563	0.186891	0.0873682	-0.0636291	0.118969	-0.447974	-0.615222	-0.979724	-1.03904	0.0648209	-0.562756	-0.0738696	0.174998	-0.12491	-0.177564	-0.231311	-0.215565	-0.143942	-0.187874	-0.210443	-0.299344	-0.301404
M-S-A	AT1G14360	UTR3	-0.337318	-0.776922	-0.88851	-0.82344	-0.976171	-1.18378	-0.832398	-0.879409	-0.979096	-0.106741	-0.253313	-0.367686	-0.310613	-0.444732	-0.405418	-0.372979	-0.512604	-0.431576	-0.260975	-0.292226	-0.267706	-0.118837	-0.297312	-0.272635	0.144934	0.0182085	0.112676	0.114219	0.0443761	0.216954	0.355654	0.432023	-1.16478	-1.02634	0.320128	0.289885	-0.786286	-0.674647	-0.0980732	-0.173854	-0.640884	-0.706868	0.12047	0.123692	-0.016988	-0.0502665	-0.176805
M-S-A	AT5G58787	AT5G58787	-0.885415	-0.637688	-0.770644	-0.503072	-0.800009	-1.1071	-0.891073	-0.683255	-0.69286	0.274083	0.122004	-0.354583	-0.536182	0.267393	-0.156281	-0.0141825	0.0714	-0.133707	-0.122501	-0.582503	-0.757683	-0.725774	-0.355955	-0.282098	-0.205867	-0.386231	-0.212736	-0.363796	-0.219196	-0.29751	0.786433	0.95106	-0.0840372	-0.0853015	0.429677	0.594057	0.457763	0.345714	0.16212	0.238836	0.0793989	0.0409923	-0.280944	-0.395695	-0.233771	-0.439493	-0.399132
M-S-A	AT1G35660	AT1G35660	-0.821696	-0.760843	-0.847418	-0.784184	-0.763537	-0.805856	-0.639177	-0.658027	-0.640983	0.603015	0.160189	-0.319968	-0.142744	-0.141053	0.0945237	0.0294354	-0.163415	-0.242811	-0.000280536	-0.760998	-0.479341	-0.2945	-0.781493	-1.16133	-0.760781	-0.926305	-0.790321	-0.787321	-0.739535	-0.728464	0.0359393	0.116382	-0.464169	-0.495958	-0.145493	-0.0748905	-0.645923	-0.607036	-0.252657	-0.57973	-0.650596	-0.533753	-0.415106	-0.727683	-0.564099	-0.755888	-0.682092
M-S-A	AT1G56440	AT1G56440	-0.745691	-0.831899	-0.700833	-0.455374	-0.825932	-0.535746	-0.86457	-0.687467	-0.635078	0.978209	0.433807	-0.35963	-0.0318101	-0.13403	-0.286825	-0.165276	-0.124885	0.313345	0.00848846	-0.0378513	-0.00596554	-0.161097	0.0814534	-0.674701	-0.581919	-0.615881	-0.705888	-0.628548	-0.888151	-0.848868	-0.430652	-0.613164	-0.57316	-0.812183	-0.0902524	-0.101033	-0.705504	-0.726151	-0.734617	-0.412596	-0.497345	-0.562169	-0.100989	-0.28931	-0.305906	-0.238083	-0.61195
M-S-A	AT5G18340	AT5G18340	-0.476622	-0.581249	-0.444819	-0.445024	-0.537294	-0.462427	-0.427956	-0.516655	-0.418845	0.655324	0.22893	-0.209729	-0.236153	-0.29572	-0.270933	-0.28661	-0.253551	-0.0184543	-0.162967	-0.342239	-0.455738	-0.417003	-0.712056	-0.491126	-0.391451	-0.654742	-0.51197	-0.481311	-0.532795	-0.54397	-0.0574924	-0.0396032	-0.519892	-0.592249	-0.0995625	-0.124667	-0.687722	-0.601374	-0.528188	-0.541938	-0.480591	-0.548506	-0.450444	-0.432051	-0.417989	-0.53988	-0.581519
M-S-A	AT3G22090	AT3G22090	-0.128235	-0.271265	-0.397801	-0.392521	-0.454888	-0.23124	-0.268879	-0.408924	-0.387386	-0.0203853	-0.349632	-0.398015	-0.258388	-0.378185	-0.344465	-0.492163	-0.394863	-0.286839	-0.296392	-0.360976	-0.287302	-0.424018	-0.3228	-0.229406	-0.633469	-0.600587	-0.470284	-0.465187	-0.452951	-0.529243	0.259963	0.181106	-0.542879	-0.511826	-0.406323	-0.486333	-0.497528	-0.553717	-0.475199	-0.37642	-0.495807	-0.377985	-0.210471	-0.345914	-0.22808	-0.271358	-0.229595
M-S-A	AT5G23480	AT5G23480	-0.354941	-0.382242	-0.265441	-0.357733	-0.226611	-0.235679	-0.391583	-0.197985	-0.324635	0.496974	-0.140475	-0.561595	-0.318294	-0.567991	-0.588262	-0.363076	-0.411461	-0.192391	-0.251113	-0.706755	-0.490414	-0.42828	-0.830564	-0.675478	-0.0557564	0.115385	0.129964	0.112002	-0.0642036	-0.197359	-0.580943	-0.578216	-0.712503	-0.792544	-0.592216	-0.685712	-0.786811	-0.578046	-0.380009	-0.538486	-0.367766	-0.447015	-0.100049	0.0250545	-0.0124932	-0.108109	-0.110175
M-S-B	AT2G19450	TAG1	-1.44043	-1.31343	-1.53195	-1.40233	-1.61158	-1.37027	-1.44183	-1.60381	-1.2243	-1.41117	-1.27442	-1.31819	-1.11221	-1.31315	-1.34405	-1.32109	-1.21988	-1.33943	-1.32094	-1.57274	-1.49035	-1.56604	-0.953281	-1.0764	0.607093	0.648724	0.808027	0.729207	0.77575	0.729218	0.515573	0.637301	0.526236	0.49922	0.0302423	0.24832	0.535417	0.722389	0.326842	0.471956	0.616163	0.404297	0.215996	0.228239	0.14197	0.0643558	0.0660747
M-S-B	AT5G57110	ACA8	-1.20661	-1.2494	-1.29292	-1.26656	-0.91097	-1.22936	-1.19196	-1.00409	-1.08143	-1.3525	-1.00113	-1.04692	-1.22559	-1.51657	-1.52132	-1.35587	-1.352	-1.3198	-1.36483	-1.07541	-1.35697	-1.32808	-1.2241	-1.37544	0.98354	0.988976	0.860466	0.875828	0.876945	0.890829	-0.0519075	-0.120758	0.992891	0.87751	0.515883	0.235969	0.478056	0.305014	0.0948357	0.0183753	0.414694	0.203362	0.153371	0.142559	0.169547	-0.0811496	0.0847926
M-S-B	AT1G51610	AT1G51610	-1.01195	-0.99479	-1.28711	-0.870444	-1.27472	-1.07591	-1.27084	-1.11481	-1.00662	-1.3618	-1.40073	-0.796006	-1.37493	-0.917931	-0.986626	-1.00583	-1.04265	-0.967389	-1.01919	0.101416	0.0139344	-0.025752	-1.03285	-0.96935	0.845966	0.70741	0.970124	0.771398	0.860102	0.976444	0.942164	1.11294	1.43916	1.3917	0.0913552	0.382502	1.09344	1.30048	0.881186	0.864857	1.23679	1.06471	-0.208988	-0.00959306	-0.142463	0.30671	-0.145141
M-S-B	AT1G27630	CYCT1;3	-1.37986	-1.66444	-1.26051	-1.17195	-1.56997	-1.37985	-1.50084	-1.41101	-1.32576	-1.40904	-1.07808	-0.780848	-1.29756	-1.34943	-1.40229	-1.28083	-1.36244	-1.69286	-1.77489	-0.51932	-0.501062	-0.568019	-0.329561	-0.665392	0.939055	0.94178	0.923135	0.798561	0.931809	0.878842	0.972117	1.06968	1.04962	0.930659	0.430213	0.739313	0.900502	0.951381	0.566757	0.639485	0.511651	0.619996	0.204172	0.371622	0.226813	-0.107342	0.276641
M-S-B	AT5G14550	AT5G14550	-1.23685	-1.15755	-1.12464	-1.26231	-1.26376	-1.43663	-1.30866	-1.3901	-1.13799	-1.07436	-1.07988	-1.37103	-1.00575	-1.17815	-1.02897	-0.826122	-1.08463	-1.28998	-1.1523	-0.932482	-1.05557	-1.07833	-1.03689	-1.11077	1.06212	1.01917	1.07283	0.945648	1.24731	1.04885	0.714765	0.661875	1.20566	1.42976	0.369399	0.567627	0.985408	1.08995	0.428007	0.767109	0.888278	0.711189	0.140752	0.0426654	0.146175	0.0745464	-0.100384
M-S-B	AT3G07650	COL9	-1.58344	-1.40113	-1.45666	-1.26515	-1.46857	-1.23434	-1.5377	-1.50271	-1.49197	-1.30927	-1.44176	-0.397219	-1.02928	-1.2875	-1.05825	-1.02645	-1.24268	-0.992499	-1.15393	-1.28858	-1.34287	-1.20481	-0.980057	-0.65476	1.17845	1.14272	1.02185	1.01392	1.09133	1.01979	-0.164611	-0.525171	0.596534	0.674859	1.06838	1.2128	0.146759	0.470909	-0.799008	-0.741568	-0.140292	0.138572	0.211592	0.397352	0.257506	0.452188	0.212791
M-S-B	AT5G61380	TOC1	-1.63556	-1.55833	-1.56836	-1.80953	-1.88993	-1.795	-1.52342	-1.54702	-1.9494	-1.19829	-1.02269	-1.12107	-1.29404	-1.27107	-1.23228	-1.3553	-1.1409	-1.29339	-1.3307	-0.934073	-1.05828	-1.1355	-1.10197	-0.9291	1.32417	1.22036	1.1649	1.11371	1.31914	1.20462	0.393356	0.350506	0.849717	0.954533	0.82045	0.933956	0.64124	0.862911	-0.0344525	0.0957902	0.461457	0.491838	0.146284	0.131377	-0.0964554	0.249315	0.0607321
M-S-B	AT5G48250	AT5G48250	-1.11502	-1.28948	-1.23109	-1.09341	-1.12912	-1.1615	-0.965943	-1.34278	-1.06188	-0.892452	-0.78216	-0.69559	-0.639068	-0.852854	-0.84259	-0.867196	-0.82717	-0.982695	-0.660419	-0.936982	-0.995785	-1.06571	-1.25221	-1.32466	0.760614	0.423676	0.631949	0.424891	0.69566	0.585522	-0.376291	-0.314066	0.720913	0.735584	0.533814	0.552553	0.103064	0.396666	-0.480111	-0.0792937	0.179735	0.0302553	-0.408077	-0.133463	-0.310853	-0.120257	-0.211728
M-S-B	AT5G48250	AT5G48250	-1.11502	-1.28948	-1.23109	-1.09341	-1.12912	-1.1615	-0.965943	-1.34278	-1.06188	-0.892452	-0.78216	-0.69559	-0.639068	-0.852854	-0.84259	-0.867196	-0.82717	-0.982695	-0.660419	-0.936982	-0.995785	-1.06571	-1.25221	-1.32466	0.760614	0.423676	0.631949	0.424891	0.69566	0.585522	-0.376291	-0.314066	0.720913	0.735584	0.533814	0.552553	0.103064	0.396666	-0.480111	-0.0792937	0.179735	0.0302553	-0.408077	-0.133463	-0.310853	-0.120257	-0.211728
M-S-B	AT4G33980	AT4G33980	-0.990284	-1.06634	-1.03719	-1.00417	-0.945364	-0.990034	-0.997775	-1.01854	-1.14629	-1.07818	-0.888628	-1.24398	-1.02218	-1.17888	-1.13348	-1.20775	-1.08853	-1.16503	-1.06641	-1.00114	-0.971157	-1.08213	-0.812119	-1.00234	1.13092	0.97044	1.00486	0.972269	1.02079	0.978108	-0.116379	-0.263239	0.714758	0.734051	0.269576	0.301055	1.45331	1.33259	0.248433	0.593781	0.763043	0.886239	-0.28872	-0.331528	-0.400913	-0.126048	-0.219672
M-S-B	AT5G42900	COR27	-1.19681	-1.2235	-1.28231	-1.26809	-1.26165	-1.25913	-1.22383	-1.31489	-1.11802	-1.30774	-1.24853	-1.25034	-1.32524	-1.2744	-1.17478	-1.22291	-1.30251	-1.17227	-1.20062	-1.23082	-1.21455	-1.06234	-0.887254	-1.06607	1.0722	1.05324	1.10999	1.06143	1.05121	1.01585	-0.439347	-0.660715	0.756607	0.88843	0.277739	0.356526	0.806049	0.919049	-0.464927	-0.131617	0.407246	0.497965	-0.195096	-0.0748823	-0.30813	0.0398599	-0.17439
M-S-B	AT1G07050	AT1G07050	-1.05296	-1.06478	-1.07367	-0.940687	-0.824448	-0.974528	-0.987125	-1.14401	-1.15073	-1.12914	-1.0182	-0.728454	-0.918756	-0.691114	-0.726792	-0.90266	-0.967247	-0.807815	-0.935329	-1.08277	-1.13245	-1.07426	-1.23647	-0.899568	2.0891	1.95137	2.04019	1.97222	1.96064	1.99488	0.703899	0.641227	1.957	1.96704	1.5983	1.69901	1.02362	1.12879	-0.0958686	0.255188	1.11958	0.923447	0.718215	0.861006	0.637655	1.11742	0.686479
M-S-B	AT2G40080	ELF4	-0.650123	-0.711605	-0.699286	-0.805213	-0.385016	-0.579047	-0.551755	-0.741679	-0.632765	-1.30088	-1.34385	-1.6191	-0.986042	-1.4168	-1.48722	-1.51922	-1.3475	-1.09771	-1.15297	-1.69743	-1.37527	-1.67446	-1.19055	-1.2354	1.69956	1.60093	1.61345	1.7595	1.62086	1.51087	-1.00094	-1.03091	1.07673	1.3187	1.11711	0.993198	0.44833	0.860771	-0.0466244	0.0380175	0.69131	0.486707	0.219027	0.151357	0.230808	0.287745	0.154576
M-S-B	AT3G05880	RCI2A	-1.5521	-1.50302	-1.18897	-1.31615	-1.43989	-1.42531	-1.46783	-1.35467	-1.31854	-1.70268	-1.64092	-1.59971	-1.2572	-2.50495	-2.20968	-2.32223	-2.15522	-2.0248	-1.97872	-0.291196	-0.521717	-0.480498	-0.619459	-0.700737	1.27293	1.17403	1.20672	1.1843	1.12733	1.16935	-0.0605265	0.0248522	1.48569	1.25757	0.948576	0.337441	0.532001	0.205466	0.441482	0.379212	0.584317	0.59773	0.527125	0.578357	0.52318	0.592113	0.361651
M-S-B	AT4G16146	AT4G16146	-0.995705	-1.06115	-0.916156	-0.913137	-1.03807	-1.06785	-0.966574	-0.967204	-1.0664	-1.92408	-1.90223	-1.75262	-2.1161	-2.12373	-2.25348	-1.90304	-2.20368	-1.9517	-2.14599	-0.675135	-0.629597	-0.818976	-0.847037	-1.08092	1.60559	1.58909	1.56739	1.5206	1.5919	1.51457	0.621063	0.731013	1.13742	1.17013	1.03618	0.906328	1.05018	1.03345	0.646986	0.737361	0.876476	0.811508	0.339296	0.483558	0.192005	0.580585	0.333788
M-S-B	AT2G23910	AT2G23910	-1.09023	-0.912101	-1.0245	-1.09755	-1.05186	-1.28535	-0.810858	-1.00716	-0.932557	-0.979473	-1.02231	-1.05297	-0.871805	-0.754241	-1.079	-0.937032	-0.801846	-0.983209	-1.04073	-0.979462	-1.10424	-1.08532	-0.920362	-1.16777	1.35682	1.17401	1.47228	1.40505	1.43689	1.3827	-0.826786	-0.710775	0.0148079	0.0516917	1.44068	1.19888	-0.39465	-0.179916	-0.776364	-0.829898	-0.836255	-0.6518	0.960558	0.826991	1.00429	0.955809	0.96512
M-S-B	AT3G55450	PBL1	-1.42477	-1.40776	-1.6572	-1.85426	-2.22541	-1.43751	-1.42047	-1.48209	-1.61092	-1.50051	-1.53322	-0.201702	-1.2775	-1.39676	-0.832271	-1.20238	-0.97442	-1.20399	-1.10886	-1.15854	-1.30194	-1.16527	0.111257	0.0345222	1.52953	1.44063	1.3363	1.35619	1.3238	1.36033	0.23435	0.168811	0.484508	0.554017	0.956695	1.07063	0.959309	1.06687	0.67205	0.717318	0.844185	0.777348	0.227863	0.285794	0.0913842	0.568335	0.311024
M-S-B	AT5G11150	ATVAMP713	-1.24672	-1.19502	-1.05455	-1.11122	-1.23228	-1.15067	-1.05344	-0.989734	-0.948532	-1.30929	-1.10434	-1.03695	-1.34207	-1.14324	-1.0613	-1.35738	-1.17043	-1.54987	-1.45334	-1.24402	-1.29509	-1.21186	-0.660425	-0.744621	1.34929	1.37224	1.30829	1.25046	1.54632	1.50837	-0.132703	0.0632352	1.51014	1.51847	0.752196	0.859796	0.828756	0.949277	0.281872	0.577144	0.599118	0.385411	0.180183	0.119393	0.107785	0.268179	0.487835
M-S-B	AT1G53035	AT1G53035	-1.10042	-1.17976	-1.10751	-0.912559	-1.05706	-1.13645	-0.810242	-0.971831	-1.08547	-0.885966	-0.830484	-1.02076	-0.833379	-1.07714	-0.918501	-1.0195	-0.888516	-0.963332	-0.756761	-0.712243	-0.522837	-0.705288	-0.590716	-0.854806	0.633937	0.578383	0.530147	0.45589	0.658485	0.622407	-0.858347	-0.538525	0.589254	0.502498	-0.0956618	-0.413525	0.833016	0.800489	0.654819	0.701128	0.706687	0.733209	-0.124592	-0.196039	-0.0381253	-0.168226	-0.0800952
M-S-B	AT3G05800	AIF1	-0.952724	-0.919138	-0.812841	-0.821642	-0.950495	-0.593164	-0.886489	-0.706937	-0.660189	-0.983035	-1.11663	-0.634985	-0.863986	-0.893617	-1.08303	-1.15279	-1.17631	-1.04961	-1.02666	-0.270594	-0.37082	-0.555046	-0.793148	-0.51185	0.947227	0.687874	0.824382	0.685668	0.815757	0.642962	-0.617254	-0.713908	0.605921	0.5911	-0.313726	-0.251203	0.0233551	-0.00741204	-0.0754581	0.0402993	0.406	0.444746	0.0351639	-0.108865	-0.24441	-0.185202	-0.208539
M-S-B	AT1G76790	AT1G76790	-0.3961	-1.07201	-1.16167	-1.06965	-0.714833	-1.16718	-1.1999	-1.04147	-1.12657	-1.30952	-1.31154	-1.41843	-1.28051	-0.867079	-1.36179	-1.24033	-1.32063	-1.16939	-1.00849	-1.5164	-1.17915	-1.31244	-0.830317	-0.795132	0.952132	0.723129	0.74784	0.778049	0.768749	0.760779	-0.789545	-0.711153	0.504406	0.449201	0.260589	0.0499339	0.113455	0.231764	0.356517	0.327097	0.476689	0.082044	0.84241	0.65948	0.524503	0.466384	0.415838
M-S-B	AT2G02100	LCR69	-1.04955	-0.910707	-0.961668	-1.292	-0.73309	-0.904081	-0.794585	-0.815726	-0.862948	-1.37901	-1.4306	-1.25637	-1.27011	-1.76494	-1.60117	-1.40286	-1.63119	-1.26838	-1.33072	-1.09758	-1.72025	-1.79836	-0.899054	-0.916719	0.726182	0.608975	0.586709	0.590349	0.561518	0.583227	-1.12634	-0.87325	0.422475	0.247762	-0.271029	-0.125978	1.15352	1.1237	0.868213	0.935468	0.941524	0.885574	0.299565	0.279893	0.218077	0.497292	0.327044
M-S-B	AT1G19370	AT1G19370	-1.212	-0.825394	-1.19323	-1.11255	-0.805333	-0.891956	-1.07092	-1.28248	-1.37401	-1.31236	-1.33982	-1.00634	-1.166	-1.31703	-1.46412	-1.0985	-1.39705	-1.07946	-1.21328	-0.701801	-0.5587	-0.763319	-1.32377	-1.11907	0.65218	0.485954	0.427263	0.633168	0.709933	0.449996	0.186973	0.194742	0.466395	0.714187	-0.181181	-0.193735	0.294737	0.322738	0.0330722	0.258108	0.530663	0.429115	-0.331452	-0.145513	-0.258606	-0.0186698	-0.486329
M-S-B	AT2G31360	ADS2	-1.22021	-1.25675	-1.44196	-1.37174	-1.24157	-1.41532	-1.21711	-1.34352	-1.30458	-1.08765	-1.17422	-1.1948	-1.00344	-1.65794	-1.59611	-1.22044	-1.3881	-1.46597	-1.34686	0.0830641	-0.0366544	-0.0672511	-1.155	-1.06113	0.309395	0.433864	0.273323	0.307556	0.374451	0.334626	0.171928	0.120142	1.01346	1.01587	-0.347689	-0.42074	0.514832	0.588531	0.603293	0.662297	0.837775	0.46862	-0.206911	-0.138082	-0.224163	-0.336259	0.0649341
M-S-B	AT1G49720	ABF1	-1.2848	-1.32116	-1.21995	-1.13596	-1.28773	-1.0516	-1.15716	-1.07228	-1.09781	-1.06671	-1.11801	-1.07462	-0.898835	-1.13387	-0.887935	-0.892851	-1.08687	-0.913433	-0.854847	0.0236403	0.0230114	-0.284017	-0.427462	-0.489085	0.0997197	0.214038	0.130727	0.0372967	0.30665	0.04522	0.0974567	0.405546	0.611791	0.538915	-0.0554712	0.0153933	0.827562	0.857189	0.536524	0.589249	0.719381	0.448368	-0.785728	-0.49969	-0.492815	-0.189594	-0.352079
M-S-B	AT5G24470	APRR5	-1.37647	-1.48819	-1.38059	-1.34786	-1.13866	-1.1528	-1.37567	-1.29143	-1.34158	-0.990402	-0.960553	-0.792245	-0.849991	-0.990738	-1.01845	-1.04005	-0.943671	-1.13522	-0.928173	-0.893446	-0.774425	-0.831773	-0.911601	-1.02749	0.208849	0.158199	0.099167	0.00701711	0.150004	0.0983507	0.843091	0.903273	0.994782	0.842847	-0.473735	-0.47871	1.11244	0.993715	0.843008	0.85294	1.13405	1.18914	-0.641695	-0.486071	-0.550041	-0.103384	-0.348675
M-S-B	AT1G70420	AT1G70420	-0.703704	-0.765409	-0.648664	-0.612926	-0.784367	-0.68309	-0.79675	-0.791207	-0.779416	-1.07595	-1.09044	-0.174621	-0.145343	-1.02315	-1.2521	-1.29744	-1.24213	-0.963007	-0.860304	0.143858	0.25594	0.118068	0.196755	0.227035	0.146045	0.11931	0.0849225	-0.0452354	0.338583	0.105471	0.0480298	0.195178	0.279306	0.0261703	-0.65392	-0.805628	0.708734	0.661823	0.284403	0.458588	0.719118	0.679651	-0.424364	-0.690776	-0.401964	-0.412981	-0.46423
M-S-B	AT5G50450	AT5G50450	-1.17689	-1.21927	-1.23586	-1.17365	-1.16079	-1.25104	-1.36725	-1.14267	-1.39215	-1.37538	-1.00005	0.476287	0.12704	-1.2825	-1.18774	-1.17722	-1.39245	-0.592498	-0.866545	-0.953521	-0.88976	-0.968606	-0.272895	-0.250601	0.596868	0.565598	0.372733	0.669425	0.604158	0.588427	-0.570831	-0.384835	0.841562	0.715382	0.448243	-0.173596	1.41679	1.64501	0.809705	1.04715	1.23881	1.30024	-0.517557	-0.286404	-0.582253	-0.078427	-0.305646
M-S-B	AT5G62360	AT5G62360	-1.23653	-1.15895	-1.17799	-1.20432	-1.22677	-1.12345	-1.22068	-1.18855	-1.20284	-1.21519	-1.30341	-1.04673	-1.08258	-1.21272	-1.2309	-1.28722	-1.30794	-1.21583	-1.24487	-0.900046	-0.744772	-1.0076	-1.18728	-1.04927	0.485231	0.369785	0.3907	0.427106	0.513104	0.380087	0.0495438	0.158853	0.913649	0.782857	0.102971	-0.197626	0.825156	1.08655	0.901377	0.863551	1.1343	0.972471	-0.389159	-0.496157	-0.550878	-0.169971	-0.384776
M-S-B	AT5G57630	CIPK21	-1.0101	-1.25425	-1.30609	-1.14106	-1.6287	-1.19854	-1.27636	-1.2102	-1.30778	-1.42971	-1.34676	-0.907924	-0.819335	-0.707536	-0.990291	-0.763156	-0.619552	-1.1401	-0.756208	-0.650998	-0.506202	-0.771076	0.231904	-0.0590712	0.907534	0.892288	0.995853	0.751467	1.15095	0.973487	1.31644	1.14964	1.4382	1.4391	-0.107387	0.0953233	2.19729	2.48131	1.50218	1.69033	2.05344	1.61028	-0.249682	-0.404027	-0.296797	-0.0526117	-0.160774
M-S-B	AT2G28840	XBAT31	-1.12704	-1.23576	-1.19935	-1.17713	-1.4864	-1.25646	-1.25762	-1.19192	-1.18877	-1.48605	-1.43132	-1.45598	-1.71696	-2.0556	-2.03525	-1.78234	-2.0124	-1.83503	-1.74065	-0.40518	-0.210883	-0.200141	-0.209145	-0.340749	0.949962	0.966689	0.835395	0.790571	1.04962	0.970005	0.170588	0.257904	0.72696	0.599395	0.0537021	-0.0852104	1.27823	1.24991	1.06178	1.01761	1.05719	1.15807	-1.2398	-1.301	-1.32996	-1.82576	-1.30078
M-S-B	AT2G33830	AT2G33830	-2.0267	-2.18252	-1.77943	-1.73791	-1.86827	-1.84278	-1.99548	-2.03821	-2.00617	-0.864811	-0.844063	-0.788407	-0.974911	-1.27788	-1.71941	-0.948648	-0.961401	-1.06375	-1.0584	-0.932919	-0.947062	-0.903123	0.364243	0.155236	0.921142	0.887935	0.863693	0.810255	0.894718	0.782254	0.731081	0.538237	1.4109	1.299	-0.020608	0.16076	1.52208	1.56577	1.25001	1.34354	1.4043	1.44301	-0.805195	-0.924164	-1.00597	-0.540796	-0.671819
M-S-B	AT5G14920	AT5G14920	-1.06631	-1.06206	-1.09101	-1.06181	-0.942937	-0.774307	-1.06916	-0.938519	-1.09034	-0.71871	-0.478726	-1.22052	-0.899104	-1.32352	-1.26875	-0.909483	-0.931637	-0.755479	-1.08288	-1.03751	-1.23345	-1.08415	-0.777249	-0.559682	0.516729	0.543511	0.537486	0.436143	0.310742	0.399132	0.78062	0.755123	1.50112	1.56965	0.422789	0.187503	1.64807	1.77286	1.64221	1.75708	1.31966	1.37957	-0.0025588	-0.140547	-0.191519	0.204477	-0.137941
M-S-B	AT1G51940	AT1G51940	-1.45158	-1.61289	-1.66581	-1.5522	-1.81857	-1.60681	-1.17887	-1.46195	-1.58703	-0.870283	-0.678133	-1.13171	-0.92905	-1.29181	-1.4459	-0.353971	-0.400626	-1.39028	-1.12408	0.254354	0.0613984	0.166971	-1.37054	-1.3574	0.771533	0.77695	0.735012	0.950988	0.638461	0.694424	1.47242	1.40067	1.44652	1.56885	0.318112	0.559456	1.00423	1.08615	1.12332	0.951411	1.20892	1.05261	0.337102	0.404481	0.359012	0.57557	0.136126
M-S-B	AT3G50700	AtIDD2	-1.53404	-1.39398	-1.41724	-1.54948	-1.41199	-1.4333	-1.25821	-1.33792	-1.39173	-1.21364	-1.01762	-0.493516	-0.843886	-1.44098	-1.25855	-0.870157	-0.73154	-1.25001	-0.789758	0.180443	0.337986	0.425957	0.320295	0.54058	0.614913	0.186121	0.286959	0.281017	0.47748	0.577045	1.3475	1.29959	1.17884	1.06731	-0.247803	-0.0892166	1.54605	1.58122	0.778792	0.955397	0.929942	0.886479	0.230383	0.389994	0.553411	0.101271	0.199346
M-S-B	AT1G20030	AT1G20030	-0.74502	-0.638607	-0.653758	-0.578413	-0.628201	-0.512018	-0.710481	-0.692785	-0.508459	-0.697236	-0.606836	-0.883677	-0.584413	-1.04657	-1.06787	-0.94412	-0.94378	-0.790878	-0.993014	-0.467266	-0.646713	-0.772613	0.00760798	-0.10466	0.622841	0.183265	0.468444	0.224864	0.395586	0.443143	0.127611	0.338641	0.26985	0.253555	-0.734851	-0.677769	0.560972	0.729378	0.0215053	0.159688	0.493087	0.264454	0.22619	0.255971	0.120359	0.129399	0.172705
M-S-B	AT2G39920	AT2G39920	-1.34191	-1.29691	-1.17402	-1.24777	-1.1673	-1.43171	-1.31166	-1.39329	-1.2342	-1.18537	-1.12704	-1.15104	-1.27422	-1.19772	-1.20582	-1.2528	-1.18904	-1.28223	-1.16876	-0.629431	-0.179657	-0.425007	-0.824006	-0.999682	1.32199	1.30071	1.36624	1.22879	1.28563	1.28298	0.860171	0.974345	1.20128	1.14121	1.32585	0.98546	1.56045	1.70106	1.59207	1.5828	1.83605	1.72535	-0.321288	-0.0621146	-0.387925	0.0818485	-0.0921385
M-S-B	AT4G01130	AT4G01130	-1.17109	-1.00838	-1.07369	-1.08893	-1.39908	-1.34894	-1.04627	-1.1876	-1.22118	-1.15617	-1.1293	-1.08929	-1.32308	-1.52269	-1.27976	-1.0847	-1.2756	-1.36824	-1.35069	-0.618904	-0.562155	-0.461863	-0.32395	-0.629144	1.75252	1.69867	1.67339	1.47113	1.69611	1.68724	1.05932	0.980241	1.02253	1.06512	0.596363	0.458247	1.41111	1.09608	0.908303	1.24923	1.31507	1.23616	0.746987	1.05146	0.920656	0.848979	0.882444
M-S-B	AT4G04330	AT4G04330	-1.64689	-1.41668	-1.17188	-1.26499	-1.53789	-1.60822	-1.31514	-1.22559	-1.30541	-0.833076	-1.12828	-1.25355	-1.53612	-1.29443	-1.40259	-1.18536	-1.03173	-1.38035	-1.1817	-0.0510433	0.121553	-0.0795271	-0.921755	-0.792853	1.4667	1.3069	1.35272	1.27413	1.24713	1.24408	1.07343	1.09216	1.54376	1.627	0.96277	0.985438	1.34732	1.40118	1.00817	1.10792	1.34631	1.40615	0.267562	0.334845	0.2123	0.561995	0.436152
M-S-B	AT1G56300	AT1G56300	-1.7965	-2.02205	-1.94068	-1.94599	-1.83406	-1.98761	-1.96468	-2.02849	-1.93454	-1.11706	-1.57545	-1.65465	-1.72179	-1.49492	-1.65145	-1.74522	-1.73319	-1.68461	-1.69872	-0.405093	-0.167439	-0.448949	-0.835297	-1.40487	0.738347	0.593493	0.654746	0.623293	0.722332	0.688175	0.515785	0.486738	0.757248	0.647836	0.305076	0.13732	1.05874	1.12548	0.775699	0.872075	0.980418	0.966932	0.104155	0.208052	0.12472	0.0661595	-0.0890421
M-S-B	AT2G21130	AT2G21130	-1.70125	-1.52576	-1.27912	-1.44381	-1.50882	-1.45623	-1.35713	-1.3253	-1.38347	-1.05829	-1.46142	-1.36162	-1.75432	-1.79525	-1.80989	-1.45827	-1.55916	-1.4021	-1.37797	-1.53156	-1.54055	-1.63944	-1.15245	-1.25933	0.896149	0.836336	0.882101	0.868743	0.84155	0.894078	0.24039	0.292535	0.44741	0.502467	-0.126936	-0.304015	0.125546	0.263408	-0.0211475	0.00719155	0.313776	0.369922	0.257513	0.279475	0.183207	0.293263	0.246945
M-S-B	AT1G78600	LZF1	-1.58068	-1.35114	-1.3079	-1.26384	-1.60376	-1.91816	-1.35296	-1.73872	-1.53541	-1.50116	-1.69271	-0.537612	-0.880296	-1.64991	-1.91402	-1.1948	-1.23261	-1.83872	-1.48722	-0.55487	-0.234477	-0.212283	-1.03546	-1.29877	-0.25136	-0.332519	-0.209295	-0.173591	-0.0242415	-0.277612	0.0781734	0.242319	0.65905	0.563353	-0.505715	-0.705807	1.2227	1.09347	1.08194	1.06214	1.37922	1.03982	-0.710308	-0.64693	-0.662894	-0.408601	-0.533996
M-S-B	AT3G47160	AT3G47160	-2.03574	-2.39856	-1.84631	-1.82305	-2.5997	-2.29941	-2.05955	-2.05755	-2.24578	-1.24185	-1.44042	-0.778196	-1.13631	-1.84478	-1.91228	-1.37996	-1.46173	-1.46146	-1.61842	-0.641882	-0.50812	-0.449518	0.558659	0.195578	1.0314	1.00357	0.916411	0.82688	0.956657	1.01796	1.22401	1.10079	1.02681	0.994213	0.247239	0.211537	1.7952	1.94933	1.61132	1.63072	1.55129	1.64999	0.0779218	0.132418	0.1528	-0.141433	-0.0186075
M-S-B	AT4G32340	AT4G32340	-1.33402	-0.917152	-0.972632	-0.776347	-1.41796	-1.32005	-0.753313	-1.14863	-1.03176	-0.382184	-0.438239	-0.841866	-0.573784	-0.261215	-0.476136	-0.417868	-0.339692	-0.833566	-0.412841	0.196621	0.431517	0.340978	0.102697	0.216928	1.63392	1.68973	1.6549	1.49555	1.75601	1.71631	1.21653	1.28022	2.05552	2.14017	1.95425	1.88962	1.51103	1.66168	0.681463	0.912747	1.45239	1.26603	0.503698	0.451789	0.470261	0.15984	0.575314
M-S-B	AT5G06690	WCRKC1	-1.92085	-1.41285	-1.25215	-1.13165	-1.32	-1.37541	-1.56881	-1.40892	-1.53563	-0.879196	-0.868683	-0.93985	-0.838704	-1.65569	-1.47957	-1.33644	-1.24864	-1.35305	-1.50194	-0.166776	-0.00222917	-0.0325674	-0.068973	-0.108625	1.78916	1.74973	1.8212	1.80336	1.88493	1.82379	0.523032	0.649707	1.93609	1.98406	1.59477	0.6845	2.14367	2.1377	1.42712	1.5043	1.99271	1.78985	0.389613	0.493452	0.38962	0.832746	0.511288
M-S-B	AT3G18080	BGLU44	-0.358823	-0.394232	-0.667474	-0.653145	-0.909021	-0.749838	-0.388089	-0.560273	-0.560678	-0.526164	-0.64666	-1.6041	-1.20273	-0.873473	-0.849158	-0.444915	-0.48331	-0.860974	-0.605199	0.471514	0.569223	0.564667	-0.252964	-0.30024	1.41269	1.37938	1.28159	1.24723	1.38249	1.13655	1.11061	1.309	1.36588	1.23776	0.737106	0.635816	1.94519	2.10765	2.00725	1.90003	2.01363	1.67463	0.936533	0.867462	0.814089	0.985408	0.937869
M-S-B	AT5G64860	DPE1	-0.604059	-0.47144	-0.628254	-0.527867	-0.595122	-0.816706	-0.59431	-0.676067	-0.721529	-0.655663	-0.629008	-1.09486	-0.925453	-1.02603	-1.03875	-0.748423	-0.654737	-1.19498	-0.889898	0.140761	0.225642	0.23782	-0.227935	-0.155999	2.06658	2.09787	2.18311	2.15821	2.25586	2.09178	0.644076	0.8433	1.58831	1.55104	0.934781	0.834896	1.72239	1.82429	1.17742	1.46678	1.60793	1.65921	1.05436	1.34561	1.13501	1.1989	1.03828
M-S-B	AT2G06925	PLA2-ALPHA	-0.473987	-0.647109	-0.747475	-0.710871	-0.860995	-0.673354	-0.519235	-0.426074	-0.602451	-0.264173	-0.24365	-1.25971	-1.16344	-1.41385	-1.22524	-0.738127	-0.846877	-1.01069	-1.11911	0.585456	0.302071	0.359329	0.226676	-0.00236038	1.65815	1.73123	1.56494	1.61555	1.68933	1.67875	0.165888	0.240184	1.24349	1.42142	0.601119	0.331452	1.69696	1.74489	1.51994	1.84518	1.96391	1.58332	0.790965	0.870655	0.720201	1.04637	0.932152
M-S-B	AT5G63810	BGAL10	-1.01304	-0.982879	-1.00353	-1.10639	-1.03603	-0.764176	-0.964623	-0.81525	-1.04305	-1.06135	-1.09402	-0.712579	-1.10191	-1.34864	-1.41192	-1.16515	-1.18188	-1.14235	-1.1995	-0.567977	-0.432304	-0.558378	-0.868564	-1.0915	1.48409	1.50754	1.43384	1.4479	1.46369	1.2222	0.116925	0.41127	1.85504	2.06758	0.599916	0.242221	2.23763	2.50811	1.27488	1.47724	1.62016	1.61171	0.379135	0.45521	0.279119	0.686878	0.258719
M-S-B	AT3G17998 /// AT3G18000	XPL1	-0.453284	-0.369791	-0.356661	-0.60019	-0.439051	-0.49025	-0.388585	-0.363458	-0.419459	-0.395441	-0.230221	-0.0910144	-0.305281	-0.263125	-0.259255	-0.0585524	-0.128575	-0.231891	0.172796	1.12633	0.529086	0.777379	-0.4994	-0.974779	0.54297	0.993422	0.770268	0.982311	1.01502	0.979816	0.831647	0.65001	1.91548	2.15768	1.04749	1.29302	0.685968	0.387665	1.1451	1.00813	0.725361	0.366856	0.580878	0.57902	0.546062	0.697752	0.620104
M-S-B	AT3G17998 /// AT3G18000	XPL1	-0.453284	-0.369791	-0.356661	-0.60019	-0.439051	-0.49025	-0.388585	-0.363458	-0.419459	-0.395441	-0.230221	-0.0910144	-0.305281	-0.263125	-0.259255	-0.0585524	-0.128575	-0.231891	0.172796	1.12633	0.529086	0.777379	-0.4994	-0.974779	0.54297	0.993422	0.770268	0.982311	1.01502	0.979816	0.831647	0.65001	1.91548	2.15768	1.04749	1.29302	0.685968	0.387665	1.1451	1.00813	0.725361	0.366856	0.580878	0.57902	0.546062	0.697752	0.620104
M-S-B	AT1G69830	AMY3	-0.466497	-0.518555	-0.652752	-0.463165	-0.861979	-1.00634	-0.400178	-0.566675	-0.471903	-0.22459	-0.136983	-1.16353	-0.594527	-0.378355	-0.476805	-0.356669	-0.46178	-0.874798	-0.529966	0.643494	0.729162	0.799047	-0.962101	-0.996498	1.69749	1.62889	1.67531	1.68202	1.90176	1.7951	0.760728	0.734758	1.6969	1.63945	1.34842	1.07562	1.13387	1.10727	1.19179	1.20682	1.33707	1.15081	0.53519	0.72269	0.522046	0.628979	0.442362
M-S-B	AT1G70820	AT1G70820	-0.355358	-0.510452	-0.60641	-0.160816	-0.67148	-0.622442	-0.312477	-0.23477	-0.455635	0.211403	0.156864	-0.687455	-0.00380533	0.137022	-0.15957	0.113894	0.206365	-0.46885	-0.2081	0.880396	1.18368	0.858143	-0.185529	-0.0193327	1.33424	1.01015	1.19517	1.22546	1.1466	1.00871	1.28642	1.44207	1.76788	1.68639	0.933719	0.894371	1.19108	1.06684	0.886727	0.933005	1.23971	1.27873	0.111887	0.121106	0.0631747	-0.0559786	-0.195533
M-S-B	AT2G36390	SBE2.1	-0.90697	-0.511772	-0.592521	-0.846376	-1.02037	-0.71783	-0.853665	-0.731345	-0.72938	-0.344073	-0.384555	-0.168237	-0.854763	-0.368434	-0.248401	-0.380512	-0.270137	-0.329677	-0.261621	-0.265856	-0.111386	0.00388647	-1.36825	-1.2008	1.43564	1.46921	1.47112	1.33525	1.56006	1.51102	0.525442	0.683907	1.38463	1.23463	1.52606	1.65675	0.586041	0.690414	0.466263	0.433148	0.662232	0.591336	0.493162	0.485007	0.655529	0.61321	0.824827
M-S-B	AT1G10760	SEX1	-0.919606	-0.607908	-0.827531	-0.80069	-0.807257	-0.873646	-0.717106	-0.907651	-0.730872	-0.452428	-0.815584	-1.0974	-0.764785	-0.514974	-0.76241	-0.513732	-0.580412	-0.774075	-0.59787	-0.0104349	0.31949	0.0841915	-1.38051	-1.47307	1.72347	1.71413	1.78534	1.59436	1.81588	1.73357	1.37594	1.38925	1.84266	1.93232	1.56539	1.40677	1.3364	1.52892	0.81058	1.037	1.23544	1.21946	0.357176	0.585636	0.536546	0.37124	0.521849
M-S-B	AT5G26570	ATGWD3	-0.710225	-0.721058	-0.440004	-0.941043	-0.830113	-0.87163	-0.679471	-0.681075	-0.675211	-0.955935	-0.874022	-0.458765	-0.804386	-0.982709	-0.776982	-0.883039	-0.816825	-1.03424	-0.845196	-0.68688	-0.442149	-0.47323	-1.3327	-1.59584	1.68728	1.63372	1.71167	1.64007	1.75163	1.63975	0.590787	0.504364	1.70228	1.8029	1.66846	1.68744	1.23182	1.28332	0.592403	0.872592	1.10588	0.926225	0.867178	1.076	0.927368	0.944686	0.833566
M-S-B	AT5G43440	AT5G43440	-0.693067	-0.534868	-0.419268	-0.221927	-0.705019	-0.651018	-0.516947	-0.554093	-0.4779	-0.780317	-1.02059	-1.32655	-1.33614	-0.759738	-1.0327	-0.926365	-0.878874	-1.45929	-1.32368	0.564812	0.696425	0.523115	0.766505	0.548628	1.13776	1.00548	1.22388	1.25226	1.25832	1.23142	1.72516	1.83781	1.62245	1.73872	-0.136488	-0.169605	2.01702	2.18428	1.89738	1.71071	1.82529	1.81665	-0.352626	-0.404226	-0.479984	0.0092694	0.0481795
M-S-B	AT3G52180	SEX4	-0.280741	-0.384889	-0.456529	-0.482858	-0.677926	-0.418694	-0.451657	-0.268273	-0.356136	-0.622918	-0.562298	-1.60354	-0.824903	-0.851929	-0.934032	-0.910761	-0.648553	-1.21743	-0.832405	0.405693	0.43617	0.422863	-0.761235	-0.769455	1.83651	1.59626	1.61036	1.5271	1.6056	1.62795	-0.357261	-0.195806	0.754203	0.672281	1.29464	0.85808	1.06508	1.36375	0.882504	0.951909	1.15738	0.921811	0.903797	1.10699	1.01062	0.9013	0.973854
M-S-B	AT4G09020	ISA3	-0.81324	-0.895994	-0.987799	-1.05576	-1.2261	-1.04928	-1.02684	-0.889916	-0.819151	-0.990566	-1.19101	-0.72586	-1.25102	-1.20079	-1.1172	-0.9948	-1.16203	-0.982361	-1.02129	-0.218266	-0.0652561	-0.103378	-0.830636	-0.834237	1.6283	1.63305	1.54815	1.51697	1.81534	1.71638	0.336427	0.45922	1.083	1.08503	1.03707	0.861256	0.911739	1.19261	0.757486	0.679336	0.745094	0.785487	0.683523	0.652073	0.711082	0.543073	0.932381
M-S-B	AT3G46970	PHS2	-0.814163	-0.848097	-0.884958	-0.843958	-1.042	-0.987721	-0.798931	-0.785403	-0.818147	-0.721205	-0.764249	-1.04246	-1.23091	-0.826609	-0.884221	-1.1401	-1.01242	-1.13845	-1.10904	0.632949	0.723005	0.634907	-1.20592	-1.23785	1.62171	1.57083	1.6256	1.62143	1.65846	1.6478	0.567693	0.822482	1.5475	1.65172	1.27223	1.12373	0.933515	0.991561	0.884998	0.86237	1.24615	1.01287	0.596827	0.76499	0.611952	0.945193	0.765597
M-S-B	AT4G30660	AT4G30660	-0.567575	-0.415425	-0.638372	-0.441735	-0.879737	-0.9501	-0.322925	-0.639364	-0.559789	-1.14911	-1.29526	-2.05689	-1.65932	-1.40921	-1.53744	-1.56266	-1.40121	-2.12306	-1.72389	0.938683	0.941764	0.889118	0.0832823	-0.201936	1.63868	1.55155	1.67783	1.62422	1.49005	1.52087	0.455775	0.591953	1.4724	1.39826	0.616809	0.47229	1.30389	1.30539	0.968584	1.18027	1.4385	1.33251	0.886945	0.747108	0.866819	0.881572	0.80063
M-S-B	AT3G47860	CHL	-1.00797	-0.933419	-0.642334	-1.03372	-0.70516	-0.622474	-0.799458	-0.881049	-0.903067	-1.96626	-1.9731	-1.45676	-2.05138	-1.7961	-1.87466	-1.84648	-1.55923	-1.86149	-1.63594	-0.614493	-0.566551	-0.244951	-1.65212	-1.23844	1.81604	1.78317	1.69955	1.82632	1.72432	1.79887	0.250141	0.269779	1.0094	1.21707	1.62811	1.33745	0.862001	1.12905	0.846191	1.01724	1.34827	1.21835	0.559576	0.800947	0.47833	0.650949	0.605334
M-S-B	AT4G26670	AT4G26670	-1.40594	-1.43146	-1.30717	-1.39679	-1.14749	-1.12757	-0.877891	-1.27303	-1.19678	-1.19714	-1.17041	-1.59771	-1.84933	-1.60713	-1.64481	-1.16418	-1.39598	-1.82524	-1.49525	-0.621775	-0.953469	-0.896204	-0.746246	-0.638345	1.42444	1.62615	1.57082	1.72508	1.67579	1.56896	1.35768	1.36811	1.39962	1.40306	0.569645	0.691212	1.0403	0.983592	0.834256	0.75784	0.979688	0.721318	0.742523	0.823344	0.728372	0.842648	0.712259
M-S-B	AT2G21660 /// AT3G13230	CCR2	-1.31145	-1.34823	-1.3104	-1.34523	-1.05591	-1.15421	-1.25578	-1.24605	-1.15505	-1.76274	-1.75717	-1.44719	-1.74113	-2.17617	-1.97738	-2.04252	-2.00284	-1.64234	-1.75043	-0.989892	-1.0331	-0.989055	-1.0002	-1.20752	1.10267	1.12399	1.1285	1.08919	1.1074	1.05567	0.664649	0.499259	1.15005	1.16568	0.391288	0.220562	1.05786	1.07344	0.866841	0.902639	0.952976	0.945077	0.353265	0.388593	0.267116	0.463113	0.442561
M-S-B	AT1G79440	ALDH5F1	-1.32124	-1.3186	-0.963804	-1.52564	-1.14246	-1.07802	-1.3047	-1.22305	-1.34655	-1.79423	-1.73374	-1.23124	-1.86029	-1.89696	-1.63727	-2.06759	-1.86485	-1.889	-1.88751	-0.476914	-0.485215	-0.63876	-0.667148	-0.760602	1.50183	1.47787	1.4901	1.40968	1.47926	1.48866	0.146457	-0.0654522	1.2727	1.27442	0.769215	0.324616	1.24938	1.35223	0.667988	0.908414	1.34631	1.30943	0.523566	0.423087	0.391834	0.763768	0.720606
M-S-B	AT5G39410	AT5G39410	-1.38021	-1.29392	-1.20093	-1.47072	-1.16043	-1.42568	-1.00824	-1.16416	-1.12543	-1.36292	-1.39141	-1.58573	-1.56597	-1.48348	-1.59917	-1.38862	-1.72247	-1.48942	-1.3055	-1.20705	-1.13814	-1.46872	-0.925753	-0.800935	1.22166	1.36096	1.16934	1.36369	1.42136	1.3372	0.690774	0.605776	1.12816	1.17128	0.661554	0.612728	0.845353	0.839608	0.708417	0.836852	0.804315	0.636761	0.581384	0.679878	0.549744	0.489767	0.679152
M-S-B	AT2G22450	AT2G22450	-1.91163	-1.57441	-1.56288	-1.56351	-1.522	-1.72094	-1.64989	-1.48881	-1.42769	-1.6311	-1.54107	-1.52582	-1.59027	-1.77719	-1.77824	-1.65667	-1.6894	-1.77853	-1.76589	-0.900022	-0.829256	-0.885628	-0.584819	-0.792589	1.40855	1.39445	1.36338	1.41225	1.38696	1.46116	0.708096	0.739132	1.40421	1.43231	0.493502	0.507751	1.20972	1.3722	0.865866	1.04955	1.12467	1.06152	0.550813	0.50635	0.53986	0.430546	0.67244
M-S-B	AT2G25930	ELF3	-1.69238	-1.78393	-1.54164	-1.51178	-1.93189	-1.48821	-1.73385	-1.58626	-1.55451	-1.75434	-1.43254	-1.32225	-1.40818	-1.83721	-1.8483	-1.3453	-1.5062	-1.58529	-1.77437	-1.43807	-1.43088	-1.44982	-1.04462	-1.06453	1.23825	1.14263	1.01539	0.901658	1.15753	1.04827	0.445859	0.374677	0.723883	0.710913	1.1275	1.27398	0.856728	0.999732	0.52895	0.52247	0.793022	0.769954	0.449651	0.735943	0.520095	0.733866	0.398811
M-S-B	AT4G33490	AT4G33490	-0.56796	-0.603673	-0.902844	-0.765947	-0.736642	-0.660449	-0.710158	-0.547575	-0.659882	-1.07444	-1.10184	-0.79261	-1.06015	-0.97234	-1.06579	-1.15518	-0.930068	-1.09906	-1.18278	0.171232	0.193339	0.230887	-0.61952	-1.03361	1.99183	1.91951	2.06972	1.83751	2.059	1.90731	0.633981	0.643354	1.40458	1.49978	0.740212	0.642433	1.09591	1.36114	0.864478	1.18087	1.17763	1.03953	0.613338	0.717563	0.528309	0.207713	0.385744
M-S-B	AT3G20810	AT3G20810	-1.41104	-0.877997	-1.16656	-1.0651	-1.33674	-1.15295	-1.2758	-1.24456	-1.03586	-1.11458	-0.830311	-0.569146	-0.987524	-0.788294	-0.970524	-1.00483	-0.81336	-0.567787	-0.724599	-0.618827	-0.961669	-0.533191	-0.71081	-0.568887	1.98661	2.03612	1.83911	2.08885	1.99865	2.02437	-0.888665	-0.795746	0.533346	0.889029	1.81696	1.7568	-0.384275	-0.0530913	-1.12093	-0.820771	-0.490729	-0.681011	0.566311	0.943855	0.709417	0.916832	0.895183
M-S-B	AT5G23240	AT5G23240	-1.17176	-1.4517	-1.26848	-1.27228	-1.27895	-1.38315	-1.28673	-1.37791	-1.25289	-0.965744	-1.07758	-1.0289	-1.00896	-1.04242	-1.05807	-1.01759	-0.884647	-1.06743	-1.04212	-0.946618	-0.633823	-0.854428	-0.754168	-0.953883	1.79914	1.85373	1.85193	1.81413	1.88288	1.83841	1.21335	1.03667	1.86319	1.83555	1.66665	1.62853	1.01337	1.13236	0.525699	0.608952	1.06715	0.98098	0.770873	0.840832	0.789784	0.893712	0.778997
M-S-B	AT5G60100	APRR3	-1.10538	-1.13081	-0.899909	-1.1074	-1.15123	-1.32076	-1.34383	-1.65137	-1.36463	-0.973535	-0.682749	-0.442755	-0.656516	-0.724913	-0.745551	-0.665648	-0.775909	-0.733573	-0.828448	-1.08976	-1.39453	-1.10522	-0.836282	-0.88994	2.34869	2.28685	2.30189	2.30699	2.34331	2.28269	-0.148809	-0.147278	1.57245	1.62074	1.73711	1.04399	1.26791	1.60326	0.607354	0.743157	0.962874	0.94582	0.991223	0.962861	0.824245	0.940606	0.47989
M-S-B	AT1G32090	AT1G32090	-1.51567	-1.33612	-1.49536	-1.42678	-1.06521	-1.26813	-1.33811	-1.17483	-1.33822	-0.380847	-0.736046	-1.12348	-0.567174	-0.245262	-0.430003	-0.631525	-0.594811	-0.875605	-0.592132	-1.25077	-1.14988	-0.972848	-1.81427	-1.77015	0.369158	0.296666	0.209279	0.0875629	0.210589	0.339874	0.748182	0.650284	0.688661	0.645402	1.22454	0.972397	0.585875	0.803306	0.174712	0.227845	0.7075	0.558797	0.281441	0.648361	0.33222	0.394489	0.0910479
M-S-B	AT1G80480	PTAC17	-0.657571	-0.833747	-0.716838	-0.91599	-0.77953	-0.749705	-0.686113	-0.825952	-0.698126	-1.3737	-1.27165	-1.19907	-1.62999	-1.16917	-1.22977	-1.36403	-1.52037	-1.27054	-1.28293	-0.477007	-0.407582	-0.416256	-1.45824	-1.29588	1.32063	1.26102	1.19222	1.32009	1.16849	1.13639	1.29697	1.34517	0.96139	1.01695	1.10277	0.78666	0.536274	0.412112	-0.305953	-0.033271	0.285733	0.210908	0.38427	0.669778	0.33169	0.402901	0.211298
M-S-B	AT5G02860	AT5G02860	-1.5137	-1.30268	-1.29402	-1.3639	-1.04164	-0.987451	-0.905654	-0.896967	-1.12351	-1.05575	-1.22675	-1.07203	-1.40794	-1.27562	-1.3637	-1.12281	-1.34474	-1.26245	-1.45181	-0.0123133	0.065423	-0.153755	-0.84955	-0.597934	0.496925	0.536106	0.70577	0.563345	0.600516	0.382705	0.626648	1.01146	1.05458	1.05164	0.764946	0.539737	0.689723	0.703953	0.314403	-0.111471	0.481128	0.184376	0.112771	0.178722	0.0854248	0.369477	0.0921634
M-S-B	AT2G38465	AT2G38465	-1.08953	-1.1219	-0.957883	-1.23109	-0.839567	-0.972044	-1.13821	-1.25702	-0.951663	-1.5398	-1.51398	-1.66635	-1.4662	-1.58932	-1.37972	-1.51496	-1.55038	-1.57751	-1.51476	-1.32357	-1.41123	-1.29483	-0.862099	-1.25927	1.15318	0.892392	0.964097	0.994198	0.812731	0.750803	0.338455	0.28252	0.67852	0.635894	0.518076	0.397719	0.604239	1.34661	0.793225	0.487682	0.873825	0.795775	-0.100269	-0.162443	-0.115951	-0.0879681	-0.246231
M-S-B	AT3G59820	AT3G59820	-0.876217	-0.800648	-0.800621	-0.927836	-1.00487	-0.660879	-0.858787	-0.790914	-0.857036	-1.38856	-1.29901	-1.09981	-1.05524	-1.24722	-1.11391	-1.15986	-1.16413	-0.965674	-1.12069	-1.19549	-1.70984	-1.63407	-1.54167	-1.5541	0.696019	0.716098	0.741417	0.829104	0.656667	0.657072	1.31761	1.43076	0.489149	0.738238	0.318138	-0.030556	0.210474	0.214197	0.218842	0.0762014	0.0778466	0.0579682	0.235573	0.174712	0.061222	0.270642	0.0358473
M-S-B	AT4G12280 /// AT4G12290	AT4G12280 /// AT4G12290	-0.188114	-0.885394	-0.641277	-0.902673	-0.975958	-0.75605	-0.907979	-0.684153	-0.579359	-1.00964	-1.0562	-1.24787	-0.968752	-0.917571	-0.891113	-1.0862	-1.04859	-1.17129	-1.0275	-1.4629	-1.25765	-1.34874	0.245845	-0.531066	1.21974	1.14243	1.35016	1.3534	1.25258	1.1746	0.628305	0.510945	0.940737	0.905412	1.62566	1.63579	0.736967	1.29189	0.802387	0.649512	0.928513	1.02205	0.225009	0.315125	0.194275	0.186124	-0.0407881
M-S-B	AT5G08380	AtAGAL1	-0.278491	-0.478921	-0.723178	-0.942176	-0.606484	-0.617721	-0.748519	-0.640657	-0.685814	-1.30209	-1.12097	-1.53948	-1.24762	-1.11729	-0.946382	-1.11828	-1.07867	-1.44691	-1.32675	-0.438016	-0.480677	-0.45556	0.155538	-0.175557	0.741245	0.836372	0.700365	0.745518	0.696564	0.577486	0.523655	0.45669	0.0376537	0.0237525	0.960847	0.940295	0.5628	0.771478	0.288162	0.236024	0.192392	0.290942	0.151136	0.196973	0.0499358	0.130365	0.15935
M-S-B	AT3G02910	AT3G02910	-0.236699	-0.233653	-0.226017	0.000301769	-0.415196	-0.0779231	-0.257148	-0.203145	-0.332765	-1.23286	-1.41325	-0.582048	-0.947017	-1.26004	-1.0607	-1.46484	-1.44014	-1.12559	-1.06935	-0.730496	-0.265724	-0.510202	-0.762197	-1.02367	0.857114	0.752634	0.894666	0.893913	0.888839	0.797516	-1.81472	-1.93414	-0.300247	-0.0528025	0.0933145	-0.0777647	-0.32356	-0.439264	-0.0289085	-0.0480781	-0.0935383	-0.220578	0.282768	0.240704	0.190586	0.607954	0.140861
M-S-B	AT1G26665	AT1G26665	-1.07287	-0.970205	-1.07884	-1.33803	-1.10237	-0.882124	-1.19574	-0.926457	-1.01209	-1.22201	-1.42031	-1.7203	-1.34954	-1.48161	-1.23436	-1.3775	-1.39605	-1.28176	-1.25793	-1.37191	-1.78587	-1.77338	0.524911	0.192356	0.767467	0.798421	0.757586	0.677058	0.792481	0.782528	-0.159835	0.0497133	0.626742	0.479947	0.432246	0.830872	0.886985	0.939985	0.723638	0.673067	0.824489	1.00427	0.70038	0.661549	0.469968	0.245315	0.360754
M-S-B	AT3G50500	SNRK2.2	-1.02863	-1.07808	-1.00335	-0.966632	-1.10231	-0.955752	-1.01732	-0.843735	-0.936904	-1.50587	-1.41638	-2.06074	-2.19146	-1.94453	-2.21833	-1.95365	-1.94406	-1.97687	-2.17424	-0.575153	-0.518446	-0.450469	0.177013	-0.0435879	1.38828	1.52035	1.51847	1.45095	1.44561	1.44019	0.0235832	0.0324105	0.418143	0.517949	0.0170374	-0.196428	1.51104	1.46075	1.1554	1.27755	1.36891	1.12624	0.221805	0.349635	0.158273	0.539528	0.363113
M-S-B	AT2G35820	AT2G35820	1.05939	1.13111	1.28712	1.03831	1.0107	1.04437	0.996874	1.08469	1.00876	-0.865951	-0.878829	-0.121153	-0.6807	-0.905597	-0.976337	-0.985659	-0.975262	-1.19723	-1.20887	-0.594811	-0.0242579	-0.13485	0.471712	0.617095	1.419	1.28033	1.26708	1.23238	1.25843	1.44329	-1.12486	-1.29562	-0.627419	-0.540038	-0.350955	-0.668612	1.4678	1.65929	1.55931	1.27698	1.34517	1.51569	1.04069	1.18468	1.07056	1.25691	0.821416
M-S-B	AT2G32690	GRP23	1.23097	1.38421	1.24249	1.38982	1.37237	1.32417	1.32623	1.2066	1.33215	-1.21518	-1.11532	-0.44667	0.292992	-1.27963	-1.27854	-1.16032	-1.26252	-1.30763	-1.24043	0.525676	0.523185	0.341361	-1.54175	-1.13502	1.07781	1.33104	1.13924	1.10366	1.38617	1.49964	-1.2109	-1.23522	-0.141144	0.096587	-0.673985	-1.20965	1.72591	1.67759	1.74118	1.7773	1.7482	1.78046	0.271675	-0.217349	0.216611	-0.124511	0.00689122
M-S-B	AT3G23450	AT3G23450	1.2918	1.3894	1.23148	1.41442	1.87555	1.35426	1.29829	1.3222	1.36266	-0.900083	-0.841609	-0.558349	-0.770716	-0.995061	-1.08869	-1.03917	-0.995183	-0.936462	-0.821657	0.182327	0.137011	-0.0340924	-0.657238	-0.851183	1.18725	1.49718	1.09931	1.16638	1.25114	1.26355	-1.0709	-1.06337	-0.980099	-0.840658	-0.991157	-1.00979	2.35316	1.83013	1.70118	1.99008	2.11936	2.39457	-0.644107	-0.373055	-0.442993	-0.0186191	-0.0341813
M-S-B	AT1G64950 /// AT2G12190	CYP89A5	0.780895	0.752819	0.564566	0.491235	0.879818	0.801459	0.775925	0.80959	0.921452	-1.47796	-1.69525	-2.17091	-1.54445	-1.10888	-1.44328	-1.91158	-1.81354	-1.67439	-1.47176	-0.979736	-0.46251	-0.719791	-0.906759	-1.39279	0.712189	0.983671	0.854795	0.890794	0.80578	0.664963	-0.873689	-1.11253	-1.05581	-1.4364	-0.294602	-0.464528	0.699675	0.622554	0.280735	0.300523	0.514126	0.689591	0.564937	0.249546	0.311753	0.30619	0.333044
M-S-B	AT2G14460	AT2G14460	0.675875	0.594089	0.64846	0.590881	0.580633	0.800685	0.830349	0.795798	0.796835	-0.404479	-0.692234	-1.46404	-1.14273	-1.59056	-1.15489	-1.38439	-1.31511	-1.53696	-1.90443	-0.149468	-0.0786736	-0.253723	0.255768	0.663989	1.12308	1.21406	1.24501	1.26432	1.15822	1.20383	-1.00191	-1.12435	-0.45027	-0.530835	-0.353043	-1.32038	0.569402	0.360867	0.528281	0.574622	0.53256	0.222666	0.786019	0.668321	0.642449	1.02735	0.667361
M-S-B	AT5G64050	ERS	1.12028	1.13207	1.04639	1.15481	1.33368	1.28327	1.36796	1.11899	1.08698	-1.43835	-1.2726	-0.752434	-1.1107	-1.33669	-1.49601	-1.63865	-1.47712	-1.60309	-1.69535	0.0653935	0.142513	0.0791907	-0.942064	-0.627743	1.18082	1.3577	1.32402	1.30815	1.44114	1.44613	-1.69411	-1.98594	-1.19863	-1.17964	-1.26372	-1.74336	1.46253	1.56789	1.45587	1.42066	1.44878	1.48781	1.50756	1.66036	1.38949	1.8892	1.53043
M-S-B	AT5G37600	GSR 1	-0.433434	-1.55289	-1.36213	-1.15567	-1.31358	-1.21753	-1.4844	-1.54075	-1.28742	-0.951961	-0.667735	-0.833739	-0.853023	-0.98852	-0.814577	-0.688411	-0.823599	-0.966499	-0.882072	-0.665834	-0.350729	-0.539958	0.320521	-0.0442919	0.104708	0.106678	0.0555531	-0.0446719	-0.102836	-0.0894759	-0.779211	-0.792729	0.359825	0.213373	0.167491	0.249462	0.86506	1.29738	1.28813	1.03866	1.10515	0.922938	-0.412234	-0.558392	-0.796711	-0.353081	-0.364633
M-S-B	AT2G16700	ADF5	-0.608959	-0.652752	-0.848885	-0.850313	-0.860913	-0.890717	-0.784962	-0.501896	-0.741946	-0.965106	-0.998801	-1.03741	-0.647574	-1.05937	-0.86508	-0.964697	-0.887416	-1.11962	-1.02984	-1.00257	-0.930889	-1.03629	0.73936	0.443339	0.214399	-0.0204281	0.0314485	0.00397828	-0.00372713	-0.0283551	-0.56281	-0.850201	-0.569454	-0.613192	-0.75919	-0.748899	0.486118	0.920465	0.168297	0.187339	-0.212792	0.227855	-0.00787279	0.0314486	-0.0544734	-0.0853494	-0.0475958
M-S-B	AT3G27210	AT3G27210	-1.26574	-1.38939	-1.02886	-1.13474	-1.13662	-1.18332	-1.20554	-1.1376	-1.11796	-1.2305	-1.17526	-1.19116	-1.16165	-1.20122	-1.13296	-1.18262	-1.36051	-1.30298	-1.14274	-1.14782	-0.926626	-1.16191	0.571172	0.177573	0.512872	0.450211	0.531958	0.165311	0.293839	0.315848	-0.654137	-0.655188	-0.471307	-0.441544	-0.765463	-0.656404	0.661481	0.7934	0.505461	0.396029	0.379836	0.508117	-0.289799	-0.434483	-0.422338	-0.361902	-0.133122
M-S-B	AT1G61380	SD1-29	-0.641453	-0.846471	-0.658887	-0.700346	-0.922391	-0.736222	-0.64448	-0.575656	-0.66282	-1.02525	-0.933884	-1.0856	-1.08896	-0.884385	-0.987757	-0.795302	-0.847818	-0.924466	-0.978859	-1.04833	-0.848179	-0.768347	-0.863202	-1.22388	-0.251358	-0.243284	-0.316892	-0.386659	-0.195409	-0.378111	-0.00588003	0.0362516	-0.474743	-0.622385	-0.163485	-0.0172574	0.728679	0.783818	1.40775	1.07703	1.08493	0.943215	0.181858	0.0217059	0.255281	0.28724	0.0901892
M-S-B	AT1G69870	NRT1.7	-0.384204	-0.360527	-0.410691	-0.65581	-0.361959	-0.547139	-0.485503	-0.529505	-0.522573	-1.14355	-1.05113	-0.816333	-0.882878	-0.99078	-0.739402	-0.924359	-0.885117	-0.74051	-0.825271	-0.306876	-0.208039	-0.256921	-0.0590818	-0.374242	0.23832	0.355827	0.351133	0.268633	0.316555	0.208077	-0.823647	-1.01372	0.140004	0.0875396	0.390003	0.345144	0.192242	0.338624	-0.124116	-0.277578	0.137707	-0.135658	0.193725	0.215778	0.216447	0.347013	0.194268
M-S-B	AT3G18830	ATPLT5	-0.14868	-0.478597	-0.474158	-0.690854	-0.583742	-0.54868	-0.685136	-0.440222	-0.476966	-0.291017	0.0187028	-0.777108	-0.65712	-0.56509	-0.371707	-0.737001	-0.424597	-0.703004	-0.469081	-0.765496	-0.594947	-0.677672	1.1589	0.596486	-0.378082	-0.395073	-0.473625	-0.332007	-0.447511	-0.525337	-1.2089	-0.920793	-0.0633789	-0.232906	-0.118629	-0.398276	1.04523	1.28583	0.641266	0.607443	0.714269	0.992025	0.170677	0.034342	0.0279911	-0.308076	0.067287
M-S-B	AT1G29395	COR414-TM1	-0.515961	-0.598267	-0.647357	-0.620817	-0.908152	-0.783555	-0.9158	-0.62656	-0.528067	-0.918276	-1.07713	-1.26283	-1.36551	-1.44139	-1.43687	-1.31842	-1.04128	-1.38433	-1.39369	0.272985	0.520286	0.316534	0.619095	0.357893	1.73201	1.70426	1.58306	1.52191	1.56512	1.62844	-0.107661	-0.00626539	1.05717	0.931816	0.318297	0.33279	0.831699	0.809665	0.241501	0.555058	0.573369	0.438881	0.429896	0.363548	0.502514	0.218393	0.717376
M-S-B	AT2G28900	ATOEP16-1	-0.949359	-0.928456	-0.85471	-1.03982	-0.710126	-0.904736	-0.916662	-0.809407	-0.823259	-1.39164	-1.50887	-0.915736	-1.37709	-1.5964	-1.36324	-1.28994	-1.26312	-1.40383	-1.35525	-0.324172	-0.262191	-0.310776	-0.780268	-0.775064	1.47393	1.35585	1.39419	1.36013	1.33396	1.43488	-0.443467	-0.375039	1.05661	0.983195	0.897125	0.846435	0.770137	0.847082	0.387452	0.566789	0.689318	0.676551	0.716317	0.771996	0.643308	0.615169	0.758519
M-S-B	AT4G30650	AT4G30650	-0.55932	-0.520815	-0.554543	-0.653153	-0.749089	-0.658464	-0.532036	-0.476424	-0.485416	-1.21416	-1.26936	-1.33016	-1.32489	-1.12756	-1.05105	-0.970052	-1.18597	-1.31309	-1.1861	0.408658	0.353293	0.289455	-0.421896	-0.435766	1.57515	1.57992	1.57153	1.49352	1.48017	1.52375	-0.829316	-0.512488	0.96503	0.82936	0.477792	0.394948	0.793301	0.71295	0.400461	0.511924	0.774774	0.684638	0.676286	0.743626	0.695134	0.983906	0.916353
M-S-B	AT1G20693	HMGB2	-0.306762	-0.200144	-0.329047	-0.328236	-0.552217	-0.481185	-0.485497	-0.225539	-0.355714	-0.211694	-0.216751	-0.881304	-0.549921	-0.563626	-0.549151	-0.663349	-0.596249	-0.628387	-0.736368	0.281682	0.392901	0.281	0.0609705	-0.11875	0.914339	0.75133	0.811584	0.690236	0.770092	0.677318	-1.13639	-1.02783	0.945321	0.900392	0.509687	0.360156	1.20958	1.42487	1.06702	1.13153	1.09867	1.1073	0.183217	0.185409	0.127732	0.384737	0.300432
M-S-B	AT1G20696	HMGB3	-0.289761	-0.262426	-0.295657	-0.30766	-0.331688	-0.372302	-0.228339	-0.227927	-0.242339	-0.660075	-0.966201	-1.18058	-0.998039	-1.6821	-1.58308	-1.55557	-1.67023	-1.62017	-1.69879	-0.332784	-0.351906	-0.466661	-0.264838	-0.325305	1.26529	1.01054	1.06053	0.895438	1.14796	1.07222	-1.95758	-1.73214	0.893975	0.753955	0.179842	-0.506373	1.50012	1.57778	1.14697	1.17908	1.42606	1.39175	0.576331	0.55291	0.550753	0.719764	0.661464
M-S-B	AT3G22840	ELIP1	0.111311	0.333996	0.232631	0.0332831	0.126484	0.285224	0.154846	0.0447932	0.288149	-0.341861	-0.401451	-0.133002	-0.416657	0.142234	0.0744125	-0.373103	-0.329731	-0.41417	-0.102001	-1.02719	-1.02586	-0.879488	-1.02478	-0.893926	-1.39126	-1.52376	-1.38196	-1.54091	-1.25015	-1.29242	-1.58221	-1.21169	-1.25257	-1.52538	-0.584651	-0.757157	-1.39163	-1.26483	-0.942806	-1.17809	-1.06554	-1.23134	-0.567019	-0.668104	-0.643523	-0.0580948	-0.133256
M-S-B	AT2G02120	PDF2.1	-0.737883	-0.739408	-0.769052	-0.780602	-0.737452	-0.680594	-0.728778	-0.687632	-0.751828	-0.732918	-0.742397	-0.752161	-0.741658	-0.723028	-0.744452	-0.772766	-0.792935	-0.762508	-0.656495	-0.537869	-0.675294	-0.606233	-0.951212	-0.758812	-0.566164	-0.520265	-0.662724	-0.629222	-0.649146	-0.621875	-0.722616	-0.689312	-0.680169	-0.727096	-0.628021	-0.616873	0.466306	-0.00806923	0.164589	0.354321	0.427061	0.303987	-0.51286	-0.648075	-0.627885	-0.62718	-0.487266
M-S-B	AT4G15910	ATDI21	-0.218645	-0.163323	-0.290707	-0.290624	-0.308606	-0.055101	-0.17114	-0.0944334	-0.288302	-1.03071	-0.997761	-0.866007	-0.871759	-1.39802	-1.47161	-1.06531	-1.18296	-0.852022	-0.596398	-1.57151	-1.91255	-1.93862	0.145869	0.317116	-0.0946973	-0.308044	-0.0110185	-0.224368	-0.206402	-0.302362	-0.814753	-0.659825	-1.17352	-1.73717	-1.34802	-1.6725	-0.240201	-0.495356	-0.264159	-0.430372	-0.366356	-0.270043	0.309281	0.418329	0.247785	0.135932	0.170039
M-S-B	AT3G22830	HSFA6B	-0.234089	-0.385874	-0.390811	-0.097192	-0.384809	-0.376231	-0.416302	-0.501875	-0.490199	-0.605285	-0.493406	-0.342757	-0.492131	-0.491301	-0.501214	-0.475956	-0.401658	-0.528905	-0.570904	-0.456924	-0.502125	-0.434548	-0.250969	-0.532888	-0.147376	-0.295726	-0.192767	-0.43226	-0.0964284	-0.198754	-0.398364	-0.420253	-0.423927	-0.479549	-0.444265	-0.417097	-0.497362	-0.393624	-0.284735	-0.277853	-0.260743	-0.246243	-0.445132	-0.295743	-0.32199	-0.299876	-0.51775
M-S-B	AT5G37260	RVE2	-1.55072	-1.53667	-1.32676	-1.35941	-1.26066	-1.34715	-1.3551	-1.40946	-1.26684	-0.92607	-0.978606	0.727092	0.207834	-0.64174	-0.580929	-0.872014	-0.806322	0.0102618	-0.248018	-1.6877	-1.44319	-1.45676	-1.24942	-1.18517	0.502286	0.634903	0.570558	0.701101	0.733792	0.74083	-1.43066	-1.39729	-1.35437	-1.31667	1.41288	1.45562	-0.996148	-1.22651	-1.11381	-1.21871	-1.36482	-1.24553	0.391475	0.340777	0.315921	0.345164	0.408113
M-S-B	AT4G15130	CCT2	-0.470632	-0.188056	-0.150004	-0.0938748	-0.375833	-0.116938	-0.135506	-0.107905	-0.0951116	-0.391488	-0.422738	-0.32602	-0.344165	-0.160948	-0.115493	-0.24445	-0.307089	-0.414581	-0.316289	0.190358	0.199048	0.158077	-0.90791	-0.788237	0.32536	0.344055	0.236337	0.116176	0.264873	0.290562	-0.73836	-0.406412	-0.15468	-0.0845981	0.0403195	0.0145141	0.309078	0.376988	0.105004	0.282047	0.376569	0.35779	-0.106367	-0.342687	-0.151054	0.175375	-0.0832253
M-S-B	AT5G49900	AT5G49900	-0.494943	-0.542854	-0.558314	-0.52084	-0.734294	-0.0712669	-0.403795	-0.470972	-0.233418	-0.575814	-0.522411	-0.571897	-0.432623	-0.183753	-0.287245	-0.443458	-0.0728118	-0.477764	-0.494023	-0.468631	-0.42117	-0.3603	-0.925902	-0.74991	0.76344	0.978788	1.06189	0.793185	0.70063	0.80091	-0.609009	-0.649978	0.122384	0.206318	0.592483	0.798569	0.170023	-0.0859888	0.0691735	0.0358066	0.0428999	0.314937	-0.152266	-0.328393	-0.338438	-0.0602362	-0.310394
M-S-B	AT5G58670	PLC1	-0.144502	-0.408955	-0.212755	-0.257857	-0.361011	-0.428371	-0.133539	-0.248649	-0.203976	0.390924	0.259275	-0.37743	0.216244	-0.156805	-0.284664	-0.0148425	0.224755	-0.471036	-0.121032	1.37228	1.39484	1.32295	1.15476	1.01411	0.260597	0.218354	0.25037	0.0728077	0.407403	0.224626	0.575504	0.338598	0.955099	1.10339	-0.368765	-0.335601	-0.498365	-0.146343	-0.562174	-0.485772	-0.121434	-0.217624	-0.077222	-0.191484	0.00448399	-0.430352	-0.0943585
M-S-B	AT1G02310	MAN1	-0.302985	-0.329934	-0.419943	-0.425643	-0.406963	-0.463472	-0.484481	-0.406058	-0.480409	-0.298488	-0.140566	0.0391452	-0.215885	-0.265387	-0.383016	-0.344938	-0.278319	-0.282192	-0.0989924	-0.31648	-0.304064	-0.261613	0.592761	-0.073276	-0.502636	-0.387116	-0.494636	-0.431205	-0.522907	-0.394489	-0.363516	-0.360999	-0.326442	-0.184685	-0.400694	-0.350979	-0.109444	-0.328125	0.446522	-0.106084	-0.126844	0.00270903	-0.582283	-0.577167	-0.574277	-0.549362	-0.625893
M-S-B	AT3G05660	AtRLP33	-0.301095	-0.118181	-0.722441	-0.375654	-0.28095	-0.510548	-0.465183	-0.585903	-0.399079	-0.432816	-0.453829	-0.0209847	-0.668638	-0.441605	-0.477228	-0.647704	-0.523354	-0.56589	-0.496419	0.10613	0.305703	0.292515	-0.0533549	-0.605993	1.04787	1.04945	0.612742	0.8268	0.745518	0.620859	-0.447986	-0.375002	-0.21049	-0.271872	-0.52488	-0.532315	-0.345442	-0.0741051	0.0145507	-0.0703221	-0.24068	-0.2853	-0.747662	-0.70437	-0.815566	-0.682685	-0.456308
M-S-B	AT5G50720	HVA22E	-0.155982	0.208228	0.0449964	0.250275	-0.220532	0.31072	0.15176	0.116043	0.0412622	-0.648748	-0.567137	-0.843354	-0.578047	-0.790204	-0.785715	-0.788503	-0.698621	-0.870202	-0.564592	-0.141687	0.309913	0.0488149	0.671902	0.767867	0.0798288	0.0155124	0.0265874	-0.190914	0.262809	0.040674	-0.587215	-0.728107	-0.654858	-0.493585	-0.834588	-0.904675	-0.105502	-0.552022	-0.295009	-0.202783	-0.22218	-0.210268	-0.283064	-0.351817	-0.230537	-0.306497	-0.232833
M-S-B	AT1G62570	FMO GS-OX4	-0.71037	-0.718683	-0.538024	-0.742155	-0.755396	-0.738629	-0.741452	-0.618019	-0.538729	-0.944862	-1.03821	-1.21301	-0.897171	-0.557591	-0.615744	-0.686033	-0.928753	-0.928891	-0.733755	-0.535693	-0.507754	-0.543217	-0.677196	-0.983086	-0.0623778	-0.297812	-0.241957	-0.384019	-0.222643	-0.0609502	-1.17456	-1.24069	-1.32299	-1.41876	-0.197672	-0.254051	-0.188549	0.0524119	-0.123059	-0.367472	-0.11894	-0.373095	-0.0282864	-0.278986	-0.252161	-0.228687	-0.130484
M-S-B	AT3G50970	LTI30	-1.09709	-1.30307	-0.918281	-1.01758	-1.08335	-1.09746	-1.30683	-1.21801	-1.19614	-1.35647	-1.30578	-1.16588	-1.18149	-1.28683	-1.49439	-1.4246	-1.25846	-1.382	-1.16577	-0.515396	-0.49453	-0.671351	-0.0445846	-0.351892	0.388159	0.276808	0.145491	0.0781141	0.177607	0.222151	-1.21884	-1.26015	-1.06499	-1.11837	-1.26127	-1.28392	0.221675	0.196991	0.288476	0.0870033	0.137216	-0.181684	-0.57566	-0.843897	-0.897758	-0.797281	-0.377579
M-S-B	AT5G40390	SIP1	0.148626	0.183333	0.388516	0.342017	0.447336	0.408462	0.136723	0.293208	0.43233	-0.553071	-0.573424	-0.453429	-0.670451	-0.753277	-0.795472	-1.24466	-1.0127	-0.945761	-0.910983	-0.0387262	0.243206	0.131432	0.166873	0.0918073	-0.412827	-0.504564	-0.545704	-0.629905	-0.626668	-0.491951	-1.52062	-1.50059	-1.47775	-1.5568	-0.962683	-1.39356	-0.451389	-0.627817	-0.406519	-0.350486	-0.311583	-0.474147	-0.341251	-0.43228	-0.341929	-0.237217	-0.151012
M-S-B	AT5G55180	AT5G55180	-0.496263	-0.526887	-0.693791	-0.752917	-0.53601	-0.600856	-0.436734	-0.594415	-0.527316	-0.444827	-0.391909	-0.0771731	-0.361179	-1.00904	-1.21839	-0.735781	-0.849748	-0.498903	-0.67044	-1.13508	-1.52576	-1.83133	-0.498211	-0.499035	0.0896789	0.129638	0.0649389	0.198015	0.0599681	0.119282	-1.66025	-1.73344	-0.264832	-0.398791	-0.395639	-0.470704	0.0476539	-0.486815	-0.101575	0.00834866	-0.252541	-0.147363	0.166705	0.170594	0.0367355	0.291181	0.366503
M-S-B	AT4G24960	HVA22D	-0.0393309	0.151808	0.218685	-0.0818479	0.242555	0.292771	0.0990003	0.0994625	0.300172	-0.438491	-0.462327	-0.700698	-0.818187	-0.788521	-0.802318	-0.855547	-0.981993	-0.865047	-0.786276	-0.000802819	-0.219355	-0.0716312	0.231689	0.441447	0.203568	0.219792	0.236383	0.160826	0.110043	0.175171	-1.40915	-1.51296	-0.897485	-1.02968	-0.259242	-0.647056	-0.656631	-0.896991	-0.490351	-0.497543	-0.777069	-0.606245	-0.0419145	-0.213076	-0.173411	-0.115846	0.0898913
M-S-B	AT4G27560 /// AT4G27570	AT4G27560 /// AT4G27570	-0.216712	-0.151075	-0.116841	-0.338305	-0.345196	-0.190133	-0.347721	-0.185245	-0.143384	-0.827716	-0.746745	-1.21772	-0.523239	-0.580239	-0.507519	-0.776778	-0.808147	-0.760329	-0.61266	-0.530441	-0.67073	-0.875805	0.0657831	-0.0705987	0.35167	0.0811791	0.0429291	0.12075	-0.0659371	0.127665	-1.06785	-0.809684	-0.229029	-0.689828	0.621453	0.473805	-0.930363	-1.07404	-0.163719	-0.5728	-0.651485	-0.722548	0.486315	0.39452	0.399968	0.123449	0.406388
M-S-B	AT1G77120	ADH1	-0.597632	-0.67737	-0.643606	-0.631453	-0.589051	-0.782535	-0.719724	-0.714457	-0.661711	-0.945368	-1.07554	-0.866115	-0.878724	-0.735112	-0.864749	-0.938317	-0.915884	-1.01686	-0.927141	-1.22165	-0.827226	-0.791923	0.151501	-0.0244969	-0.215114	-0.183437	-0.242955	-0.240904	-0.256297	-0.298521	-1.11591	-1.00925	-0.949706	-1.07802	-0.775413	-0.855522	0.0633418	0.0679191	-0.061094	-0.0447668	-0.289431	-0.22547	-0.538743	-0.533806	-0.546261	-0.531814	-0.417492
M-S-B	AT4G33070	AT4G33070	-0.625914	-0.501046	-0.601861	-0.603808	-0.598446	-0.699733	-0.68728	-0.616627	-0.630574	-0.573555	-0.495939	-0.471155	-0.554346	-0.567998	-0.602311	-0.507332	-0.575683	-0.613054	-0.600388	-0.529074	-0.531948	-0.598771	-0.580101	-0.594458	-0.663677	-0.547764	-0.681916	-0.474562	-0.665084	-0.684333	-0.519057	-0.626564	-0.634357	-0.633582	-0.613884	-0.615056	-0.414943	-0.382706	-0.290627	-0.553847	-0.259683	-0.541193	-0.68047	-0.715621	-0.646165	-0.680684	-0.63958
M-S-B	AT2G16890	AT2G16890	-0.355529	-0.255918	-0.338894	-0.318854	-0.389323	-0.352765	-0.356013	-0.311889	-0.345849	-0.727638	-0.947573	-0.436361	-0.709626	-0.495442	-0.557478	-0.519105	-0.532711	-0.500028	-0.61934	-0.735433	-0.733687	-0.796981	-0.715005	-0.633105	-0.501038	-0.579739	-0.426453	-0.445853	-0.440833	-0.290202	-0.954698	-0.723912	-0.741352	-0.706012	-0.573281	-0.439766	-0.755583	-0.814919	-0.441091	-0.565745	-0.457248	-0.519986	-0.276749	-0.260586	-0.153187	-0.371813	-0.101938
M-S-B	AT1G27200	AT1G27200	-0.414994	-0.371386	-0.398236	-0.391036	-0.71599	-0.262535	-0.537933	-0.32316	-0.338854	-0.726238	-0.638499	0.249106	-0.183341	-0.577242	-0.607297	-0.696055	-0.597371	-0.694606	-0.436547	-0.25005	-0.249914	-0.40747	0.526073	-0.150403	-0.37729	-0.414061	-0.542028	-0.674724	-0.789284	-0.439623	-1.06411	-1.00997	-0.846695	-0.857712	-0.720783	-0.716675	-1.48992	-0.929306	-0.894255	-0.984807	-0.874687	-0.74666	-0.610155	-0.522928	-0.564975	-0.679779	-0.725376
M-S-B	AT5G20830	SUS1	-0.0513848	-0.370552	-0.409028	-0.364187	-0.382977	-0.320704	-0.382889	-0.376131	-0.296462	-0.406371	-0.437978	-0.449937	-0.262645	-0.340198	-0.158455	-0.537275	-0.480699	-0.516303	-0.31455	-0.111249	-0.0279345	-0.130923	0.295318	-0.184926	-0.186887	-0.292288	-0.0358868	-0.25026	-0.221913	-0.204267	-0.993938	-1.22141	-0.929473	-0.669737	0.103288	0.0563854	-0.853914	-0.647659	-0.720671	-0.769868	-0.697654	-0.490937	-0.5057	-0.444822	-0.561679	-0.457752	-0.546285
M-S-B	AT3G16800	AT3G16800	-0.277989	-0.155057	-0.0247888	-0.0170478	-0.115485	-0.33026	-0.000749469	0.0150816	0.208812	0.0328836	-0.0755804	-0.357492	0.000102355	-0.0572042	-0.148188	-0.253871	-0.0475896	-0.0952469	-0.0538894	0.703727	0.816435	0.664788	0.276201	-0.0149266	-0.308351	-0.380181	-0.543793	-0.606835	-0.425115	-0.50425	0.0254327	0.13306	-0.865629	-0.854383	-1.56422	-1.42951	-0.716431	-1.01358	-1.1101	-0.804694	-0.60544	-0.602539	-0.306233	-0.558406	-0.358222	-0.586425	-0.444587
M-S-B	AT1G09350	AtGolS3	-0.453673	-0.470858	-0.422709	-0.383752	-0.370343	-0.351587	-0.579557	-0.440987	-0.404637	-0.571554	-0.456757	-0.308113	-0.579717	-0.532864	-0.549931	-0.410566	-0.627888	-0.550936	-0.521965	0.270112	0.454844	0.281152	0.00298368	0.145332	-0.0837208	-0.226142	-0.277752	-0.363693	-0.191507	-0.322311	-0.574921	-0.591873	-0.636715	-0.494328	-0.625485	-0.656209	-0.667568	-0.743328	-0.644118	-0.820334	-0.735003	-0.674697	-0.806128	-0.819085	-0.88001	-0.476761	-0.544155
M-S-B	AT3G55580	AT3G55580	-0.622455	-0.445422	-0.47357	-0.386742	-0.419503	-0.576689	-0.457515	-0.587205	-0.504935	-0.222594	-0.583648	-0.231831	-0.607251	-0.527555	-0.527647	-0.690214	-0.58371	-0.496561	-0.578242	-0.509726	-0.349943	-0.498666	-0.59245	-0.600738	-0.676435	-0.633581	-0.781879	-0.521096	-0.716615	-0.651328	-0.583421	-0.554596	-0.522086	-0.773044	-0.712264	-0.590419	-0.694041	-0.497903	-0.451026	-0.507613	-0.516045	-0.38828	-0.740423	-0.738506	-0.81049	-0.777896	-0.653808
M-S-B	AT3G55760	AT3G55760	-0.141368	-0.162643	-0.159861	-0.242561	-0.423833	-0.101083	-0.236407	-0.0924275	-0.0638921	-1.19328	-1.03742	-0.95555	-1.18226	-0.898233	-1.02361	-0.977448	-0.874268	-1.1551	-1.16352	0.21013	0.189988	0.103203	-1.12739	-0.906441	1.7935	1.54637	1.50432	1.37592	1.5309	1.43267	-0.280597	0.0332161	0.491891	0.317369	-0.638336	-0.547877	0.0340899	0.405741	0.0280354	0.0352757	0.068968	0.0558684	-0.0549087	-0.0571404	0.0163571	-0.0369059	-0.00685388
M-S-B	AT5G15960 /// AT5G15970	KIN1	-0.518726	-0.455825	-0.246257	-0.442369	-0.321077	-0.554916	-0.718658	-0.269924	-0.298321	-1.94186	-2.18302	-1.56329	-1.81793	-1.38252	-1.34956	-2.04513	-2.03684	-2.00828	-1.83692	-0.105273	0.15885	-0.024877	0.0369508	0.0364893	1.23134	1.20615	1.20467	1.13746	1.21033	1.18585	-0.544314	-0.501599	0.273758	0.00708161	-0.294386	-0.779368	-0.236732	-0.33883	-0.877804	-0.82729	-0.624578	-0.623153	0.0164497	0.0769974	0.0852449	0.112565	0.170413
M-S-B	AT2G42530	COR15B	-0.629538	-0.463632	-0.439798	-0.708244	-0.538982	-0.732222	-0.450649	-0.394593	-0.396386	-1.44708	-1.55003	-1.48545	-1.23899	-1.46769	-1.54545	-1.72621	-1.54185	-1.56208	-1.47014	0.122443	0.329975	0.118422	-0.711575	-0.702719	1.60841	1.68555	1.60154	1.50655	1.4763	1.53059	-0.652275	-0.78833	0.583529	0.324942	-0.364661	-0.497026	0.774431	0.550115	-0.0998735	0.135587	0.218605	0.25073	0.352691	0.474689	0.440391	0.631289	0.609748
M-S-B	AT2G42540	COR15A	0.17337	0.421304	0.429318	0.285808	0.373723	0.244345	0.216243	0.406678	0.432526	-1.13987	-1.21112	-1.07469	-0.859171	-0.72681	-0.603689	-1.04794	-0.95776	-1.15091	-1.06316	0.904081	0.926263	0.835441	0.0378911	0.0140621	1.42634	1.35347	1.28931	1.29402	1.30835	1.31661	-1.38696	-1.33624	-0.549457	-0.819845	-0.660138	-0.874559	-0.160568	-0.529827	-1.04126	-0.906703	-0.86492	-0.886862	0.349638	0.394315	0.382746	0.557756	0.643749
M-S-B	AT1G08890 /// AT1G08900	AT1G08890 /// AT1G08900	-0.476392	-0.558381	-0.698186	-0.706723	-0.580104	-0.836003	-0.390419	-0.773354	-0.523433	0.265033	0.153921	-0.545825	-0.0795231	-0.294184	-0.340061	-0.275077	-0.0374654	-0.310305	-0.30879	0.205628	0.573113	-0.00760751	-0.109209	0.139867	-0.288282	-0.205761	0.0278953	-0.212051	-0.131199	-0.154097	0.460428	-0.0506975	1.38537	1.24675	0.21418	0.104885	0.498316	0.689463	-0.103461	0.228138	0.274835	0.450038	-0.507868	-0.750304	-0.427279	-0.417433	-0.396313
M-S-B	AT1G10090	AT1G10090	-0.89784	-0.74635	-0.994022	-0.985849	-1.10706	-0.931758	-1.01277	-1.1615	-1.09652	-0.59238	-0.59396	-0.773788	-0.400078	-0.145466	-0.407849	-0.462062	-0.40436	-0.705851	-0.273101	0.513547	0.69306	0.698108	-0.0693752	-0.0197752	-0.116544	-0.139023	-0.065881	-0.181094	-0.148266	0.132254	0.151981	0.117303	0.515929	0.473063	0.434014	0.205704	-0.310263	-0.576064	-0.597781	-0.476773	-0.24195	-0.292736	-0.62613	-0.55783	-0.559098	-0.59837	-0.561971
M-S-B	AT1G10090	AT1G10090	-0.89784	-0.74635	-0.994022	-0.985849	-1.10706	-0.931758	-1.01277	-1.1615	-1.09652	-0.59238	-0.59396	-0.773788	-0.400078	-0.145466	-0.407849	-0.462062	-0.40436	-0.705851	-0.273101	0.513547	0.69306	0.698108	-0.0693752	-0.0197752	-0.116544	-0.139023	-0.065881	-0.181094	-0.148266	0.132254	0.151981	0.117303	0.515929	0.473063	0.434014	0.205704	-0.310263	-0.576064	-0.597781	-0.476773	-0.24195	-0.292736	-0.62613	-0.55783	-0.559098	-0.59837	-0.561971
M-S-B	AT5G61810	AT5G61810	-0.810397	-0.799781	-0.564508	-0.770096	-0.943136	-0.715857	-0.688326	-0.775182	-0.601728	-1.18341	-0.898729	-1.42068	-0.855668	-0.840626	-1.06338	-0.760421	-0.819296	-1.21632	-1.05653	0.282278	0.303988	0.276266	-0.655068	-0.650151	0.22307	0.431514	0.131453	0.213582	0.410202	0.349499	0.020675	-0.104294	0.177357	0.206172	-0.225176	-0.148552	-0.381334	-0.350771	-0.54746	-0.277042	-0.0600582	-0.349841	0.132911	-0.0918999	0.0949329	-0.462307	0.213649
M-S-B	AT1G60190	AT1G60190	0.161505	0.110695	0.335041	0.0599304	0.0434736	0.150921	-0.181108	-0.067878	0.21642	-0.514042	-0.45787	-0.487248	-0.419751	-0.476101	-0.576776	-0.578584	-0.492081	-0.688584	-0.499812	-0.410984	-0.399634	-0.51456	0.866013	0.958989	-0.384483	-0.525968	-0.695092	-0.668195	-0.626997	-0.675935	-0.579641	-0.746523	-0.840886	-0.846223	-0.590865	-0.750105	-0.91263	-1.07425	-1.02186	-1.08171	-0.963065	-0.969323	-0.518741	-0.459225	-0.366165	-0.665271	-0.47141
M-S-B	AT3G24520	HSFC1	-0.116095	0.135812	0.200245	0.121602	-0.257546	0.0358031	0.00296724	0.0319194	0.356907	-0.469522	-0.716807	0.113507	0.606546	-0.529183	-0.482046	-0.802282	-0.762179	-0.322799	-0.258	-0.825796	-0.839512	-0.757044	0.465231	0.658509	-0.100667	-0.0458866	-0.0659343	-0.0649438	0.0201207	-0.0609608	-1.02993	-0.837154	-1.16715	-1.23878	-0.60338	-0.665468	-1.11331	-1.11414	-1.08088	-0.950912	-1.16458	-1.20932	-0.651355	-0.947008	-0.865821	-1.1516	-0.847482
M-S-B	AT1G73480	AT1G73480	0.127169	0.0107736	0.165578	0.0621874	0.0366584	-0.0348888	-0.0458211	0.111379	0.104267	0.414726	-0.179253	-0.510651	-0.356113	0.0860643	-0.0795265	-0.645778	-0.522239	-0.695925	-0.501949	0.638115	0.762238	0.636709	0.625881	0.507256	-1.06587	-1.36	-1.40115	-1.45035	-1.47049	-1.3818	-0.607122	-0.628432	-1.74085	-1.8251	-1.65582	-1.65677	-0.0996761	-0.322008	-0.519542	-0.419893	-0.452031	-0.333992	-0.488204	-0.57498	-0.465831	-0.535813	-0.56981
M-S-B	AT1G78070	AT1G78070	-0.244072	-0.0857239	-0.100294	-0.0773065	-0.257106	0.0534086	-0.243167	-0.0249346	0.0274108	0.0257227	-0.590915	-0.393789	-0.225078	0.463851	0.397992	-0.215387	-0.00862523	-0.105546	-0.0752917	0.452608	0.644081	0.738658	-0.0499736	0.343287	-0.383429	-0.432876	-0.416537	-0.446032	-0.463921	-0.471275	-0.489773	-0.449219	-0.746082	-0.846551	-0.5175	-0.370199	-1.56396	-1.54002	-1.66772	-1.55757	-1.28308	-1.27692	-0.763369	-0.910293	-0.823843	-0.967043	-0.796454
M-S-B	AT4G12000	AT4G12000	0.0842584	0.382815	0.340118	0.212072	0.142922	0.176056	0.0796908	0.0205509	0.343969	-0.193046	-0.335159	0.0173152	0.0514264	0.457792	0.494176	-0.0387362	-0.0325743	0.234957	0.198594	-0.0716769	-0.0792766	-0.0342227	-0.384533	0.0307467	-0.534426	-0.515264	-0.446903	-0.449896	-0.499515	-0.410341	-1.0666	-0.813424	-1.33432	-1.3568	-0.198855	0.0646382	-1.71161	-1.85186	-1.56076	-1.55373	-1.58273	-1.70116	-0.384178	-0.508232	-0.266859	-0.48439	-0.232136
M-S-B	AT3G60520	AT3G60520	-0.294764	-0.0323321	-0.0826844	-0.222063	-0.613933	-0.224894	-0.286758	-0.415337	-0.0559912	-0.839809	-1.32025	-1.54775	-1.12142	-0.778155	-0.709156	-0.856479	-0.849415	-1.40058	-1.18664	-0.64262	-0.51355	-0.139687	0.22593	0.82607	-0.688044	-1.19671	-1.07628	-1.07166	-0.823894	-0.958658	-0.474265	-0.439217	-1.50885	-1.57878	-1.35182	-0.943459	0.18611	-0.148894	0.781275	0.595819	0.128075	0.00704835	-0.661012	-0.91841	-0.561828	-0.780856	-0.84616
M-S-B	AT1G11960	AT1G11960	-0.889065	-0.647479	-0.902059	-1.00544	-0.889083	-0.899261	-0.725312	-0.971166	-0.784276	-0.819485	-0.567591	-0.743413	-0.965666	-0.702649	-0.827002	-0.540464	-0.666754	-0.73852	-0.829064	-0.359332	-0.30566	-0.394895	-0.610683	-0.748148	-0.409456	-0.369089	-0.443837	-0.426555	-0.236315	-0.259244	-0.355806	-0.369128	-0.511416	-0.451192	-0.415229	-0.251402	-0.53459	-0.554045	-0.451782	-0.542424	-0.593435	-0.726279	-0.0831177	-0.175964	-0.346716	-0.477577	-0.397774
M-S-B	AT5G17850	AT5G17850	-0.915671	-0.87245	-0.93288	-0.883581	-1.24995	-1.12191	-1.27193	-0.84039	-1.01151	-0.903082	-0.813647	-0.751341	-0.885242	-1.01722	-0.937733	-0.698024	-0.961877	-1.02139	-0.7203	-0.85367	-1.15446	-1.02437	-0.441977	-0.462244	-0.701521	-0.422748	-0.339944	-0.228139	-0.440524	-0.251999	-0.338175	-0.351932	-0.420347	-0.543676	-0.313635	-0.412028	-0.252094	0.0257088	-0.262886	-0.289224	-0.329253	-0.117336	-0.429354	-0.496388	-0.318738	-0.813992	-0.51564
M-S-B	AT1G75860	AT1G75860	-0.647919	-0.775412	-0.815042	-0.796193	-0.77673	-0.79091	-0.592818	-0.736378	-0.650714	-1.01614	-1.08286	-0.753392	-0.541371	-1.0724	-0.904386	-0.735729	-0.805006	-0.671674	-0.507693	-0.570961	-0.638711	-0.66028	-0.953988	-0.776254	-0.292049	-0.524964	-0.376809	-0.498965	-0.410572	-0.421216	0.0652981	0.0742839	-0.462129	-0.210858	-0.72303	-0.426038	-0.307607	-0.390111	-0.27137	-0.348323	-0.415899	-0.404982	-0.369232	-0.281929	-0.33707	-0.557903	-0.539359
M-S-B	AT4G18280	AT4G18280	-0.503368	-0.306007	-0.520082	-0.509425	-0.441655	-0.337911	-0.504844	-0.385103	-0.371646	-0.976027	-1.0083	-0.420338	-0.515558	-0.778719	-0.800896	-1.22552	-1.15514	-1.02023	-1.05085	-0.295249	-0.307947	-0.252182	-0.536917	-0.447185	-0.388746	-0.443103	-0.577153	-0.483576	-0.461602	-0.642262	-0.306923	-0.411811	-0.685477	-0.739346	-0.556072	-0.939003	0.0813386	0.16669	-0.0182098	-0.0763136	-0.107239	-0.226706	-0.647871	-0.632653	-0.687824	-0.717385	-0.708933
M-S-B	AT4G36010	AT4G36010	-1.04645	-0.876145	-1.10726	-1.08365	-0.996191	-1.07434	-0.859772	-1.01389	-0.945421	-0.917145	-0.928433	-0.788456	-0.902082	-0.990527	-0.935726	-0.963342	-1.01818	-0.936986	-1.02606	-0.533515	-0.584072	-0.647215	-0.267416	-0.388162	-0.0644825	-0.218557	-0.222648	-0.191143	-0.129037	-0.115565	-0.512472	-0.576264	-0.521366	-0.569638	-0.674014	-0.682532	-0.556212	-0.268625	-0.637741	-0.685822	-0.537946	-0.490932	-0.290792	-0.365939	-0.48104	-0.423095	-0.402337
M-S-B	AT1G76180	ERD14	0.184892	0.280847	0.374984	0.333846	0.140756	0.389685	0.00412023	0.391185	0.35839	-0.645115	-0.844286	-0.696385	-0.678217	-1.75288	-1.49604	-1.97069	-1.92784	-1.81043	-2.01419	-0.190414	-0.00444891	-0.206619	0.968422	0.739855	0.628059	0.553891	0.397902	0.260809	0.492644	0.461457	-1.26902	-1.81683	0.0335789	-0.0520966	-0.253346	-1.38105	0.428843	0.421172	0.13963	0.176909	0.251446	0.222189	-0.409992	-0.552011	-0.531519	-0.602436	-0.452875
M-S-B	AT1G20450	ERD10	-0.244575	-0.261959	-0.197119	-0.312008	-0.301831	-0.165702	-0.518528	-0.392439	-0.156576	-1.11494	-1.164	-0.505544	-0.553573	-1.48137	-1.29676	-1.51484	-1.49948	-1.45303	-1.34212	-0.113123	-0.174117	-0.204583	0.253305	0.274771	0.63057	0.478041	0.463912	0.43769	0.481303	0.479647	-1.04238	-1.0113	-0.487739	-0.473802	-0.706378	-1.13351	-0.405331	-0.264084	-0.471947	-0.45972	-0.485728	-0.52428	-0.47028	-0.413927	-0.530801	-0.516893	-0.461251
M-S-B	AT5G52310	LTI78	-0.123339	-0.100885	-0.0456836	-0.191669	-0.219625	-0.0483649	-0.29935	-0.0696851	-0.0729165	-1.05274	-1.19718	-1.07522	-1.0261	-1.16232	-1.10427	-1.18538	-1.15124	-1.1762	-1.21284	0.0272905	0.0912623	-0.0545467	-0.408674	-0.364077	1.1798	1.09655	1.02772	1.03157	1.05695	1.05038	-0.934459	-0.839131	0.0699263	-0.0298523	-0.66594	-0.77948	-0.14754	-0.290927	-0.682741	-0.725092	-0.516497	-0.453255	-0.285306	-0.263816	-0.182166	0.0454354	0.0846372
M-S-B	AT1G20440	COR47	-1.09843	-1.10722	-0.86984	-0.897631	-1.07731	-0.978214	-1.23909	-1.03019	-1.03859	-1.26153	-1.32434	-0.548201	-0.884012	-1.20131	-1.2395	-1.49283	-1.51746	-1.41692	-1.59519	-0.759217	-0.881808	-0.769943	-0.0820859	-0.216282	0.382032	0.2099	0.26045	0.128428	0.377458	0.303576	-0.504576	-0.716105	0.0702099	0.039285	-0.32567	-0.586036	0.116795	0.275918	-0.376082	-0.358523	-0.172381	-0.13694	-0.919522	-0.980323	-1.02266	-0.963279	-0.797321
M-S-B	AT2G17840	ERD7	-1.27912	-1.00245	-1.34053	-1.31099	-1.46143	-1.26829	-1.34451	-1.21967	-1.10765	-1.34285	-1.45103	-0.954449	-1.3833	-1.34599	-1.34372	-1.32153	-1.40625	-1.66877	-1.46243	-0.770859	-0.596987	-0.680088	-0.271364	-0.407831	0.326296	0.333535	0.230865	0.204462	0.207052	0.313994	-0.025673	-0.0535051	0.0913044	0.123948	-0.253953	-0.329155	-0.281425	-0.162153	-0.421063	-0.26949	-0.190062	-0.316618	-0.458972	-0.399592	-0.469471	-0.497068	-0.44465
M-S-B	AT2G23120	AT2G23120	-0.600283	-0.462984	-0.480287	-0.638519	-0.575221	-0.632262	-0.693533	-0.535862	-0.574906	-0.958623	-1.09116	-0.606946	-0.434336	-0.836823	-0.856693	-0.881508	-0.923537	-1.27554	-0.969752	-0.311658	-0.342017	-0.597922	-0.00788374	-0.0303788	0.164501	-0.0657204	-0.133716	-0.290637	-0.166682	-0.139745	-0.451384	-0.604753	-0.961482	-0.948409	-1.40742	-1.41782	-0.456132	-0.737686	-0.705668	-0.655638	-0.61249	-0.891097	-0.100047	-0.207352	-0.0946297	-0.0310919	-0.1688
M-S-B	AT1G01470	LEA14	-0.532483	-0.428213	-0.562039	-0.602159	-0.499133	-0.509483	-0.618162	-0.515671	-0.569901	-1.12988	-1.40421	-1.49881	-1.25955	-0.559926	-0.78995	-1.00595	-1.13458	-1.29469	-1.16143	-0.131237	-0.0220203	-0.203326	0.408715	0.197592	0.524253	0.386715	0.432156	0.204804	0.447023	0.482553	-0.320762	-0.218402	-0.427992	-0.517894	-0.503779	-0.407478	-0.338302	-0.23548	-0.145366	-0.109236	-0.185688	-0.185727	-0.562566	-0.769964	-0.520558	-0.662301	-0.251907
M-S-B	AT1G51090	AT1G51090	-0.727259	-0.70663	-0.690656	-0.811379	-0.571301	-0.740839	-0.777033	-0.715787	-0.704777	-0.922689	-0.848116	-0.74757	-0.783179	-0.847916	-0.819743	-0.901085	-0.860092	-0.909168	-0.873507	-0.00440579	0.153995	-0.116859	-0.825956	-0.719903	0.727349	0.56665	0.623767	0.515211	0.541597	0.527473	-0.831512	-0.742138	-0.227714	-0.349738	-0.32789	-0.400471	-0.593245	-0.749409	-0.679416	-0.730793	-0.490473	-0.554159	-0.292982	-0.276329	-0.245724	-0.0693941	0.102612
M-S-B	AT1G16850	AT1G16850	-0.444844	-0.490711	-0.42677	-0.332401	-0.278986	-0.49644	-0.482305	-0.401136	-0.383965	-0.89646	-1.09206	-0.808113	-0.738794	-0.891765	-1.00524	-0.966328	-0.813969	-0.915384	-0.968242	-0.631213	-0.699818	-0.690426	-0.130782	-0.377954	0.747767	0.804823	0.718716	0.667522	0.587734	0.600136	-0.627999	-0.622895	-0.639914	-0.600147	-0.790465	-0.998347	-0.622207	-0.646634	-0.710319	-0.698382	-0.811612	-0.778392	-0.607595	-0.610468	-0.569859	-0.405376	-0.248919
M-S-B	AT5G42570	AT5G42570	-0.535955	-0.213354	-0.412606	-0.45479	-0.501173	-0.6112	-0.649068	-0.579596	-0.395726	-0.935404	-0.970139	-0.727884	-1.20831	-0.886916	-0.586978	-0.932357	-0.834943	-1.04521	-1.0677	-0.99144	-0.654642	-0.636024	-0.0719242	-0.42074	0.15753	0.157951	0.0480896	-0.0087525	0.118126	0.0589086	-1.11134	-1.08464	-0.916007	-1.1207	-0.774433	-0.54724	-1.05653	-0.949579	-0.797194	-0.791221	-0.863566	-0.98119	-0.383861	-0.444368	-0.344509	-0.207192	-0.0944557
M-S-B	AT1G02270	AT1G02270	-0.49945	-0.232441	-0.364596	-0.259048	-1.00494	-0.19852	-0.463051	-0.279208	-0.470603	-1.11093	-1.15138	-0.988077	-1.22033	-1.01487	-1.2479	-1.33821	-1.28579	-1.50537	-1.40107	-0.00308892	0.145678	-0.0684402	-0.721771	-0.702853	0.0751277	-0.0999243	-0.06464	-0.128998	0.106413	-0.00575198	-0.552199	-0.425889	-0.320545	-0.396684	-0.872457	-1.05571	-0.173903	0.0287603	-0.171504	-0.303984	0.0503192	-0.0373983	-0.237253	-0.306764	-0.20083	-0.00420496	-0.253837
M-S-B	AT5G07920	DGK1	-0.374937	-0.167427	-0.170598	0.0539986	-0.272994	0.000890021	-0.19825	0.0375676	-0.104098	-1.1958	-1.28385	-0.456893	-0.906779	-0.740292	-0.9182	-1.09672	-1.19587	-1.32064	-1.19171	-0.906052	-1.01314	-0.946149	-0.283171	-0.538072	-0.188291	-0.152854	-0.338034	-0.195954	-0.251192	-0.239025	-0.751373	-0.78605	-0.913109	-0.834109	-0.985079	-0.617629	-0.39642	-0.402942	-0.443688	-0.414063	-0.616937	-0.575913	-0.388752	-0.538651	-0.383994	-0.792841	-0.41377
M-S-B	AT2G23340	DEAR3	-0.138379	-0.182953	-0.267964	-0.36205	0.0758739	0.0399369	-0.269139	0.0613499	0.0624797	-0.995242	-1.27579	-0.93445	-0.957047	-1.26358	-1.07581	-1.2591	-1.21257	-1.01131	-1.03559	-0.773428	-0.424841	-0.749114	-0.0337013	0.4011	0.206009	0.239025	0.369847	0.279407	-0.0215035	0.0787713	-0.0425934	-0.359193	-1.11755	-1.2828	-0.65221	-0.46998	-1.2296	-1.61192	-1.40688	-1.2808	-1.22437	-1.23846	-0.0475884	-0.191939	-0.0356193	-0.393394	0.0372524
M-S-B	AT1G21790	AT1G21790	-0.16902	0.0504974	-0.0165788	-0.0187244	-0.243783	-0.0992792	-0.0516948	-0.0630824	0.0571167	-0.629159	-0.846106	-1.19974	-0.835926	-0.509357	-0.537431	-0.516029	-0.644552	-0.726111	-0.720824	0.0750755	-0.0525052	-0.0963756	0.36466	0.30804	-0.414874	-0.407444	-0.180834	-0.510226	-0.349972	-0.216773	-0.485856	-0.662484	-0.605548	-0.560797	-0.852209	-0.884835	-0.2933	-0.367452	-0.656291	-0.736293	-0.432713	-0.423384	-0.575981	-0.61456	-0.594949	-0.42734	-0.474414
M-S-B	AT4G17550	AT4G17550	0.00465786	0.0369624	0.143485	-0.14058	0.0327286	0.136645	-0.176335	-0.0322292	0.0452229	-0.871686	-0.995892	-0.496858	-0.436475	-0.393288	-0.253901	-0.854279	-0.737062	-0.526646	-0.746221	-0.320046	-0.684658	-0.530256	-0.271654	-0.248412	-0.215524	-0.210252	-0.177584	-0.382276	-0.139363	-0.386993	-0.436737	-0.561199	-0.339543	-0.309931	-0.717071	-0.895273	-1.06843	-0.853304	-1.16283	-0.966318	-1.15812	-1.09556	-0.86092	-0.771399	-0.583544	-0.862788	-0.564151
M-S-B	AT1G10410	AT1G10410	-0.964596	-1.06963	-1.13163	-0.95488	-1.00288	-1.16514	-1.10939	-1.05206	-1.06538	-1.36208	-1.44529	-1.23657	-1.27244	-1.05346	-1.15439	-1.25655	-1.34552	-1.61032	-1.14564	-0.94121	-0.81445	-0.824395	-0.414125	-0.758349	-0.544357	-0.631311	-0.490138	-0.480795	-0.483233	-0.603695	-0.353924	-0.343402	-0.450986	-0.445739	-0.43017	-0.166916	0.14322	0.422279	0.286222	0.209954	-0.000809847	-0.0107724	-0.332002	-0.406381	-0.346781	-0.571896	-0.463234
M-S-B	AT3G04010	AT3G04010	-1.28291	-1.1915	-1.09209	-0.906845	-0.938946	-1.19847	-1.22453	-1.46792	-0.955889	-1.01219	-1.22893	-0.772124	-1.00322	-1.08002	-0.981372	-1.19727	-1.09389	-0.992551	-1.02037	-1.07127	-0.893082	-1.23376	-0.704445	-0.615918	-0.858433	-0.968141	-0.92486	-0.76766	-0.874489	-1.1885	0.116294	0.157405	-0.500666	-0.44429	-0.308865	-0.38593	-0.233479	0.245987	-0.00552673	-0.112545	-0.251915	-0.140331	-0.813835	-0.877562	-1.01955	-0.993675	-1.02151
M-S-B	AT1G32860	AT1G32860	-0.691435	-0.760737	-0.815474	-0.805865	-0.993394	-0.645694	-0.661184	-0.745537	-0.702208	-0.659565	-0.521214	-0.280348	-0.593783	-0.579233	-0.760684	-0.700238	-0.6608	-0.463812	-0.608632	-0.280348	-0.23997	-0.317615	-0.900755	-0.815672	-0.292516	-0.138695	-0.373481	-0.225528	-0.395419	-0.451185	-0.450223	-0.498077	-0.313989	-0.306868	-0.505256	-0.376295	-0.465718	-0.427734	-0.757684	-0.591275	-0.659738	-0.645872	-0.214518	-0.0824368	-0.144697	-0.111231	-0.266829
M-S-B	AT4G38580	ATFP6	-1.12789	-0.972373	-1.14533	-1.13607	-1.24186	-1.36125	-1.11916	-1.08974	-0.980181	-1.27344	-1.36386	-1.51404	-1.49265	-1.5991	-1.39409	-1.90696	-1.49778	-1.25993	-1.68249	-0.801148	-0.751813	-0.692488	-0.314273	-0.435443	0.495448	0.150324	0.31744	0.23863	0.280208	0.237775	-0.786643	-0.813126	-0.387417	-0.405759	-0.389473	-0.806399	0.847069	0.960748	0.569538	0.680426	0.337405	0.500968	-0.225173	-0.00196732	-0.178587	0.000440494	-0.0841854
M-S-B	AT1G47710	AT1G47710	-0.659463	-0.564124	-0.672377	-0.659548	-0.553092	-0.661402	-0.596067	-0.597681	-0.532878	-1.46053	-1.58316	-1.51859	-1.51941	-1.52845	-1.54323	-1.48948	-1.49308	-1.57167	-1.44628	-0.628254	-0.619039	-0.881364	-0.472156	-0.71506	0.513933	0.578409	0.486094	0.350457	0.480907	0.514584	-0.205597	-0.306591	-0.446339	-0.557884	-0.81274	-0.71301	-0.104667	-0.121863	-0.115452	-0.0305396	-0.0527748	0.0798916	0.113569	0.103904	0.0282879	0.0193712	0.0390593
M-S-B	AT1G68500	AT1G68500	-1.03135	-0.87156	-0.830441	-0.970421	-0.636629	-0.867134	-0.917344	-0.918917	-1.11113	-0.968926	-1.33093	-1.15345	-0.954673	-1.13317	-1.05516	-0.921989	-1.06251	-0.950123	-1.14064	-1.25056	-0.928586	-1.32742	-1.17029	-1.05344	0.0580216	0.0524585	-0.070894	0.032243	-0.0211965	-0.0282779	-0.735779	-0.252938	-0.289749	-0.311449	-0.349602	-0.51365	-0.00850749	0.0218413	-0.204731	-0.34879	-0.0716291	-0.0432395	-0.198886	-0.270836	-0.170366	-0.109945	-0.425119
M-S-B	AT3G53990	AT3G53990	-1.42286	-2.00356	-1.71616	-1.26247	-1.57538	-1.34968	-1.61264	-1.56075	-1.57977	-0.914603	-0.985914	-1.61649	-1.27003	-2.27275	-2.37128	-1.14518	-1.24291	-1.83829	-1.50329	-0.320715	-0.201062	-0.374426	0.275879	-0.118643	0.476647	0.465152	0.333329	0.227981	0.45472	0.447664	0.758057	0.64812	0.0217532	0.162073	-0.986312	-1.00449	0.525368	0.846032	0.273542	0.477945	0.438053	0.437529	-0.8291	-0.915226	-0.949837	-0.748788	-0.825592
M-S-B	AT1G76590	AT1G76590	-1.26292	-1.58029	-1.41697	-1.18811	-1.53302	-1.60756	-1.51153	-1.4818	-1.44716	-1.25221	-0.865325	-0.923139	-1.0607	-1.11894	-1.34027	-1.19519	-1.40694	-1.35781	-1.39986	-0.59991	-0.465547	-0.528403	0.714288	0.435357	0.238486	0.272712	0.270996	0.247891	0.523242	0.314849	0.171288	-0.00517962	-0.181917	-0.24929	-0.655781	-0.964245	0.650584	0.858153	0.0244538	-0.101383	0.0429456	0.239458	-0.687646	-0.692371	-0.922244	-0.820507	-0.829495
M-S-B	AT5G04250	AT5G04250	-1.09845	-0.974789	-1.27789	-1.01995	-0.996731	-1.24638	-0.849932	-1.11317	-0.918058	-0.80175	-0.929904	-0.683185	-0.95981	-1.13769	-1.08204	-1.05285	-0.936139	-0.970463	-1.02783	-1.23074	-0.994958	-1.10247	0.192446	-0.28329	0.0948793	-0.194754	-0.0061626	-0.114922	0.00928821	-0.107568	0.0740328	0.165652	0.0723906	-0.0595179	-0.352478	-0.432315	-0.164082	-0.202032	-0.364825	-0.565775	-0.397545	-0.551767	-0.425197	-0.355701	-0.515861	-0.623213	-0.630006
M-S-B	AT1G28050	AT1G28050	-1.40034	-1.1713	-1.25837	-1.55073	-0.991535	-1.35141	-1.2016	-1.66138	-1.6616	-1.09422	-1.40011	-1.28515	-1.32034	-1.32955	-1.20176	-1.25893	-1.00168	-1.52378	-1.20925	-0.989669	-1.16959	-1.03268	-0.808512	-0.98438	0.953531	0.919989	0.600611	0.68652	0.59266	0.52147	0.0154195	0.193671	0.648846	0.792855	0.0371169	0.0955625	0.666463	0.95649	0.539911	0.437437	0.903842	0.863092	-0.0458869	-0.191342	-0.113311	-0.0503869	-0.169355
M-S-B	AT3G59350	AT3G59350	-1.6212	-1.56768	-1.34081	-1.65707	-1.54416	-1.39516	-1.51645	-1.51514	-1.46366	-0.761643	-0.953991	-1.07887	-1.24205	-1.37491	-1.23908	-0.966234	-0.969188	-1.02061	-1.33506	-1.42534	-1.33158	-1.61771	-1.0166	-1.14764	0.0358139	0.00679102	-0.0508935	-0.0889366	0.019629	-0.0823342	0.347899	0.00377066	0.681665	0.959796	-0.420778	-0.490175	-0.0496639	0.171802	-0.62659	-0.403735	-0.0919443	8.03e-05	-0.68229	-0.630298	-0.706787	-0.53807	-0.785755
M-S-B	AT5G54960	PDC2	-1.17573	-1.58941	-1.35308	-1.54511	-1.6259	-1.45106	-1.59911	-1.48574	-1.57458	-1.88025	-1.89183	-1.53882	-2.09289	-1.8496	-1.83265	-2.01736	-1.90378	-1.7964	-1.90749	-0.884882	-0.77268	-0.95248	-0.821777	-1.07674	0.184042	0.149051	0.205544	0.136764	0.132912	0.0820082	0.240229	0.21111	0.483729	0.438414	0.34349	0.550506	0.801092	0.720883	0.772889	0.614194	0.774608	0.597739	-0.0297268	-0.132062	-0.121684	-0.20799	-0.146469
M-S-B	AT4G11600	ATGPX6	-1.05439	-0.952761	-0.873594	-1.01484	-1.42484	-1.1417	-1.15915	-1.20015	-1.09187	-1.82169	-1.91042	-1.87552	-1.79428	-1.88846	-1.68077	-2.09329	-2.07264	-2.07472	-1.84228	-0.860903	-0.644842	-0.715652	-0.594918	-0.696294	0.54367	0.707533	0.671612	0.72158	0.802778	0.713887	-0.430056	-0.282527	0.211141	0.0487273	0.0791373	-0.031372	0.632958	0.798007	0.742164	0.639585	0.815224	0.473586	-0.129955	-0.158213	-0.0989813	-0.0183086	0.152247
M-S-B	AT2G21620	RD2	-0.506085	-0.957997	-1.05075	-0.984074	-1.01941	-0.854027	-1.10814	-0.968942	-0.947498	-1.42871	-1.44977	-1.78419	-1.56731	-1.34788	-1.22534	-1.80528	-1.77494	-1.61567	-1.50438	-0.985692	-0.918827	-0.921902	0.592791	0.186466	0.174503	0.0890042	0.0315893	0.0890992	0.0605572	-0.00122513	-0.575674	-0.862019	-0.622307	-0.608439	-0.504131	-0.844132	-0.074682	0.28439	-0.102072	-0.104992	-0.223186	-0.223408	-0.601888	-0.638488	-0.816288	-0.590201	-0.477055
M-S-B	AT5G51570	AT5G51570	-0.92594	-1.01838	-0.989934	-0.816991	-1.17129	-0.944987	-1.21835	-1.14985	-1.19586	-1.7214	-1.71638	-1.37471	-1.81876	-1.86656	-1.75346	-1.88145	-1.85127	-1.80728	-1.80963	-1.33246	-1.28297	-1.4379	-0.126024	-0.449573	0.723778	0.486692	0.470062	0.388947	0.695645	0.569131	-0.763373	-0.583707	0.0380424	0.189084	0.108162	-0.259477	0.297496	0.461206	0.148049	0.284081	0.279147	0.362776	-0.111906	-0.0865485	-0.0504085	0.0222389	0.137525
M-S-B	AT3G27300	G6PD5	-0.558227	-0.250044	-0.394984	-0.471921	-0.66422	-0.488929	-0.447576	-0.424914	-0.403653	-1.07978	-1.32666	-1.63584	-1.34474	-1.82483	-1.56644	-2.03395	-2.14494	-1.7359	-1.91951	-0.0683968	-0.178809	-0.14729	-0.523132	-0.674717	1.10973	1.20758	1.24519	1.12731	1.29473	1.18715	-1.72099	-1.39438	0.614012	0.720448	0.448685	-0.459851	1.2388	1.29014	1.18554	1.02438	1.20266	0.739903	0.499123	0.285635	0.257677	0.657908	0.52907
M-S-B	AT3G46440	UXS5	-0.552355	-0.875019	-0.839779	-1.06992	-0.877761	-1.212	-0.853653	-0.734517	-0.702665	-1.85252	-1.59957	-1.53455	-1.86746	-1.84862	-1.72519	-1.5125	-1.88589	-1.94146	-1.74418	-1.20467	-1.16477	-1.41417	0.0816644	-0.405881	0.820702	0.763719	0.563757	0.788312	0.79663	0.899662	-0.427124	-0.438403	0.344817	0.22105	-0.224536	-0.482051	0.791173	1.01439	0.774972	0.742234	0.523115	0.330919	0.377509	0.345261	0.42639	0.314365	0.319949
M-S-B	AT4G02370	AT4G02370	-1.40594	-2.20346	-1.93682	-2.22759	-1.97165	-2.50195	-1.70579	-1.8711	-1.76775	-1.34613	-1.54968	-2.05368	-1.84431	-2.18213	-2.22285	-1.71122	-1.7726	-2.32495	-2.05789	-0.0390107	0.20243	0.00869613	0.781423	0.375267	0.77954	0.811075	0.752452	0.646817	0.796154	0.836366	0.819544	0.545361	0.989783	0.90414	0.0464984	0.136602	0.890071	1.29332	0.786135	0.704251	0.829671	0.968774	0.0243583	-0.278063	-0.0723411	-0.00323356	-0.0568905
M-S-B	AT4G19390	AT4G19390	-0.676913	-1.2475	-1.04779	-1.29179	-1.15219	-1.10152	-1.13425	-0.935716	-0.98109	-1.48389	-1.58747	-1.94826	-2.02357	-1.68905	-1.88142	-2.09189	-2.01811	-1.56533	-2.18129	-1.09678	-0.753779	-1.16067	0.374875	-0.0692501	1.16293	1.31387	0.949743	1.159	1.24347	1.21065	-0.558929	-0.175573	0.459865	0.324747	0.477397	0.274966	1.11983	1.14995	1.06563	0.864414	1.11097	0.921404	0.0444398	0.115559	0.148081	-0.309723	0.280255
M-S-B	AT1G18740	AT1G18740	-0.630381	-1.3784	-1.11887	-0.950006	-0.997134	-1.18367	-0.837666	-0.999244	-0.893547	-0.312539	-0.537751	0.382071	0.837477	-0.464231	-0.41275	-0.123385	-0.146594	-0.049907	-0.158024	0.0161822	0.0465544	0.123541	-0.0805129	-0.323791	-1.12532	-1.26547	-1.10467	-1.25606	-1.17135	-1.27752	-0.587824	-0.907832	-0.229607	-0.0632515	-0.578189	-0.942655	-0.783301	-0.907949	-0.435953	-0.366542	-0.0923468	-0.296355	-0.226792	-0.654909	-0.382893	-0.314984	-0.529858
M-S-B	AT1G74450	AT1G74450	-0.826766	-0.658453	-0.779832	-0.704949	-0.869732	-0.910575	-0.793078	-0.840811	-0.78797	-0.455353	-0.661265	0.189137	0.499881	-0.171767	-0.204181	0.236876	0.362191	-0.157745	0.048332	-0.00928697	-0.0681832	-0.322884	-0.49091	-0.743812	-0.928812	-0.994315	-0.98025	-0.908956	-1.12455	-1.00016	-0.368377	-0.33027	-0.239241	-0.148211	-0.254844	-0.242051	-0.674951	-0.899103	-0.735362	-0.75582	-0.665178	-0.430252	-0.124816	-0.215658	-0.0200887	-0.18269	-0.187254
M-S-B	AT4G32020	AT4G32020	-0.598821	-0.568825	-0.397241	-0.302983	-0.351538	-0.429864	-0.413958	-0.349331	-0.222265	0.0263862	-0.0234723	1.34197	1.38716	-0.0438293	0.0235173	-0.340214	-0.271641	0.372929	0.581667	0.103367	0.109324	0.0864427	0.306618	-0.0262578	-1.34003	-1.17984	-1.32536	-1.13843	-1.28343	-1.32426	-0.316394	-0.762354	-0.0521125	-0.0503881	-0.351834	-0.630525	-0.636808	-0.641817	-0.593693	-0.509879	-0.528343	-0.626968	-0.347546	-0.501796	-0.295874	-0.469395	-0.255448
M-S-B	AT4G34150	AT4G34150	-0.535749	-0.578571	-0.437106	-0.434392	-0.572196	-0.639049	-0.653181	-0.658545	-0.526241	0.586159	0.659334	1.10361	1.02028	0.166548	0.227268	0.298946	0.2568	0.44221	0.591187	0.0313292	0.272908	0.16118	0.891041	0.646748	-1.37534	-1.36229	-1.54791	-1.26717	-1.19485	-1.3744	-0.813489	-0.711026	-0.344979	-0.428866	-0.0131733	-0.311032	-1.13164	-0.808363	-0.919678	-0.751423	-0.682928	-0.648994	-1.00004	-0.768275	-0.870878	-0.795215	-0.391743
M-S-B	AT5G54470	AT5G54470	-0.476257	-0.269184	-0.238139	-0.319349	-0.00694675	-0.27736	-0.104639	-0.297051	-0.141558	-0.356385	-0.289633	0.332605	0.468263	0.278454	0.0914882	-0.568005	-0.623252	0.00334943	0.0203966	0.546046	0.830858	0.573567	-0.663619	-0.503495	-0.92171	-0.858429	-1.04563	-0.943064	-1.3565	-1.12079	-0.27736	-0.372681	-0.853862	-1.02821	-0.895389	-0.732501	-0.649956	-0.757138	-0.703743	-0.751884	-0.644615	-0.738519	-0.96907	-0.828145	-0.900016	-0.960247	-0.763798
M-S-B	AT4G25480	DREB1A	-0.7595	-0.677798	-0.718909	-0.712946	-0.64251	-0.793622	-0.703789	-0.809725	-0.682298	-0.744895	-0.695296	1.06298	1.16236	-0.675317	-0.701668	-0.716593	-0.673774	-0.714749	-0.571355	0.24745	0.476144	0.396607	-0.21249	-0.112791	0.508618	0.366971	0.382051	0.391034	0.227002	0.252751	-0.327104	-0.223908	0.0324793	-0.229549	-0.725616	-0.682321	-0.320719	-0.48103	-0.578119	-0.46341	-0.200401	-0.26837	-0.484066	-0.399374	-0.325856	-0.329005	-0.269142
M-S-B	AT4G25470	CBF2	-0.599172	-0.571033	-0.699382	-0.563502	-0.740924	-0.501186	-0.577035	-0.630153	-0.649877	-0.622007	-0.580536	1.4471	1.44489	-0.620001	-0.638157	-0.623557	-0.65563	-0.0803232	0.341643	0.287534	-0.176594	-0.267429	-0.410683	-0.321615	-0.618232	-0.594631	-0.649877	-0.626889	-0.559765	-0.645298	-0.256527	-0.129835	-0.620865	-0.589787	-0.624248	-0.613022	-0.500991	-0.414071	-0.441304	-0.488027	-0.49023	-0.258026	-0.620913	-0.57398	-0.737066	-0.667722	-0.701466
M-S-B	AT4G25490	CBF1	-0.478436	-0.461001	-0.579872	-0.58202	-0.552357	-0.641396	-0.457009	-0.711149	-0.529213	-0.484072	-0.324141	1.43731	1.49908	-0.37112	-0.41157	-0.385191	-0.414544	-0.314914	-0.212756	0.0297352	-0.177237	-0.108138	-0.396361	-0.211439	-0.494954	-0.440146	-0.524122	-0.37891	-0.568801	-0.426365	-0.366446	-0.411559	-0.354304	-0.370857	-0.420321	-0.433873	-0.45855	-0.426018	-0.614924	-0.46814	-0.412647	-0.329251	-0.593441	-0.535776	-0.687892	-0.643778	-0.625234
M-S-B	AT3G13310	AT3G13310	-0.305393	-0.172353	0.0573299	0.168349	-0.0760478	-0.058116	-0.242025	-0.0749889	0.126283	-0.224654	-0.47018	1.23394	0.817224	-1.59052	-1.63036	-1.75344	-1.77591	-0.122071	-0.474007	0.191891	0.177561	0.216558	0.514115	0.2631	-0.261029	-0.241178	-0.51452	-0.35964	-0.279928	-0.0619004	-2.6679	-2.35607	-1.3097	-1.5498	-0.843271	-1.81087	-0.185111	0.335335	0.54376	0.293004	0.291931	0.59637	-0.341546	-0.468314	-0.354328	-0.600332	-0.239517
M-S-B	AT4G37260	MYB73	-1.60719	-1.78406	-1.86911	-1.67614	-1.84627	-1.76803	-1.60829	-1.67223	-1.71601	-1.51985	-1.46756	0.745192	1.07215	-1.27228	-1.31628	0.444568	0.168935	0.14802	0.942233	-1.54087	-1.57864	-1.56207	-0.335368	-0.534841	-0.419992	-0.239855	-0.273862	-0.320258	-0.192968	-0.365023	0.158255	-0.111724	0.723361	0.898561	-0.264775	-0.106593	1.09557	1.30367	0.982956	1.10988	1.10347	1.05497	-0.239426	-0.406557	-0.42318	0.0945813	-0.343599
M-S-B	AT4G29190	AT4G29190	-0.626139	-0.522264	-0.44168	-0.476696	-0.747856	-0.524487	-0.679262	-0.452884	-0.492333	-0.320012	-0.234309	0.557616	0.545705	-0.715812	-0.717686	-0.389535	-0.362053	0.104546	0.196242	0.0857563	0.194758	0.0481164	1.15734	0.893167	-0.298685	-0.115848	-0.289844	-0.298051	-0.15453	-0.245076	0.686668	0.527055	0.219535	0.100646	-0.970418	-0.871162	0.948756	1.03795	0.854521	0.822649	0.777061	0.872447	-0.366255	-0.313616	-0.366525	-0.439587	-0.191182
M-S-B	AT1G13260	RAV1	-0.682446	-1.09114	-0.822303	-0.283695	-0.488982	-0.668694	-0.621916	-0.515907	-0.545042	-0.903299	-0.947004	1.33544	1.38478	-1.44872	-1.17604	-0.935636	-0.850572	0.312148	0.647673	0.308288	0.426812	0.220825	0.083638	-0.320526	-0.816159	-0.934382	-0.87371	-1.00724	-1.01534	-1.04225	-0.705022	-0.730145	0.186842	0.0371075	-0.946404	-1.34808	0.901476	0.914494	0.794285	0.655374	0.969339	1.08256	-1.20713	-1.34514	-1.53331	-0.830239	-1.26608
M-S-B	AT5G47230	ERF5	-0.833595	-0.796714	-0.593022	-0.428018	-0.650055	-0.726688	-0.77561	-1.13412	-0.735008	-0.813469	-0.84507	1.34837	1.08629	-0.777499	-0.796949	-0.838387	-0.664498	0.41686	0.821715	-0.178187	-0.225769	-0.436777	-0.0372709	0.0138187	-0.65573	-0.725503	-0.686049	-0.711862	-0.600007	-0.982918	-0.641563	-0.701485	-0.773862	-0.633024	-0.615044	-0.749751	-0.493709	-0.0337962	-0.110989	-0.052024	0.0389526	0.0509096	-0.510416	-0.93136	-0.964896	-0.88676	-0.857382
M-S-B	AT2G36220	AT2G36220	-1.13954	-1.01844	-1.12792	-0.93205	-1.214	-1.20217	-1.21944	-1.05923	-1.16177	-0.555549	-0.679219	-0.0342186	-0.365119	-1.38861	-1.55708	-0.894943	-0.940967	-0.749765	-0.977381	-0.371116	-0.394669	-0.497608	-0.194645	-0.249047	-0.813363	-0.963988	-0.932452	-1.02971	-0.932889	-1.02821	-0.604348	-0.994882	-0.167527	-0.0775483	-0.679167	-0.871644	0.172538	0.176427	0.203977	0.233621	0.131013	0.313476	-1.05089	-1.17873	-1.18546	-0.884587	-0.867719
M-S-B	AT4G35480	RHA3B	-1.03173	-1.37358	-1.01313	-0.840604	-1.20821	-1.24889	-1.20027	-1.11785	-1.27278	-0.698516	-0.51259	-0.447093	-0.40081	-0.967864	-0.795603	-0.640859	-0.600343	-0.919349	-0.817937	-0.124761	0.143734	-0.0867542	0.823835	0.305298	0.268594	0.26373	0.145986	0.0900206	0.0997906	-0.102348	0.36471	0.109234	0.357326	0.192019	-0.399043	-0.318383	-0.118304	-0.0665171	-0.364768	-0.22701	0.151856	0.242943	-0.68261	-0.57188	-0.541902	-0.643211	-0.617322
M-S-B	AT3G14050	RSH2	-1.03573	-0.598425	-0.701321	-0.801083	-1.18675	-1.05373	-1.32982	-0.744379	-1.07606	-0.883217	-0.593912	-0.184621	-0.499513	-0.717541	-0.729069	-0.485391	-0.60025	-0.723204	-0.499288	-0.975206	-0.922914	-0.87498	-0.13715	-0.611344	-0.735312	-0.773063	-0.937334	-1.11012	-0.904549	-0.799435	-0.210075	-0.469684	-0.297434	-0.486907	-0.293819	-0.207959	0.656355	0.240809	-0.111879	0.097831	0.398475	0.605128	0.530793	0.281091	0.456835	0.238109	0.334851
M-S-B	AT5G65300	AT5G65300	-0.697812	-0.762736	-0.685933	-0.624087	-0.610463	-0.603692	-0.484669	-0.807919	-0.629429	-0.662817	-0.610939	-0.677965	-0.453291	-0.705913	-0.678792	-0.708587	-0.478822	-0.519731	-0.735396	-0.372532	-0.656817	-0.766063	-0.303412	-0.236508	-0.654426	-0.56824	-0.431491	-0.648072	-0.717191	-0.56995	-0.674345	-0.625502	-0.627686	-0.707582	-0.588664	-0.555084	-0.31568	-0.119504	-0.565193	-0.496933	-0.494601	-0.218515	-0.480135	-0.499153	-0.78139	-0.556632	-0.530198
M-S-B	AT3G50260	CEJ1	-0.712702	-0.455386	-0.48919	-0.709234	-0.752306	-1.03529	-0.730781	-0.814061	-0.878038	-0.88444	-0.820322	-0.259528	-0.665334	-0.800363	-0.898521	-0.961822	-0.852609	-0.858796	-0.865129	-0.412325	-0.588333	-0.437942	0.547967	0.292605	-0.687176	-0.783783	-0.874523	-0.827549	-0.75266	-0.913825	-0.76689	-0.745967	-0.602169	-0.827635	-0.912199	-0.917918	0.0163883	0.0678667	-0.164937	-0.328563	-0.280042	0.105285	-0.86637	-0.728531	-0.821639	-0.867463	-0.738881
M-S-B	AT3G61190	BAP1	-0.493025	-0.672011	-0.722873	-0.621615	-0.512379	-0.707129	-0.731988	-0.70538	-0.545473	-0.793322	-0.828916	-0.409361	-0.218002	-0.964388	-0.787914	-0.77036	-0.811989	-0.619347	-0.427156	-0.401179	-0.710962	-0.804763	0.599423	-0.181255	-0.625545	-0.617131	-0.681886	-0.651598	-0.364926	-0.599708	-0.735456	-0.847082	-0.642134	-0.825144	-0.786845	-0.72979	-0.216686	0.205534	-0.572958	-0.118399	-0.291073	0.0616556	-0.677343	-0.717323	-0.88894	-0.758127	-0.653992
M-S-B	AT3G52800	AT3G52800	-0.181518	-0.0790491	0.081096	0.00839106	-0.119145	-0.145806	-0.219792	-0.140449	-0.0332501	-0.699602	-1.05273	0.38098	0.403584	-0.728775	-0.699754	-0.970563	-0.723786	-0.631719	-0.198956	-0.320295	-0.220541	-0.333787	0.90675	0.631781	-0.304882	-0.290322	-0.294115	-0.437666	-0.491908	-0.336701	-1.61196	-2.08822	-1.4859	-1.37723	-1.01224	-0.973618	-0.628323	-0.499001	-0.195947	-0.126044	-0.216197	-0.123529	-0.213726	-0.345899	-0.343501	-0.226161	-0.33454
M-S-B	AT2G22500	UCP5	-0.66833	-0.836935	-0.926228	-0.931605	-1.08977	-0.992652	-0.923066	-0.979779	-0.87404	-0.845719	-0.737818	-0.408856	-0.524794	-1.30602	-1.04449	-1.20926	-0.995374	-0.841267	-0.659712	-0.150196	-0.156272	-0.24687	0.585262	0.12917	-0.0915896	-0.186537	-0.125988	-0.209596	-0.209475	-0.0825809	-0.814734	-0.984711	-0.402671	-0.638516	-0.279997	-0.409995	-0.191452	-0.248602	-0.155236	0.194494	0.0376147	-0.123303	-0.0147044	-0.0401341	-0.109355	-0.0464602	-0.0912571
M-S-B	AT3G15210	ERF4	-0.325204	-0.549338	-0.382423	-0.530747	-0.436163	-0.739243	-0.591912	-0.597795	-0.34647	-0.366594	-0.640264	-0.00304668	-0.337723	-1.02787	-0.910309	-0.955289	-0.701197	-0.710189	-0.676228	-0.145919	-0.171016	-0.377306	0.591611	0.702498	-0.57731	-0.371963	-0.545293	-0.362854	-0.432724	-0.416382	-1.33371	-1.36504	-1.28472	-1.28128	-0.722457	-1.13386	-0.575	-0.713327	-0.382537	-0.126895	-0.189291	-0.181559	-0.0289375	-0.251008	-0.381063	-0.460588	-0.136336
M-S-B	AT5G66650	AT5G66650	-0.700975	-0.562013	-0.621671	-0.659415	-0.721056	-0.755794	-0.650464	-1.09874	-0.343196	-0.466161	-0.396319	0.676999	0.666124	-0.755281	-0.563349	-0.608717	-0.610067	-0.0631038	0.129441	-0.179076	-0.431449	-0.514099	0.0250743	0.0362812	-0.789692	-0.793348	-0.982388	-0.858667	-1.22741	-0.835567	-0.553977	-0.403871	-0.778118	-0.836024	-0.848522	-0.803962	-0.348549	-0.210301	-0.742512	-0.878258	-0.466021	-0.664015	-0.208666	-0.216441	-0.089987	-0.0629473	-0.316749
M-S-B	AT2G35290	AT2G35290	-0.750964	-0.972151	-0.840204	-0.883312	-0.838879	-0.822585	-0.863987	-0.925938	-0.819157	-0.596696	-0.760494	-0.641431	-0.342251	-0.61179	-0.546246	-0.470777	-0.627679	-0.6121	-0.554121	-0.358205	-0.573187	-0.45496	-0.378131	-0.338886	-0.708695	-0.702674	-0.686306	-0.687841	-0.70425	-0.706046	-0.475959	-0.554439	-0.340329	-0.247346	-0.707027	-0.541447	0.0298861	0.365146	-0.0157441	0.180089	0.259488	0.191129	-0.69616	-0.817898	-0.709886	-0.586898	-0.747012
M-S-B	AT2G40140	CZF1	-1.28797	-1.13255	-1.31685	-1.27838	-1.28549	-1.45669	-1.43709	-1.31843	-1.04314	-1.13335	-1.07984	0.820816	0.317228	-1.30846	-1.34114	-1.49645	-1.30858	-0.307887	0.235323	-1.09328	-1.04796	-1.22541	0.216043	-0.0589268	-0.420514	-0.734189	-0.543256	-0.672371	-0.446195	-0.448552	-0.875191	-0.834348	-0.919096	-0.84559	-0.445357	-0.640469	-0.0695615	0.305894	-0.245817	0.182864	-0.0228495	0.221055	-0.569318	-0.788154	-0.744618	-0.693074	-0.826696
M-S-B	AT4G14580	CIPK4	-0.853929	-0.825827	-0.993576	-0.713441	-0.598231	-1.01971	-0.842667	-0.900963	-0.938585	-0.749662	-0.705783	-0.615655	-0.240264	-0.824184	-0.689992	-0.744793	-0.855128	-0.480923	-0.457739	-0.736753	-0.373749	-0.529924	-0.781545	-0.972244	-0.592403	-0.799408	-0.57997	-0.417336	-0.117833	-0.682224	-0.581239	-0.660424	-0.180726	0.101141	-0.392435	-0.553726	0.775722	0.852226	0.766533	0.682667	0.305809	0.446944	-0.966543	-0.790955	-0.831617	-0.772021	-0.730315
M-S-B	AT4G33920	AT4G33920	-0.761067	-0.522233	-0.68214	-0.575299	-1.15075	-0.634128	-0.757688	-0.65497	-0.805003	-1.11219	-1.04714	-0.186363	0.323926	-0.990854	-1.1678	-0.960363	-1.06579	-0.979724	-0.77106	-0.646623	-0.57755	-0.635355	-0.371691	-0.464032	-0.323878	-0.379871	-0.0962127	-0.33511	-0.325839	-0.403622	-0.908655	-1.02972	-0.103796	0.175855	-0.124028	-0.812024	0.0558027	0.0592174	-0.132196	-0.258967	0.00779428	-0.102159	-0.273829	-0.449622	-0.238335	-0.156867	-0.325026
M-S-B	AT2G17660	AT2G17660	-0.357901	0.0606557	-0.0944671	-0.413303	0.034626	-0.289927	-0.189201	-0.206836	-0.1408	-0.571185	-0.638412	-0.361068	-0.591455	-0.615034	-0.669906	-0.68267	-0.669416	-0.600938	-0.637276	-0.565202	-0.546814	-0.556911	-0.605604	-0.353894	-0.184982	-0.367006	-0.141322	-0.323774	-0.337364	-0.33405	-0.604946	-0.657611	-0.633311	-0.599843	-0.691803	-0.613695	-0.406841	-0.31676	-0.569132	-0.33134	-0.50785	-0.481003	-0.524037	-0.660534	-0.588164	-0.52508	-0.388765
M-S-B	AT4G30350	AT4G30350	-0.851302	-1.24067	-0.935676	-1.14772	-0.809973	-0.957301	-0.666346	-0.942074	-0.844424	-0.988801	-1.08774	-0.982497	-0.741236	-1.06434	-1.24246	-1.25152	-1.36248	-1.02564	-1.28571	-0.476042	-0.0507019	-0.356547	-0.795714	-0.687437	0.347185	0.52997	0.464874	0.424774	0.196645	0.233623	-1.12789	-1.30292	-0.300081	-0.374736	0.176577	-0.221619	-0.204339	-0.181408	-0.134938	-0.0556217	-0.137899	-0.183201	-0.305572	-0.302786	-0.306322	-0.304518	-0.475754
M-S-B	AT1G25250	AtIDD16	-0.422162	-0.374708	-0.49161	-0.526482	-0.452055	-0.415347	-0.6464	-0.588076	-0.360495	-0.287477	0.174964	-0.195408	0.206128	-0.114373	-0.0525531	-0.207946	0.0221128	-0.23824	-0.0741371	-0.174954	-0.207439	-0.315595	-0.496738	-0.446402	0.050927	0.0374183	-0.118433	0.0691661	0.297752	0.29727	-0.120639	-0.157097	0.354106	0.351652	0.207133	0.213011	-0.477145	-0.127706	-0.485073	-0.524951	-0.505164	-0.318482	-0.383051	-0.14122	-0.252223	-0.214856	-0.44709
M-S-B	AT2G40130	AT2G40130	-0.640433	-0.207278	-0.55709	-0.548906	-0.314851	-0.461743	-0.690268	-0.582436	-0.654825	-0.47128	-0.011677	0.078128	0.0245382	-0.114802	-0.127473	0.0478573	-0.0911012	-0.309957	-0.253563	0.784249	0.589379	0.55722	0.209405	0.0623812	-0.55879	-0.484445	-0.378081	-0.395873	-0.202846	-0.344596	0.117611	-0.140399	0.110537	0.240474	0.523901	0.319009	-0.739766	-0.316085	-0.619533	-0.335332	-0.820869	-0.722807	-0.581302	-0.412337	-0.238052	-0.573971	-0.298933
M-S-B	AT5G45750	AtRABA1c	-1.47993	-1.41065	-1.50022	-1.54247	-1.31883	-1.39977	-1.26245	-1.18077	-1.52374	-0.734977	-0.723902	0.0970025	-0.177845	-1.33532	-1.54278	-0.575174	-0.911273	-1.25062	-0.739116	-0.369732	-0.61077	-0.658257	-0.27753	-0.409017	0.452589	0.152975	0.120493	0.103111	0.396537	0.330793	0.397469	0.416536	0.4273	0.423856	-0.730306	-0.70819	0.249222	0.235329	0.115795	0.146187	0.202842	0.0755549	-0.117902	-0.000850048	-0.210294	0.207805	0.0632216
M-S-B	AT1G76580	AT1G76580	-0.873825	-1.06843	-1.29745	-1.12637	-1.48422	-1.14064	-1.28873	-1.12604	-1.35412	-0.610684	-0.734896	-0.26553	-0.425552	-0.357246	-0.468455	-0.458947	-0.426731	-0.415773	-0.23937	-0.108821	-0.332807	-0.37143	-0.818801	-0.97906	0.0177255	0.179771	-0.11583	-0.15175	0.00228567	-0.181824	0.249523	0.231855	0.466816	0.418812	0.188572	0.293	-0.478782	-0.247922	-0.0802277	0.0237354	-0.278467	-0.164076	-0.210315	-0.16154	-0.16628	-0.420588	-0.186501
M-S-B	AT1G11210	AT1G11210	-0.829029	-0.573752	-0.688674	-0.694172	-0.968563	-0.914158	-1.01113	-0.997681	-0.768065	-0.9875	-0.98555	-0.647508	-0.759318	-1.033	-0.944637	-0.950661	-0.953081	-1.03519	-0.90486	-0.605518	-0.605255	-0.730325	-0.272019	-0.570105	0.40724	0.188171	0.30495	0.329268	0.233406	0.365066	0.00336606	0.0956301	0.229143	0.308016	-0.309152	-0.173307	0.610113	0.562782	0.145304	0.14676	0.13206	0.240829	-0.687551	-0.606517	-0.705667	-0.572815	-0.649547
M-S-B	AT1G64890	AT1G64890	-1.16034	-0.919761	-1.23548	-1.00914	-1.49106	-1.31218	-1.17395	-1.18661	-1.19943	-1.12122	-0.97992	-0.915025	-0.951129	-1.10992	-0.948221	-0.977702	-0.81527	-0.94938	-1.17599	-0.551792	-0.366115	-0.408206	-0.293565	-0.463568	0.683535	0.589664	0.4352	0.41219	0.536917	0.577807	0.125488	0.271547	0.277491	0.327934	-0.119685	0.227377	-0.196119	-0.268248	-0.631202	-0.240905	-0.147022	-0.182575	-0.155632	-0.0346111	-0.0892358	0.00718253	-0.0552868
M-S-B	AT5G47220	ERF2	-0.442883	-1.19357	-1.11776	-0.84693	-1.23262	-1.16643	-1.02352	-1.01842	-0.809285	-1.02133	-1.20807	0.489357	0.654947	-1.59047	-1.50094	-0.989514	-0.769948	-0.316038	-0.0516611	-0.266128	-0.103072	-0.727032	0.295263	-0.199416	-0.236376	-0.0451349	-0.356134	-0.45003	-0.156567	-0.158577	-0.614587	-0.910897	-0.536242	-0.370056	-0.352039	-0.31518	0.637463	0.933517	0.777471	0.670657	0.733975	0.728124	-0.305263	-0.676612	-0.726589	-0.236067	-0.62209
M-S-B	AT5G22250	AT5G22250	-0.512578	-0.711605	-0.438701	-0.617369	-0.619275	-0.873913	-0.521625	-0.572053	-0.698649	-0.43764	-0.403279	0.190349	0.130696	-0.717691	-0.624891	-0.519709	-0.504234	-0.44702	-0.453808	0.120659	-0.296875	-0.612704	0.510563	0.086481	-0.478552	-0.526052	-0.616112	-0.509971	-0.697861	-0.551067	-0.42432	-0.581289	-0.451434	-0.301272	-0.655393	-0.553439	-0.315008	0.0904113	-0.0591336	0.348661	0.115503	0.176925	-0.55875	-0.721417	-0.727704	-0.741923	-0.690339
M-S-B	AT1G01560	ATMPK11	-0.11947	-0.678337	-0.591165	-0.620802	-0.657036	-0.78379	-0.66265	-0.773863	-0.583847	-0.573294	-0.583064	-0.0908809	-0.513269	-0.582136	-0.529057	-0.520063	-0.567881	-0.499622	-0.527165	-0.098098	0.137204	0.186435	1.08376	0.11503	-0.091513	-0.180277	0.0246918	-0.324484	-0.141095	-0.0485554	-0.52465	-0.544316	-0.545715	-0.787751	-0.328537	-0.279054	-0.552096	-0.374028	-0.0869096	-0.0864115	0.113456	0.0401212	-0.817405	-0.718855	-0.801605	-0.742474	-0.791125
M-S-B	AT4G23220	CRK14	-0.184206	-0.879729	-0.737136	-0.657272	-0.806586	-0.666558	-0.677996	-0.75901	-0.600354	-0.508246	-0.542621	-0.436975	-0.531648	-0.337189	-0.492811	-0.502316	-0.513629	-0.498557	-0.585193	-0.366481	-0.341296	-0.384128	1.42292	0.803407	0.00274755	0.0809494	-0.0907839	-0.512115	0.0818554	-0.192507	-0.42772	-0.540298	-0.538341	-0.628766	-0.446585	-0.33978	0.168382	0.0565705	-0.259608	-0.157526	0.27742	0.0683179	-0.602879	-0.541116	-0.567908	-0.387223	-0.447151
M-S-B	AT2G46400	WRKY46	0.27652	-0.463117	-0.389783	-0.372679	-0.557261	-0.476602	-0.706919	-0.605701	-0.360266	-0.59058	-0.545161	0.12863	0.621402	-0.343867	-0.493934	-0.474725	-0.351323	-0.544831	0.143037	-0.36095	-0.347497	-0.583288	0.327842	-0.168567	-0.599165	-0.722423	-0.743505	-0.64382	-0.553441	-0.564914	-0.539737	-0.502094	-0.579496	-0.515223	-0.41626	-0.505451	-0.240226	-0.25421	-0.398624	-0.673257	-0.229746	0.154378	-0.354794	-0.318797	-0.288535	-0.380042	-0.331568
M-S-B	AT1G80840	WRKY40	-0.370244	-0.743889	-0.835116	-0.743834	-1.05819	-0.817637	-0.90899	-0.841793	-0.830694	-0.53278	-0.537796	0.847291	0.858974	-0.647417	-0.692782	-0.561862	-0.521243	0.137776	0.649952	-0.549127	-0.659521	-0.918801	0.446255	0.185171	-0.866212	-0.929066	-0.818715	-0.907013	-0.82199	-0.774075	-0.302921	-0.557078	-0.514742	-0.622376	-0.79824	-0.747572	0.132979	0.332485	0.0369771	0.291698	0.586112	0.340771	-0.298942	-0.730185	-0.711018	-0.54559	-0.787513
M-S-B	AT1G28370	ERF11	-0.268002	-0.655193	-0.771359	-0.371509	-0.415329	-0.778356	-0.614635	-0.62689	-0.325064	-0.290931	-0.382454	0.239574	0.282597	-0.432425	-0.6893	-0.450505	-0.550165	-0.539966	-0.432527	-0.406348	-0.123473	-0.301141	0.873314	0.517806	-0.682376	-0.388728	-0.694178	-0.811401	-0.933254	-0.729961	-0.533411	-0.558878	-0.461939	-0.4847	-0.63024	-0.611737	-0.0587572	-0.696434	-0.211547	0.0149469	-0.152342	-0.124967	-0.689064	-0.588176	-0.690544	-0.509903	-0.789071
M-S-B	AT3G28340	GATL10	-0.610779	-0.406012	-0.862968	-0.819622	-0.801731	-0.927116	-0.719847	-0.906937	-0.971782	-0.875192	-0.659167	0.534551	0.392756	-0.791352	-0.773744	-0.670316	-0.782418	-0.323541	-0.0835067	-0.319932	-0.663587	-0.534234	-0.0434497	-0.433687	-0.81942	-0.500028	-0.899067	-0.6185	-0.757014	-0.92369	-0.855155	-0.650002	-0.634622	-0.26491	-0.60459	-0.71686	-0.26892	-0.31548	-0.301686	-0.144496	-0.184167	-0.174614	-0.452544	-0.550111	-0.519282	-0.557224	-0.605961
M-S-B	AT3G52400	SYP122	-0.608523	-1.00017	-0.824	-0.876878	-0.768253	-1.09213	-0.918878	-0.980858	-0.961078	-0.237231	-0.389551	0.171745	0.239047	-0.979874	-0.71921	-0.847847	-0.736132	-0.836085	-0.432839	-0.620199	-0.327174	-0.746185	0.882159	0.622376	-0.942158	-0.933333	-0.744323	-0.617946	-0.490114	-0.593292	-0.634932	-0.779794	-0.311113	-0.29326	-0.885903	-1.00462	0.513255	0.788262	0.376534	0.37521	0.542127	0.715736	-0.775696	-0.939771	-1.16109	-0.786738	-0.868306
M-S-B	AT5G06320	NHL3	-0.360594	-0.85496	-0.645438	-0.637274	-0.895489	-0.800973	-0.87996	-0.729492	-0.727308	-0.710025	-0.653199	0.486662	0.75424	-0.907231	-0.784898	-0.412244	-0.404116	-0.424162	0.0331513	0.182313	-0.114125	-0.135067	1.33745	0.9321	-0.202673	-0.235288	-0.209371	-0.314386	0.0708221	-0.203241	-0.619159	-0.76525	-0.381265	-0.299864	-0.562697	-0.545396	-0.285993	-0.0430031	-0.337183	-0.333252	-0.114144	0.0849305	-0.0678256	-0.178575	-0.199019	-0.0887574	-0.0806603
M-S-B	AT1G76650	CML38	-0.636561	-0.670934	-0.736694	-0.625293	-0.674226	-0.671405	-0.826706	-0.737545	-0.749557	-0.727097	-0.643874	0.283696	1.45373	-0.70203	-0.707955	-0.680452	-0.574846	-0.18683	0.546092	0.301606	-0.117064	-0.47874	0.0576939	-0.161041	-0.737543	-0.729215	-0.667837	-0.617807	-0.593248	-0.772297	-0.37649	-0.431649	-0.509691	-0.533113	-0.737765	-0.741269	-0.108234	0.181056	0.0640201	0.168274	0.102009	0.313543	-0.533259	-0.755509	-0.593891	-0.681033	-0.625427
M-S-B	AT3G04640	AT3G04640	-0.76233	-0.924208	-0.709788	-0.528424	-0.935728	-0.904762	-0.746857	-0.949894	-0.799349	-0.985448	-0.778433	0.912068	1.3024	-0.981124	-1.00887	-0.61504	-0.677871	-0.201197	0.29261	0.0705724	-0.414782	-0.648375	0.19732	-0.0476348	-0.744699	-0.70221	-0.736251	-0.702049	-0.555963	-0.659256	-0.521763	-0.636469	-0.694135	-0.738307	-0.892018	-0.93229	-0.159467	0.188971	0.0905472	-0.00181289	0.0396003	0.265687	-0.720421	-0.723944	-0.714157	-0.572532	-0.544648
M-S-B	AT1G61340	AT1G61340	-0.766001	-0.636718	-0.513161	-0.7392	-0.817103	-0.776849	-0.627166	-0.776187	-0.701092	-0.744828	-0.827252	-0.0565364	-0.157817	-0.789029	-0.879806	-0.98573	-0.883241	-0.738913	-0.735748	-0.754239	-0.691654	-1.04023	0.386082	0.842271	-0.606255	-0.541314	-0.821679	-0.660613	-0.639838	-0.708278	-0.812526	-0.838218	-0.839406	-0.784998	-0.951068	-0.921877	-0.385573	-0.341011	-0.294991	-0.162088	-0.327634	-0.267619	-0.601736	-0.727565	-0.583413	-0.545773	-0.619598
M-S-B	AT3G48520	CYP94B3	-0.280158	-0.293723	-0.497225	-0.501428	-0.0683923	-0.627815	-0.330353	-0.517929	-0.337374	-0.692021	-0.647937	-0.560678	-0.68716	-0.776451	-0.71235	-0.769323	-0.749396	-0.710367	-0.66907	-0.675303	-0.445958	-0.74006	0.145027	0.227292	-0.534792	-0.344999	-0.365558	-0.518785	-0.600026	-0.650368	-0.735831	-0.747667	-0.7324	-0.726935	-0.614444	-0.696759	-0.716254	-0.805141	-0.816095	-0.788199	-0.891766	-0.534423	-0.601404	-0.741494	-0.647932	-0.640076	-0.647419
M-S-B	AT4G17615	CBL1	-0.395466	-0.254198	-0.760835	-0.472007	-0.471567	-0.850653	-0.331503	-0.570007	-0.527817	-0.990593	-1.25018	-0.856459	-0.85723	-0.985455	-0.83769	-0.636747	-0.651777	-1.0844	-1.02827	-0.691255	-0.426858	-0.605088	-1.39395	-0.985081	0.06074	-0.0550217	-0.140703	-0.180903	-0.065382	-0.0791315	-0.979961	-0.856498	-0.699595	-0.885314	-0.731159	-0.600353	-0.157984	-0.244292	0.234424	0.303975	0.119744	-0.227979	-0.354942	-0.502653	-0.311802	-0.213421	-0.326839
M-S-B	AT1G09070	SRC2	-0.931253	-0.892146	-1.00855	-0.83389	-1.09696	-0.965968	-0.974778	-1.12325	-0.907717	-0.38581	-0.335097	0.603002	0.396341	-0.96961	-0.777736	-0.275682	-0.383375	-0.464306	-0.0871471	-0.440356	-0.598912	-0.765526	0.391517	0.179991	-1.44014	-1.41785	-1.5929	-1.29751	-1.36829	-1.35637	-0.577898	-1.08315	-0.721084	-0.66423	-1.07759	-1.23914	-0.40818	0.0402077	-0.215515	-0.216036	-0.122777	-0.33453	-0.495914	-0.513579	-0.606634	-0.669838	-0.602828
M-S-B	AT1G66500 /// AT5G43620	AT1G66500 /// AT5G43620	-0.879506	-0.819359	-1.04004	-0.674867	-0.697379	-1.04804	-0.820685	-0.947924	-0.896159	-0.650693	-0.848948	0.035628	0.323336	-0.695971	-0.668005	-0.689071	-0.731248	-0.151501	0.15811	-0.568924	-0.839535	-0.843527	-0.426196	-0.625992	-0.981678	-1.03125	-0.84642	-1.19309	-0.85478	-0.986739	-0.428267	-0.479279	-0.93744	-0.89338	-0.727126	-0.675987	-0.702397	-0.564374	-0.377654	-0.588714	-0.260125	-0.40176	-0.706227	-0.907102	-0.643961	-0.794804	-0.814019
M-S-B	AT5G05410	DREB2A	-1.1408	-1.54453	-1.32324	-1.28771	-1.24522	-1.44243	-1.25165	-1.21125	-1.34424	-0.156948	-0.636922	-1.20381	-1.00447	-0.938414	-1.05267	-1.09068	-0.903597	-1.223	-1.18973	-1.0944	-1.16331	-1.2677	-0.61488	-0.978718	-0.661228	-0.809569	-0.613707	-0.562833	-0.697199	-0.750294	-0.769666	-0.70064	-0.540659	-0.744009	-0.385959	-0.504515	-0.352143	-0.106151	-0.406719	-0.488889	-0.105099	-0.021722	-0.888386	-1.04648	-0.987251	-1.01926	-1.04716
M-S-B	AT5G10695	AT5G10695	-0.870913	-0.942669	-1.15968	-0.911976	-0.982434	-0.818668	-1.00929	-1.07508	-1.18528	-0.194448	-0.776577	-0.270407	-0.101416	-1.05575	-1.05637	-0.901779	-0.875501	-0.915431	-0.965911	-0.602587	-0.571322	-0.997165	0.0844218	-0.140643	-0.557417	-0.629711	-0.621074	-0.595575	-0.527985	-0.64172	-0.0945438	-0.214825	-0.668612	-0.525176	-0.667566	-0.696732	0.126511	0.158247	-0.112463	-0.164393	0.0654683	0.219875	-0.863263	-0.908254	-1.06571	-0.768514	-0.94077
M-S-B	AT2G24100	AT2G24100	-0.325522	-0.295343	-0.189929	-0.222392	-0.350007	-0.347186	-0.386817	-0.233647	-0.341013	0.408853	0.0583907	-0.316399	-0.201563	-0.182605	-0.167275	-0.277982	-0.416412	-0.259519	-0.416566	-1.59177	-1.47708	-1.41262	-0.555215	-0.315083	-1.79142	-1.57008	-1.58361	-1.75261	-1.4384	-1.34444	-1.86498	-2.04815	-2.18935	-2.12679	-1.24049	-1.3719	-0.849781	-0.763746	-0.505626	-0.460941	-0.859116	-0.896959	-0.993023	-0.950806	-1.08656	-0.874153	-0.760307
M-S-B	AT3G17800	AT3G17800	0.0999737	0.192297	0.253839	0.150514	0.117781	0.147492	0.12174	0.267545	0.197701	0.0616641	-0.154057	0.185483	-0.0685126	0.445299	0.383247	0.0473138	0.133769	0.320389	0.194974	-0.237442	-0.0671838	-0.274516	-0.766891	-0.872015	-1.79196	-1.90487	-1.92771	-1.96208	-1.85251	-2.01169	-0.542866	-0.410533	-1.64774	-2.06614	-1.31032	-1.00091	-1.22776	-1.18756	-0.96096	-0.976014	-0.897063	-0.877167	-0.516603	-0.643211	-0.611623	-0.8089	-0.673227
M-S-B	AT4G18010	AT5PTASE2	-1.42008	-1.59407	-1.56736	-1.38211	-1.75495	-1.70449	-1.39189	-1.48149	-1.53304	-1.24777	-1.34722	-0.380352	-0.443051	-1.08708	-0.993811	-0.704332	-0.996955	-1.21056	-1.01838	-0.925269	-0.928637	-0.860817	-0.610959	-0.704939	-1.75915	-1.83531	-1.54872	-1.48565	-1.61885	-1.69298	-0.61681	-0.824813	-0.841504	-0.783861	-0.817803	-0.854082	0.110071	0.41356	0.410461	0.233341	0.561593	0.418508	-0.301438	-0.401455	-0.411146	-0.39734	-0.576067
M-S-B	AT5G64260	EXL2	-1.49621	-1.5069	-1.55342	-1.51508	-1.38076	-1.57634	-1.47464	-1.42307	-1.48438	-0.152426	-0.222675	-0.230168	-0.227244	-1.31956	-1.37814	-0.350774	-0.368064	-0.250292	-0.0522774	-0.980766	-1.36319	-1.38975	-0.129579	-0.203373	-1.26732	-1.35795	-1.39018	-1.25655	-1.20145	-1.21821	-0.257335	-0.267331	0.551063	0.292387	-1.16087	-1.27145	-0.150823	0.356021	0.362187	0.0616102	0.0496825	-0.081503	-0.511426	-0.80094	-0.717813	-0.839424	-1.0506
M-S-B	AT1G21010	AT1G21010	-0.611827	-0.888656	-0.434727	-0.252886	-0.46517	-0.463176	-0.509262	-0.311851	-0.382822	-1.18522	-1.43644	-0.472653	-0.350876	-1.53667	-1.74643	-1.58356	-1.67208	-1.3434	-1.40998	-0.516832	-0.559724	-0.736215	1.55481	1.22114	-0.565474	-0.806773	-0.706283	-0.564016	-0.437985	-0.743177	-1.82431	-1.84085	-1.35263	-1.4588	-1.33654	-1.88585	0.743055	0.659748	0.0648713	0.284073	0.0425711	0.362116	-0.573374	-0.94124	-0.848191	-0.84681	-0.962668
M-S-B	AT1G19180	JAZ1	-0.390846	-1.10986	-1.06405	-1.06071	-1.24159	-1.08384	-1.32094	-1.10774	-0.872584	-0.91973	-1.31539	-0.771454	-0.504438	-1.23755	-1.32779	-1.06346	-0.881295	-0.93648	-0.674939	-0.513386	-0.407192	-0.775804	0.391683	0.368213	-0.863442	-0.832652	-0.963607	-1.05409	-0.970399	-0.9405	-0.725888	-0.69047	-0.979588	-1.10229	-1.28995	-1.41372	-0.414758	-0.25199	-0.079869	-0.17576	0.109529	-0.0550185	-0.326975	-0.62256	-0.632613	-0.759612	-0.943459
M-S-B	AT4G20830 /// AT4G20840	AT4G20830	-0.979476	-1.54196	-1.47176	-1.40379	-1.39325	-1.35608	-1.37628	-1.35436	-1.20618	-0.561444	-0.945535	-1.11828	-0.752347	-1.18203	-1.13026	-0.854691	-0.93982	-0.781825	-0.786334	-0.403343	-0.0201746	-0.319112	0.291515	0.0999725	-0.99688	-0.860115	-0.938749	-0.966292	-1.00393	-0.836477	-0.768165	-0.632712	-0.792427	-0.856994	-1.01157	-0.907062	-0.450733	-0.0748253	-0.0434076	-0.204287	0.00888886	-0.0181876	-0.661285	-1.14903	-0.937446	-1.00459	-1.069
M-S-B	AT5G04340	ZAT6	-0.954998	-1.18621	-1.18964	-1.03477	-1.10353	-1.22591	-1.21464	-1.18028	-1.06751	-0.52077	-0.615717	0.24026	0.0802381	-1.06983	-1.08515	-1.17129	-0.941111	-0.492763	-0.227518	-0.68216	-0.731587	-1.12996	0.000392003	-0.16497	-1.11075	-0.986931	-1.07803	-0.986342	-1.08055	-0.872966	-1.07	-1.00019	-1.05257	-1.18793	-1.14103	-1.02838	-0.31965	-0.396182	0.0363876	0.0273772	0.121928	0.171553	-1.01069	-1.08469	-1.16671	-1.07362	-1.25207
M-S-B	AT1G27730	STZ	-1.11778	-1.45297	-1.28657	-0.824049	-0.981608	-1.22138	-1.08878	-1.27275	-1.13846	-0.989195	-1.036	1.10329	1.16153	-1.08685	-0.919535	-1.05301	-0.95683	0.382134	0.935236	-0.301093	-0.495932	-0.954379	0.318001	0.120371	-1.30331	-1.35459	-1.25812	-1.12136	-1.09773	-1.05196	-0.668309	-0.906997	-0.898074	-0.904827	-0.646234	-0.70302	-0.236365	0.0852478	0.0676039	0.175739	0.100229	0.390381	-0.82748	-0.957403	-1.04982	-0.907673	-1.18784
M-S-B	AT5G59820	RHL41	-0.541442	-0.944443	-0.817058	-0.695584	-0.733389	-1.09446	-1.01487	-1.09429	-0.895211	-0.831804	-0.855092	0.571021	0.711651	-1.051	-0.967197	-0.687452	-1.10688	-0.422522	-0.290725	-0.90037	-1.03678	-1.12229	-0.0667868	-0.443586	-1.23934	-1.19205	-1.19222	-1.15676	-0.944072	-0.894873	-0.983939	-0.924613	-0.727328	-1.09939	-0.565083	-0.912407	-0.526156	-0.313194	-0.526193	-0.638346	-0.346486	-0.244179	-0.87681	-0.901556	-1.22058	-0.934054	-1.03762
M-S-B	AT5G46710	AT5G46710	-1.28192	-1.28657	-1.48661	-1.01029	-1.07886	-1.39402	-1.37671	-1.18667	-1.09484	-0.848448	-0.834706	0.0854983	0.310925	-0.940015	-1.04422	-0.400759	-0.421983	-0.260542	0.0712354	-0.762205	-0.750376	-0.843083	-0.526654	-0.658698	-0.698172	-0.700578	-0.519552	-0.590398	-0.521698	-0.608088	-0.189392	-0.125155	-0.232196	-0.264148	-0.823685	-0.924203	0.368482	0.383619	0.0817037	0.287591	0.213023	-0.0581829	-0.858496	-0.974686	-0.877277	-0.740828	-1.02773
M-S-B	AT5G63130	AT5G63130	-0.719983	-0.556684	-0.622814	-0.891302	-0.637003	-0.772719	-0.734056	-0.981236	-0.786491	-0.749989	-0.521122	0.292614	-0.017327	-0.313667	-0.421676	-0.593905	-0.410909	-0.314413	-0.409029	-0.356693	-0.384753	-0.568093	0.442341	0.171786	-1.09863	-0.980738	-0.999601	-0.895367	-1.30448	-1.26783	-0.57609	-0.697418	-0.817506	-0.488936	-0.949125	-0.712419	-0.346845	-0.243773	0.552118	-0.0628449	0.359208	0.266715	-0.680013	-0.879581	-0.742817	-0.640582	-0.917106
M-S-B	AT5G49480	ATCP1	0.266637	0.0170733	0.042398	0.172429	0.381227	0.216059	0.271977	0.0711257	0.237834	-0.873859	-0.98774	-0.0199301	0.0811915	-0.128163	-0.0278577	-1.0359	-0.898229	-0.315782	-0.361599	-0.647149	-0.392757	-0.483515	-0.2725	-0.169161	-1.75759	-1.92831	-1.26999	-1.23131	-1.77432	-1.41636	-1.91131	-2.09658	-1.96472	-2.4099	-0.362465	-0.795464	-0.33985	-0.152738	-0.241431	-0.510739	-0.213691	-0.417567	0.177958	-0.0244649	0.178438	0.196062	0.168591
M-S-B	AT2G37970	SOUL-1	0.256562	0.0429969	0.0916749	0.0176399	0.0379777	-0.0183651	-0.122615	0.0845844	0.019261	-0.415401	-0.450409	0.290539	-0.0724468	-0.676422	-0.54799	-0.822246	-0.717066	-0.43165	-0.398808	-0.502646	-0.647693	-0.716989	0.00370451	-0.25374	-1.94689	-1.92342	-1.89825	-2.09542	-2.14024	-1.88464	-1.40225	-1.28092	-2.06001	-2.23466	-0.840026	-1.02789	-1.17891	-1.22591	-0.587091	-0.689917	-0.957832	-0.71544	-0.345867	-0.309445	-0.235969	-0.239585	-0.36683
M-S-B	AT5G48540	AT5G48540	0.0503098	-0.146895	0.0656348	-0.000185474	-0.0131476	-0.072823	-0.0176945	-0.157083	-0.0279317	-0.284008	-0.109609	0.356357	-0.0164303	0.164698	0.295425	-0.0355676	-0.0663969	-0.0483093	0.0285209	0.0932585	0.314828	0.129512	0.73006	0.537092	-1.58263	-2.05581	-2.1415	-2.01953	-2.16036	-1.86928	-0.802544	-0.823608	-1.89525	-1.90004	-0.742842	-0.585521	-0.469996	-0.455224	-0.0365852	0.0691918	0.177983	0.0761267	-0.176498	-0.541553	-0.439653	-0.290181	-0.377248
M-S-B	AT5G06530	AT5G06530	0.402097	0.602016	0.64513	0.425752	0.614671	0.366076	0.47534	0.6096	0.617367	0.825716	0.671021	0.767206	0.743769	0.845036	0.870182	0.985907	0.876063	0.852867	0.853309	0.762317	0.782575	0.995245	0.624342	0.622815	-1.3602	-1.37882	-1.33741	-1.41042	-1.31348	-1.26921	-0.331064	-0.341048	-0.0339256	-0.525819	0.202218	0.649425	-0.776503	-0.108405	0.390171	0.245065	0.1349	-0.0622211	0.143543	0.0452164	0.0725408	-0.14315	0.0871719
M-S-B	AT5G58650	PSY1	-0.300135	-0.251398	0.0419335	-0.0938439	-0.327891	-0.19177	-0.174829	-0.0856386	-0.144202	0.0483936	-0.163902	0.488372	0.612216	-0.295701	-0.373345	-0.0214464	-0.0715908	0.0998422	0.308514	-0.55169	-0.559974	-0.471552	1.0456	0.737506	-1.10362	-1.29406	-1.30544	-1.17761	-1.28939	-0.971265	-0.799893	-1.10429	-0.267057	-0.26802	-0.796601	-0.882193	1.17351	1.44213	1.34184	1.0823	1.1859	1.40941	0.165043	-0.214262	-0.0870842	-0.0299413	0.1281
M-S-B	AT4G36500	AT4G36500	-0.781647	-0.816164	-0.605911	-0.461508	-1.05011	-0.794639	-0.960732	-0.829142	-0.817609	-0.168301	-0.188512	0.608034	0.503762	-0.455563	-0.172107	0.0431829	0.14994	-0.137435	0.238362	0.416527	0.705303	0.577456	0.621468	0.712796	0.222152	0.15236	0.168785	0.14673	0.26348	0.248168	-0.563398	-0.697316	0.0626623	-0.182373	0.127053	0.024453	0.37536	0.54128	0.510035	0.54921	0.863552	0.72818	-0.208809	-0.494921	-0.365705	-0.0651584	-0.212902
M-S-B	AT5G59730	ATEXO70H7	0.16628	-0.0975154	0.14715	0.222778	0.149464	0.107527	0.0201072	0.291028	0.366391	-0.141014	-0.562637	0.459647	0.357742	-1.23037	-1.02303	-1.21256	-1.38781	-0.50366	-0.335162	0.00717033	0.240722	0.158363	0.526496	0.561689	-0.921385	-0.89169	-0.705845	-0.621505	-0.700768	-0.762048	-1.84459	-2.32585	-0.818509	-1.17075	-0.2837	-1.55012	-0.309612	-0.247929	0.532184	0.265635	0.308372	0.0855788	-0.177654	-0.409934	-0.222912	-0.434615	-0.351547
M-S-B	AT5G22630	ADT5	-0.152632	-0.148471	-0.178312	-0.235956	-0.3234	-0.0300348	-0.362233	-0.10073	-0.132536	-0.870604	-0.812035	-0.227055	-0.52532	-0.542518	-0.438866	-0.780804	-0.551119	-0.510723	-0.49295	-0.256873	-0.247748	-0.430326	0.245867	-0.0222446	-0.201157	-0.197008	-0.0720535	-0.195128	0.0968025	-0.0720535	-1.16119	-1.33446	-0.745775	-0.94785	-0.43983	-0.737159	-0.655401	-0.579738	-0.245426	-0.335838	-0.391422	-0.677129	0.0415293	-0.167368	-0.0823475	-0.415264	-0.0491269
M-S-B	AT5G45280	AT5G45280	0.559794	0.461476	0.752459	0.561065	0.525475	0.588669	0.492237	0.647033	0.711949	0.0711273	0.0428056	0.272985	0.0102152	0.148079	0.164064	0.125788	0.165252	0.0334481	0.0255659	0.453046	0.341351	0.583957	-0.25962	0.0431989	-0.508839	-0.217241	-0.40969	-0.291255	-0.30694	-0.0578575	-1.29434	-1.11434	-0.298143	-0.280698	-0.177058	-0.044456	-0.0682381	-0.225378	-0.17675	0.232354	-0.278791	-0.50912	-0.233548	-0.354547	-0.346355	-0.4196	-0.143744
M-S-B	AT3G19010	AT3G19010	-0.270866	-0.489076	-0.60047	-0.720296	-1.429	-1.09442	-0.80641	-0.880065	-0.833626	-0.377851	-0.603011	-0.673771	-0.357239	-0.979159	-0.79822	-0.378812	-0.178975	-0.942757	-0.604691	-0.230371	0.188186	0.057458	0.902062	0.551106	0.303038	0.00479998	0.140164	0.0381307	-0.014959	0.0870069	0.0503627	-0.0103163	-0.615953	-0.525233	-0.212359	-0.273824	0.716705	0.654675	0.766785	0.713528	0.950537	0.63852	0.35734	-0.00176045	0.164838	-0.0906647	0.103817
M-S-B	AT4G12720	NUDT7	0.223681	-0.274734	-0.252973	-0.277748	-0.287848	-0.364484	-0.392135	-0.25312	-0.223305	-0.0986621	-0.322888	-0.247178	-0.315996	-0.347512	-0.10823	-0.133692	0.0169025	-0.50585	-0.165948	-0.270118	-0.141519	-0.124116	0.723143	0.0123788	-0.520037	-0.520197	-0.457983	-0.378588	-0.389785	-0.400628	-0.703788	-0.539944	-0.891424	-0.957162	-0.479906	-0.308622	0.19091	0.173912	0.292117	0.317749	0.382055	0.196594	-0.438331	-0.462877	-0.560014	-0.257002	-0.206901
M-S-B	AT3G44720	ADT4	-0.0822113	-0.216037	-0.200435	-0.185002	-0.198981	-0.327168	-0.553444	-0.145577	-0.148525	-0.727018	-0.459623	0.63108	0.375804	0.139626	0.356113	-0.490373	-0.489875	0.335757	0.173121	-0.263357	-0.375186	-0.488366	1.38845	1.04072	-1.21959	-0.897877	-1.22304	-0.84716	-0.832253	-0.730681	-1.19412	-1.06439	-0.928067	-0.984078	-0.186598	-0.344133	-0.529915	-0.0164506	-0.408411	-0.388239	-0.526657	-0.274291	0.315618	0.113639	0.0607451	-0.448341	0.0232376
M-S-B	AT4G32870	AT4G32870	0.427709	-0.292466	-0.156887	-0.408921	-0.178632	-0.217328	-0.421986	-0.124747	-0.357259	-0.868258	-0.904699	-0.62793	-0.90584	-0.839288	-0.804535	-1.17072	-1.00305	-0.90432	-0.694183	0.54781	0.612192	0.40792	0.928169	0.777946	-0.468174	-0.983684	-0.66533	-0.74776	-0.505747	-0.56281	-1.6165	-1.60437	-1.50697	-1.43686	-1.15464	-1.26904	-0.426847	0.133362	0.177744	-0.323659	-0.153467	0.0891664	-0.362474	-0.535882	-0.526974	-0.414637	-0.190713
M-S-B	AT3G10985	SAG20	-1.05082	-1.35076	-1.36775	-0.877379	-1.38969	-1.35116	-1.18	-1.12401	-1.33745	-0.0892594	0.0374018	0.193861	0.103263	-1.78942	-1.57238	-1.07324	-0.948598	-0.642001	-0.62394	-0.697704	-0.425719	-0.569998	1.02885	0.865174	-0.828625	-0.837827	-0.802513	-0.579814	-0.923343	-0.764622	-1.55288	-1.68895	0.0833576	0.324214	-0.00647194	-0.996963	0.973736	1.13078	0.418149	0.228782	0.17147	0.410296	-0.338987	-0.254657	-0.479254	-0.657002	-0.813992
M-S-B	AT1G16370	2020-10-06	-0.724083	-0.685277	-0.512453	-0.684366	-0.635565	-0.642933	-0.755501	-0.944514	-1.04675	-0.59567	-0.457067	-0.177736	-0.420305	-0.398231	-0.510087	-0.410806	-0.324178	-0.306406	-0.586983	-0.351874	-0.443105	-0.726314	-0.636375	0.0691261	-1.0471	-0.79069	-0.616077	-0.706013	-0.923704	-0.749297	-0.47874	-0.375023	-0.441992	-0.382351	-0.454478	-0.493719	-0.0397069	-0.0664874	0.247209	0.172338	-0.14964	-0.0843981	-0.567934	-0.597838	-0.66733	-0.339358	-0.653779
M-S-B	AT2G22880	AT2G22880	-0.558967	-0.564209	-0.54267	-0.70767	-0.580508	-0.584752	-0.411834	-0.608991	-0.668867	-0.451996	-0.418048	-0.245383	-0.388466	-0.505546	-0.492831	-0.388336	-0.404562	-0.428415	-0.468385	-0.436373	-0.364206	-0.529184	0.276499	0.456388	-0.60932	-0.457541	-0.655781	-0.334312	-0.831575	-0.518886	-0.507513	-0.442415	-0.466594	-0.573819	-0.631703	-0.487084	0.355706	0.520878	0.462319	0.370284	0.0763767	0.358751	-0.267588	-0.583482	-0.775011	-0.538376	-0.594332
M-S-B	AT5G07010	ST2A	-0.0663059	-0.615535	-0.775583	-0.785911	-0.636862	-0.861747	-0.658573	-0.86514	-0.843032	-0.574753	-0.436108	-0.714903	-0.628038	-0.640632	-0.744235	-0.653084	-0.7312	-0.615179	-0.558144	1.43499	1.43136	1.25637	0.244772	-0.00786411	-0.711595	-0.891121	-0.729921	-0.813396	-0.840436	-0.868835	-0.351738	-0.470099	-0.525675	-0.520026	-0.901308	-0.718779	-0.549482	-0.464223	-0.41532	-0.0740685	-0.220668	-0.428843	-0.222043	-0.490099	-0.774743	-0.785944	-0.775733
M-S-B	AT2G22860	ATPSK2	-0.653398	-0.735107	-0.760908	-0.71003	-0.863206	-0.76229	-0.769031	-0.747967	-0.788133	-0.745488	-0.690778	-0.656898	-0.653637	-0.756257	-0.814676	-0.621906	-0.694103	-0.671053	-0.79989	-0.715301	-0.623079	-0.814921	0.530465	0.322141	-0.842383	-0.827139	-0.806948	-0.855498	-0.802456	-0.857568	-0.477845	-0.524834	-0.658557	-0.625432	-0.729077	-0.725921	-0.038745	0.351108	0.262181	0.478966	-0.118648	-0.256343	-0.688202	-0.88341	-0.872457	-0.665902	-0.889998
M-S-B	AT5G06570	AT5G06570	-0.669747	-0.570837	-0.572006	-0.64709	-0.290911	-0.33862	-0.59248	-0.638625	-0.351738	-0.700916	-0.555449	-0.347028	-0.372488	-0.715122	-0.638226	-0.53089	-0.588189	-0.576701	-0.599957	-0.7442	-1.0974	-0.704393	-0.0369619	-0.159417	-0.375839	-0.622772	-0.394663	-0.6081	-0.268056	-0.499259	-0.721419	-0.686452	-0.736886	-0.694236	-0.750737	-0.681412	0.679799	0.347531	0.32836	0.464339	-0.238525	-0.156953	-0.725984	-0.794094	-0.977975	-0.683364	-0.593007
M-S-B	AT1G19020	AT1G19020	-0.493565	-1.20479	-1.02513	-1.14761	-0.744226	-1.25298	-1.01145	-1.12411	-1.06869	-0.669301	-0.831205	-0.0674043	-0.386767	-1.10933	-0.868949	-1.24576	-1.01369	-0.842903	-0.789734	-0.640344	-0.568224	-0.858888	0.712742	0.25822	-1.09017	-1.302	-1.22695	-0.696032	-1.08391	-1.22988	-1.3627	-1.32672	-1.16155	-1.37353	-0.690872	-0.836445	0.135102	0.436214	0.184826	0.124734	0.493951	0.522849	-0.431162	-0.834026	-0.899041	-0.483078	-0.766975
M-S-B	AT3G05500	AT3G05500	-0.465841	-0.362385	-0.291525	-0.465147	-0.381158	-0.392197	-0.307316	-0.408426	-0.256293	-0.477827	-0.496276	0.0492589	-0.576447	-0.682784	-0.575765	-0.834978	-0.867222	-0.592725	-0.771385	-0.289729	-0.433457	-0.479368	-0.566269	-0.217508	-0.917061	-0.984188	-0.979492	-1.03137	-1.08807	-0.971686	-1.79329	-1.6575	-0.891354	-0.825033	-0.852822	-1.21061	-0.58335	-0.498894	-0.298909	-0.281667	-0.53792	-0.472034	-0.352519	-0.460526	-0.301203	-0.189275	-0.0176883
M-S-B	AT3G17860	JAZ3	-0.168704	-0.181304	-0.345524	-0.278307	-0.417482	-0.161816	-0.255386	-0.16905	-0.164214	-0.0614094	-0.29731	-0.308035	0.112506	-0.375007	-0.45017	-0.235853	-0.215488	-0.696359	-0.712492	0.110549	0.270157	0.11113	1.06416	1.23173	-0.739753	-0.628392	-0.550546	-0.58449	-0.863562	-0.684042	-0.660033	-0.913446	-0.523626	-0.768586	-0.98068	-0.905512	-1.14953	-1.27707	-1.08354	-1.2409	-0.816326	-0.494951	-0.647954	-0.647816	-0.782655	-0.892389	-0.645571
M-S-B	AT2G30360	SIP4	-0.646783	-0.900386	-0.72614	-0.744056	-0.773196	-0.466097	-0.729171	-0.49323	-0.618718	-1.06875	-0.919872	-0.923603	-0.40855	-0.632192	-0.778419	-0.512284	-0.508529	-0.60643	-0.574649	-0.594311	-0.672497	-1.00756	0.991502	0.851058	-1.07395	-0.964637	-0.774942	-0.793415	-0.748722	-0.809667	-0.408024	-0.774395	-0.650713	-0.536682	-0.340121	-0.440993	0.204268	0.41155	-0.0206156	-0.329236	-0.718413	-0.244175	-0.374301	-0.89072	-0.787364	-0.945716	-0.760446
M-S-B	AT1G02400	GA2OX6	-0.763618	-0.759502	-0.719941	-0.837511	-0.569291	-0.773184	-0.776939	-0.821894	-0.81713	-0.606914	-0.534506	-0.0767501	-0.649651	-0.735805	-0.685004	-0.713703	-0.72532	-0.746736	-0.742987	-0.908713	-0.711931	-0.531478	0.489929	0.367756	-0.991366	-1.01391	-0.766945	-0.870585	-0.909369	-0.678545	-0.623203	-0.761064	-0.657079	-0.689047	-0.695535	-0.790565	-0.547802	-0.267568	-0.419955	-0.223045	-0.300089	-0.21082	-0.795542	-0.747225	-0.852095	-1.00139	-0.761305
M-S-B	AT1G15010	AT1G15010	-0.749658	-0.737194	-0.796634	-0.708218	-0.823549	-0.849712	-0.77096	-0.800448	-0.789553	-0.58626	-0.555998	-0.0389917	-0.203218	-0.653012	-0.539902	-0.471594	-0.475627	-0.376321	-0.546666	-0.261579	-0.556197	-0.790315	0.454623	0.554689	-0.713358	-0.742888	-0.799475	-0.803405	-0.799012	-0.806854	-0.480618	-0.447774	-0.599929	-0.490262	-0.66712	-0.578321	-0.201923	0.183151	-0.667594	-0.699153	-0.449022	-0.557927	-0.615987	-0.585281	-0.685308	-0.793698	-0.821955
M-S-B	AT3G25780	AOC3	-0.441523	-0.593809	-0.711569	-0.784156	-0.517695	-0.5426	-0.739967	-0.697676	-0.347581	-0.604149	-0.680679	-0.580523	-0.508472	-0.473003	-0.669403	-0.526039	-0.590203	-0.584093	-0.599045	-0.51825	-0.346544	-0.475668	0.847734	0.465207	-0.381204	-0.568733	-0.563504	-0.662867	-0.713843	-0.580755	-0.532988	-0.525154	-0.471894	-0.585968	-0.562275	-0.440306	-0.364162	-0.646769	-0.359223	-0.633017	-0.0995493	-0.391539	-0.146781	-0.2239	-0.26463	-0.631087	-0.638164
M-S-B	AT3G43250	AT3G43250	-0.262915	-0.385767	-0.298739	-0.368246	-0.429969	-0.317865	-0.320632	-0.43233	-0.366247	-0.321765	-0.366247	-0.161898	-0.410414	-0.356333	-0.301873	-0.322773	-0.365713	-0.366213	-0.393532	-0.125436	-0.357861	-0.235119	-0.19478	0.0880219	-0.436343	-0.358895	-0.47856	-0.399367	-0.267811	-0.359853	-0.403464	-0.41229	-0.332976	-0.312037	-0.415334	-0.406379	-0.198662	-0.221437	-0.29808	-0.196781	-0.0667596	-0.388368	-0.40138	-0.415576	-0.417436	-0.347558	-0.443396
M-S-B	AT2G27690	CYP94C1	-0.372464	-0.440381	-0.304865	-0.525711	-0.464939	-0.446016	-0.429462	-0.769515	-0.600087	-0.490635	-0.416166	-0.0853513	-0.491749	-0.611038	-0.610039	-0.506223	-0.43014	-0.395932	-0.451477	-0.438912	-0.334197	-0.26672	0.12814	0.108498	-0.490008	-0.225048	-0.500035	-0.509955	-0.557365	-0.608072	-0.518856	-0.34998	-0.474858	-0.495534	-0.67604	-0.767723	-0.493324	-0.431508	-0.371342	-0.304621	-0.342784	-0.402126	-0.620598	-0.676839	-0.764276	-0.595867	-0.644828
M-S-B	AT2G38240	AT2G38240	-0.340085	-0.689597	-0.643297	-0.500452	-0.736752	-0.551452	-0.677688	-0.766599	-0.57851	-0.312032	-0.27956	-0.242305	-0.395759	-0.277358	-0.411193	-0.295735	-0.218123	-0.31832	-0.330106	-0.3176	-0.327174	-0.418905	0.833657	0.392231	-0.702609	-0.411825	-0.691923	-0.494606	-0.800805	-0.511144	-0.240196	-0.302864	-0.433766	-0.277245	-0.501244	-0.486338	-0.695003	-1.01295	-0.880031	-0.70435	-0.506856	-0.111786	-0.34048	-0.402228	-0.576896	-0.555497	-0.721147
M-S-B	AT1G66090	AT1G66090	-0.356614	-0.720273	-0.365228	-0.729095	-0.716562	-0.71518	-0.867727	-0.692392	-0.691645	0.320428	0.101819	0.507113	1.06204	-0.438476	-0.289362	0.513797	0.318722	0.267558	0.968037	-0.355738	-0.407612	-0.475146	0.604605	-0.116016	-0.68587	-0.914969	-0.698159	-0.752699	-0.815908	-0.799709	-0.58225	-0.4856	-0.651593	-0.699552	-0.459828	-0.430378	-0.594671	-0.207273	-0.784688	-0.609045	0.0315226	-0.215465	-0.335166	-0.441224	-0.528605	-0.522586	-0.597941
M-S-B	AT2G39420	AT2G39420	0.24619	-0.052148	-0.344348	-0.492568	-0.491544	-0.353887	-0.485178	-0.275324	-0.184502	-0.162176	-0.154536	-0.951343	-0.365314	-0.145034	-0.0939585	-0.320126	0.00323321	-0.512015	-0.388961	-0.152724	-0.170831	-0.539873	1.19402	1.02816	-0.10181	-0.212581	0.0637951	-0.264562	-0.0775085	-0.274873	-0.149569	0.0375568	-0.280737	-0.473264	-0.128205	-0.0491106	-1.39162	-1.14966	-0.430604	-0.79686	-0.879449	-0.789167	0.6599	0.400808	0.28248	0.205563	-0.0609687
M-S-B	AT4G22950	AGL19	-0.492969	-0.418187	-0.397711	-0.520808	-0.493733	-0.263339	-0.449826	-0.386918	-0.4443	-0.377227	-0.365816	-0.140313	-0.334408	-0.340794	-0.431621	-0.456611	-0.40695	-0.421811	-0.360448	-0.160921	-0.404109	0.136269	2.127	1.77915	-0.409889	-0.560333	-0.57161	-0.668973	-0.304525	-0.502209	-0.320545	-0.511861	-0.429083	-0.451498	-0.34307	-0.432657	-0.460186	-0.16131	-0.58364	-0.342531	-0.375665	-0.397344	-0.40194	-0.583971	-0.374604	-0.481507	-0.499383
M-S-B	AT5G27520	PNC2	-0.849802	-0.915605	-0.92464	-0.933345	-1.26539	-0.915579	-1.00613	-1.14542	-0.89811	-0.965787	-1.14142	-0.916089	-1.02902	-1.2947	-1.27919	-1.19226	-0.96396	-1.05928	-0.921328	-0.74646	-0.827982	-0.710458	0.722913	0.404737	-0.498715	-0.522364	-0.466458	-0.380407	-0.454134	-0.439598	-0.571117	-0.625048	-0.281885	-0.376553	-0.75249	-0.768169	-0.141467	0.0758114	-0.126244	-0.155154	-0.216543	-0.0887129	-0.311767	-0.515758	-0.389751	-0.595668	-0.37054
M-S-B	AT2G28400	AT2G28400	-0.175061	-0.519162	-0.309128	-0.183965	-0.478098	-0.498928	-0.648747	-0.545958	-0.402457	-0.727821	-0.741401	-0.479622	-0.145696	-0.957453	-0.997168	-1.02689	-0.944262	-0.613314	-0.558868	0.121271	-0.101995	-0.239735	1.71434	1.3657	-0.489729	-0.347567	-0.360066	-0.260442	-0.423947	-0.320672	-0.480244	-0.646291	-0.876355	-0.946689	-0.948963	-1.05496	0.0333453	0.139497	-0.325485	0.0240067	-0.3501	-0.0871743	-0.748001	-0.980972	-1.05754	-0.931193	-1.00668
M-S-B	AT4G27410	RD26	-0.161521	-0.466805	-0.425422	-0.493158	-0.572796	-0.32831	-0.698752	-0.52435	-0.55328	-0.730129	-0.996682	-0.277379	-0.465139	-1.14722	-1.25007	-1.05558	-0.987861	-0.769105	-0.549804	-1.21683	-0.710378	-1.1032	1.26184	1.19515	-0.991052	-1.04043	-0.944296	-1.00224	-1.08169	-1.12877	-0.522091	-0.710025	-1.27973	-1.30825	-1.46055	-1.38006	-0.00648141	0.184691	-0.155423	-0.260104	-0.23258	-0.0760065	-1.0005	-1.13874	-1.0618	-1.22787	-1.16184
M-S-B	AT3G55940	AT3G55940	-0.420822	-0.303047	-0.595633	-0.464652	-0.721705	-0.461423	-0.28817	-0.317206	-0.0707901	-0.28817	-0.404265	0.262303	-0.461715	-0.305779	-0.270099	-0.239801	-0.282671	-0.210604	-0.559691	-0.370351	-0.264894	-0.143783	-0.502321	-0.0344861	-0.133608	-0.138307	-0.420516	-0.383061	-0.552142	-0.306607	-0.0689478	-0.316423	-0.329519	-0.249225	-0.19874	-0.387454	-0.84162	-0.787005	-0.955095	-0.67019	-0.588374	-0.684489	-0.58984	-0.595372	-0.679403	-0.283318	-0.61712
M-S-B	AT5G13200	AT5G13200	-0.363602	-0.278398	-0.296799	-0.397673	-0.46185	-0.430589	-0.679931	-0.41388	-0.362054	-0.595352	-0.816412	-0.463925	-0.692879	-0.463359	-0.655415	-0.73689	-0.591004	-0.904718	-0.861502	-0.386251	-0.0981837	-0.428402	0.524684	0.397518	-0.107743	-0.293301	-0.348734	-0.392824	-0.237502	-0.336416	-0.896114	-1.0436	-1.09681	-1.11787	-0.503606	-0.539314	-0.689442	-0.620071	-0.757675	-0.86526	-0.390414	-0.555904	-0.703998	-0.899502	-0.620315	-0.631554	-0.672209
M-S-B	AT3G57760	AT3G57760	-0.892172	-0.275135	-0.798634	-0.841605	-0.433228	-0.852284	-0.454962	-0.705468	-0.582479	-0.355616	-0.372167	-0.707753	-0.255978	-0.339694	-0.359114	-0.354384	-0.297423	-0.402926	-0.255756	-0.836476	-0.82152	-0.947421	-0.392669	0.0250396	-1.01978	-0.875211	-0.697985	-0.813463	-1.1552	-0.560273	0.118967	-0.00248851	-0.693704	-0.878489	-0.607763	-0.454481	-0.862202	-0.188225	-0.708723	-1.00313	-0.70278	-0.55887	-0.604969	-0.751362	-0.683315	-0.627447	-0.784902
M-S-B	AT3G62260	AT3G62260	-0.0678301	-0.183072	0.014061	0.153618	-0.259096	0.115278	-0.0250709	-0.214467	0.136213	-0.625379	-0.857198	0.023121	-0.289169	-0.124099	-0.0866007	-0.805748	-0.559593	-0.414123	-0.254428	-0.263569	-0.519279	-0.683821	0.123409	-0.24411	-1.17736	-1.15992	-0.860945	-0.776398	-0.947186	-0.917613	-0.975292	-0.838932	-1.50271	-1.24161	-0.479756	-0.756301	-0.710015	-0.605722	-0.632394	-0.643711	-0.734722	-0.65921	-1.0891	-1.06759	-1.32705	-1.10976	-1.15494
M-S-B	AT1G63840	AT1G63840	0.0972999	-0.331904	-0.458965	0.0171486	-0.510725	-0.433661	-0.362214	-0.277115	-0.24332	-0.687816	-0.898648	-0.807885	-0.516498	-0.223426	-0.19252	-0.545672	-0.531185	-0.788503	-0.419393	-0.408759	-0.432038	-0.541871	0.21044	-0.336402	-0.557421	-0.744138	-0.684686	-0.671501	-0.627022	-0.539351	-1.40337	-1.27226	-1.53181	-1.27853	-0.55297	-0.346345	-0.483962	-0.390489	-0.207473	-0.609892	-0.520886	-0.347722	-0.0989058	-0.202884	-0.334161	-0.408976	-0.500029
M-S-B	AT1G77450	anac032	0.148203	-0.134256	0.145205	-0.11124	-0.0383739	0.0713138	-0.296231	-0.168832	0.0106387	-1.26673	-1.24326	-0.774799	-1.08465	-0.98577	-1.20697	-1.36129	-1.52213	-1.28674	-1.00164	-1.28611	-1.26881	-1.5198	0.88992	0.634897	-0.289161	-0.455529	-0.178401	-0.120238	-0.125866	-0.165507	-1.63951	-1.47059	-1.39796	-1.57227	-0.754723	-1.05398	-0.659139	-0.396958	-0.464302	-1.13133	-0.92815	-0.714594	0.491616	0.440057	0.571922	-0.0636406	0.384211
M-S-B	AT4G34230	ATCAD5	0.103068	-0.422357	-0.438245	-0.27053	-0.267765	-0.243015	-0.549203	-0.306422	-0.220925	-1.09328	-1.11387	-0.93952	-0.801083	-0.100746	-0.106714	-0.691784	-0.765097	-0.831311	-0.624527	-1.39412	-1.18796	-1.36746	0.757194	0.289167	-0.637564	-0.597943	-0.780821	-0.743441	-0.733448	-0.757742	-0.849753	-0.87328	-1.08536	-1.09941	-0.791101	-0.611072	-0.208361	0.0849108	-0.289778	-0.27312	-0.353925	-0.305987	0.186589	-0.177316	-0.0280444	-0.292356	-0.138867
M-S-B	AT4G39670	AT4G39670	-0.277394	-0.410629	-0.50565	-0.583211	-0.669117	-0.554715	-0.623868	-0.701032	-0.655642	-0.616221	-0.702302	-0.380074	-0.601168	-0.591592	-0.67381	-0.623437	-0.666302	-0.696749	-0.666792	-0.700283	-0.507557	-0.756495	1.23684	0.729211	-0.912549	-0.827476	-0.80561	-0.846635	-0.817072	-0.81664	-0.787705	-0.655927	-0.622621	-0.695998	-0.813508	-0.741899	-0.365437	-0.167651	-0.417916	-0.318413	-0.10604	0.0443248	-0.635048	-0.820164	-0.845197	-0.82856	-0.756
M-S-B	AT4G05020	NDB2	0.200627	0.0325524	0.0797376	-0.133647	-0.15624	-0.0184294	-0.123971	-0.0957491	-0.0190153	-0.630599	-0.551993	-0.769628	-0.746266	-0.470943	-0.546912	-0.78174	-0.692887	-0.726593	-0.752831	-0.0640881	-0.138772	-0.168228	0.367741	-0.0259791	-1.27116	-1.32427	-1.18295	-1.08855	-0.986934	-1.07951	-0.8471	-1.25794	-1.36404	-1.1359	-1.17332	-1.10432	-0.972672	-0.528476	-0.25089	-0.369351	-0.674101	-0.724103	-0.54076	-0.553409	-0.671031	-1.04301	-0.645079
M-S-B	AT4G33905	AT4G33905	-0.174494	-0.0976864	0.0829897	-0.394648	-0.256024	-0.120002	-0.290058	-0.0841494	-0.145489	-0.456309	-0.29651	-0.20827	-0.582575	-0.253148	-0.363753	-0.211543	-0.219193	-0.351165	-0.557586	-0.317697	-0.489315	-0.464416	-0.319905	-0.238762	-0.249506	-0.450843	-0.417688	-0.389866	-0.556002	-0.298108	-0.27303	-0.274987	-0.425735	-0.203973	-0.553449	-0.39139	-0.917269	-0.457513	-0.651651	-0.713008	-0.568044	-0.278575	-0.53416	-0.756799	-0.519477	-0.587645	-0.376472
M-S-B	AT3G51660	AT3G51660	-0.699286	-1.25663	-1.13448	-1.26288	-1.44949	-1.70414	-1.10655	-1.32555	-1.29471	-1.52025	-1.46892	-1.12013	-0.977195	-1.82351	-1.948	-1.82698	-1.84049	-1.53939	-1.55134	0.58002	0.627964	0.427316	0.493769	-0.0457206	0.0640042	-0.016568	-0.0241286	-0.124815	0.0856409	0.00190643	-0.210777	0.133344	-0.443881	-0.494257	-0.967502	-1.1873	0.412233	0.695887	0.485585	0.438318	0.637577	0.610758	0.371172	0.120729	0.352451	0.514482	0.260078
M-S-B	AT3G10300	AT3G10300	-0.956436	-0.945407	-1.08842	-1.09176	-0.91571	-1.28245	-0.918167	-0.952388	-0.750733	-0.864912	-1.09048	-1.38634	-1.29173	-1.60746	-1.54904	-1.78517	-1.53916	-1.59269	-1.58358	-0.560617	-0.517265	-0.84979	-0.142812	-0.311479	0.535895	0.605726	0.366452	0.346693	0.554515	0.385411	-1.23679	-1.28682	-0.00289712	-0.0623825	-0.765329	-1.53726	0.67005	0.609347	0.653551	0.600749	0.603991	0.449245	-0.0844484	-0.0115427	-0.121156	-0.151605	0.0154923
M-S-B	AT5G35735	AT5G35735	-1.43908	-1.99286	-2.11106	-2.08379	-2.33063	-2.12422	-1.99321	-2.20663	-1.74424	-1.39578	-1.3713	-0.895533	-1.38162	-1.71215	-1.68156	-1.62701	-1.50022	-1.51706	-1.4949	-1.03878	-0.711166	-0.940025	0.107949	-0.409823	0.390489	0.160681	0.484394	0.271905	0.305654	0.289824	-0.463528	-0.519703	0.418562	0.368492	0.282015	-0.026579	0.380186	0.476231	0.409874	0.338503	0.668819	0.686505	-0.212607	-0.31046	-0.440558	-0.0464846	-0.183738
M-S-B	AT1G80130	AT1G80130	0.734857	0.83198	0.880526	0.779122	0.73541	0.781522	0.541516	0.761078	0.787734	-0.768685	-0.811094	-1.15227	-0.835128	-0.61811	-0.540272	-0.924912	-0.626817	-1.02171	-0.914792	-0.245685	-0.0557774	-0.174009	0.208527	-0.201299	-0.365363	-0.263623	-0.535606	-0.349067	-0.832463	-0.549011	-0.991106	-0.951934	-0.989132	-1.19167	-0.427961	-0.461709	0.137893	0.187092	0.00839776	0.205358	-0.527153	-0.935192	0.251187	0.10877	0.379386	0.148396	0.287152
M-S-B	AT2G38640	AT2G38640	0.331034	0.207945	0.413984	0.428541	0.256535	0.617979	0.142392	0.466417	0.544177	0.0864896	-0.288535	0.383962	0.178405	-0.613712	-0.753841	-0.816051	-0.718279	-0.716955	-0.772709	0.208302	0.227388	0.4175	1.33252	1.48205	-0.949133	-1.02903	-0.73675	-0.640035	-0.798191	-0.938319	-0.988915	-0.917195	-0.981783	-0.852269	-1.13964	-1.18582	0.155707	0.00673689	-0.0289565	-0.555728	0.482084	-0.484932	-0.503439	-0.39115	-0.463218	-0.39703	-0.37055
M-S-B	AT1G52890	ANAC019	0.151938	-0.413395	-0.31903	-0.411521	-0.58852	-0.565334	-0.632316	-0.464038	-0.370833	-0.778822	-0.782342	-0.720925	-0.65387	-0.687006	-0.628395	-0.722935	-0.486875	-0.756546	-0.723477	-0.4068	-0.331138	-0.460028	1.60597	1.43061	-0.497202	-0.422985	-0.592687	-0.346367	-0.336687	-0.402685	-0.853808	-0.82401	-0.539064	-0.616408	-0.882091	-0.76939	0.987989	1.22652	0.832656	0.651667	0.412705	0.56922	-0.561868	-0.82623	-0.804951	-0.819183	-0.869821
M-S-B	AT1G61800	GPT2	-0.0915722	-0.768289	-0.833762	-0.938614	-1.00107	-0.919297	-0.986057	-0.871645	-0.918073	-0.938851	-0.865372	-0.966224	-0.829335	-0.892369	-0.983352	-0.867643	-0.853877	-0.921418	-0.941742	-0.988367	-0.855611	-1.03065	0.224304	-0.242463	-0.951513	-0.881414	-0.945742	-0.9827	-1.04556	-0.956586	-0.735502	-0.70996	-0.86331	-0.870388	-0.845818	-0.938591	-0.416911	-0.00607801	0.627543	0.095062	0.764812	-0.00249154	0.284423	0.348887	0.352824	0.255837	0.261128
M-S-B	AT4G33540	AT4G33540	0.0192016	-0.375662	-0.437948	-0.6177	-0.728153	-0.580089	-0.573523	-0.536942	-0.510189	-1.26463	-1.17181	-1.45897	-1.34732	-0.98918	-1.05483	-1.17901	-1.16984	-1.32993	-1.10889	-1.10881	-1.14004	-0.984497	-0.250699	-0.504212	-0.0848614	-0.0395763	0.0950191	-0.0818518	0.0454891	0.127735	-0.902158	-0.807715	-0.488017	-0.492786	-0.0999508	0.260293	0.650369	0.646709	0.340053	0.513567	0.411051	0.22319	0.646324	0.254571	0.43036	0.307408	0.591738
M-S-B	AT1G22180	AT1G22180	-0.617506	-0.755226	-0.803528	-0.732287	-0.956125	-1.05843	-0.857318	-0.773834	-0.596692	-1.09322	-1.14925	-0.971249	-1.32873	-0.957872	-1.13099	-1.18657	-1.18779	-1.24238	-1.24069	-0.319116	-0.225724	-0.346561	0.523732	0.0910622	0.403166	0.161015	0.139958	-0.0588239	0.172205	-0.149735	-0.751476	-0.718133	-0.579922	-0.527207	-0.422488	-0.450534	0.376196	0.821329	0.336809	0.495363	0.420615	0.571684	-0.117192	-0.341839	-0.299985	-0.271201	-0.342366
M-S-B	AT3G08720	S6K2	-0.304127	-0.871868	-0.690547	-0.880508	-0.924985	-0.606778	-0.86297	-0.732353	-0.828895	-0.68174	-1.06988	-0.834353	-0.925442	-0.945475	-0.707025	-0.781195	-0.749464	-0.902541	-1.05779	-1.18829	-1.1643	-1.18128	0.222883	-0.920627	-0.604579	-0.588012	-0.575198	-0.681191	-1.10842	-0.97873	-0.777891	-0.454325	-0.78977	-0.984174	-0.907736	-0.851027	0.204638	0.871309	0.803292	0.486932	0.557709	0.452058	-0.359854	-0.626256	-0.394516	-0.463502	-0.614394
M-S-B	AT1G32960	SBT3.3	0.145958	-0.223078	-0.477581	-0.21468	-0.273641	-0.399719	-0.339304	-0.311949	-0.565647	-0.324969	-0.261804	0.34372	-0.426418	-0.200394	-0.224331	-0.177686	-0.273012	-0.366955	-0.358825	-0.308253	-0.392453	-0.428241	0.761024	0.808177	-0.549702	-0.376985	-0.643286	-0.219333	-0.496211	-0.51073	-0.455595	-0.186499	-0.150194	-0.380782	-0.340232	-0.387061	-0.0949005	0.115148	-0.0963924	0.0696016	0.143102	-0.0286866	-0.662884	-0.454195	-0.678175	-0.45892	-0.59027
M-S-B	AT1G62840	AT1G62840	-0.149233	-0.400806	-0.35842	-0.377151	-0.764163	-0.479263	-0.493916	-0.451624	-0.493891	-0.312365	-0.530842	-0.111698	-0.324742	-0.23485	-0.273592	-0.353369	-0.35842	-0.0681495	-0.0634329	-0.0395672	-0.0490143	-0.254923	0.633683	0.197824	-0.360465	-0.384479	-0.438945	-0.343925	-0.262012	-0.188158	-0.457947	-0.428467	-0.496211	-0.333154	-0.557144	-0.477196	-0.103741	0.133223	-0.0732883	-0.0885201	-0.310046	-0.128256	-0.488498	-0.502631	-0.353125	-0.367024	-0.446734
M-S-B	AT4G35180	LHT7	-0.101758	-0.702903	-0.575164	-0.575851	-0.341654	-0.781782	-0.576611	-0.703299	-0.585859	-0.382808	-0.255752	-0.221206	-0.208717	-0.227929	-0.198767	-0.250608	-0.412633	-0.262332	-0.14857	-0.391769	-0.403695	-0.493252	0.166693	-0.443028	-0.622006	-0.338779	-0.562301	-0.558982	-0.550021	-0.526364	-0.239972	-0.314208	-0.213299	-0.112065	-0.0952074	-0.283722	-0.250066	-0.514138	-0.400582	-0.00467155	0.456866	0.0579273	-0.367338	-0.450681	-0.397972	-0.303937	-0.54023
M-S-B	AT3G26820 /// AT3G26840	AT3G26820 /// AT3G26840	0.17402	-0.257511	-0.363011	-0.387958	-0.5066	-0.21722	-0.266661	-0.156533	-0.283294	-0.891025	-0.750586	-0.710024	-0.741142	-0.567745	-0.57383	-0.573765	-0.54538	-0.511158	-0.622687	-0.462462	-0.547453	-0.591685	0.119014	-0.0755769	-0.509341	-0.534007	-0.307418	-0.445284	-0.527129	-0.399123	-0.481509	-0.457715	-0.819245	-0.653921	-1.031	-0.751417	1.01318	1.59151	0.82911	1.0595	0.629588	0.682116	0.224702	-0.353768	-0.218824	-0.0832796	-0.452739
M-S-B	AT5G33290	XGD1	-0.12668	-0.669206	-0.778096	-0.796832	-0.69335	-0.740347	-0.660476	-0.692444	-0.701637	-0.874146	-0.879014	-0.359789	-0.576181	-0.729024	-0.594606	-0.718942	-0.687188	-0.740146	-0.755615	-0.875184	-0.130536	-0.496042	0.413975	-0.138094	0.646766	0.564085	0.488049	0.370679	0.400169	0.541985	-0.277394	-0.652623	-0.012747	-0.0812684	0.428195	0.560414	0.688345	0.925791	1.14631	0.953126	1.2135	1.30869	0.443049	0.32453	0.325191	0.448094	0.449196
M-S-C	AT4G30290	XTH19	-0.753766	-0.560196	-0.714184	-0.645111	-0.368457	-0.579525	-0.675579	-0.480889	-0.652319	-0.812325	-0.475968	-0.759036	-0.786867	-1.25879	-1.04036	-0.57042	-0.573859	-0.412649	-0.695914	-0.576438	-0.606177	-0.597275	-0.569388	-0.476922	-1.07928	-1.03512	-0.880651	-1.17262	-1.279	-1.27539	-0.999781	-1.09275	-1.07068	-1.03948	-1.18627	-1.37006	1.69326	1.14467	0.790297	0.863933	0.565546	-0.157205	-0.000115642	-0.141491	-0.0873249	-0.20656	-0.470989
M-S-C	AT1G78000	SULTR1;2	-0.948322	-0.988238	-1.41079	-1.34837	-1.10712	-1.32391	-1.21742	-1.22319	-1.16064	-0.843784	-0.540357	-0.725025	-0.726282	-0.600701	-0.458697	-0.717015	-0.561604	-0.716903	-0.426167	-1.05033	-1.15992	-1.22387	-0.415564	-0.529585	-0.879053	-1.06652	-0.803811	-0.929634	-1.19568	-0.836648	-0.0700119	-0.42316	-0.492402	-0.490502	-0.547991	-0.320696	0.6704	0.593127	0.350005	0.358943	0.63416	0.469109	0.580879	0.255119	0.346988	-0.214959	-0.0076701
M-S-C	AT1G76930	ATEXT4	-0.617367	-0.983164	-0.899727	-0.900186	-0.89597	-0.974881	-1.07072	-0.867403	-1.01148	-0.824794	-0.738616	-1.05304	-0.920653	-0.602892	-0.89136	-0.960732	-0.996401	-0.76791	-0.723242	-1.04489	-1.0507	-0.978694	-0.315285	-0.676525	-0.798833	-0.825192	-0.692134	-0.964374	-0.766149	-0.791002	-0.881001	-0.963628	-0.991806	-1.03365	-1.03543	-1.0309	1.66154	1.61669	1.58258	1.54136	1.56418	1.65789	1.00394	0.0940304	0.301591	0.590629	0.578243
M-S-C	AT3G61990	AT3G61990	-0.492353	-0.703977	-0.7124	-0.737078	-0.814836	-0.597529	-0.839579	-0.692441	-0.51622	-0.919936	-0.872258	-1.25083	-1.01247	-0.123944	-0.406055	-0.969051	-1.13275	-1.27959	-1.07136	-1.18631	-1.14344	-1.41131	-0.927831	-1.35771	-0.464522	-0.587525	-0.760368	-0.578023	-0.7965	-0.429208	-0.994887	-0.798219	-1.03136	-1.21845	-0.418074	-0.303203	1.10693	1.42573	1.56254	1.21312	1.15726	0.915421	0.15192	-0.0910467	-0.0325689	-0.256931	0.378462
M-S-C	AT4G19810	AT4G19810	-0.726484	-1.11623	-0.833914	-0.609404	-1.04362	-0.865731	-1.14304	-1.09297	-0.748376	-0.889949	-0.660068	-0.574604	-0.630483	-0.790208	-0.785142	-0.603038	-0.736309	-0.650807	-0.657232	-0.973509	-0.991735	-1.30075	0.276603	-0.319286	-0.538366	-0.894358	-0.607968	-0.739325	-0.696085	-0.625424	-0.567317	-0.650241	-0.441807	-0.66219	-0.905782	-0.836112	1.26276	1.88228	2.50859	2.32045	2.23325	2.17942	0.0058379	-0.341321	-0.379142	-0.130953	0.0948495
M-S-C	AT4G12470	AZI1	-1.07032	-1.15955	-1.25481	-1.23154	-1.19506	-1.11766	-1.169	-1.26873	-1.2291	-1.19423	-0.576857	-1.02464	-0.975374	-0.79447	-1.10568	-1.22553	-1.20547	-1.23174	-1.00658	-1.19957	-1.20649	-1.19814	-0.681244	-0.420895	-0.990474	-1.19506	-0.673109	-0.465707	-1.22449	-1.05815	-1.00636	-0.935816	-0.871016	-0.667707	-1.24613	-1.18579	1.34016	1.52961	1.63304	1.51017	1.37583	1.26817	0.682363	0.136148	0.0756054	0.525816	0.0556559
M-S-C	AT4G12480	pEARLI 1	-0.460979	-1.14288	-1.14509	-1.16918	-1.17201	-1.20541	-1.0858	-1.1459	-1.13563	-1.10938	-0.788495	-1.07169	-0.865517	-0.784374	-1.07246	-0.999514	-0.998912	-0.988328	-0.901001	-1.22531	-1.05281	-1.03271	0.111849	0.0695949	-1.23805	-1.02708	-0.190895	-0.12573	-1.2157	-1.12404	-1.12318	-1.24233	-1.04095	-0.980768	-1.03477	-1.10738	1.4412	1.52482	1.32322	1.40891	0.941239	1.00822	1.18391	0.463982	0.561164	1.05874	0.712199
M-S-C	AT2G05380	GRP3S	0.158607	-0.492881	-0.253451	-0.101128	-0.198103	-0.353634	-0.312567	-0.207518	-0.309632	-1.38684	-1.36925	-1.1956	-1.40186	-1.53553	-1.3139	-1.7094	-1.64036	-1.31724	-1.58111	-0.873577	-0.888065	-0.889828	0.342774	0.336008	0.102893	0.143897	0.172807	0.257739	-0.0677281	0.13403	-1.60345	-1.31425	-0.89495	-1.04837	-1.88749	-1.778	1.48432	1.43889	1.49163	1.39157	1.36888	1.44839	0.51129	0.517363	0.38766	0.841406	0.68238
M-S-C	AT4G19880	AT4G19880	-0.277235	-0.48484	-0.490605	-0.462874	-0.813619	-0.600844	-0.757004	-0.708736	-0.696101	-0.800021	-0.86298	-0.878328	-1.15961	-1.10722	-0.840028	-0.903161	-1.05927	-1.27673	-1.07239	-0.446771	-0.582728	-0.674097	0.250773	-0.0385032	0.148412	0.252631	0.317884	0.165351	0.192749	0.26042	-1.04921	-0.849307	-0.284339	-0.469346	-0.589176	-0.390759	1.74902	1.93298	1.6097	1.57124	1.75096	1.50775	0.34396	0.382523	-0.174398	0.300998	0.135532
M-S-C	AT3G09270	ATGSTU8	-0.441321	-1.09116	-0.973058	-0.79993	-0.975045	-0.89844	-1.08906	-1.09463	-0.980005	-0.867209	-0.849219	-0.67275	-0.978351	-0.701935	-0.866254	-0.902146	-0.745505	-0.892746	-0.767989	-0.773047	-1.06089	-0.728077	-0.276761	-0.699104	-1.04663	-1.079	-1.07296	-0.835071	-1.03024	-1.00055	-0.918841	-0.984793	-1.00068	-1.06252	-1.04881	-1.02326	0.538948	0.657341	0.40664	0.266782	0.166059	0.374802	0.405074	0.101927	0.125414	-0.308552	-0.158035
M-S-C	AT5G20960	AAO1	-0.548399	-1.44002	-1.00815	-1.20213	-1.10965	-1.25382	-1.24062	-1.00054	-0.994351	-0.555566	-0.422753	-0.225944	-0.725887	-0.26507	-0.30529	-0.762698	-0.871116	-0.759717	-0.555675	-1.50606	-1.18382	-0.909368	-0.11808	-0.491388	-1.02096	-0.870002	-0.844401	-1.01211	-0.853397	-1.13244	-0.908216	-1.08014	-0.603191	-0.607879	-0.42075	-0.432842	0.987379	0.722715	0.13346	0.131788	0.563813	0.642923	-0.2392	-0.618648	-0.565791	-0.381062	-0.53199
M-S-C	AT1G17170	ATGSTU24	-0.267145	-0.909121	-0.706209	-0.720678	-0.749396	-0.895183	-0.872019	-0.71939	-0.730058	-0.936676	-0.984619	-0.851755	-0.971613	-0.985024	-0.913219	-1.04708	-0.963918	-1.00296	-0.8929	-0.896037	-0.926845	-0.995152	-0.528975	-0.525854	-0.981472	-0.83963	-0.363752	-0.226106	-0.821048	-0.8242	-1.16873	-1.08307	-0.741559	-0.999834	-0.83514	-0.941145	0.309579	0.688375	0.638195	0.0810109	0.483395	0.185936	0.0320876	-0.185017	-0.27797	-0.0652278	0.106609
M-S-C	AT2G47000	ABCB4	-0.727367	-0.864848	-0.95835	-0.956356	-1.03609	-0.870382	-0.92105	-0.956913	-0.891294	-0.842513	-0.88317	-0.753256	-0.952092	-0.865583	-0.798321	-0.837663	-0.803184	-0.849206	-0.953907	-0.888016	-0.842057	-0.901898	-0.842316	-1.04265	-0.930423	-0.943304	-0.702652	0.118932	-1.03456	-0.950333	-0.992325	-0.861059	-0.751199	-0.785143	-0.543248	-0.785666	0.527634	0.598451	1.42296	0.907534	0.837723	0.90767	0.0548419	-0.601001	-0.525963	-0.379606	-0.61466
M-S-C	AT4G21400	CRK28	-0.445218	-0.307303	-0.229789	-0.685113	-0.652911	-0.305083	-0.190798	-0.135612	-0.254789	-0.491277	-0.312239	-0.589132	-0.609855	-0.334057	-0.273262	-0.230606	-0.307443	-0.493292	-0.645798	0.00690286	0.0662516	-0.0346103	-0.48379	-0.985698	0.0515072	0.0562112	0.0483697	0.235126	-0.000636921	0.0763422	-0.266156	-0.320239	0.010334	0.28412	-0.427776	-0.340233	1.33123	1.84311	2.06883	1.76011	1.53876	1.41173	-0.21781	-0.402322	-0.0130486	0.256414	-0.246226
M-S-C	AT4G12500	AT4G12500	-0.44408	-0.698242	-0.80711	-0.699051	-0.687533	-0.717591	-0.681169	-0.836596	-0.766143	-0.822816	-0.621334	-0.600611	-0.801921	-0.443528	-0.748478	-0.646906	-0.710672	-0.658031	-0.789514	-0.834175	-0.780484	-0.716769	0.445933	0.847214	-0.929186	-0.816956	-0.721554	-0.706665	-0.909266	-0.889888	-0.667649	-0.786984	-0.677936	-0.668724	-0.728449	-0.76663	0.398392	1.03041	1.13	0.779349	0.208779	0.516751	0.662136	-0.22261	-0.40597	0.241072	-0.215385
M-S-C	AT4G38540	AT4G38540	-0.484768	-1.09525	-1.41244	-1.30688	-1.28585	-1.28341	-1.48789	-1.28574	-1.44316	-1.07855	-0.698084	-0.512777	-0.912996	-0.850631	-0.921505	-0.759414	-0.939146	-0.658588	-0.75432	-0.927807	-1.14437	-1.02355	0.496603	0.0430509	-1.43119	-1.07927	-1.0758	-0.85972	-1.07817	-1.30941	-0.425305	-0.463606	-0.837835	-0.750777	-0.472149	-0.55091	1.16317	1.08836	0.899177	0.61336	0.866848	0.757678	-0.404172	-0.725091	-0.825994	-0.346245	-0.709175
M-S-C	AT1G65500	AT1G65500	-0.00465303	-0.539894	-0.765715	-0.826168	-0.883236	-0.901375	-0.731978	-0.881004	-0.925456	-0.685367	0.034791	-0.500476	-0.677753	-0.207179	-0.281863	-0.673517	-0.720547	-0.794499	-0.650443	-0.807268	-0.844205	-0.824747	1.85497	1.55767	-0.912496	-1.06684	-0.798057	-0.7707	-0.713529	-0.868276	-0.883423	-0.742488	-1.01922	-0.948193	-0.723867	-0.689678	1.24991	1.13061	1.42572	1.49136	1.44303	1.21633	0.956264	0.210665	0.0994281	0.484114	0.552773
M-S-C	AT5G40780	LTH1	-0.151275	-1.33504	-1.04384	-1.13393	-1.10391	-1.1999	-1.16416	-1.25814	-1.42874	-0.653931	-0.446188	-0.959774	-1.08545	-0.788184	-0.773751	-0.888751	-0.751492	-0.951087	-0.780434	-0.931241	-0.603037	-0.782797	1.06208	0.474247	0.349368	0.381717	0.119338	-0.15674	0.163528	0.179351	-1.0878	-1.0317	-0.16173	-0.0273075	-0.419685	-0.319932	0.764287	0.92484	0.822019	0.774959	0.846136	0.838655	-0.669192	-0.856652	-0.987412	-0.849631	-0.574759
M-S-C	AT1G52200	AT1G52200	-1.08709	-1.06297	-1.1779	-0.974292	-1.25562	-1.28376	-1.15755	-1.26162	-1.06618	-0.86719	-0.623263	-0.565795	-0.843238	-0.953324	-1.05732	-0.880049	-0.940011	-1.02394	-1.00493	-0.924692	-0.855676	-0.853548	0.706954	0.513506	-1.0749	-1.15034	-0.752367	-0.373987	-0.916008	-1.20344	-0.512869	-0.689925	-0.120959	-0.193107	-1.06538	-0.959852	1.36781	1.44426	1.36557	1.30786	1.37451	1.35423	-0.0692674	-0.819906	-0.67637	-0.132118	-0.747862
M-S-C	AT5G18310	AT5G18310	-0.385535	-1.10218	-1.06777	-0.905574	-1.10702	-1.18322	-1.01646	-0.928075	-0.936851	-0.623469	-0.573241	-0.734002	-0.640046	-1.15953	-0.894104	-0.935135	-0.846806	-1.03507	-0.997632	-0.98955	-0.672767	-0.774823	0.946442	0.501164	-0.718369	-0.959706	-0.825408	-0.977064	-1.08826	-0.994437	-0.963414	-1.03941	-0.405871	-0.442967	-0.448595	-0.477001	1.25952	1.55582	1.03806	0.952363	0.81004	0.968382	-0.197309	-0.390711	-0.445195	-0.372459	-0.480272
M-S-C	AT1G12520	ATCCS	-0.666769	-0.558528	-0.572952	-0.578723	-0.447889	-0.393834	-0.535527	-0.573681	-0.434101	-0.651804	-0.798374	-0.250506	-0.324877	-0.296617	0.235138	-0.0743128	-0.459697	-0.351459	-0.585721	-0.411337	-0.21949	-0.405095	0.906941	1.0229	-0.735157	-0.680485	-0.760329	-0.637354	-0.8413	-0.78238	-0.5477	-0.698541	-0.631617	-0.550862	-0.537365	-0.408601	1.86783	1.93998	1.22814	1.28857	1.78076	1.87893	-0.796611	-0.694568	-0.848345	-0.610852	-0.87994
M-S-C	AT1G08830	CSD1	-0.85552	-1.10975	-1.10649	-1.18106	-1.15672	-1.15607	-1.21348	-1.33299	-1.13097	-0.738397	-0.856613	-0.458701	-0.292059	-0.702184	0.192466	-0.404161	-0.363454	-0.515613	-0.755402	-0.232965	-0.153611	-0.454686	1.39193	1.36561	-1.02439	-1.0943	-1.13014	-1.03704	-1.12479	-1.04737	-0.813068	-0.916903	-0.685748	-0.622024	-0.259585	-0.27626	1.40226	1.51496	1.25853	1.1631	1.48603	1.25767	-0.702518	-0.765208	-0.825101	-0.763099	-0.843661
M-S-C	AT2G28190	CSD2	-0.703335	-0.734216	-0.833471	-0.8379	-0.747263	-0.797293	-0.682096	-0.772259	-0.8062	-0.983674	-1.0208	-0.480624	-0.200616	-0.632029	0.524804	-0.382188	-0.261996	-0.267438	-0.62625	-0.25992	-0.104082	-0.29371	1.14809	1.28014	-0.913978	-1.14067	-0.912977	-0.860733	-0.90775	-0.927274	-0.946338	-1.01494	-0.78315	-0.788321	-0.135534	-0.256845	1.72937	1.57797	1.24913	1.40782	1.75482	1.71085	-0.880819	-0.972271	-0.98913	-0.611404	-0.893485
M-S-C	AT2G01100	AT2G01100	-0.0041161	-0.212908	-0.00610466	-0.0324971	-0.0106199	0.0528967	-0.103419	-0.136071	-0.0807625	0.0454715	-0.125484	-0.247006	-0.459314	-0.632897	-0.659568	-0.334837	-0.47192	-0.0236957	-0.462903	-0.515531	-0.826374	-0.820429	-0.250018	-0.438	0.103341	-0.217978	0.0065478	-0.0294971	-0.248808	-0.236618	0.734618	0.859894	-0.686851	-0.599326	-0.955191	-0.90405	0.733377	0.7642	0.62313	0.459335	0.638286	0.646675	0.302502	0.635282	0.328985	0.0625386	-0.0633887
M-S-C	AT3G16770	ATEBP	-0.249965	-0.400197	-0.274162	-0.224495	-0.325501	-0.0791728	-0.446446	-0.238407	-0.283474	0.273351	0.152553	0.345857	0.205022	-0.577446	-0.547845	0.0941789	0.0460855	0.154715	-0.118307	-1.08637	-0.833562	-0.992814	1.31289	1.26158	-0.752673	-0.889821	-0.631369	-0.688953	-0.822327	-1.14188	0.485427	0.401621	-0.176247	-0.225807	-0.832401	-0.490735	1.85797	1.9515	1.81154	1.69891	1.17975	1.30207	-1.61501	-1.65441	-1.75254	-1.41176	-2.08581
M-S-C	AT1G73330	ATDR4	-0.00203834	-0.263982	-0.0133512	-0.118763	-0.243319	-0.264536	-0.54432	-0.164198	-0.255325	-0.306327	0.129239	-0.0302163	0.131917	0.64603	0.180914	-0.0889677	-0.154138	-0.591542	0.0163596	-2.1173	-2.15826	-1.97198	0.0620195	-0.155363	0.0998709	0.0666863	-0.148481	-0.0409623	-0.126478	-0.0322628	0.0269814	-0.314603	0.100524	-0.343765	-0.176681	-0.074448	0.60252	0.497323	1.19851	0.964917	0.925784	0.500621	0.95217	0.947751	0.831958	0.426909	0.759527
M-S-C	AT2G39310	JAL22	-0.177295	-0.373077	-0.340247	-0.212716	-0.665708	-0.154807	-0.589773	-0.194967	-0.467588	0.0406927	0.227073	0.0378455	0.252256	0.706331	0.727259	0.383128	0.166407	0.242242	0.494178	-2.12621	-1.79601	-2.16269	-0.652074	-1.16189	-0.00589036	-0.189775	-0.0577659	-0.164832	-0.113414	-0.276158	0.346565	0.493099	0.236457	-0.0961168	0.418671	0.338365	1.1346	1.07382	0.787649	0.542566	0.992491	0.769182	1.314	0.931581	0.891643	0.789817	0.769804
M-S-C	AT3G16390 /// AT3G16400 /// AT3G16410	NSP1	0.154325	-0.217289	-0.269364	-0.248531	-0.207459	-0.155648	-0.335164	-0.183649	-0.238095	0.10832	0.0366602	0.2299	0.309016	-0.0614787	-0.0347745	-0.289072	-0.342219	0.157379	0.149426	-1.84699	-2.04694	-2.11727	-0.00882046	-0.337918	0.140011	-0.190929	-0.0903944	-0.163495	-0.242343	-0.254261	-1.19114	-1.17419	-0.355065	-1.1176	0.149146	-0.231074	0.522803	0.493416	0.513377	0.479107	0.555743	0.415831	1.05543	0.924314	0.830897	0.604924	0.462608
M-S-C	AT3G09260	PYK10	-0.108103	-0.351408	-0.243565	-0.289072	-0.372667	-0.275311	-0.480958	-0.202881	-0.325419	0.145206	0.228449	0.315326	0.235436	0.444333	0.302024	0.161668	0.0922837	0.232845	0.396595	-1.80268	-2.00454	-1.76768	-0.690028	-0.835278	-0.128402	-0.290551	-0.245809	-0.189777	-0.299327	-0.185887	-0.263147	-0.0226649	0.0647476	-0.4338	0.157711	0.205503	0.903309	0.88626	0.895783	0.781877	0.839424	0.634467	0.73723	0.685824	0.705795	0.566835	0.582369
M-S-C	AT3G16420 /// AT3G16430	JAL31	-0.0253066	-0.212275	-0.154768	-0.0906492	-0.278299	-0.0440195	-0.301905	-0.0702092	-0.200216	0.375386	0.451971	0.28328	0.458356	0.309862	0.388696	0.273183	0.262353	0.465575	0.439914	-1.31393	-1.58755	-1.43696	-0.527745	-0.734987	-0.329018	-0.369637	-0.351838	-0.322068	-0.422969	-0.366485	-0.863638	-0.751872	-0.0849444	-0.6254	0.0678275	0.146379	0.753554	0.816929	1.01628	0.754423	0.912152	0.648284	0.942693	0.777706	0.856226	0.8191	0.639106
M-S-C	AT3G16450	AT3G16450	-0.312014	-0.609141	-0.351325	-0.418602	-0.419451	-0.521844	-0.68619	-0.356266	-0.649548	-0.268848	0.0203815	-0.370964	-0.164575	0.00510522	-0.22075	-0.2504	-0.321144	-0.291217	0.0190929	-1.62478	-1.17971	-1.29052	-0.630708	-0.87491	-0.43127	-0.323041	-0.509217	-0.462403	-0.596637	-0.387681	-0.810984	-0.736874	-0.598085	-1.04478	-0.719361	-0.540621	0.626874	0.577796	0.583123	0.401482	0.613968	0.339769	0.802449	0.602132	0.61479	0.47736	0.469714
M-S-C	AT3G15950	NAI2	-0.237453	-0.321708	-0.453128	-0.374829	-0.481815	-0.268468	-0.568566	-0.354388	-0.32272	0.199684	0.187191	0.460552	0.117808	-0.0954899	-0.109036	-0.188351	-0.207309	0.0366592	-0.0727673	-1.52689	-1.48373	-1.44008	-0.927913	-1.3024	-0.601741	-0.686802	-0.431473	-0.645481	-0.441271	-0.44684	-0.86795	-0.823052	-0.150162	-0.746005	-0.318586	-0.446677	0.578792	0.520324	0.602101	0.439754	0.623018	0.464263	0.899598	0.79445	0.842887	0.702375	0.564627
M-S-C	AT3G16460	AT3G16460	-0.448181	-0.616225	-0.536772	-0.594554	-0.668515	-0.458166	-0.755985	-0.492525	-0.59698	0.0114575	0.0944676	0.310962	0.0814838	0.142588	-0.0312783	-0.0247348	0.0353913	0.218703	0.297751	-1.4705	-1.60175	-1.55008	-0.63504	-0.976578	-0.186222	-0.40895	-0.332698	-0.41358	-0.387252	-0.408114	-0.882663	-0.763287	-0.199008	-0.647451	-0.27388	-0.302543	0.603038	0.463302	0.630676	0.540271	0.845377	0.599311	0.767416	0.681026	0.655153	0.536066	0.401799
M-S-C	AT3G21770	AT3G21770	-0.300792	-0.820339	-0.56221	-0.446412	-0.32997	-0.584264	-0.700427	-0.430468	-0.515245	-0.921752	-0.717529	-1.15045	-0.797064	-0.507021	-0.796273	-0.709564	-0.763268	-0.538946	-0.714734	-1.52101	-1.38146	-1.19383	0.742347	0.511902	-0.0271943	-0.0883315	-0.144915	-0.45673	-0.361057	-0.336803	-0.648145	-0.969356	-0.695961	-1.07587	-0.935677	-0.868573	0.214132	0.448546	0.929394	0.987451	0.718624	0.328314	0.422905	0.290271	0.273984	-0.149724	0.348437
M-S-C	AT1G70850	MLP34	-0.539583	-0.773911	-0.377555	-0.62027	-0.612082	-0.793378	-0.765331	-0.343522	-0.821909	-0.733989	-0.648559	-0.743319	-0.804548	-0.294004	-0.735236	-0.802508	-0.772645	-0.846562	-0.293178	-0.916656	-0.901668	-0.857392	-0.732513	-0.526087	-0.30821	-0.381009	-0.533277	-0.723444	-0.581536	-0.413351	-0.86276	-0.812179	-0.369512	-0.796337	-0.786042	-0.750492	0.527551	0.288705	0.677327	0.517438	0.552147	0.226803	0.531489	0.168736	0.12614	-0.366577	0.177314
M-S-C	AT4G37410	CYP81F4	0.0563693	-0.826321	-0.62902	-0.776212	-0.316436	-0.792288	-0.923331	-0.533968	-0.788774	-1.00893	-0.672018	-0.566782	-0.636074	0.00590249	-0.790657	-0.834376	-0.99785	-0.880538	-0.0346801	-1.04377	-1.13318	-1.09644	0.0943896	0.0656356	-0.0865476	-0.344489	-0.386197	-0.460658	-0.757521	-0.374312	-0.61739	-0.680032	-0.126346	-0.86621	-0.666766	-0.759472	0.0499281	-0.171875	0.380308	0.248364	0.485053	-0.0259233	0.891386	0.273487	0.132734	-0.294757	0.241941
M-S-C	AT1G17190	ATGSTU26	-0.195745	0.152551	0.369781	0.000815845	0.121044	0.0913761	-0.00721962	-0.0220886	0.0759619	-0.641377	-0.71058	-0.986549	-0.823313	-0.760345	-0.647552	-0.721909	-0.703732	-0.812925	-0.712015	-0.436033	-0.328663	-0.406805	-0.901684	-0.629759	0.585746	0.154578	0.20069	0.146484	0.038621	0.115255	-0.874159	-0.932956	-0.434165	-0.697261	-0.356722	-0.403012	-0.00345162	0.0846197	0.512507	0.219593	0.374908	0.11104	0.36519	0.329851	0.383113	0.623877	0.519571
M-S-C	AT4G11310 /// AT4G11320	AT4G11310 /// AT4G11320	-0.316912	-0.260512	-0.420604	-0.526794	-0.467169	-0.855123	-0.55074	-0.163843	-0.398678	-0.984097	-0.689466	-1.11681	-1.10664	0.15184	-0.904517	-0.921738	-1.09646	-1.15763	-0.233164	-0.86543	-1.02288	-0.938378	-0.56127	-0.697409	0.604809	0.580972	0.421878	0.398954	0.21446	0.507221	-1.02681	-1.06223	0.0134915	-0.998758	-0.461115	-0.496224	0.655328	0.457959	0.96254	0.748205	1.07599	0.457898	0.888924	0.624273	0.513552	0.542208	0.719276
M-S-C	AT5G01870	AT5G01870	-0.372556	-0.00757508	-0.234588	-0.314198	-0.200071	-0.472088	-0.195144	-0.0997284	-0.269032	-0.158214	-0.61964	-0.52234	-0.388817	-0.926743	-0.649873	-0.71534	-0.862567	-0.71527	-0.146358	-1.22634	-1.36609	-1.1341	-0.322835	-0.10669	-0.273084	-0.29566	-0.0206082	-0.378575	-0.105522	-0.125314	-0.620884	-0.634966	-0.924412	-1.11212	-1.0629	-0.95802	0.26707	0.100864	1.02244	0.906408	0.521291	0.938829	0.694311	0.727548	0.778321	0.793861	0.871647
M-S-C	AT2G22170	AT2G22170	-0.106074	-0.0319576	-0.0946471	-0.349605	-0.278228	-0.282013	-0.35035	-0.409707	-0.152328	-0.411134	-0.31715	-0.146687	-0.516739	-0.626505	-0.336476	-0.432174	-0.439563	-0.166321	-0.462451	0.0485281	-0.056772	-0.0634579	-0.260283	-0.0183004	0.0810347	-0.159193	-0.0154017	-0.233237	-0.0256828	-0.00297195	-1.15914	-0.925771	-0.12723	-0.412997	-0.266105	-0.318029	-0.0480483	-0.212559	0.514519	0.71064	0.599929	0.504648	0.9879	0.975538	0.896906	0.822873	0.845281
M-S-C	AT3G63200	PLP9	-0.112052	-0.117087	-0.0307996	-0.269017	0.0181796	-0.0849265	-0.0222234	0.295224	0.121183	-0.451361	-0.347561	-0.00197183	-0.140132	-0.467213	-0.45974	-0.36795	-0.268064	-0.0462109	-0.0847268	0.892624	0.959873	0.864352	-0.325092	-0.393192	-0.123457	-0.117188	-0.34045	-0.403064	-0.385426	-0.522073	-0.978764	-1.34803	0.0224512	-0.174776	-0.483933	-0.800435	-0.118036	-0.196191	0.366889	0.213077	0.325547	0.0479416	0.328916	0.459726	0.610798	0.64929	0.791088
M-S-C	AT5G15530	BCCP2	0.00816968	0.556523	0.34282	0.0115957	0.291991	0.518787	0.497696	0.21135	0.457388	0.334856	0.392704	0.347235	-0.196832	0.242074	0.14773	0.59969	0.432468	0.766302	0.613351	-0.0148842	-0.30194	-0.141499	-0.673081	-0.864134	0.199287	0.285244	0.170545	0.33689	0.118421	0.257138	-0.967964	-0.823616	-0.134228	-0.063778	-0.647913	-0.213602	0.345758	-0.133725	0.526265	0.455108	0.247536	0.283237	0.737671	0.639334	0.874453	0.983977	1.03562
M-S-C	AT1G54000 /// AT1G54010	AT1G54000 /// AT1G54010	-0.117962	-0.327492	-0.528334	-0.5945	-0.503365	-0.290345	-0.389024	-0.257725	-0.319883	0.295764	0.30663	0.0960728	0.197161	0.129775	0.283244	0.18116	0.280257	0.575465	0.463022	-1.38292	-1.12254	-1.13207	-0.491946	-0.875873	-0.681814	-0.712191	-0.704141	-0.839917	-0.779754	-0.81578	-1.37867	-1.01299	-0.230356	-1.07168	0.0367238	0.0156724	0.556191	-0.0505316	0.937608	0.693594	0.65809	0.333444	1.25617	1.05724	1.23827	0.960785	0.909295
M-S-C	AT3G20370	AT3G20370	-0.554067	-0.696052	-0.711785	-0.714565	-0.817174	-0.883493	-0.930523	-0.61305	-0.772731	-0.295381	-0.189166	0.379993	-0.349438	-0.0460123	-0.185884	-0.213777	-0.263418	0.118111	0.0494689	-0.929792	-0.978393	-0.935619	-0.975357	-0.750772	-0.692552	-0.95012	-0.892794	-0.836276	-0.482599	-0.496695	-0.97713	-1.02248	-0.586395	-0.684488	-0.605546	-0.457561	0.162427	0.303595	0.552694	0.25588	0.638104	0.371784	1.203	0.908058	1.12519	0.992389	0.957139
M-S-C	AT3G54990	SMZ	-0.790745	-0.571325	-0.637279	-0.495189	-0.74858	-0.425874	-0.660382	-0.479729	-0.705562	-0.918663	-0.594342	-0.409236	-0.489335	-0.13047	-0.0605789	-0.288215	-0.473259	-0.419709	-0.248898	-1.07292	-0.994696	-1.13672	-0.96514	-1.0037	-0.554301	-0.827506	-0.717362	-0.741813	-0.827309	-0.716506	-0.424885	-0.380411	-0.23498	-0.597264	-0.221333	0.0351957	-0.257718	-0.44931	-0.48383	-0.480621	-0.63475	-0.0706777	0.64209	0.111409	0.575861	0.575657	0.404481
M-S-C	AT1G28130	GH3.17	-0.571468	-0.603826	-0.496206	-0.676717	-0.352417	-0.595277	-0.467497	-0.263471	-0.429275	-0.430673	-0.428577	-0.0929412	-0.156806	-0.514192	-0.462466	-0.110938	-0.331347	-0.559853	-0.15851	-1.31669	-0.851235	-0.941586	0.139542	-0.685593	-1.00519	-1.15786	-0.759304	-0.889046	-0.993452	-0.905234	-0.520235	-0.582598	-0.702874	-0.835001	-0.888776	-0.981549	0.0841645	-0.121685	-0.00032773	-0.113128	-0.355862	0.233673	0.413186	0.148993	0.294552	0.314608	0.476961
M-S-C	AT3G44970	AT3G44970	-0.435038	-0.203631	-0.360678	-0.517607	-0.693028	-0.199382	-0.334508	-0.577646	-0.472508	-0.276834	-0.230749	-0.0259166	-0.463617	0.120885	0.297292	-0.226784	-0.327496	-0.353084	0.284425	-0.541178	-0.482809	-0.634113	-0.939972	-1.14005	-0.263833	-0.465485	-0.402042	-0.583494	-0.176937	-0.360458	-0.75888	-0.721757	-0.751695	-0.666564	-0.550958	-0.603565	-0.437288	-0.00995596	-0.72126	-0.783077	-0.141282	-0.434233	1.10259	1.17414	1.13494	1.15673	1.45328
M-S-C	AT1G16390	ATOCT3	-0.409574	-0.423261	-0.316138	-0.262097	-0.0510555	0.132652	-0.266568	-0.248037	-0.130029	0.440527	0.68347	1.37172	1.03291	0.472057	0.75245	1.10035	1.1228	1.13966	1.13962	-0.283414	-0.603855	-0.559195	-1.05126	-0.98353	-0.938107	-0.673462	-0.657048	-0.726176	-0.623157	-0.671155	1.17247	0.498547	0.613091	0.275318	0.393558	0.383573	0.469436	0.417505	1.138	0.759221	1.24121	1.71368	0.41091	0.165381	-0.0887236	0.325454	-0.0671603
M-S-C	AT1G28660 /// AT1G28670	ARAB-1	-0.0828436	-0.0630497	-0.337236	-0.20347	-0.365733	-0.227722	-0.119811	-0.122172	-0.200887	0.173946	0.286294	0.995523	0.579482	0.812719	0.782649	0.803912	0.783335	0.68215	0.830739	-0.342865	-0.182038	-0.0283036	-0.755559	-0.674476	0.0356125	0.0706938	0.102282	-0.0131287	-0.0467923	-0.0702621	0.604145	0.709038	0.811065	0.985992	1.03667	1.21748	0.804855	0.66939	1.01602	0.682847	0.687365	0.670564	0.66915	0.515746	0.567831	0.425432	0.273209
M-S-C	AT4G14130	XTR7	-0.815234	-0.767763	-0.75002	-0.696389	-0.555519	-0.6685	-0.67682	-0.698128	-0.519252	-0.299499	-0.341397	-0.0496184	-0.34891	-0.491689	-0.352466	-0.10134	-0.247506	-0.49679	-0.383757	-0.383082	-0.581416	-0.224039	-0.649094	-0.953355	-0.592228	-0.643534	-0.599411	-0.607505	-0.78323	-0.693477	-0.284674	-0.341415	1.16858	1.01588	-0.696309	-0.493366	0.980229	1.20122	1.18559	1.41136	1.28424	1.67297	-0.541145	-0.61081	-0.577118	-0.555594	-0.751061
M-S-C	AT4G21870	AT4G21870	-1.03778	-0.939097	-0.990711	-0.925463	-0.947302	-1.05269	-0.854355	-1.01411	-1.0111	0.395135	0.552974	1.02444	0.722634	0.0969686	0.341646	0.595929	0.512508	0.605915	0.445141	-1.063	-0.882985	-0.727341	-0.9842	-0.867973	-1.16841	-1.36335	-0.947111	-1.07493	-1.12547	-1.0193	1.20962	0.768383	0.214135	0.32797	0.468234	0.263009	0.56301	0.554847	1.13296	0.883106	1.03871	1.03359	0.246813	0.244614	0.167822	0.436042	-0.381766
M-S-C	AT5G57785	AT5G57785	0.132915	0.154888	0.305064	0.212355	0.114083	0.22804	0.0689272	0.192843	0.220657	0.106203	0.245888	0.0469692	0.171415	0.471013	0.26253	0.0713027	-0.149461	-0.00532444	0.320742	-1.28232	-1.40997	-1.20655	0.0795531	0.0984715	-0.0694145	-0.101781	0.0424182	-0.289238	-0.101013	-0.065801	0.187401	0.369316	0.256885	0.20109	0.235822	0.356853	0.01121	-0.32534	-0.241462	-0.169766	0.0472876	-0.135144	1.38027	1.26301	1.42734	1.23011	1.34788
M-S-C	AT5G28640	AN3	-0.117524	0.409377	0.282666	0.167114	0.714374	0.370379	0.597808	0.431519	0.49928	-0.202687	-0.513381	-1.01211	-0.573852	-0.574658	-0.93581	-0.495348	-1.02079	-0.508847	-0.369959	-1.437	-1.43427	-1.31538	0.0124608	0.069054	0.638499	0.375275	0.292966	0.0750721	0.65839	0.349789	-1.30118	-1.07734	-0.893395	-1.28755	-1.04929	-1.10945	-0.241018	-0.751838	0.0596796	0.234432	-0.449161	-0.141966	0.531121	0.747402	0.618291	0.749773	1.10058
M-S-C	AT1G14900	HMGA	0.183026	0.39121	0.213694	0.0813274	0.393964	0.228942	0.326293	0.179335	0.272575	0.0737702	0.109691	0.411071	-0.403992	0.0462926	-0.0375347	0.46552	0.208842	0.337129	0.242975	-0.774074	-1.14545	-0.743032	-0.0999303	-0.0656631	0.474836	0.414646	0.443081	0.50909	0.245445	0.547036	-0.109143	-0.05498	0.00794618	-0.262039	-0.439123	0.0422711	0.117598	-0.0428052	0.345526	0.352186	0.146874	0.190423	0.91833	1.07675	1.04142	1.19596	1.06135
M-S-C	AT5G04530	KCS19	0.440453	0.269431	0.374496	0.0685116	0.334414	0.367104	0.477024	0.657076	0.482018	-0.504505	-0.250763	-0.23635	-0.00704927	-0.734609	-0.567101	-0.0227028	-0.149075	-0.219574	-0.13426	0.193157	-0.373276	0.0786563	8.45e-05	-0.118506	0.607301	0.543919	0.698359	0.644635	0.445153	0.459991	-0.336987	-0.370654	0.219095	0.0748826	-0.119241	-0.419505	0.401731	0.265136	0.35743	0.440678	0.617441	0.376548	1.07808	0.816562	0.971648	1.0788	1.0183
M-S-C	AT2G38530	LTP2	-0.215098	-0.155182	-0.42745	-0.695814	-0.248296	-0.273398	-0.308932	-0.335079	-0.202494	-1.13656	-0.85842	-1.2927	-1.15937	-1.32309	-1.1577	-1.35184	-1.2689	-1.35785	-0.894457	-1.61292	-1.7696	-1.84904	0.40602	-0.0700521	-0.0915346	-0.335631	0.0582023	-0.549083	-0.161742	-0.354869	-0.875269	-0.791805	-0.844581	-1.15412	-0.768304	-0.957087	1.09943	0.918044	-0.247145	-0.143166	-0.389224	-0.13364	0.944149	0.921153	0.96822	0.761947	0.856051
M-S-C	AT4G23680	AT4G23680	0.115523	0.145508	-0.118523	-0.0983409	-0.091084	0.229936	-0.166348	0.0576686	0.14452	-0.174159	-0.425737	-0.104884	0.212987	0.0177385	0.0770738	-0.230753	-0.154876	-0.257986	0.0943341	-2.15306	-2.01892	-1.92493	-0.324937	-0.852766	-0.481785	-0.445727	-0.630682	-0.401794	-0.771273	-0.41101	0.300897	0.696304	-1.0594	-1.22512	-0.172489	0.0955881	1.07643	1.03834	0.606399	0.498952	0.713547	0.307366	1.27698	1.10177	1.19828	0.822015	0.444094
M-S-C	AT2G35300	LEA18	-0.441859	-0.447505	-0.462959	-0.58034	-0.495083	-0.296496	-0.547059	-0.585845	-0.443092	-0.672019	-0.647784	-0.368805	-0.628296	-0.607306	-0.648985	-0.64074	-0.607033	-0.592244	-0.569712	-0.121744	-0.466607	-0.430332	-0.399949	-0.113482	-0.51402	-0.439331	-0.315618	-0.405746	-0.608754	-0.538683	-0.612754	-0.612425	-0.698922	-0.70328	-0.683548	-0.728572	-0.435387	-0.530825	-0.512035	-0.53622	-0.495691	-0.593747	-0.617869	-0.548255	-0.667084	-0.674705	-0.526137
M-S-C	AT1G79410	AtOCT5	-0.284342	-0.25952	-0.334931	-0.570151	-0.443806	-0.666095	-0.323544	-0.122668	-0.275535	-1.22444	-1.23367	-0.474398	-0.583151	-0.078242	-0.00153606	-0.995985	-0.710264	-0.527296	-0.619969	-0.240858	0.0177944	0.0767984	0.102925	-0.191132	0.680079	0.495256	0.68798	0.778679	0.713381	0.406438	-1.73489	-1.53809	-0.442443	-0.537967	0.514072	0.61977	0.180429	0.440222	-0.216643	-0.249085	0.265534	-0.0183857	0.49342	0.603462	0.498784	1.08078	0.806125
M-S-C	AT4G14010	RALFL32	0.188772	0.215209	0.213687	0.492948	0.429903	0.536561	0.4407	0.251972	0.546632	-0.552268	-0.570125	-0.498692	-0.346135	-0.324175	-0.218583	-0.840223	-0.941467	-0.0817978	-0.319505	-0.259486	-0.365805	-0.483309	1.18455	1.35727	0.366308	-0.0724927	0.112785	-0.112458	-0.0307781	0.21924	-1.24682	-0.845722	-0.929259	-0.809661	-0.069673	-0.270916	0.191665	0.334994	0.227221	0.196194	0.309478	0.306349	0.859093	0.609501	0.557124	0.514505	0.684337
M-S-C	AT3G14940	ATPPC3	-0.525743	-0.336187	-0.211881	-0.218039	-0.229747	-0.342214	-0.297166	-0.392032	-0.540377	-0.388288	-0.210425	0.0791723	-0.355132	-0.440695	-0.418453	-0.117133	-0.187212	-0.555628	-0.405935	0.495486	0.603872	0.751536	-0.763093	-0.547457	-0.521089	-0.643858	-0.855401	-0.481286	-0.850652	-0.958826	-0.931163	-0.90422	-0.610844	-0.496092	-0.75558	-0.867224	-0.291441	0.000592227	0.470059	-0.199426	0.0535147	-0.398122	0.132681	-0.212633	0.0658001	-0.452066	-0.191993
M-S-C	AT3G62040	AT3G62040	-0.406664	-0.598461	-0.189723	-0.459373	-0.205714	-0.674175	-0.560427	-0.46975	-0.397866	-0.461849	-0.259298	-0.358415	-0.30651	-0.272784	0.00276334	-0.256201	-0.142323	-0.447845	0.115044	-0.461747	-0.711071	-0.661495	-0.768032	-0.407735	-0.655253	-0.76621	-0.684739	-0.445679	-0.895001	-0.736312	-0.401594	-0.437986	-0.246939	-0.565023	-0.275432	-0.0258059	-0.325181	-0.342215	-0.110148	-0.473513	-0.025638	-0.279363	-0.014908	0.108258	-0.15072	-0.251973	-0.430818
M-S-C	AT4G19030	NLM1	-0.635017	-0.416735	-0.720037	-0.560458	-0.474169	-0.644395	-0.682587	-0.784641	-0.580563	-0.631541	-0.657802	-0.649656	-0.577334	-0.657911	-0.564759	-0.540069	-0.544074	-0.614644	-0.513728	-0.56158	-0.578176	-0.645519	-0.537818	-0.880024	-0.433008	-0.477759	-0.456832	-0.512244	-0.452798	-0.364827	-0.614332	-0.523759	-0.270649	-0.494929	-0.484338	-0.558432	0.0336085	0.559813	-0.178013	-0.196146	0.317254	-0.107949	-0.00285547	0.0370971	-0.0681646	-0.273269	-0.192838
M-S-C	AT4G12510 /// AT4G12520	AT4G12510 /// AT4G12520	-0.479524	-0.508914	-0.524685	-0.499695	-0.264568	-0.55594	-0.431447	-0.217551	-0.468399	-0.476848	-0.301767	-0.327056	-0.410049	-0.475891	-0.450382	-0.304643	-0.171165	-0.421097	-0.394179	-0.290846	-0.428401	-0.285556	-0.469841	-0.335032	-0.696063	-0.441418	-0.501972	-0.601883	-0.543195	-0.633579	-0.248903	-0.416498	-0.274474	-0.215392	-0.563383	-0.498705	0.0864109	-0.172242	0.0919712	-0.238748	0.474591	-0.400398	-0.002053	-0.289799	-0.229144	-0.404777	-0.454696
M-S-C	AT5G46890 /// AT5G46900	AT5G46890 /// AT5G46900	-0.684093	-0.559282	-0.644245	-0.722644	-0.608214	-0.6872	-0.578528	-0.640272	-0.726138	-0.662646	-0.593737	-0.547441	-0.566798	-0.61471	-0.561847	-0.601666	-0.595949	-0.472621	-0.556933	-0.536158	-0.580396	-0.646517	-0.590644	-0.542494	-0.792595	-0.743555	-0.582977	-0.538741	-0.638386	-0.638778	-0.655763	-0.63575	-0.586073	-0.560132	-0.620828	-0.632404	-0.152116	0.298392	0.40523	-0.428516	0.978349	-0.636657	0.584033	-0.334783	-0.0542191	-0.373503	-0.0828837
M-S-C	AT3G05890	RCI2B	-0.705272	-0.459842	-0.365422	-0.643388	-0.733686	-0.830127	-0.391229	-0.603232	-0.556038	-0.630985	-0.732391	-1.13514	-0.349545	-0.84102	-0.713252	-0.509737	-0.502057	-0.605797	-0.124224	0.217215	-0.0364894	0.00608478	-0.389547	-0.466375	-0.514613	-0.574073	-0.437048	-0.759145	-0.396578	-0.32605	-0.16114	-0.0767015	0.667751	0.645257	-0.501704	-0.740976	-0.488138	-0.48824	0.264545	-0.559644	-0.0747076	-0.998358	0.286569	-0.0110347	0.144281	0.0912328	-0.0815862
M-S-C	AT5G44110	POP1	0.373193	0.526515	0.558831	0.101561	0.38029	0.617479	0.481561	0.395237	0.560995	-0.824464	-0.689393	-0.32288	-0.628016	-0.154423	-0.1299	-0.493034	-0.362138	-0.523147	-0.492207	-0.424101	-0.665324	-0.625684	-0.801892	-0.576635	-0.260596	-0.229644	-0.374991	-0.279068	-0.21388	-0.2987	-1.57912	-1.5296	-1.03032	-0.830946	-0.175528	-0.153432	-0.624126	-0.985364	-0.599265	-0.493144	-0.587784	-0.609279	0.358823	0.288228	0.214152	0.589535	0.517843
M-S-C	AT1G49860	ATGSTF14	-0.348585	-0.369656	-0.48147	-0.538194	-0.310963	-0.500084	-0.252714	-0.3913	-0.531958	-0.538105	-0.430146	-0.391232	-0.514344	-0.500554	-0.55829	-0.462332	-0.464032	-0.631834	-0.455963	-0.5923	-0.586262	-0.614472	-0.433889	-0.472572	-0.410306	-0.3069	-0.295755	-0.43901	-0.417334	-0.5099	-0.404475	-0.483838	-0.479814	-0.316268	-0.606084	-0.492391	-0.0851924	0.0810557	-0.189854	-0.0148361	0.22362	-0.20789	0.058131	0.116549	-0.106523	-0.244344	-0.435301
M-S-C	AT1G30510	ATRFNR2	0.0477054	0.0491088	-0.0910873	-0.145782	-0.250648	-0.0676233	-0.0273614	0.0971411	-0.106005	-0.657909	-0.65138	-0.292025	-0.816683	-0.89543	-0.365308	-1.05471	-1.11658	-0.905752	-0.654185	-0.181524	-0.39512	-0.325303	-0.096499	0.0938062	0.516193	0.189986	0.33481	0.0807159	0.364817	0.214592	-1.38449	-0.953818	-0.569018	-0.433822	-0.232546	-0.382765	0.930251	0.872253	1.02248	0.789069	0.697969	0.150594	1.11269	0.584028	0.925599	0.556135	1.00215
M-S-C	AT4G23690	AT4G23690	-0.218009	-0.465237	-0.373866	0.0388043	-0.0244897	-0.192781	0.134202	0.251138	0.150862	-0.797735	-0.628708	-0.538191	-0.418809	-0.150309	-0.379281	-0.457263	-0.761285	-0.432144	-0.549013	0.0378798	0.242962	0.122009	0.445768	0.370334	-0.333878	-0.548325	-0.633434	-0.458939	-0.731945	-0.476592	-0.753562	-0.797942	-0.595736	-0.733392	0.22172	0.264656	-0.540416	-0.36964	-0.273879	-0.337381	-0.277969	-0.880365	0.66731	0.548103	0.619212	-0.00420446	0.454056
M-S-C	AT2G44010	AT2G44010	-0.89789	-0.471991	-0.624987	-0.695345	-0.27095	-0.981544	-0.731043	-0.65374	-0.878901	-0.522081	-0.606338	-0.435169	-0.366953	-0.666223	-0.576345	-0.503793	-0.62538	-0.644437	-0.63529	-0.552853	-0.652484	-0.201998	0.270864	-0.645415	-0.853623	-0.798075	-0.520941	-0.595232	-0.916618	-1.0193	-0.643258	-0.665457	-0.578724	-0.730577	-0.709003	-0.707912	-0.465584	-0.515882	-0.179849	-0.445656	-0.165533	-0.0885536	-0.581633	-1.00813	-0.781329	-0.835969	-0.55017
M-S-C	AT1G30750	AT1G30750	-0.643272	-0.660482	-0.652054	-0.575747	-0.753755	-0.794329	-0.703751	-0.753842	-0.831779	-0.52619	-0.346524	-0.239539	-0.338319	-0.361744	-0.384029	-0.323368	-0.321451	-0.272416	-0.406729	-0.618792	-0.504023	-0.680028	-0.911288	-0.60303	-0.869291	-0.778796	-0.908646	-0.755946	-0.675345	-0.817721	-0.387787	-0.431412	-0.447411	-0.299798	-0.423346	-0.436788	-0.682327	-0.537356	-0.570205	-0.675263	-0.474291	-0.72438	-0.254535	-0.392078	-0.438316	-0.324338	-0.522185
M-S-C	AT4G13580	AT4G13580	-0.608122	-0.529537	-0.543887	-0.718963	-0.197127	-0.672999	-0.755712	-0.695133	-0.563438	-0.574894	-0.354855	-0.475146	-0.376956	-0.479128	-0.538348	-0.526572	-0.534678	-0.289561	-0.466886	-0.592657	-0.43909	-0.477731	-0.579543	-0.589418	-0.684377	-0.662832	-0.577038	-0.529048	-0.67759	-0.625658	-0.612354	-0.615243	-0.562165	-0.627078	-0.539052	-0.586897	-0.579466	-0.41333	-0.622361	-0.673941	-0.383665	-0.618823	-0.104228	-0.623726	-0.76648	-0.648755	-0.594068
M-S-C	AT1G05260	RCI3	-0.549477	-0.599616	-0.363463	-0.411897	0.086372	-0.491636	-0.435573	-0.283129	-0.300917	-0.705024	-0.664867	-0.593504	-0.625743	-0.747967	-0.551797	-0.708553	-0.818998	-0.47679	-0.4972	-0.439698	-0.676877	-0.599428	-0.878646	-0.67236	-0.467235	-0.409439	-0.539132	-0.538163	-0.291003	-0.556442	-0.728173	-0.613049	-0.569261	-0.641918	-0.565121	-0.419479	-0.461247	-0.26978	0.00493938	-0.0669413	-0.207082	-0.63332	-0.0891627	-0.596528	-0.338012	-0.33875	-0.291413
M-S-C	AT2G18980	AT2G18980	-0.401416	-0.647023	-0.422001	-0.767653	-0.515867	-0.571905	-0.480938	-0.912805	-0.726011	-0.749902	-0.42543	-0.382219	-0.539081	-0.661381	-0.604062	-0.781341	-0.549469	-0.598229	-0.562562	-0.630762	-0.674867	-0.832119	-0.810561	-0.651434	-0.832871	-0.659914	-0.637734	-0.400787	-0.506476	-0.700596	-0.684848	-0.540904	-0.549434	-0.520966	-0.654168	-0.585317	-0.497792	-0.139958	0.148601	-0.534486	0.12368	-0.582048	0.72558	0.270096	0.190714	-0.402626	-0.177481
M-S-C	AT2G28670	AT2G28670	-0.481918	-0.438728	-0.540197	-0.622107	-0.645328	-0.508286	-0.47946	-0.437817	-0.349955	-0.449583	-0.350894	-0.158433	-0.599434	-0.726003	-0.520658	-0.433591	-0.551969	-0.434936	-0.561423	-0.69654	-0.685022	-0.628977	-0.843683	-0.597018	-0.496846	-0.46544	-0.45514	-0.385888	-0.360393	-0.383046	-0.573268	-0.552553	-0.412235	-0.164708	-0.338307	-0.586032	-0.180716	0.0627299	-0.0909916	-0.363995	-0.28726	-0.317032	-0.0806743	-0.528618	-0.628421	-0.461272	-0.492462
M-S-C	AT2G48130	AT2G48130	-0.666827	-0.493172	-0.781406	-0.835675	-0.39836	-0.784705	-0.752204	-0.470568	-0.756703	-0.459288	-0.32785	-0.210557	-0.438865	-0.3585	-0.649712	-0.567746	-0.522379	-0.483147	-0.465213	-0.345988	-0.204194	-0.514358	-0.552917	-0.660606	-0.803384	-0.886899	-0.641597	-0.788923	-0.973984	-0.616282	-0.571096	-0.390112	-0.446086	-0.642611	-0.464943	-0.511541	-0.659549	-0.78848	-0.466724	-0.924358	-0.238621	-0.519682	0.0531997	-0.246908	-0.599232	-0.732391	-0.610923
M-S-C	AT2G36100	AT2G36100	-0.77933	-0.899739	-0.927148	-0.727123	-0.584929	-0.62882	-1.10983	-1.0018	-1.06095	-0.475223	-0.364287	-0.285546	-0.359456	-0.576212	-0.367597	-0.26313	-0.303535	-0.089223	-0.0884542	-0.644337	-0.50213	-0.464119	-0.661229	-0.634975	-1.04329	-0.97457	-0.787119	-0.63132	-0.998706	-0.549723	-0.458837	-0.576884	-0.472374	-0.301116	-0.436699	-0.570355	-0.527772	-0.764496	-0.573607	-0.853868	-0.277295	-0.602129	-0.31151	-0.73402	-0.859287	-0.51743	-0.843335
M-S-C	AT5G42180	AT5G42180	-0.710701	-0.579003	-0.569186	-0.572978	-0.399858	-0.550448	-0.68113	-0.843185	-0.662021	-0.599178	-0.249806	0.030715	-0.373466	-0.360745	-0.344238	-0.430449	-0.413255	-0.428824	-0.29737	-0.618002	-0.397686	-0.480816	-0.301079	-0.427382	-0.835941	-0.80505	-0.959671	-0.637339	-0.867627	-0.701564	-0.614656	-0.482813	-0.621398	-0.456988	-0.465084	-0.478666	-0.264336	-0.440348	-0.511218	-0.819931	-0.515589	-0.68987	-0.602333	-0.563705	-1.00938	-0.765504	-0.689416
M-S-C	AT1G67030	ZFP6	-0.555299	-0.528365	-0.335544	-0.524994	-0.55262	-0.75379	-0.857677	-0.620303	-0.683848	-0.487725	-0.376483	-0.313025	-0.403575	-0.559974	-0.496797	-0.629746	-0.490363	-0.549125	-0.490249	-0.644113	-0.640176	-0.61589	-0.781535	-0.711384	-0.610318	-0.715274	-0.512563	-0.792742	-0.692487	-0.882906	-0.703518	-0.648077	-0.558269	-0.633201	-0.809304	-0.700911	-0.318652	-0.590646	-0.0219195	-0.383409	-0.444903	-0.614838	-0.620029	-0.639291	-0.699692	-0.846221	-0.573704
M-S-C	AT5G59090	ATSBT4.12	-0.623612	-0.56783	-0.567435	-0.490016	-0.515584	-0.409339	-0.72131	-0.742066	-0.633066	-0.50486	-0.610477	-0.478218	-0.619977	-0.599748	-0.560446	-0.641901	-0.550418	-0.550079	-0.521083	-0.517442	-0.566399	-0.475781	-0.396225	-0.454514	-0.686705	-0.512068	-0.744331	-0.536221	-0.727586	-0.611025	-0.710592	-0.624931	-0.704947	-0.634095	-0.676886	-0.695011	-0.359872	-0.47454	-0.00235293	-0.650233	-0.194333	-0.399833	-0.486891	-0.627951	-0.512863	-0.485169	-0.713184
M-S-C	AT5G66390	AT5G66390	-0.44371	-0.660093	-0.490712	-0.56641	-0.29466	-0.601926	-0.562875	-0.45586	-0.507066	-0.666868	-0.689629	-0.631533	-0.581524	-0.642715	-0.631197	-0.687847	-0.644901	-0.615625	-0.482392	-0.536853	-0.621258	-0.638877	-0.517609	-0.349545	-0.406686	-0.557231	-0.548157	-0.615304	-0.393786	-0.583041	-0.686989	-0.650593	-0.635313	-0.702497	-0.629087	-0.610639	-0.227535	-0.468253	-0.229895	-0.595809	-0.340508	-0.561081	-0.380551	-0.614194	-0.604965	-0.294416	-0.495334
M-S-C	AT3G01190	AT3G01190	-0.526799	-0.785151	-0.719637	-0.697188	-0.304284	-0.692761	-0.699833	-0.784903	-0.627079	-0.686841	-0.361518	-0.0589607	-0.57236	-0.544469	-0.579334	-0.609682	-0.49277	-0.517265	-0.494431	-0.788491	-0.621035	-0.516722	-0.705321	-0.561399	-0.726335	-0.61554	-0.679411	-0.560808	-0.560217	-0.636553	-0.658706	-0.562911	-0.457191	-0.439417	-0.498141	-0.492438	-0.367297	-0.40936	0.00172647	-0.575612	-0.454163	-0.430766	-0.659626	-0.688444	-0.554729	-0.778177	-0.782614
M-S-C	AT3G25930	AT3G25930	-0.57997	-0.617145	-0.583864	-0.598558	-0.51092	-0.663569	-0.603552	-0.605187	-0.578807	-0.602231	-0.55627	-0.592085	-0.595232	-0.473925	-0.658759	-0.618428	-0.575395	-0.668079	-0.571752	-0.497328	-0.627706	-0.591448	-0.674263	-0.692271	-0.543831	-0.57576	-0.502291	-0.575775	-0.766535	-0.576995	-0.579233	-0.611853	-0.631469	-0.57166	-0.614931	-0.592272	-0.231413	-0.503858	0.247024	-0.679338	-0.382843	-0.617401	-0.317349	-0.393194	-0.324916	-0.458106	-0.541466
M-S-C	AT5G53250	AGP22	-0.791681	-0.285731	-0.715775	-0.705679	-0.451184	-0.516757	-0.905158	-0.812297	-0.803942	-0.32995	-0.310697	-0.233522	0.0631485	-0.435153	-0.265903	-0.248394	-0.350107	0.0232109	-0.0659622	-0.558956	-0.522757	-0.736399	-1.11726	-0.77429	-0.894421	-0.716763	-1.12635	-0.938063	-1.38775	-0.941752	-0.198839	-0.475317	-0.212237	0.00328126	-0.783624	-0.652079	-0.257705	-0.510455	-0.0143455	-0.682435	0.144735	-0.585196	-0.171885	-0.585165	-0.183147	-0.120729	-0.479348
M-S-C	AT1G18980	AT1G18980	-0.603159	-0.991623	-0.793459	-0.731406	-0.735522	-0.743547	-0.88662	-0.827279	-0.825895	-0.599289	-0.325375	-0.627925	-0.448258	-0.509204	-0.476071	-0.630168	-0.560503	-0.69988	-0.410375	-0.898834	-0.774533	-0.823282	-0.556807	-0.7343	-0.863544	-0.899137	-0.949454	-0.966275	-1.09515	-0.864296	-0.524051	-0.596579	-0.564239	-0.646062	-0.668728	-0.594466	-0.163621	-0.113659	0.321982	-0.290743	-0.110402	0.453522	0.019984	-0.279455	-0.487989	-0.699677	-0.285808
M-S-C	AT5G59520	ZIP2	-0.55681	-0.926453	-0.81074	-0.572895	-0.576924	-0.716956	-0.649293	-0.996767	-0.782926	-0.424307	-0.31883	-0.503307	-0.404004	-0.391068	-0.554204	-0.455981	-0.409534	-0.479496	-0.0679796	-0.46331	-0.683533	-0.548559	-1.44168	-0.681577	-0.764755	-0.386126	-0.689211	-0.557643	-0.800577	-0.525957	-0.457318	-0.471111	-0.537858	-0.389373	-0.450911	-0.641022	-0.434867	-0.490456	-0.637355	-0.668928	-0.635805	-0.384966	-0.185935	-0.177738	-0.341152	-0.533804	-0.0180224
M-S-C	AT1G78340	ATGSTU22	-0.545369	-0.457952	-0.527376	-0.604367	-0.426442	-0.498676	-0.488198	-0.771926	-0.752346	-0.347853	-0.350388	-0.317747	-0.438904	-0.445136	-0.442963	-0.505069	-0.459029	-0.482088	-0.447581	-0.556497	-0.502388	-0.636923	-0.329484	-0.556748	-0.590773	-0.757938	-0.647162	-0.558456	-0.642915	-0.77911	-0.514713	-0.535151	-0.579091	-0.52074	-0.543911	-0.418861	-0.108891	-0.224805	0.0661378	-0.600379	-0.473133	-0.389867	-0.472579	-0.635379	-0.460728	-0.630327	-0.593098
M-S-C	AT1G74500	BS1	-0.507069	-0.466392	-0.518023	-0.420111	-0.424733	-0.335768	-0.532185	-0.37413	-0.48723	-0.530237	-0.43582	-0.363002	-0.525935	-0.5623	-0.539147	-0.555747	-0.538581	-0.433356	-0.478549	-0.537543	-0.571533	-0.574761	-0.513684	-0.493812	-0.465757	-0.513919	-0.345005	-0.469898	-0.462274	-0.482526	-0.576112	-0.555299	-0.638496	-0.51427	-0.62531	-0.608163	-0.336547	-0.195332	0.489077	-0.191304	-0.272203	-0.431202	-0.279423	-0.331858	-0.398578	-0.439144	-0.427551
M-S-C	AT5G63660	PDF2.5	-0.379278	-0.462939	-0.67313	-0.209294	-0.508973	-0.645165	-0.482393	-0.520751	-0.387994	-0.554114	-0.379454	-0.209353	-0.685212	-0.544882	-0.536879	-0.503236	-0.586774	-0.619614	-0.313023	-0.436636	-0.416206	-0.207133	-0.524703	-0.691868	-0.5435	-0.432474	-0.610945	-0.555874	-0.493235	-0.461241	-0.575021	-0.573127	-0.673687	-0.602788	-0.582833	-0.541368	-0.0810907	-0.102753	0.874944	-0.555683	-0.338552	-0.642521	-0.456496	-0.577678	-0.47706	-0.569693	-0.60613
M-S-C	AT3G22620	AT3G22620	-0.539106	-0.982061	-0.800581	-0.672027	-0.581351	-0.642827	-0.786943	-0.764348	-0.806964	-0.641038	-0.532741	-0.750206	-0.757011	-0.652173	-0.729125	-0.623618	-0.749601	-0.66653	-0.458017	-0.70516	-0.596903	-0.648157	0.135453	-0.36647	-0.829773	-0.810302	-0.858212	-0.887488	-0.771613	-0.771693	-0.716079	-0.863263	-0.747576	-0.754893	-0.936632	-0.9681	-0.644261	-0.621997	-0.432337	-0.560172	-0.154167	-0.784851	0.19984	-0.554666	-0.382286	-0.384091	-0.324811
M-S-C	AT5G09530	AT5G09530	-0.84884	-1.04004	-0.840578	-0.92114	-0.666126	-0.810188	-1.0034	-0.82509	-0.999516	-0.906611	-0.833563	-0.419561	-0.895754	-0.72155	-0.880631	-0.818192	-0.860253	-0.748492	-0.801399	-0.930656	-0.946957	-0.912499	0.192085	-0.294076	-0.788392	-0.738854	-0.793798	-0.818534	-0.953965	-0.737604	-0.629765	-0.859335	-0.719325	-0.875705	-0.931481	-0.910014	-0.460375	-0.0819202	0.476169	-0.314644	-0.0394964	-0.269566	0.444064	-0.36444	-0.591164	-0.622271	-0.0561848
M-S-C	AT1G74460	AT1G74460	-0.750422	-0.60423	-0.53706	-0.539363	-0.145272	-0.620862	-0.715218	-0.527834	-0.464767	-0.47182	-0.180611	-0.323728	-0.573319	-0.460075	-0.578611	-0.469379	-0.403179	-0.56159	-0.357113	-0.519387	-0.659769	-0.591469	-0.769814	-0.990391	-0.37547	-0.6276	-0.535967	-0.652252	-0.623379	-0.453373	-0.448586	-0.486772	-0.418745	-0.511956	-0.650556	-0.615077	-0.111389	0.158339	0.186899	-0.0964116	0.236308	-0.0440189	0.059291	-0.539525	-0.507946	-0.389031	-0.194606
M-S-C	AT5G58860	CYP86A1	-0.552514	-1.09984	-0.46711	-0.73526	-0.337141	-0.766306	-0.724861	-0.73867	-0.737488	-0.606379	-0.27308	-0.23859	-0.157754	-0.2722	-0.424285	-0.449974	-0.326376	-0.387007	-0.318106	-0.758199	-0.831027	-0.511386	-0.746157	-0.353403	-0.326376	-0.647851	-0.466306	-0.634652	-0.914932	-0.653688	-0.213506	-0.547792	-0.364053	-0.330957	-0.435071	-0.407564	-0.665251	-0.429045	-0.204737	-0.236318	0.102348	-0.454296	-0.323758	-0.587776	-0.647558	-0.730807	-0.110163
M-S-C	AT4G38080	AT4G38080	-0.555241	-0.841898	-0.651976	-0.662577	-0.533447	-0.671512	-0.816778	-0.655211	-0.652011	-0.826569	-0.613174	-0.708212	-0.699832	-0.30557	-0.747988	-0.620488	-0.784925	-0.642029	-0.454251	-0.700881	-0.778706	-0.673225	-0.703853	-0.711332	-0.54945	-0.587721	-0.725573	-0.76315	-0.821877	-0.647036	-0.484836	-0.68789	-0.566924	-0.718252	-0.770037	-0.706308	-0.60709	-0.21076	0.388454	-0.219889	-0.114073	-0.52535	-0.286218	-0.360697	-0.342183	-0.386779	0.0241352
M-S-C	AT2G23540	AT2G23540	-0.599561	-0.653148	-0.611929	-0.674088	-0.179315	-0.617976	-0.756001	-0.587536	-0.57307	-0.72723	-0.7179	-0.579534	-0.671603	-0.519182	-0.680198	-0.663573	-0.752097	-0.687927	-0.619352	-0.678518	-0.647329	-0.710501	-0.669352	-0.475925	-0.352115	-0.723483	-0.513407	-0.778507	-0.73206	-0.684604	-0.567195	-0.72314	-0.541691	-0.687165	-0.643078	-0.720091	-0.494802	-0.000237098	0.729663	0.198456	0.319823	-0.291387	0.174042	-0.0920215	-0.339738	-0.319802	0.0748278
M-S-C	AT5G09480	AT5G09480	-0.470203	-0.489079	-0.337256	-0.508392	-0.434633	-0.669039	-0.669363	-0.440361	-0.490233	-0.723763	-0.567064	-0.746999	-0.629613	-0.356948	-0.713007	-0.673032	-0.915873	-0.514993	-0.692913	-0.800309	-0.647304	-0.80982	-0.761267	-0.69631	-0.460525	-0.388245	-0.697976	-0.729796	-0.705252	-0.547018	-0.383089	-0.685198	-0.500823	-0.718651	-0.752187	-0.781167	-0.337256	-0.492764	0.488416	-0.125091	-0.0515035	-0.261937	-0.147463	-0.413518	-0.409918	-0.494683	0.0764889
M-S-C	AT3G24290 /// AT3G24300	AMT1;3	-0.657711	-0.380793	-0.631353	-0.565743	-0.368841	-0.275843	-0.390245	-0.575821	-0.566989	-0.540087	-0.517406	-0.476749	-0.564307	-0.704437	-0.59591	-0.692333	-0.564132	-0.43132	-0.598131	-0.675145	-0.699298	-0.6832	-0.558738	-0.818647	-0.398104	-0.328618	-0.289178	-0.564308	-0.533295	-0.564298	-0.557926	-0.496088	-0.458578	-0.605022	-0.769633	-0.490357	0.0589913	-0.30585	0.0349207	-0.517376	-0.284315	-0.326988	-0.0522263	-0.436393	-0.475101	-0.414048	-0.487806
M-S-C	AT3G54040	AT3G54040	-0.842007	-0.628762	-0.756461	-0.710395	-0.791394	-0.839482	-0.53454	-0.844007	-0.467597	-0.351193	-0.455359	-0.335425	-0.463764	-0.130849	-0.490498	-0.247661	-0.451524	-0.404253	-0.357537	-0.383746	-0.633925	-0.534309	-0.785396	-0.526929	-0.750071	-0.935897	-0.792521	-0.715516	-0.995579	-0.637041	-0.220952	-0.532219	-0.59626	-0.419654	-0.519642	-0.418776	-0.410391	-0.512595	-0.133202	-0.625249	-0.346767	-0.664245	-0.124295	-0.318085	-0.402233	-0.394492	-0.296665
M-S-C	AT5G43350 /// AT5G43370	APT1	-0.742181	-0.809307	-0.82803	-0.590389	-0.849148	-0.937977	-0.897807	-1.11027	-1.05427	-0.537676	-0.451825	-0.200249	-0.463502	-0.50351	-0.451784	-0.57937	-0.42483	-0.373859	-0.524225	-0.464672	-0.697747	-0.579284	-0.683486	-0.283584	-0.95057	-0.900048	-0.853288	-0.840706	-0.922961	-0.897484	-0.546873	-0.453927	-0.401188	-0.307986	-0.543754	-0.652082	0.428842	0.497021	0.9321	0.553985	0.760882	0.424642	-0.269144	-0.316354	-0.345056	-0.371691	-0.503027
M-S-C	AT3G21510	AHP1	-0.556542	-0.700137	-0.287455	-0.176153	-0.601719	-0.525225	-0.618726	-0.503275	-0.424709	-0.52545	-0.611137	-0.46756	-0.455552	-0.442857	-0.327667	-0.344993	-0.538357	-0.592791	-0.473048	-0.115805	-0.286125	-0.439751	-0.503325	-0.606056	-0.908105	-1.08686	-0.807592	-0.875154	-0.507078	-0.632842	-0.780822	-0.884595	-0.748306	-0.638533	-0.867956	-0.735712	0.0978718	0.259716	1.60393	1.24553	0.0271498	-0.374381	-0.708385	-0.728172	-0.736964	-0.993485	-0.732063
M-S-C	AT1G02900	RALF1	-0.804496	-0.494953	-0.758319	-0.904839	-0.672607	-1.0701	-0.750198	-0.771564	-0.509039	-0.686661	-0.552589	-0.759124	-0.663888	-0.459043	-0.539055	-0.622944	-0.535078	-0.38001	-0.655884	-0.878237	-0.834371	-0.987796	-0.247366	-0.259182	-0.855315	-0.830324	-0.808826	-0.627107	-0.814582	-0.60925	-0.51601	-0.619955	-0.52438	-0.460517	-0.86895	-0.855725	-0.184663	-0.136749	0.293016	0.0489657	0.196943	-0.30754	-0.0498523	-0.713372	-0.598129	-0.472079	-0.426241
M-S-C	AT2G44790	UCC2	-0.661915	-0.773711	-0.814443	-0.749372	-0.671109	-0.907344	-0.7528	-0.888666	-0.83471	-0.636257	-0.584788	-0.598794	-0.615606	-0.739009	-0.815023	-0.648126	-0.746498	-0.728961	-0.574254	-0.623815	-0.702702	-0.713068	0.400326	0.0950427	-0.811044	-0.897994	-0.83395	-0.860468	-0.84184	-0.86837	-0.676547	-0.739923	-0.552887	-0.606505	-0.72658	-0.67264	0.17882	0.151772	0.470063	0.0586362	0.227307	0.190165	-0.572165	-0.719382	-0.501901	-0.686818	-0.54332
M-S-C	AT5G44380	AT5G44380	-0.789287	-0.659778	-0.821716	-0.702531	-0.55178	-0.838507	-0.927602	-0.767628	-0.845173	-0.714941	-0.679868	-0.345483	-0.650431	-0.471671	-0.580843	-0.780917	-0.659561	-0.621135	-0.521296	-0.875614	-0.727315	-0.624798	0.212255	-0.397282	-0.86869	-0.796365	-0.753177	-0.64118	-0.752441	-0.575302	-0.653732	-0.783752	-0.720037	-0.647492	-0.672281	-0.699559	0.305553	0.295018	0.573329	0.412046	0.340569	0.898972	0.240068	-0.598306	-0.359691	-0.43679	-0.48353
M-S-C	AT5G26280	AT5G26280	-0.85178	-0.796379	-0.78769	-0.748476	-0.844023	-0.751615	-0.717746	-0.836491	-0.756109	-0.558863	-0.555542	-0.603735	-0.638934	-0.495919	-0.382524	-0.557137	-0.540891	-0.504471	-0.511516	-0.889935	-0.807959	-0.863569	-0.790124	-0.760075	-0.779497	-0.892672	-0.878788	-0.853769	-0.880087	-0.782556	-0.739423	-0.692047	-0.563176	-0.663938	-0.797749	-0.817756	0.30463	0.159071	0.550186	0.121726	0.624721	0.390687	0.360446	0.181947	0.274807	0.437916	-0.0374338
M-S-C	AT5G63600	FLS5	-0.688644	-0.554038	-0.61602	-0.962985	-0.745891	-0.789401	-0.651176	-0.788293	-0.789891	-0.662053	-0.606913	-0.563765	-0.751406	-0.567277	-0.712311	-0.578424	-0.705729	-0.706693	-0.566575	-0.587991	-0.644088	-0.59888	-0.564135	-0.585481	-0.816028	-0.580681	-0.790878	-0.669735	-0.606823	-0.768969	-0.64756	-0.619049	-0.571851	-0.661618	-0.756985	-0.753011	0.436072	0.342086	0.255432	-0.131648	0.173321	0.483401	-0.15567	-0.555262	-0.397653	-0.568846	-0.357963
M-S-C	AT5G23830	AT5G23830	-0.626238	-0.482436	-0.618294	-0.690816	-0.517094	-0.828567	-0.736464	-0.84729	-0.719482	-0.677061	-0.56315	-0.623034	-0.701678	-0.329346	-0.66509	-0.616741	-0.521886	-0.675466	-0.100212	-0.770113	-0.819504	-0.789787	-0.434492	-0.616914	-0.60521	-0.651721	-0.808944	-0.711834	-1.05935	-0.834756	-0.552738	-0.595318	-0.620386	-0.577855	-0.545567	-0.587406	-0.0623442	0.27887	0.374918	-0.161179	0.0345528	-0.347967	-0.0906698	-0.412619	-0.445994	-0.517434	-0.215767
M-S-C	AT2G01530	MLP329	-0.613239	-0.627666	-0.629623	-0.755557	-0.567926	-0.694856	-0.764321	-0.685478	-0.783122	-0.824283	-0.705144	-0.627095	-0.765444	-0.74133	-0.86341	-0.771396	-0.873115	-0.828759	-0.510123	-0.729553	-0.645653	-0.625732	-0.445895	-0.651434	-0.6233	-0.584174	-0.746015	-0.770071	-0.78822	-0.598709	-0.686134	-0.735084	-0.61953	-0.707324	-0.769414	-0.808977	0.592946	0.625861	0.365278	0.2272	0.438622	-0.153387	0.0602246	-0.25011	-0.462993	-0.647811	-0.164973
M-S-C	AT4G22212	AT4G22212	-0.46004	-0.449981	-0.44872	-0.44867	-0.378535	-0.526213	-0.451884	-0.543783	-0.420468	-0.807953	-0.724406	-0.728303	-0.765648	-0.762449	-0.782907	-0.762288	-0.803417	-0.827269	-0.688842	-0.768125	-0.737443	-0.940448	-0.642354	-0.666771	-0.274339	-0.406403	-0.431095	-0.308855	-0.518625	-0.588068	-0.789141	-0.769934	-0.776466	-0.74534	-0.836629	-0.834356	-0.183911	-0.0744103	0.154758	-0.370418	0.214258	-0.24772	-0.174999	-0.0833618	-0.0185297	-0.314615	0.0152671
M-S-C	AT5G01040 /// AT5G01050	LAC8	-0.810595	-0.859315	-0.654642	-0.9106	-1.07048	-1.18293	-0.788058	-0.959839	-0.954104	-0.424453	-0.421641	0.0436869	-0.498903	-0.234931	-0.321871	-0.144758	-0.223581	-0.110001	-0.295313	-0.823608	-1.01996	-0.832289	-1.40281	-1.00284	-1.15723	-0.949514	-1.13857	-1.11643	-1.04154	-0.808092	0.100069	-0.218287	-0.357662	-0.0682819	-0.346446	-0.170889	0.159422	0.284488	0.903968	0.606266	0.938082	0.769234	-0.114719	-0.563812	-0.431672	-0.370425	-0.599591
M-S-C	AT1G77330	AT1G77330	-0.917723	-0.699596	-0.653429	-0.537732	-0.580457	-0.618542	-0.573326	-0.793488	-0.498552	-0.605278	-0.503023	-0.0726575	-0.587673	-0.403666	-0.521022	-0.614094	-0.746652	-0.604073	-0.39683	-0.217642	-0.250453	-0.196139	-0.59008	-0.499723	-0.449506	-0.598501	-0.598642	-0.721532	-0.650941	-0.708801	-0.786473	-0.722085	-0.561185	-0.56191	-0.690319	-0.731448	0.0100052	-0.366557	0.226114	-0.147792	0.000131027	-0.307208	-0.242168	-0.777125	-0.32873	-0.704511	-0.684619
M-S-C	AT2G21045	AT2G21045	-0.602586	-0.785768	-0.600793	-0.542903	-0.426982	-0.660986	-0.677658	-0.962771	-0.688142	-0.65845	-0.560968	-0.465276	-0.487969	-0.54572	-0.599541	-0.414752	-0.601379	-0.411843	-0.429727	-0.398119	-0.430456	-0.629493	-0.788355	-0.694623	-0.650203	-0.77777	-0.812463	-0.843474	-0.622603	-0.49177	-0.690585	-0.628507	-0.620311	-0.578968	-0.768955	-0.661841	-0.466025	-0.490201	-0.218434	-0.491375	-0.252149	-0.541498	-0.247488	-0.269004	-0.349236	-0.708315	-0.591613
M-S-C	AT4G21600	ENDO5	-0.562998	-0.79513	-0.483882	-0.481917	-0.904752	-0.612192	-0.796142	-0.574629	-0.514313	-0.657306	-0.342804	-0.595453	-0.471333	-0.508982	-0.479561	-0.387163	-0.351655	-0.398767	-0.336958	-0.720934	-0.915598	-0.726452	-0.662104	-0.389738	-0.632378	-0.59849	-0.869538	-0.793303	-0.643428	-0.524361	-0.599769	-0.506092	-0.664374	-0.491254	-0.748617	-0.60916	-0.350166	-0.240323	0.16832	-0.606118	-0.205329	-0.468377	-0.177255	-0.505322	-0.298766	-0.333087	-0.517212
M-S-C	AT5G64100	AT5G64100	-0.586294	-0.734949	-0.565736	-0.69735	-0.728728	-0.563888	-0.654895	-0.581268	-0.57671	-0.534401	-0.510191	-0.47211	-0.397956	-0.553159	-0.554919	-0.555367	-0.544226	-0.502949	-0.368664	-0.517663	-0.710398	-0.614	-0.71084	-0.748868	-0.772798	-0.728151	-0.511604	-0.596468	-0.774033	-0.84378	-0.501826	-0.597051	-0.533183	-0.567041	-0.581869	-0.558752	-0.431121	-0.0678331	0.192912	-0.277812	0.0142596	-0.165622	-0.403518	-0.571339	-0.562418	-0.615376	-0.695146
M-S-C	AT1G13300	HRS1	-0.639691	-0.729173	-0.745644	-0.648814	-0.594703	-0.533426	-0.760732	-0.972335	-0.818287	-0.664459	-0.683789	-0.657122	-0.80874	-0.678962	-0.706883	-0.813031	-0.69823	-0.520203	-0.655787	-0.612681	-0.804819	-0.639691	-0.678144	-0.481247	-0.873509	-0.682665	-0.299155	-0.198954	-0.521059	-0.756143	-0.576536	-0.713375	-0.890705	-0.622545	-0.709469	-0.772471	2.1698	1.98584	1.9139	1.83181	1.5564	1.88793	-0.630172	-0.805345	-0.930456	-0.731105	-0.742081
M-S-C	AT4G13660	PRR2	-0.728415	-0.796691	-0.748537	-0.715481	-0.693295	-0.751462	-0.77157	-0.890101	-0.681294	-0.575392	-0.638266	-0.201564	-0.68839	-0.622796	-0.729339	-0.586916	-0.639639	-0.74591	-0.725146	-0.72786	-0.747085	-0.7266	-0.474893	-0.846125	-0.873305	-0.730634	-0.61074	-0.78061	-0.959071	-0.837627	-0.58562	-0.606187	-0.731888	-0.644182	-0.6557	-0.787456	1.87672	1.64854	1.58279	1.50943	1.01973	0.706201	-0.0573192	-0.73522	-0.638799	-0.418597	-0.384952
M-S-C	AT3G23430	PHO1	-0.42661	-1.02725	-0.74516	-0.654735	-0.258406	-0.818725	-0.447684	-0.534162	-0.264212	-0.728497	-0.709143	-0.238544	-0.0359904	-0.101214	0.184605	-0.418753	-0.797894	-0.0333579	-0.397456	-0.471737	-0.108287	-0.36385	0.231914	-0.223389	-0.576204	-0.821246	-0.936296	-0.813236	-1.17803	-0.970657	-0.718293	-0.831419	-1.24875	-1.00252	-0.695499	-0.674373	-0.236211	0.199629	0.66868	0.308667	-0.0753357	-0.22882	0.435301	0.276925	0.181658	-0.249383	0.189711
M-S-C	AT2G38380 /// AT2G38390	AT2G38380 /// AT2G38390	-0.540055	-0.905258	-0.71074	-0.570176	-0.594145	-1.06506	-0.963227	-0.683154	-0.854462	-0.953333	-0.46498	-0.568964	-0.712116	-0.164374	-0.661237	-0.702555	-0.594602	-0.552656	-0.464449	-0.92974	-0.856261	-0.988768	-0.287759	-0.463164	-0.517037	-0.599021	-0.858644	-0.695994	-0.949383	-0.640094	-0.606832	-0.926917	-0.692617	-0.897295	-0.694481	-0.819611	0.104605	0.315957	0.716153	0.426853	0.424626	0.107841	0.165578	-0.239712	-0.187641	-0.317777	0.11314
M-S-C	AT4G30670	AT4G30670	-0.751098	-0.914459	-0.800078	-0.772924	-0.806409	-0.831474	-0.934191	-0.842352	-0.952828	-0.709609	-0.625188	-0.659526	-0.787296	-0.664341	-0.640287	-0.927916	-0.84878	-0.727378	-0.537956	-0.724155	-0.52119	-0.650034	-1.00497	-0.690275	-0.977316	-0.712016	-0.698205	-0.893277	-0.927372	-0.693729	-0.618229	-0.704277	-0.509219	-0.518819	-0.607188	-0.678815	-0.072416	0.591594	0.632477	0.0639679	0.0553894	-0.0262803	-0.145856	-0.130484	-0.193706	-0.72279	-0.480073
M-S-C	AT3G53480	PDR9	-0.558083	-0.764652	-0.458033	-0.542987	-0.482739	-0.754224	-0.59674	-0.635821	-0.756579	-0.668605	-0.57256	-0.777549	-0.730969	-0.596633	-0.674002	-0.551617	-0.658652	-0.645995	-0.610942	-0.720561	-0.891053	-0.606928	-0.975857	-0.947671	-0.712976	-0.638742	-0.733997	-0.643533	-0.668591	-0.810237	-0.718568	-0.791134	-0.603557	-0.810281	-0.821474	-0.691713	0.16763	0.115457	-0.114499	-0.334998	-0.180649	0.349495	0.139092	0.18104	0.058697	-0.141373	-0.190956
M-S-C	AT5G17330	GAD	-0.693438	-0.932185	-0.691366	-0.919811	-0.771247	-0.850163	-0.894147	-0.893441	-0.996761	-0.716994	-0.494491	-0.682659	-0.594099	-0.623256	-0.680411	-0.760232	-0.668691	-0.56191	-0.396964	-0.468182	-0.325027	-0.348231	-0.629469	-0.737173	-0.851311	-0.951678	-0.920224	-0.836168	-1.04892	-0.82848	-0.986146	-0.849702	-0.87293	-0.952731	-0.816073	-0.718781	0.0924811	0.278855	0.527832	0.265137	0.246743	0.0469797	0.288253	-0.0880012	0.0762028	-0.326201	-0.0302497
M-S-C	AT5G56540	AGP14	-0.49737	-0.443165	-0.826336	-0.60506	-0.137714	-0.477344	-0.615401	-0.635442	-0.580585	-0.61796	-0.372777	-0.327105	-0.284649	-0.516868	-0.673872	-0.798393	-0.517016	-0.131602	-0.66236	-0.727339	-0.525058	-0.469668	-0.659265	-0.588474	-0.660813	-0.472943	-0.360153	-0.275369	-0.614347	-0.663751	-0.208	-0.392278	-0.458737	-0.40377	-0.466528	-0.785135	-0.109699	-0.527294	-0.280403	-0.671121	-0.0469816	-0.611557	0.245707	0.0912739	-0.0318512	-0.111669	-0.327724
M-S-C	AT5G26260	AT5G26260	-0.555663	-0.56721	-0.498519	-0.689799	-0.476006	-0.534549	-0.740795	-0.559659	-0.668055	-0.648011	-0.724889	-0.544405	-0.723085	-0.669637	-0.653175	-0.623261	-0.681067	-0.684338	-0.52217	-0.759787	-0.733252	-0.644052	-0.657597	-0.761691	-0.379271	-0.697933	-0.78818	-0.588324	-0.443014	-0.481661	-0.655757	-0.633039	-0.659503	-0.695331	-0.660142	-0.696516	0.0081807	-0.277491	0.0657534	-0.341062	0.45436	-0.504597	0.741332	0.109019	0.458659	0.0738405	0.131585
M-S-C	AT1G22440	AT1G22440	-0.57385	-0.698292	-0.47243	-0.512802	-0.519956	-0.820696	-0.783675	-0.653679	-0.62374	-0.586398	-0.571715	-0.560997	-0.724388	-0.547618	-0.710475	-0.560006	-0.532894	-0.806859	-0.369554	-0.523551	-0.694491	-0.696749	-0.603614	-0.612792	-0.739352	-0.786695	-0.752636	-0.855647	-0.919703	-0.483414	-0.590609	-0.668953	-0.728259	-0.562288	-0.586977	-0.567574	-0.268962	-0.00511218	0.206547	-0.341005	0.249862	-0.380604	-0.0277627	-0.293358	-0.306418	-0.401157	-0.129821
M-S-C	AT1G66270 /// AT1G66280	BGLU21	-0.628515	-0.63474	-0.559797	-0.611964	-0.499863	-0.659307	-0.703585	-0.586342	-0.680766	-0.713344	-0.733366	-0.750649	-0.76045	-0.659012	-0.708271	-0.647698	-0.73666	-0.779318	-0.331893	-0.830611	-0.761701	-0.806191	-0.675614	-0.656586	-0.627093	-0.672389	-0.705022	-0.657734	-0.684232	-0.179486	-0.771622	-0.759705	-0.738974	-0.676727	-0.719197	-0.752788	0.65097	0.419863	1.17776	0.416734	0.640259	-0.0405832	0.243298	-0.396104	-0.063261	-0.242875	-0.204245
M-S-C	AT4G15390	AT4G15390	-0.706967	-0.49181	-0.760723	-0.69421	-0.498779	-0.675964	-0.682387	-0.74001	-0.703712	-0.647421	-0.555004	-0.38309	-0.602994	-0.528455	-0.454674	-0.582064	-0.569821	-0.429882	-0.355315	-0.744649	-0.718694	-0.608367	-0.857601	-0.725644	-0.702182	-0.824582	-0.809667	-0.739522	-0.74215	-0.696422	-0.432411	-0.567269	-0.481915	-0.434114	-0.682137	-0.743235	-0.289915	-0.334463	0.389435	-0.339206	-0.176777	-0.306465	-0.314593	-0.478889	-0.413724	-0.63977	-0.480666
M-S-C	AT4G30170	AT4G30170	-0.653564	-0.668691	-0.616828	-0.687942	-0.73416	-0.6722	-0.749669	-0.707874	-0.622653	-0.643654	-0.605161	-0.416354	-0.622683	-0.551716	-0.718226	-0.663842	-0.543416	-0.525283	-0.492002	-0.683996	-0.721763	-0.575035	-0.586508	-0.299677	-0.686005	-0.603273	-0.780676	-0.737538	-0.575691	-0.587148	-0.636135	-0.657634	-0.608249	-0.4729	-0.666106	-0.638185	0.00610252	0.402233	0.648074	0.0377688	0.495841	0.0501434	-0.187035	-0.509082	-0.240081	-0.60397	-0.555842
M-S-C	AT5G17820	AT5G17820	-0.496636	-0.476092	-0.748662	-0.564716	-0.461996	-0.471007	-0.503646	-0.615383	-0.628805	-0.416065	-0.584137	-0.329812	-0.726402	-0.515052	-0.589207	-0.61091	-0.636247	-0.59397	-0.492806	-0.432731	-0.409982	-0.537573	-0.399244	-0.312294	-0.729862	-0.594662	-0.695121	-0.577116	-0.56034	-0.640446	-0.652828	-0.459975	-0.648443	-0.501785	-0.68587	-0.715368	-0.440641	-0.351385	0.223373	-0.694546	-0.197148	-0.499414	0.108865	-0.546309	-0.525267	-0.377075	-0.37902
M-S-C	AT4G07820	AT4G07820	-0.493772	-0.396925	-0.320009	-0.270734	-0.622219	-0.625728	-0.454344	-0.604181	-0.636665	-0.1896	-0.362247	-0.307531	-0.176957	-0.271209	-0.139204	0.118856	-0.156993	-0.0219808	-0.284717	-0.462564	-0.621186	-0.492584	-0.284595	-0.106209	-0.620871	-0.575167	-0.608469	-0.71248	-0.777198	-0.41748	-0.258578	-0.178549	-0.197258	-0.336614	-0.284717	-0.191814	-0.211755	-0.382306	-0.437476	-0.481187	-0.260433	-0.355106	-0.541903	-0.371402	-0.555688	-0.594615	-0.544624
M-S-C	AT5G66170	STR18	-0.323993	-0.546167	-0.467494	-0.594236	-0.143265	-0.514429	-0.423457	-0.371765	-0.422038	-0.631163	-0.674296	-0.735315	-1.08465	-0.410826	-0.682701	-0.773255	-0.825759	-0.691688	-0.586626	-0.625646	-0.868953	-0.734813	-0.662501	-0.92061	-0.245897	-0.55683	-0.764359	-0.613727	-0.60521	-0.572332	-0.41516	-0.312932	-0.726715	-0.878853	-0.944376	-0.799816	0.780509	0.853843	1.16053	0.696567	0.459203	0.172366	-0.239556	-0.361769	-0.43916	-0.550631	-0.498264
M-S-C	AT1G19530	AT1G19530	-0.732042	-0.702241	-0.745125	-0.672041	-0.707486	-0.636453	-0.651924	-0.743168	-0.566211	-0.669818	-0.656604	-0.643326	-0.708189	-0.710074	-0.684694	-0.680648	-0.701505	-0.702513	-0.678279	-0.633745	-0.640619	-0.641493	0.0723689	-0.480735	-0.580506	-0.626777	-0.631645	-0.733883	-0.601364	-0.646162	-0.635301	-0.68465	-0.626651	-0.636284	-0.76088	-0.694159	0.936362	1.34519	1.23169	0.694144	0.495365	0.387472	-0.787954	-0.747977	-0.748805	-0.735372	-0.714612
M-S-C	AT1G62770	AT1G62770	-0.701409	-0.742437	-0.713774	-0.650538	-0.642833	-0.794373	-0.730328	-0.757012	-0.642439	-0.625683	-0.498559	-0.42119	-0.671539	-0.776469	-0.72436	-0.805998	-0.835477	-0.621114	-0.709034	-0.433476	-0.705599	-0.497561	-0.112546	-0.555001	-0.530186	-0.456479	-0.50926	-0.677374	-0.453845	-0.556555	-0.664773	-0.700494	-0.256396	-0.477535	-0.47408	-0.679187	0.995348	0.769829	1.30304	1.21655	0.215759	0.0728726	-0.586465	-0.735883	-0.75036	-0.825041	-0.531227
M-S-C	AT4G12550	AIR1	-0.564443	-0.521186	-0.649904	-0.564841	-0.549426	-0.62237	-0.567509	-0.578006	-0.603208	-0.633145	-0.54538	-0.561134	-0.633941	-0.597405	-0.634524	-0.571979	-0.524536	-0.52307	-0.51568	-0.640615	-0.659674	-0.534065	-0.538293	-0.523867	-0.588388	-0.594251	-0.642017	-0.465998	-0.421177	-0.593339	-0.565247	-0.590108	-0.677326	-0.51127	-0.744562	-0.619967	-0.48343	-0.448222	-0.482922	-0.56258	-0.48207	-0.482724	-0.398061	-0.380523	-0.524005	-0.579001	-0.428042
M-S-C	AT3G50740	UGT72E1	-1.05141	-1.04895	-0.998191	-1.04497	-1.28706	-1.4727	-1.35105	-1.20417	-1.0461	-0.598453	-0.446565	-0.2015	-0.426663	-1.03443	-1.20145	-0.792282	-0.598143	-0.949273	-0.713267	-0.182024	0.256632	0.00488003	0.893493	0.665593	-0.550323	-0.703463	-0.860839	-0.954588	-0.996257	-1.20472	0.16791	-0.325072	-0.684789	-0.647611	-1.20606	-1.23485	1.67615	1.6349	1.35989	1.62701	1.51218	1.36111	-0.0746711	-0.0866994	-0.289792	0.0965135	-0.153239
M-S-C	AT1G49310	AT1G49310	-0.779694	-0.81988	-0.590527	-0.549155	-0.841257	-0.694568	-0.820793	-0.828942	-0.660236	-0.773332	-0.63713	-0.719035	-0.705093	-0.664887	-0.621855	-0.604135	-0.769275	-0.543059	-0.684032	-0.610773	-0.773195	-0.601739	1.78421	1.56791	-0.477964	-0.935422	-0.617832	-0.903725	-0.755504	-0.774326	-0.700865	-0.609325	-0.612819	-0.714993	-0.631497	-0.747891	-0.5721	-0.603289	-0.60884	-0.798082	-0.341804	-0.628329	-0.463951	-0.661053	-0.472803	-0.546008	-0.439734
M-S-C	AT5G25810	tny	-0.906508	-0.379299	-0.540502	-0.672743	-0.647628	-0.814698	-0.929362	-0.987483	-0.828465	-0.417723	-0.333484	-0.290563	-0.163359	-0.368397	-0.418681	-0.427277	-0.211868	-0.0997584	-0.432129	-0.00571345	-0.233354	-0.330377	-0.189148	0.335163	-0.912146	-0.960582	-0.963116	-0.91133	-1.21454	-0.744121	-0.387623	-0.425682	-0.40524	-0.434367	-0.519177	-0.408724	-0.91564	-0.731384	-0.326504	-0.670742	-0.518052	-0.845036	-0.809536	-0.755317	-0.812859	-0.768677	-0.64745
M-S-C	AT2G37130	AT2G37130	-0.812571	-1.1255	-1.05942	-1.10406	-1.13869	-1.19662	-1.34152	-1.20466	-1.2772	-0.667117	-0.513372	-0.444098	-0.905032	-0.672188	-0.902284	-0.768411	-0.888696	-0.797834	-0.730269	-1.24552	-1.39728	-1.33203	1.28758	1.28356	-0.392696	-0.327106	-0.329487	-0.265118	-0.272719	-0.581069	-0.668837	-0.66839	-0.524123	-0.278301	-0.401837	-0.162875	1.59413	1.92889	1.65843	1.24576	0.983988	1.26098	-0.688575	-1.17963	-0.897558	-0.903644	-0.829387
M-S-C	AT2G37750	AT2G37750	-0.81006	-0.917617	-0.79428	-0.800086	-0.815458	-0.841213	-1.00671	-0.9118	-0.886153	-0.761425	-0.951231	-0.890371	-0.78155	-0.922353	-0.962008	-0.963751	-0.985191	-1.01422	-0.910301	-0.736059	-0.907202	-0.890893	1.15973	0.55878	-0.936731	-0.887234	-1.00737	-0.710224	-0.772337	-0.877587	-0.773206	-0.849691	-0.760466	-0.786007	-0.95612	-0.937621	0.116919	0.548399	0.441947	-0.153522	0.390349	0.580017	-0.568625	-0.738843	-0.740635	-0.911677	-0.707395
M-S-C	AT5G43580	AT5G43580	-0.521938	-0.629058	-0.594502	-0.731738	-0.569082	-0.73622	-0.685711	-0.731326	-0.702946	-0.770219	-0.742311	-0.750061	-0.739399	-0.763829	-0.756793	-0.798755	-0.828161	-0.828908	-0.672042	-0.849552	-0.80846	-0.721727	1.29771	0.763417	-0.779169	-0.728143	-0.604976	-0.549279	-0.690841	-0.808745	-0.763153	-0.757611	-0.606659	-0.813199	-0.698752	-0.721718	0.709706	1.21048	0.806234	0.26731	0.29388	2.06101	0.270821	-0.302605	-0.140351	-0.29536	0.113225
M-S-C	AT1G17860	AT1G17860	-0.618671	-0.635247	-0.779282	-0.881327	-1.06243	-1.15298	-0.883452	-1.00689	-0.782713	-0.730931	-0.432286	-0.506762	-0.634957	-0.546259	-0.441548	-0.799456	-0.721137	-0.846804	-0.540967	-0.537844	-0.52971	-0.608051	1.05443	0.905067	-0.390328	-0.742318	-0.616536	-0.578434	-0.582247	-0.539813	-0.948918	-0.897905	-0.701049	-0.989318	-0.68874	-0.773328	1.01769	0.919267	0.751135	0.764566	0.937891	1.01923	0.355784	0.142076	0.19271	0.137185	0.144134
M-S-C	AT1G77690	LAX3	-0.821112	-0.622482	-0.428995	-0.218915	-0.245804	-0.145069	-0.588683	-0.490102	-0.509584	-0.741727	-0.628626	-0.572923	-0.561127	-0.725478	-0.558145	-0.768792	-0.721536	-0.739633	-0.663327	0.25133	0.109386	0.0386448	0.677044	0.861353	-0.77971	-0.506382	-0.9719	-0.925184	-0.544625	-0.537227	-0.887679	-1.17321	-0.526272	-0.694428	-0.605977	-0.707569	0.987179	0.779974	1.03663	1.13996	0.879725	0.550145	0.308151	0.39238	0.398846	-0.216264	0.464424
M-S-C	AT1G11580	PMEPCRA	0.556282	0.222595	0.29251	0.228971	0.0849876	0.169472	0.122891	0.314956	0.302334	-0.15987	-0.0478629	0.219372	-0.0152257	0.35798	0.685499	0.0833282	-0.0271264	0.260716	0.0631081	0.0135841	0.190806	-0.109559	1.47465	1.50866	-0.828391	-0.931143	-0.876859	-0.907579	-0.801057	-0.928077	-1.64704	-1.55805	-1.83279	-2.11178	-0.701631	-0.542245	-0.341914	-0.220118	0.187702	-0.06679	0.128243	-0.621889	0.346187	-0.0536367	0.0410908	-0.117619	0.115995
M-S-C	AT1G67330	AT1G67330	0.124391	0.0744066	0.344342	0.124217	0.0549961	-0.108816	-0.199101	0.0595884	0.124791	-0.325466	-0.407232	-0.291401	-0.123244	0.153071	0.0193224	-0.109705	0.0761458	-0.288405	-0.27554	0.471848	0.601162	0.572604	0.0341417	0.2023	-0.689529	-0.816464	-1.0164	-0.88843	-0.944804	-0.92294	-1.08062	-1.25898	-1.10631	-1.46739	-0.912016	-0.80006	0.956724	0.653757	0.865242	0.514154	0.375409	0.447606	-0.14096	-0.170868	-0.113746	-0.0253854	-0.49183
M-S-D	AT1G14280	PKS2	0.897809	1.03897	1.08981	1.14219	0.905601	0.951003	0.912877	0.974317	0.949095	0.898563	0.882738	0.478342	0.814023	0.921579	0.892388	1.10183	1.19788	0.678379	0.757878	0.948515	0.90472	1.16991	0.160675	0.108902	-0.759033	-0.946019	-0.781637	-0.882126	-0.606003	-0.810516	1.02133	1.08414	0.229645	0.350872	-0.235926	-0.145119	0.0895752	-0.0155885	0.269881	0.400089	0.292607	0.116487	0.184175	0.0705533	0.187508	-0.0147352	-0.117976
M-S-D	AT5G02540	AT5G02540	0.10672	0.140606	0.1761	0.466287	0.190526	0.182342	0.339311	0.427675	0.278813	1.05217	1.21663	0.482513	0.374413	0.308434	0.510125	0.985744	1.00177	1.38358	0.439002	1.17147	0.776403	1.26201	-0.567135	-0.239241	-0.459593	-0.770166	-0.316636	-0.111117	-0.235857	0.096247	1.05394	1.13099	0.0951245	0.836834	-0.103639	-0.20606	0.219257	0.118926	0.326074	0.982933	0.678427	0.448974	-0.143893	0.0100998	-0.135632	-0.177122	-0.732123
M-S-D	AT5G62280	AT5G62280	-0.086166	-0.189819	-0.149352	0.424555	0.126348	0.0494006	0.175324	0.279102	0.144496	0.994301	1.12266	0.955966	0.906761	-0.072029	-0.400045	1.36153	1.46159	1.46467	0.440664	0.522271	0.617414	0.569791	-0.66606	-0.927901	-1.61667	-1.00394	-1.28664	-1.34966	-1.53289	-1.46412	1.00301	0.899715	0.802804	0.858444	-1.41096	-1.36726	1.4475	1.14394	1.51453	1.52666	1.06115	1.15017	-1.24576	-1.26064	-1.26384	-0.735825	-1.21652
M-S-D	AT1G73830	BEE3	0.627576	0.654505	0.976553	1.16031	0.796186	1.00433	0.746538	1.04984	0.868493	-0.00266698	0.537507	0.738752	0.797223	-0.830849	-0.553438	0.884684	0.847724	0.638738	0.390705	-0.257639	-0.414058	-0.212152	-0.0682218	0.0496076	-0.946137	-1.11665	-1.07491	-0.952684	-0.903221	-1.26824	-0.0341147	-0.0110746	0.179935	0.574288	-0.741827	-0.797961	1.62414	1.56971	1.78492	1.81902	1.28147	1.1523	-0.665509	-0.572198	-0.705191	-0.15538	-0.429929
M-S-D	AT5G02760	AT5G02760	0.607949	0.60271	0.542713	0.777327	0.446729	0.487869	0.77246	0.626863	0.503171	1.06059	1.22219	1.25291	0.879052	0.546776	0.644852	1.5319	1.6634	1.51123	0.915501	1.1018	1.14928	1.21572	-1.05613	-0.866435	0.0240694	-0.0831769	-0.134872	-0.036791	-0.149861	-0.0777817	1.02318	1.17416	1.06761	1.27396	-0.125409	-0.162611	1.17333	0.885891	1.1961	1.4642	0.917387	0.877187	0.166622	0.198769	0.17902	0.308514	0.00831187
M-S-D	AT5G45820	CIPK20	0.344088	0.331971	0.382008	0.71077	0.266584	0.375926	0.549762	0.548191	0.484014	0.831152	0.65957	0.900907	1.04204	0.665578	0.383365	0.802408	0.7553	0.693187	0.786073	1.08544	1.17406	1.13939	-0.169491	0.0450252	-1.657	-1.62216	-1.72996	-1.57894	-1.43516	-1.69334	1.09076	1.00614	0.50197	0.390758	-1.8111	-1.82189	0.449538	0.47433	0.661578	0.597092	0.69912	0.669467	-0.0800842	-0.14309	0.00709358	-0.0441795	-0.0331297
M-S-D	AT2G30520	RPT2	0.0932162	-0.0399303	0.250425	0.296369	0.0826711	0.3286	0.170073	0.353314	0.23286	0.954423	1.06301	0.992384	1.39956	1.03176	0.968871	1.25184	1.13808	1.20185	1.06774	0.687897	0.798451	0.935049	0.351414	0.495968	-2.23243	-2.17762	-2.20565	-2.22131	-2.20782	-1.97558	0.374098	0.00225006	-0.0697007	-0.166087	-0.164353	-0.27315	-0.117782	-0.309636	-0.0810914	0.0470109	0.00159372	-0.0794298	-0.0353573	-0.210826	0.0479993	-0.0070816	-0.0304287
M-S-D	AT2G30520	RPT2	0.0932162	-0.0399303	0.250425	0.296369	0.0826711	0.3286	0.170073	0.353314	0.23286	0.954423	1.06301	0.992384	1.39956	1.03176	0.968871	1.25184	1.13808	1.20185	1.06774	0.687897	0.798451	0.935049	0.351414	0.495968	-2.23243	-2.17762	-2.20565	-2.22131	-2.20782	-1.97558	0.374098	0.00225006	-0.0697007	-0.166087	-0.164353	-0.27315	-0.117782	-0.309636	-0.0810914	0.0470109	0.00159372	-0.0794298	-0.0353573	-0.210826	0.0479993	-0.0070816	-0.0304287
M-S-D	AT5G44190	GLK2	0.325493	0.452317	0.600061	0.528156	0.630786	0.637238	0.484456	0.71373	0.615368	1.20096	1.07623	1.04761	0.627098	0.93942	0.76537	0.725494	0.705785	0.776373	0.64961	0.902575	0.873494	1.02079	0.770699	0.877945	-1.47604	-1.58773	-1.67635	-1.62547	-1.71395	-1.62345	0.598059	0.320115	-0.244453	-0.580477	-1.08787	-0.647581	-0.640608	-0.679668	0.0518479	-0.062049	0.153453	0.262384	0.262384	0.459325	0.379675	-0.00285716	0.150068
M-S-D	AT5G52900	AT5G52900	0.51113	0.560252	0.695344	1.07298	0.35177	0.683174	0.816013	0.771184	0.826757	0.798877	1.1813	1.56331	1.20283	0.516289	0.708697	0.789509	0.896616	1.26951	0.545485	1.13177	1.19122	1.33768	1.17512	0.788597	-1.47814	-1.4957	-1.44046	-1.55106	-1.46773	-1.26948	0.702312	0.965799	-0.195578	0.146422	-0.950466	-1.34753	0.24634	0.0295274	-0.00941354	0.00869677	0.123357	0.313522	-0.409608	-0.490483	-0.322154	-0.451701	-0.480357
M-S-D	AT5G59080	AT5G59080	0.347857	0.320144	0.431556	0.78721	0.34138	0.665074	0.511456	0.685286	0.432011	1.25116	1.13457	0.603807	1.0054	0.593254	0.548305	1.15431	1.14796	1.19235	1.07373	0.853785	1.17541	1.08777	1.27372	1.41375	-1.23071	-1.078	-1.32264	-1.24155	-1.36028	-1.39471	0.660724	0.608269	-0.648284	-0.781913	-1.37107	-1.45118	0.896698	0.762751	1.02866	1.07505	0.820258	0.765719	-0.545648	-0.531673	-0.4002	-0.479447	-0.581212
M-S-D	AT1G44446	CH1	1.09698	1.13682	1.26307	1.27883	1.02756	1.26898	1.17516	1.39193	1.12409	1.22863	1.17006	1.34247	1.14571	1.42356	1.35401	1.43782	1.54546	1.31731	1.26188	1.18475	1.53484	1.60256	0.505135	0.670956	-1.29357	-1.35422	-1.19616	-1.45316	-1.16868	-1.22961	0.756205	1.01604	-0.440475	-1.05887	-1.12565	-0.955226	-0.543866	-0.67062	0.0629614	0.00218192	0.136387	-0.0143981	-0.0075441	-0.0614155	0.259948	0.284512	0.316576
M-S-D	AT1G75100	JAC1	1.06639	1.37944	1.33972	1.41736	1.33949	1.34351	1.24849	1.36452	1.26265	1.44519	1.36014	0.952126	1.0665	1.55783	1.50783	1.40015	1.55436	1.44423	1.43218	0.940584	1.08871	1.04952	-0.0367582	0.134629	-1.61496	-1.70264	-1.85847	-1.68617	-1.93316	-1.82229	0.439707	0.38153	-1.11219	-1.25572	-0.412975	-0.241325	-0.410617	-0.43178	0.10428	-0.0480513	0.143467	0.102847	0.166877	-0.0360966	0.0516407	-0.114963	0.028609
M-S-D	AT1G73870	AT1G73870	1.25749	1.47262	1.43866	1.42784	1.53333	1.7262	1.44786	1.4516	1.5165	1.37717	1.38128	1.22649	1.18752	1.55005	1.55916	1.14265	1.20514	1.4066	1.47628	0.991244	1.21085	1.12527	0.534555	0.8043	-1.50692	-1.07984	-1.10986	-1.22203	-1.31187	-1.40934	-0.446899	-0.110855	-1.92441	-1.93455	-2.1436	-2.14154	-0.21495	-0.305174	-0.115136	-0.144133	-0.187524	-0.0866808	-0.192313	-0.319579	-0.41495	-0.772223	-0.322336
M-S-D	AT3G59060	PIL6	1.20537	1.23294	1.37955	1.41727	1.419	1.59064	1.29979	1.48002	1.41975	1.27426	1.16959	1.32197	1.21149	1.23828	1.1829	1.36665	1.25523	1.20607	1.28574	0.791846	0.876838	0.840123	0.951272	0.796537	-1.09417	-1.31072	-1.36639	-1.38104	-1.45693	-1.50193	0.866104	0.706347	0.112053	0.141496	-2.49143	-2.42609	0.534705	0.327046	0.617445	0.555647	0.655041	0.549421	-0.124632	-0.292891	0.0861372	-0.161519	0.0158979
M-S-D	AT1G29500	AT1G29500	0.437015	0.675018	0.982286	1.01015	0.64673	0.678388	0.778898	0.970395	0.906482	1.20342	1.0007	1.09039	1.17988	1.21644	0.965325	1.33549	1.31966	1.57417	1.09147	0.753916	1.06762	0.978059	0.139118	0.810238	0.12257	0.0578494	0.141748	0.296441	0.0733988	0.256684	1.20565	1.26725	0.406289	0.666936	-0.387762	-0.206414	-0.269736	-0.260199	-0.147476	-0.151433	0.26707	0.362341	0.507505	0.345298	0.409843	0.177749	0.364977
M-S-D	AT1G29510	SAUR68	0.625504	0.996874	1.13088	1.24077	0.571899	0.832673	0.888373	0.912807	1.15496	1.04813	1.21904	0.144122	1.40446	1.14014	1.03556	1.56483	1.48325	1.27714	1.20401	0.706593	0.782805	0.644683	0.077158	0.277834	-0.19075	-0.152736	0.0318758	0.0408213	0.121333	0.164911	1.31076	1.06047	0.0586535	0.263684	-0.337665	-0.152355	-0.101813	-0.184163	0.141558	0.0842191	0.0238485	0.0382906	0.303982	0.254393	0.334896	0.258165	0.101138
M-S-D	AT1G29430 /// AT5G27780	AT1G29430 /// AT5G27780	0.924745	1.1375	1.15143	1.25661	0.893549	1.05302	1.28064	1.29021	1.32127	1.0078	0.919316	0.15971	1.08219	1.30485	1.30981	1.49636	1.47887	1.28429	0.99491	0.785321	1.34552	1.20104	0.168088	0.439795	-0.496465	-0.45099	-0.467314	-0.290242	-0.303973	-0.178204	0.867488	0.938727	-0.0511174	0.0141902	-0.461334	-0.383439	-0.213247	-0.275814	0.00359223	0.0178293	0.10289	0.190896	0.563226	0.176737	0.530105	0.146485	0.197365
M-S-D	AT1G29440	AT1G29440	0.740104	0.908363	0.956825	1.16638	0.806684	1.00142	0.983691	1.24543	1.10129	1.15522	1.09114	1.13626	1.04412	1.10842	1.10599	1.56147	1.71902	1.32978	0.846432	1.19708	1.29345	1.23829	0.144457	0.107227	-0.579773	-0.622023	-0.514886	-0.312598	-0.671229	-0.493484	1.3587	1.33629	-0.0890516	-0.040003	-0.747551	-0.773606	-0.482981	-0.42082	-0.217909	-0.475035	-0.0623772	-0.0853676	0.441977	0.292086	0.370016	0.157175	0.147315
M-S-D	AT5G66590	AT5G66590	0.0773053	0.239869	0.116564	0.289738	0.133188	0.162543	0.23697	0.216039	0.183736	0.810705	1.01387	1.22954	1.10538	1.22556	0.847638	1.07561	1.13821	0.987636	1.03968	1.17653	1.34353	1.23049	0.935679	0.973459	-0.29203	-0.372391	-0.212758	-0.312867	-0.512548	-0.314623	2.14613	1.96627	0.539516	0.754691	-0.767586	-0.892242	-0.465198	-0.845833	-1.1726	-1.10589	-0.833801	-0.541142	0.530926	0.405465	0.326258	0.456688	0.2865
M-S-D	AT1G29460	AT1G29460	0.700918	1.02287	1.00178	1.81766	0.791825	1.22046	1.13334	1.41265	1.19607	1.35544	1.18655	-0.127915	1.16707	1.64371	1.21728	1.71548	1.88893	1.53859	1.34103	1.30447	1.58475	1.49834	0.942933	0.725253	-0.369616	-0.169709	-0.115477	-0.00618664	-0.139109	0.0383412	1.84611	1.7105	0.29369	0.190212	-0.854437	-0.576305	0.015479	-0.0814353	-0.258153	-0.336546	0.131675	-0.0449985	0.145051	-0.394629	-0.18593	-0.281831	-0.450533
M-S-D	AT5G18060	AT5G18060	0.585272	0.742677	0.918078	1.37086	0.811375	1.03527	1.07805	0.949654	1.07176	0.984089	0.994964	1.24618	1.29344	0.337701	0.245132	0.688434	0.761875	1.02561	0.551462	1.93637	2.04793	1.93319	1.22376	1.01812	-0.14943	-0.0316688	-0.138852	-0.0797936	0.0503427	0.157359	0.763229	0.818296	0.0370729	0.429721	-0.602693	-0.814789	-0.625486	-0.832767	-0.533685	-0.322823	-0.692023	-0.305355	0.248066	0.291657	0.335522	-0.232894	0.0943049
M-S-D	AT2G21210	AT2G21210	0.469234	0.660749	0.826915	0.839921	0.641462	0.685042	0.689203	0.629281	0.643612	0.853259	0.903917	0.649669	0.440674	0.926714	0.919577	0.743559	0.912574	0.723134	0.542908	0.406903	0.43365	0.373038	0.290138	0.620702	0.219918	0.406877	0.519689	0.529883	0.673103	0.637294	0.300091	0.395118	-0.0604649	0.077873	0.638972	0.682451	-0.872412	-0.856214	-0.519768	-0.615437	-0.170033	-0.360909	0.387389	0.138671	0.343913	0.372755	0.207919
M-S-D	AT4G38840	AT4G38840	0.866648	0.943502	0.886878	0.893552	0.861177	0.91286	0.927598	1.09497	0.893408	1.03911	0.926975	0.511741	0.69956	1.14416	1.17537	1.14734	1.21192	0.803167	0.6245	0.725522	0.884721	0.918506	0.421187	0.567328	0.207056	0.0643833	0.092563	0.137379	0.192543	0.0663881	0.470304	0.582303	-0.0138698	0.00943143	-0.141085	-0.111301	-0.341703	-0.298022	-0.0904638	-0.182769	0.0547197	0.019505	0.700998	0.484617	0.702335	0.568475	0.528337
M-S-D	AT4G12970	STOMAGEN	0.685654	0.861774	0.734546	0.808348	0.78536	0.818015	0.906698	0.698027	0.756946	0.534819	0.353191	0.433057	0.605143	0.471606	0.622745	0.6779	0.676628	0.525222	0.452414	0.598359	0.366114	0.423063	-0.0021252	0.43623	0.987377	0.966916	0.994246	0.906537	1.05799	1.06937	0.41157	0.433119	0.202718	0.236063	0.482144	0.482993	0.390117	0.467953	0.378953	0.413339	0.354587	0.461927	0.887237	0.745354	0.794895	0.865948	0.724224
M-S-D	AT5G52780	AT5G52780	0.37963	0.50163	0.577571	0.620074	0.456673	0.590583	0.459454	0.423418	0.381499	0.668596	0.676388	0.403656	0.360179	0.204869	0.330089	0.432527	0.551892	0.511029	0.483296	0.645533	0.856334	0.831375	0.00801359	0.160674	0.982437	0.956386	1.10277	1.14852	1.14163	1.01831	0.49634	0.120487	0.592062	0.670829	0.980307	1.10935	-0.0213505	0.124681	0.0422152	-0.202811	0.10394	-0.0909268	0.659527	0.601018	0.530719	0.790374	0.563365
M-S-D	AT2G18300	AT2G18300	0.30253	0.147354	0.478431	0.790848	0.54439	0.63481	0.377989	0.740103	0.304627	0.407271	0.509296	1.20179	1.14476	0.848889	0.747702	1.32364	1.34363	0.890117	0.982863	0.798598	0.841643	0.841539	0.799443	0.681432	0.0106381	0.0332837	-0.0123688	0.190963	0.258125	0.152453	1.18249	1.25945	0.842767	0.964056	-0.262123	0.0545706	0.750908	0.838886	0.965407	0.734623	0.828483	0.74505	0.277113	0.277996	0.347416	0.399211	0.307281
M-S-D	AT2G29290	AT2G29290	0.536215	0.72226	0.849583	1.01292	0.852041	0.859358	0.784305	0.832872	0.759961	0.783012	0.845837	0.836844	0.999012	1.02133	0.894079	1.17291	1.14007	0.941809	1.00566	0.685091	0.968793	0.866416	0.168949	0.478164	0.100501	0.207703	0.282091	0.199998	0.276472	0.283034	1.06805	0.895034	0.873918	0.797878	0.461355	0.447826	0.854368	0.796562	0.76036	0.65039	0.704166	0.716052	0.0141727	-0.00584842	0.0570956	0.186158	-0.00756926
M-S-D	AT1G31920	AT1G31920	0.752698	0.903756	0.981277	1.21943	0.832935	0.963285	0.920901	0.929284	0.900811	1.01291	0.805533	1.22393	1.38813	1.44453	1.26214	1.36516	1.18381	1.1715	1.37008	0.799183	0.972203	0.988752	-0.298628	0.124678	0.238407	0.470117	0.332884	0.452326	0.514453	0.534761	0.698633	1.08152	0.550616	0.535508	0.820663	1.00391	0.0436837	-0.0106619	0.0885178	0.0723061	0.14977	0.139083	0.546057	0.473038	0.587885	0.609201	0.420241
M-S-D	AT4G36540	BEE2	0.935445	1.02734	1.06917	1.19187	0.8844	1.01713	0.954759	1.09173	0.994646	0.606138	0.797257	1.03107	1.21787	0.974696	0.991061	0.91617	0.971884	0.950147	0.988391	0.775249	0.787646	0.930744	0.182151	0.399864	0.822533	0.76081	0.79909	0.843632	0.915453	0.897786	0.557217	0.796186	0.51464	0.604246	0.690594	0.721249	0.497863	0.497309	0.29387	0.428385	0.332953	0.439255	0.637878	0.683892	0.617476	0.770725	0.514308
M-S-D	AT1G74670	AT1G74670	0.562435	0.61956	0.598389	0.760542	0.618342	0.656033	0.713594	0.730427	0.595197	0.800283	0.707558	-0.0591207	0.769058	0.470321	0.29834	0.787264	0.794546	0.505402	0.77637	0.785254	0.783085	0.765801	0.477328	0.522833	0.644445	0.677002	0.658261	0.629352	0.655886	0.582379	0.90992	0.804653	0.690071	0.715252	-0.388395	-0.431105	1.00199	0.73103	0.410692	0.624598	0.468218	0.479128	0.455386	0.275397	0.437729	0.432962	0.274496
M-S-D	AT2G46710	AT2G46710	0.732814	0.888071	0.938625	0.817476	0.900672	0.652116	0.895365	1.01888	0.871205	1.51158	1.16675	0.412128	0.698711	0.997554	0.961783	0.921048	0.87553	0.82131	0.832361	1.24081	1.48481	1.33073	0.146174	0.0054897	0.60486	0.645193	0.61997	0.601178	0.636576	0.708899	0.839623	0.9356	0.826021	0.662434	-0.0812295	0.37405	1.06191	0.764357	0.571906	0.751273	1.00036	1.0534	0.855515	0.84692	0.815537	0.658565	0.654369
M-S-D	AT1G69530	ATEXPA1	0.944704	0.874723	0.930105	1.07083	0.966134	0.986146	0.999322	0.952105	0.979314	1.23966	1.31434	1.22256	1.13166	1.07258	0.961866	0.847617	0.983455	1.19335	1.00745	1.09981	1.10591	1.03476	1.09567	1.19086	0.00274924	0.110707	0.103343	0.290428	0.207139	0.188417	-0.00158263	-0.125255	-0.609441	-0.409357	-0.598735	-0.466002	0.350989	0.17689	0.0575169	0.296732	0.0212936	0.0198643	0.169038	0.234756	0.192796	0.43973	0.192027
M-S-D	AT4G33666	AT4G33666	0.883961	0.771087	1.11846	1.1126	1.0494	1.10193	0.960067	1.09045	1.07092	1.07625	0.989961	0.559023	0.860859	0.88233	0.965292	0.850212	0.847278	1.00854	0.983165	0.920515	1.05528	0.992372	0.951839	1.09477	-0.247315	-0.214795	-0.12064	-0.0348062	0.00269308	-0.00294117	0.313962	0.568911	-0.169369	-0.258895	0.261991	0.220615	0.0100888	0.0920298	-0.239308	-0.169109	-0.0336906	-0.00279177	0.166406	0.156651	0.118045	0.0728101	0.0862473
M-S-D	AT4G38860	AT4G38860	1.24628	1.40563	1.38618	1.57492	1.32485	1.30663	1.5554	1.43356	1.39081	1.21018	1.22759	-0.0118716	1.00713	0.0418781	0.125019	0.225088	0.216651	0.257903	0.101901	1.33406	1.50402	1.61308	0.902927	0.996614	0.235438	0.167896	0.317396	0.225325	0.472313	0.347231	-0.393169	-0.430424	0.479146	0.446598	-0.573828	-1.35941	0.370412	0.442608	0.747905	0.755338	0.915764	0.914228	0.745995	0.569461	0.675331	0.789887	0.558233
M-S-D	AT2G32100	OFP16	0.650688	0.722892	0.851998	1.14131	0.773162	0.77459	0.751078	0.939004	0.744505	1.19878	1.20985	1.58722	1.50974	1.44658	1.36191	1.14083	1.20895	1.55653	1.54141	1.01838	1.20756	1.16119	0.63718	0.555712	-0.0491426	-0.0950274	-0.179142	-0.0919639	-0.00537571	0.0641189	0.951553	1.03025	1.10181	0.978982	-0.180905	-0.25206	0.583489	0.513427	0.476567	0.701446	1.00623	0.829477	0.39533	0.473669	0.49492	0.32713	0.506927
M-S-D	AT5G57780	AT5G57780	0.728099	0.984514	1.02714	1.24253	0.900217	1.02027	0.782099	1.0453	1.00551	1.27101	1.24863	1.49044	1.03541	1.64159	1.55835	1.25238	1.34732	1.25971	1.36293	0.978028	1.13672	1.3202	0.13047	0.38979	0.0453978	-0.0721991	0.0832143	0.262558	0.203827	0.216203	0.73802	0.71603	0.536359	0.700102	0.353159	0.53374	0.467167	0.173941	0.453936	0.619665	0.610628	0.479241	0.480625	0.467347	0.553823	0.359948	0.23292
M-S-D	AT1G15260	AT1G15260	0.74399	0.98719	1.06928	0.94181	1.05039	0.987555	0.911768	1.02392	0.972371	0.617319	0.721298	0.446415	0.658636	1.24129	1.25955	0.707233	0.897291	0.691551	0.807044	0.992177	0.964706	0.944039	0.0036234	0.300548	1.09815	0.850676	0.991539	0.901985	0.966427	1.05389	0.557923	0.6381	0.820462	0.924303	1.05621	1.21743	0.0930047	0.315682	0.117536	0.293226	0.318695	0.333447	0.730279	0.851468	0.871138	0.672892	0.739914
M-S-D	AT1G14345	AT1G14345	0.59153	0.655616	0.680938	0.770309	0.818808	0.733749	0.695744	0.767673	0.797906	0.402751	0.371762	0.704311	0.378714	0.689364	0.672872	0.636351	0.54715	0.87476	0.822665	0.754724	0.736136	0.781587	-0.19203	0.0878789	0.901585	0.792596	0.809909	0.794671	0.932975	0.902876	0.240159	0.339338	0.632112	0.657375	0.736781	0.914358	-0.55741	-0.345958	-0.452037	-0.46689	-0.0231788	-0.131058	0.68654	0.671821	0.759402	0.76903	0.634598
M-S-D	AT3G28040	AT3G28040	0.655564	0.640537	0.545661	0.685671	0.590474	0.723819	0.792095	0.643333	0.62756	0.807712	0.834001	0.830691	0.97144	0.93381	0.959531	0.854585	0.870579	0.823677	0.874875	0.721245	0.596821	0.704783	0.128757	0.35448	0.239814	0.288304	0.21782	0.246467	0.381972	0.293232	0.538249	0.239231	0.65323	0.653538	0.71582	0.796563	0.184128	0.282122	0.375284	0.294106	0.404537	0.0793418	0.700245	0.621194	0.619799	0.706058	0.521541
M-S-D	AT1G25230	AT1G25230	-0.404829	0.103818	-0.0474956	0.255825	-0.192269	-0.0783196	0.238305	0.0855767	0.0677491	0.730586	0.737918	0.369704	0.459406	-0.0180409	-0.241808	0.715312	0.626847	0.394626	0.242489	0.270317	0.407687	0.37501	1.03201	1.11433	0.474724	0.27932	0.436943	0.250109	0.491541	0.453339	0.956759	0.827927	1.26906	1.24177	-0.324825	-0.0934001	1.84927	1.74914	1.12947	1.36046	1.0935	1.03052	0.538754	0.344097	0.385913	0.48859	0.28241
M-S-D	AT1G49500	AT1G49500	0.262512	0.346429	0.562384	0.65059	0.3367	0.498836	0.263491	0.454486	0.393841	0.563027	0.433746	0.851387	0.926859	0.349445	0.294698	0.678662	0.657669	0.59511	0.654132	0.492391	0.475677	0.399959	1.27036	1.32577	-0.149008	0.0944272	0.0529563	0.170191	0.0380533	0.115089	0.729964	0.628339	0.418113	0.396386	0.30721	0.407063	0.444383	0.378557	0.266265	0.254807	0.191672	0.377738	-0.18381	-0.139277	-0.0707021	-0.0326894	-0.469572
M-S-D	AT3G16240	DELTA-TIP	0.20113	0.0677184	0.256319	0.31808	0.421854	0.264972	0.29935	0.436099	0.326224	0.788143	0.824433	0.709372	0.782213	0.525694	0.513127	0.679895	0.702791	0.799259	0.664602	0.550202	0.387394	0.562359	0.395021	0.497058	-0.101994	-0.155778	-0.149193	-0.0867126	-0.316365	-0.171585	0.469026	0.300241	0.679243	0.631083	-0.491305	-0.390322	0.447984	0.26208	0.229998	0.350951	0.346646	0.443281	0.126536	0.104542	0.183927	0.0511975	-0.0562815
M-S-D	AT3G57040	ARR9	0.963811	1.2313	1.22001	1.2868	1.13204	1.20852	1.02637	1.22748	1.1185	0.361255	0.289208	1.23877	1.33403	0.925656	1.03381	1.15993	1.23555	1.09825	0.998577	0.821138	0.848544	0.851601	1.03986	1.31382	-0.397114	-0.669033	-0.686737	-0.735473	-0.681269	-0.613017	-0.646483	-0.306264	-1.06662	-1.31681	-1.18209	-1.22353	-0.190349	-0.401943	0.0306157	-0.151	-0.084472	-0.231555	0.282878	0.21858	0.230957	0.339861	0.165656
M-S-D	AT5G65010	ASN2	0.573065	0.550339	0.356385	0.744027	0.5767	0.443058	0.697611	0.592257	0.447237	0.681482	0.625111	0.519831	0.292512	0.904721	0.94381	0.804846	0.737583	0.887073	0.555988	0.205498	0.067961	0.12875	0.0971404	0.254098	-0.216663	-0.199947	-0.0526829	-0.0119349	-0.0572969	0.00815396	-0.29917	-0.415747	-0.00480371	0.0315974	1.34994	1.46266	0.317012	0.234015	0.00155532	0.294802	0.0514602	-0.0556463	0.20964	-0.155865	0.10441	0.354862	0.198462
M-S-D	AT1G02730	ATCSLD5	0.288615	0.463632	0.186078	0.0275237	0.252109	0.22381	0.512162	0.319192	0.412459	0.290784	0.352229	0.608833	0.625053	0.189543	0.0406501	0.414169	0.387955	0.372376	0.563526	-0.108498	-0.538342	-0.440787	-0.409926	-0.481124	0.905234	0.943435	0.78795	0.864336	0.682467	0.800446	-1.14841	-0.571748	0.750448	0.613573	0.697727	0.643796	0.608107	0.14283	0.591468	0.487293	0.480332	0.663234	1.10105	1.12078	1.11511	1.11429	1.29847
M-S-D	AT3G02640	AT3G02640	0.117587	0.22979	-0.0559821	-0.124222	0.319569	0.101292	0.334105	0.0722653	0.334069	0.300697	0.421475	0.445443	0.278936	-0.161319	-0.269221	0.0983162	-0.0533753	0.0542594	0.254618	-0.139635	-0.9184	-0.919656	-0.0605139	-0.0660454	0.839769	0.82757	0.708735	0.749265	0.694013	0.920528	-1.52896	-1.35054	0.925704	0.837223	0.694522	0.565555	0.701371	0.361193	0.715454	0.711624	0.623304	0.710844	1.31689	1.201	1.19881	1.29163	1.23341
M-S-D	AT5G36710 /// AT5G36800	AT5G36710 /// AT5G36800	0.326557	0.402138	0.263073	0.0104242	0.281979	0.185893	0.586325	0.385727	0.391686	0.0858309	0.528491	0.282907	0.687763	0.0556073	-0.0374895	0.568968	0.435699	0.520425	0.625842	0.330838	-0.693551	-0.565454	0.201805	0.1449	0.761938	1.00754	0.965215	1.05229	0.881153	1.04396	-1.08904	-0.969449	1.02975	0.84118	0.559713	0.624074	0.575095	0.557583	0.901772	0.700872	0.556956	0.655457	1.38734	1.49614	1.09748	0.953645	1.35249
M-S-D	AT3G02120	AT3G02120	0.22902	0.437924	0.135282	0.0387149	0.402197	0.264747	0.427168	0.555644	0.380916	0.267305	0.230957	0.295001	-0.0145415	-0.189631	-0.487845	0.2413	0.0972665	0.00820802	0.193172	-0.27926	-0.794754	-0.772145	-0.093635	0.0603937	1.39969	1.15435	1.24105	1.22474	1.10687	1.13305	-1.37395	-1.40181	0.608446	0.466953	0.619674	0.813186	0.988652	0.706455	1.07923	0.911737	0.759068	0.726495	1.61251	1.57968	1.50138	1.73084	1.5157
M-S-D	AT4G15830	AT4G15830	0.431026	0.48174	0.209139	0.280873	0.491723	0.355369	0.70815	0.415808	0.468822	0.329454	0.313497	0.440646	0.34931	0.343507	0.16337	0.664095	0.39932	0.309442	0.614269	-0.246012	-0.928068	-0.605233	-0.0495209	-0.275919	1.14214	0.933456	0.950667	0.73993	0.873876	1.16121	-0.980948	-0.417946	0.859541	0.778458	0.750742	0.950706	0.682381	-0.0706812	0.794306	1.00395	0.732712	0.68139	1.37133	1.28644	1.36838	1.33413	1.45314
M-S-D	AT4G31840	ENODL15	0.587297	0.657866	0.434876	0.395124	0.681726	0.54647	0.639421	0.580645	0.660919	0.400985	0.516457	0.467608	0.321418	0.0355743	-0.0711616	0.256399	0.254676	0.234551	0.429964	0.0641222	-0.633672	-0.45624	0.305642	0.36249	0.912713	1.15884	0.928095	1.01604	0.90215	1.03758	-1.57529	-1.1557	0.793367	0.649902	0.523637	0.588019	0.857976	0.537303	0.886771	0.821317	0.64656	0.785968	1.28029	1.28833	1.2607	1.21716	1.34679
M-S-D	AT3G05600	AT3G05600	0.664072	0.976635	0.620566	0.541324	0.946036	0.690796	1.02441	1.01204	0.833547	0.289844	0.179813	0.586235	0.315345	0.388081	0.291591	0.648295	0.589516	0.268968	0.402454	-0.946993	-1.76287	-1.58157	-0.465745	-0.296379	0.697189	0.686657	0.686315	0.560574	0.771495	0.632586	-0.196263	0.133246	-0.194672	-0.540812	-0.030584	0.183438	0.496458	-0.0347505	1.13864	0.977419	0.9313	0.933773	1.31687	1.27079	1.44739	1.22836	1.4308
M-S-D	AT3G23890	TOPII	0.348081	0.477134	0.209493	0.114977	0.15547	0.478704	0.386171	0.194269	0.478408	0.487532	0.633781	0.747977	0.382966	0.170953	0.213123	0.217869	0.310899	0.47241	0.473675	-0.244738	-0.681039	-0.913933	-1.43875	-1.46234	0.97131	0.694726	0.758208	1.00912	0.757689	0.668137	-0.415037	0.220393	0.51463	0.364655	0.588659	0.430393	1.02055	0.514146	1.23278	1.12878	0.995095	1.03468	1.09303	1.42291	1.08566	1.36838	1.20957
M-S-D	AT4G23800	AT4G23800	0.321118	0.37408	0.238199	-0.0588504	0.226626	0.246687	0.460411	0.410026	0.32571	0.422837	0.488546	0.100342	0.233371	0.00481534	-0.0528419	0.287491	0.348208	0.28151	0.547364	-0.145738	-0.87001	-0.8036	-0.969197	-0.994025	1.22125	1.05765	1.09123	0.963679	1.07983	1.10002	-0.265098	0.656973	1.02339	0.648768	0.715868	0.765651	0.831991	0.87817	1.16099	1.0269	0.981119	1.15745	1.23814	1.13499	1.24736	1.24218	1.1934
M-S-D	AT1G06760	AT1G06760	0.277286	0.377015	0.333326	0.200699	0.350146	0.338651	0.392067	0.446519	0.389028	0.412225	0.602649	0.947566	0.472941	0.494527	0.342051	0.43305	0.437637	0.364014	0.643287	0.257454	0.148218	0.317452	0.526753	0.636164	0.624127	0.574784	0.529919	0.419632	0.434439	0.458129	0.279959	0.0675049	0.881527	0.874497	0.506017	0.486981	0.91442	0.933085	0.723714	0.740365	0.389904	0.481022	0.911609	0.864799	0.89739	0.933497	0.981035
M-S-D	AT2G30620	AT2G30620	0.190467	0.337856	0.201743	0.193661	0.0815222	0.11088	0.293449	0.159077	0.229744	0.488513	0.302993	0.463085	0.463933	-0.259193	-0.245182	-0.347624	-0.254277	0.125287	0.0114127	0.320614	0.406742	0.313109	0.218835	0.304907	0.514897	0.406161	0.449236	0.346638	0.506544	0.533416	-0.89622	-0.772972	0.602449	0.6661	0.423857	-0.405341	1.27097	1.36038	0.966722	0.987321	0.924446	1.04749	0.581898	0.43563	0.451386	0.794331	0.564176
M-S-D	AT2G21790	RNR1	0.782229	0.599489	0.554086	0.676372	0.747311	0.88828	0.895578	0.879515	0.595328	0.106022	0.328026	0.407681	0.143254	0.380116	0.244731	0.409678	0.226077	0.556806	0.320811	0.319321	-0.18484	0.139764	-0.629425	-0.392686	0.794901	0.805836	1.00907	0.896272	0.762208	0.834121	-0.599708	-0.207818	0.750269	0.60345	0.00404706	0.00399212	0.284855	0.0578416	0.352484	0.375316	0.237963	0.326406	0.855543	0.942421	0.886958	0.971591	0.86186
M-S-D	AT3G53730	AT1G07660 /// AT1G07820 /// AT3G45930 /// AT3G46320 /// AT3G53730 /// AT5G59690 /// AT5G59970 /// HIS4	0.361866	0.428775	0.389069	0.229115	0.2643	0.422042	0.50949	0.478674	0.435445	0.192832	0.304408	0.73563	0.381682	0.4081	0.290341	0.48646	0.264562	0.243816	0.393545	0.489551	0.185572	0.382323	0.324148	0.535468	0.925074	0.798487	0.629223	0.572559	0.719094	0.773618	-0.762705	-0.662183	0.245107	0.229566	0.370015	0.475383	0.676083	0.319213	0.662358	0.65928	0.503729	0.503007	0.682703	0.599675	0.623393	0.824	1.00411
M-S-D	AT5G59870	HTA6	0.492486	0.553307	0.410635	0.426976	0.505017	0.400507	0.545714	0.392762	0.470834	0.50806	0.504976	0.522322	0.567111	0.422162	0.208563	0.634283	0.510945	0.55701	0.532829	0.511411	0.329874	0.435337	-0.234711	0.0384103	0.766585	0.741802	0.662338	0.62694	0.717431	0.664098	-1.68625	-1.6464	0.075205	-0.0473111	0.428825	0.436667	0.414237	0.198927	0.66669	0.549258	0.40085	0.508902	0.706114	0.716093	0.676862	0.99781	1.03026
M-S-D	AT1G09200	AT1G09200 /// AT3G27360 /// AT5G10390 /// AT5G10400 /// AT5G65360	0.693707	0.614746	0.519268	0.443077	0.715005	0.642312	0.694046	0.607294	0.551231	0.443595	0.53758	0.306252	0.530472	0.348878	0.344935	0.50098	0.424027	0.432405	0.550027	0.68065	0.56282	0.572858	0.0978558	0.297675	1.01011	0.875427	0.905926	0.836841	0.861138	0.848904	-1.54619	-1.15132	0.140874	-0.0142083	0.355255	0.418494	0.304775	0.194148	0.603361	0.379485	0.157467	0.341854	0.913438	0.900107	0.844467	1.0777	0.984573
M-S-D	AT5G65360	AT1G09200 /// AT3G27360 /// AT5G10390 /// AT5G10400 /// AT5G65360	0.477702	0.668628	0.574011	0.463858	0.516744	0.682175	0.802361	0.667396	0.617244	0.686023	0.663489	0.919414	0.571259	0.443462	0.288363	0.496659	0.433062	0.505512	0.56531	0.656534	0.33426	0.343016	-0.0977832	0.242435	0.848294	0.799735	0.902598	1.01919	0.891564	0.892706	-1.46214	-1.20698	0.227396	0.153646	0.263371	0.347227	0.436708	-0.0403921	0.499443	0.619526	0.280997	0.302379	0.982183	0.845281	0.796938	0.955305	1.08066
M-S-D	AT2G35960	NHL12	0.677113	0.892627	0.895649	0.902786	0.709353	0.883042	0.773392	0.801624	0.826394	0.525446	0.518638	0.377175	0.691918	1.01698	1.03916	0.789385	0.835552	0.773592	0.70455	1.08516	1.33079	1.14338	0.258032	0.575148	0.871702	0.793625	0.790217	0.705045	0.930647	0.824826	-0.944671	-1.0491	0.254585	0.0644253	0.778105	0.933369	-0.423601	-0.39528	-0.177151	-0.230542	0.135875	-0.012517	0.342933	0.350242	0.276691	0.538826	0.537212
M-S-D	AT3G23810	SAHH2	0.647971	0.610296	0.764871	0.663915	0.707608	0.682903	0.701326	0.767227	0.764976	0.105721	0.211546	0.424287	0.379252	0.17452	0.238128	-0.0280158	-0.0666233	0.210796	-0.0273777	0.440783	0.312132	0.341691	0.142689	0.349629	0.145906	0.158919	0.0484985	0.135396	0.210056	0.223293	-1.14832	-1.37793	-0.23275	-0.125437	0.461106	0.0834072	-0.77735	-1.16558	-0.682988	-0.31573	-0.670998	-0.862933	0.597374	0.572867	0.60316	0.570453	0.704542
M-S-D	AT1G58270	ZW9	0.180279	0.0638621	0.108988	0.0492181	-0.15035	-0.218555	-0.238149	0.0923589	-0.0597483	-0.0185794	-0.369449	-0.634145	-0.298741	0.0878341	-0.13041	-0.0754811	0.0592385	-0.597402	-0.324707	-0.117194	-0.0838824	-0.0724127	-0.271258	-0.570211	0.579373	0.516115	0.258016	0.276679	0.383935	0.425374	-1.15247	-1.09033	0.33572	-0.181537	0.0344972	0.145034	-0.0422258	0.0385061	-0.0669644	-0.321984	0.231569	0.317414	0.774894	0.52327	0.799503	0.582075	0.636518
M-S-D	AT3G07320	AT3G07320	-0.27442	-0.332469	-0.35369	-0.57156	-0.604875	-0.431126	-0.101452	-0.41883	-0.0163923	-0.495976	-0.379487	-0.336701	-0.300655	-0.614275	-1.00172	-0.312038	-0.3896	-0.480471	-0.380111	-0.245781	-0.478209	-0.156673	-0.282617	-0.209109	1.02616	1.1332	1.03526	1.00365	0.949232	1.09898	-0.808524	-0.708857	0.820551	0.504636	0.418578	0.123837	0.385744	0.200162	0.596869	0.560184	0.53657	0.44837	0.750864	0.821045	0.715019	0.891543	1.25138
M-S-D	AT5G39320	AT5G39320	0.328505	0.416213	0.334601	0.435257	0.207539	0.417614	0.523278	0.481087	0.513135	0.0105803	0.0808388	0.191616	-0.0900204	0.0376796	0.0719935	0.298276	0.122107	-0.0244592	-0.151827	0.72105	0.851474	0.721601	-0.247961	0.102245	0.885577	0.685042	0.648781	0.565348	0.813952	0.768035	-1.29276	-1.30205	0.115952	0.201854	0.394426	0.217089	0.28175	-0.208955	0.344308	0.2266	0.242103	0.0243473	0.925431	0.531727	0.49314	0.601239	0.685253
M-S-D	AT3G48500	PDE312	0.587056	0.596068	0.349814	0.431581	0.541613	0.629977	0.871476	0.729178	0.765929	-0.0776508	-0.367582	-0.29815	-0.131211	-0.123513	-0.151672	-0.173309	-0.183597	-0.358791	-0.472506	-0.222727	-0.461051	-0.193721	-1.33165	-0.947308	1.0126	1.06674	1.05465	1.1173	1.12697	0.995545	0.923815	0.77139	0.962381	0.908111	0.242418	-0.107156	0.703997	0.76043	0.586404	0.618673	0.456685	0.44349	0.746514	0.694291	0.702687	0.962381	0.6152
M-S-D	AT1G69200	FLN2	0.581854	0.682918	0.565957	0.515016	0.703097	0.583311	0.881176	0.654456	0.659506	0.146243	-0.0205764	0.722452	0.00684655	0.350671	0.403707	0.393127	0.207158	0.267508	0.32318	0.594288	0.284383	0.252906	-0.889929	-0.415387	0.660966	0.781549	0.637261	0.677655	0.714292	0.720864	0.65106	0.813034	0.88095	0.844264	0.171393	0.138076	0.0610171	0.0590219	0.425472	0.195427	0.235315	0.00959027	0.683994	0.575322	0.70678	0.979146	0.686639
M-S-D	AT2G34640	PTAC12	0.728472	0.876612	0.648668	0.626603	0.880002	0.846582	0.890789	0.751015	0.824676	0.499242	0.467934	0.354114	0.231454	0.485855	0.481945	0.665696	0.492302	0.408541	0.456769	0.449465	0.195073	0.416784	-1.23275	-0.558307	0.770481	0.841183	1.01883	0.936276	0.938783	0.892066	0.605273	0.80306	0.808397	0.830812	0.461831	0.237688	0.371918	0.566784	0.795652	0.60786	0.479107	0.354536	0.901349	0.896564	0.958997	1.22152	0.759006
M-S-D	AT1G22590	AGL87	0.165897	0.205931	0.111132	0.226621	0.343454	0.336488	0.439493	0.342281	0.304225	0.576731	0.482407	0.0308351	0.538036	0.262588	0.550686	0.499669	0.523157	0.562616	0.512377	0.92625	0.757052	0.614475	-0.758221	-0.246075	0.780454	0.588991	0.815944	0.775154	0.707843	0.802955	-0.309602	-0.387268	0.945767	0.851434	0.804351	0.620787	0.418828	0.527008	0.558757	0.467813	0.790022	0.612147	0.874185	0.434174	0.469466	1.16356	0.53692
M-S-D	AT5G23820	AT5G23820	0.36614	0.367228	0.0877467	-0.0493418	0.215631	0.24586	0.207528	0.247579	0.188533	0.323585	0.227436	0.400217	0.327897	0.144104	0.124299	0.254876	0.327272	0.0738092	0.168036	-0.412593	-0.52576	-0.877524	0.635084	0.636611	0.325173	0.138522	0.351387	0.196794	0.198765	0.205875	-0.680162	-0.466011	-0.16333	-0.865299	-0.164521	-0.113946	0.0058049	-0.33524	0.265122	0.311701	0.270279	0.29311	1.2938	1.14082	1.21955	0.878596	1.08013
M-S-D	AT2G43550	AT2G43550	-0.0609478	-0.0699842	-0.353194	-0.348265	-0.391855	-0.168505	-0.182819	-0.0673374	-0.0847462	-0.409587	-0.586485	-0.411679	-0.158513	-0.429037	-0.327139	-0.306133	-0.301604	-0.35458	-0.403074	0.819299	1.07918	0.649192	0.482705	0.762265	1.54822	1.37696	1.48947	1.4752	1.28467	1.34689	-0.54693	-0.192499	0.886377	0.532732	1.26943	1.35777	0.541294	0.58491	0.304759	0.221991	0.742527	0.54305	1.1108	0.989718	0.915893	1.06206	0.900146
M-S-D	AT5G15230	GASA4	-0.100468	0.300835	0.223293	0.107556	-0.0350129	0.0460076	0.0290572	0.0725321	0.0976486	-0.298748	-0.177017	-0.603082	-0.604699	-0.52122	-0.499715	-0.370835	-0.338847	-0.293662	-0.161947	-0.541653	-0.871714	-0.625549	0.596629	0.507794	1.16207	1.03399	1.08281	1.03677	1.06492	1.11915	-0.34344	-0.119782	0.323938	0.118746	-0.0349333	-0.00748395	1.66663	1.39811	0.926183	1.06931	0.939194	0.838738	1.12653	1.03738	1.11783	0.956235	0.816148
M-S-D	AT1G72970	HTH	0.743646	0.822395	0.695261	0.584303	0.695038	0.839206	0.824726	0.759143	0.738258	0.741989	0.682254	1.08983	1.01895	1.00213	0.910862	1.21465	1.04288	0.926114	1.11547	0.485952	0.367338	0.392528	-0.234533	-0.160649	0.474236	0.577182	0.330043	0.354557	0.546518	0.498478	1.16689	1.06563	0.558149	0.371207	0.162521	0.292133	-0.560735	-1.219	-0.2818	-0.0249362	-0.380556	-0.194732	0.938229	0.914786	0.948426	0.678531	0.924873
M-S-D	AT5G45670	AT5G45670	0.792237	0.864836	0.791791	0.824983	0.826735	0.86128	0.869649	0.831969	0.7336	0.429805	0.503583	0.652686	0.4951	0.424698	0.200802	0.555129	0.483219	0.40506	0.409864	0.713731	0.283139	0.479417	0.43687	0.515372	0.512003	0.472621	0.413461	0.435498	0.475064	0.539161	0.610676	0.585976	0.453561	0.486544	-0.294098	-0.530618	0.0647763	-0.213491	0.198789	0.187091	0.0833282	0.16391	0.995829	0.936953	1.07435	0.909661	0.897752
M-S-D	AT5G13140	AT5G13140	0.446317	0.801852	0.608634	0.562364	0.60876	0.600682	0.723484	0.558407	0.667648	0.64674	0.556215	-0.0663808	0.0889098	-0.139855	-0.0567428	0.280318	0.114331	0.248743	0.334594	0.524807	0.37386	0.487808	0.759042	0.905215	0.984192	1.00744	1.07258	1.04226	1.05126	1.07251	-0.265623	-0.148013	0.298	0.0975887	0.884472	0.405361	0.411467	0.43642	0.545854	0.485322	0.44551	0.283127	0.938519	0.821969	0.887321	0.80636	0.940904
M-S-D	AT5G51560	AT5G51560	0.548336	0.668285	0.37118	0.33584	0.732344	0.418679	0.761261	0.655843	0.569553	0.315027	0.34063	0.791745	0.27701	-0.0646048	0.0504624	0.461407	0.422008	0.0568825	0.44247	0.304462	0.053351	0.346068	-0.151174	0.18991	1.37891	1.30527	1.34945	1.24067	1.34125	1.25148	-0.270043	0.0941101	0.287425	0.0319367	0.577469	0.705968	0.0550259	-0.131632	0.440892	0.496894	0.439621	0.522242	1.17269	1.31278	1.2096	1.1923	1.34327
M-S-D	AT5G07030	AT5G07030	0.385146	0.290823	0.143111	-0.0751153	0.253524	0.287039	0.316768	0.53826	0.530736	-0.0409308	0.0397236	0.202716	0.115355	-0.00238089	-0.0343768	0.126141	-0.0560409	0.0296765	0.0883969	-0.0424697	-0.437594	-0.303752	0.876033	0.59662	0.833227	0.91514	0.64743	0.661904	0.699749	0.768008	-0.192685	-0.178927	0.185721	-0.201979	0.40627	0.379067	-0.141722	-0.45862	0.29283	0.426569	-0.145057	0.0860182	1.31628	1.29206	1.32266	1.20411	1.4701
M-S-D	AT5G51750	ATSBT1.3	0.510983	0.737436	0.504139	0.251682	0.385492	0.59691	0.633238	0.658315	0.567291	0.278959	0.361435	0.103132	0.277962	0.215487	0.213731	0.505048	0.35165	-0.0222768	0.448642	-0.0072511	-0.407476	-0.289172	-0.740744	-0.617401	0.963325	1.05065	1.06612	0.975092	0.949221	1.02738	0.339065	0.704352	0.470623	0.0584841	0.560707	0.621755	0.484058	0.497805	1.12828	1.0785	0.8636	0.940617	0.985484	1.13503	0.945852	1.03475	1.14286
M-S-D	AT1G25450 /// AT3G15520	KCS5	0.621001	0.656723	0.553938	0.268708	0.504725	0.604385	0.631695	0.630311	0.486443	0.683967	0.75126	0.63121	0.702741	0.243938	0.418417	0.760215	0.719009	0.453782	0.64545	-0.0163477	-0.947742	-0.52076	-0.201841	-0.151461	0.780824	0.540825	0.823655	0.689084	0.854219	0.617158	0.610045	0.692503	0.608455	0.758602	0.60802	0.453724	0.230694	0.359673	0.816746	0.953833	1.2193	0.977729	1.0629	0.939343	0.928431	1.01527	0.829698
M-S-D	AT2G42840	PDF1	0.0508739	0.153963	0.0465145	-0.112503	0.138534	0.066601	0.191841	0.168556	0.142318	0.740184	0.654777	0.425104	0.421524	0.550717	0.450739	0.83638	0.703064	0.666061	0.871988	-0.00581389	-1.17113	-0.520717	-0.135246	-0.0290672	0.231356	0.151564	0.141466	-0.0343229	0.143261	0.167348	0.575435	0.780366	0.566767	0.124146	0.19994	0.339811	0.00064706	-0.2534	0.395356	0.423679	0.157794	0.41753	0.618817	0.562029	0.567666	0.583763	0.853891
M-S-D	AT2G45470	FLA8	0.175161	0.0750217	0.164816	0.124394	0.221194	0.173455	0.220711	0.218793	0.132483	0.872252	0.842288	1.14558	0.856528	0.481268	0.560364	0.377083	0.484928	0.786558	0.594734	0.893326	0.802505	0.918797	0.0898365	0.344273	0.540456	0.779756	0.672196	0.721677	0.691165	0.721148	-0.00510927	-0.115095	1.11021	1.07334	0.943283	0.538696	-0.407802	-0.450317	0.0445645	-0.0228929	0.12276	0.157194	0.653015	0.70022	0.733284	0.651562	0.832915
M-S-D	AT5G20630	GER3	-0.111623	-0.0685873	-0.0352364	-0.21874	0.0930967	-0.0583843	0.0190596	-0.0298044	-0.0517002	0.39326	0.425598	0.563906	0.358642	0.232811	0.312815	0.20106	0.214046	0.353632	0.324352	0.273956	0.0910273	0.238368	-0.0648632	0.00326602	1.00647	0.915461	0.98313	0.983822	1.01879	1.01352	0.496695	0.502605	0.991041	0.98967	1.06961	1.00473	0.60913	0.58067	0.458172	0.473908	0.683454	0.707915	0.839221	0.807132	0.840431	0.765357	0.855666
M-S-D	AT5G04950	NAS1	0.996425	0.856823	0.913471	0.954074	0.96154	1.10259	0.998972	0.929788	1.04973	-0.155252	0.112176	0.36374	0.468895	0.779208	0.993163	0.28481	0.21561	0.267981	0.433002	-0.780997	-0.810148	-0.8527	0.706233	0.784804	-0.204742	-0.190578	-0.0595379	-0.209517	-0.34765	-0.329639	-0.586695	-0.485312	-1.30247	-0.811523	0.138691	0.26049	0.0965052	-0.00518959	-0.326263	0.0610914	-0.00819924	0.0758533	0.784575	0.289245	0.51353	0.711933	0.780473
M-S-D	AT2G24762	AtGDU4	0.727598	0.590685	0.483264	0.580853	0.776314	0.923542	0.846254	0.804043	0.816939	0.32729	0.579895	1.0989	1.08699	0.493201	0.637958	0.830732	0.820072	0.783872	0.548451	0.119592	0.0644524	-0.270119	1.84293	1.65991	1.58534	1.43797	1.33934	1.32375	1.29012	1.42691	0.75554	0.279286	0.238527	0.317208	0.75054	0.444089	-0.701467	-0.945087	0.0373091	0.204141	-0.174653	-0.108647	1.13113	1.24073	1.16397	0.730266	1.14576
M-S-D	AT3G46900	COPT2	1.16752	1.84002	1.52045	1.45807	1.39052	1.49451	1.51816	1.30693	1.48896	1.13624	1.05906	0.950993	0.877824	0.391931	0.32603	0.203179	0.291653	0.28448	0.535746	0.215755	0.315538	0.326766	-0.810524	-0.678842	0.550686	0.444449	0.372789	0.319714	0.597045	0.666459	-0.865283	-0.673241	-0.0514201	-0.322519	1.05182	0.416088	-1.74669	-1.70604	-1.23825	-1.4455	-1.59371	-1.351	1.60261	1.46541	1.72203	0.875022	1.58351
M-S-D	AT2G40100	LHCB4.3	0.837548	1.14811	0.996696	0.733662	0.874391	1.00932	1.03331	0.904875	0.933212	0.919085	1.2306	1.20227	1.13544	1.12692	1.26406	1.22766	1.25915	1.16687	1.60439	1.04527	1.00276	1.05812	0.321182	0.834934	0.279643	0.271079	0.475739	0.280067	0.537697	0.406836	-0.128784	-0.291563	-0.774391	-0.424002	1.68758	1.69302	-1.44949	-1.27925	-1.2004	-0.930884	-1.53316	-1.41763	0.689067	0.696638	0.713013	0.252846	0.696311
M-S-D	AT5G58310	MES18	0.921805	1.35632	1.33492	1.25216	1.19845	1.2642	1.21219	1.13027	1.24757	0.241011	0.430962	0.03197	0.330808	0.649345	0.742741	0.603002	0.669547	-0.0120751	0.846708	1.15616	1.26856	1.17778	-0.19965	0.565947	1.60911	1.93193	1.97934	2.12147	2.02235	1.96387	-0.765778	-0.80815	-0.339319	0.0503584	1.90583	2.02248	-0.774585	-0.722079	-1.34341	-1.43219	-1.38786	-1.38142	0.135374	0.372266	0.149457	0.423075	0.359497
M-S-D	AT2G32290	BAM6	1.12435	1.48551	1.432	1.50015	0.808073	1.34691	1.29089	1.54562	1.41649	0.464901	0.065459	0.202585	0.794274	1.48937	1.86192	0.996752	0.985529	0.683542	0.843969	1.25947	1.9438	1.59002	-0.831462	-0.324653	1.84509	1.89909	2.08528	1.91495	2.06128	1.97304	-0.274035	-0.191294	0.955506	1.05651	2.50731	2.52869	-0.790739	-1.00037	-0.866671	-1.00047	-1.26414	-0.995019	0.359754	-0.193661	0.290776	0.0388587	0.205104
M-S-D	AT4G22200	AKT2/3	1.62552	1.50309	1.50182	1.40953	1.64262	1.80152	1.62703	1.62891	1.71786	0.431254	0.311411	0.749964	0.78583	1.16806	1.03524	0.384242	0.489286	0.830804	0.628768	0.595845	0.811543	0.604415	0.322935	0.347754	0.855075	0.686352	0.712206	0.803085	0.578103	0.538431	0.655612	0.74524	0.0168205	-0.0705378	0.742087	0.926563	-0.989189	-1.05719	-1.49208	-1.09639	-0.669753	-0.888164	0.547992	0.745979	0.6033	0.382479	0.390724
M-S-D	AT1G14150	PQL2	0.72789	0.967681	0.911672	0.973088	0.688458	0.848547	0.788747	0.849104	0.902577	0.595239	0.581817	0.364813	0.585034	0.735178	0.722264	0.66184	0.676966	0.767278	0.569888	0.62166	0.683606	0.678	-0.169147	0.351294	1.2468	1.18813	1.24915	1.24827	1.30118	1.28533	-0.328836	-0.185097	0.697712	0.750828	1.185	1.13527	-0.107257	0.268468	-0.174181	-0.259807	0.197823	0.0721228	0.554794	0.577534	0.494888	0.68968	0.580133
M-S-D	AT3G16250	NDF4	0.460023	0.648086	0.579402	0.531782	0.439797	0.526934	0.579523	0.524894	0.529979	0.579	0.617025	0.0848804	0.559163	0.617028	0.698408	0.696469	0.798538	0.653848	0.727528	0.92627	1.03311	1.06101	-0.0170972	0.312147	1.09567	1.00753	1.14543	1.11887	1.10732	1.0908	0.458206	0.557278	0.73235	0.788891	1.27875	1.24569	0.0311723	0.0144375	-0.109164	-0.0393267	0.229952	0.0851055	0.753554	0.788715	0.76893	0.78961	0.686632
M-S-D	AT4G39710	FKBP16-2	0.366185	0.615245	0.582176	0.473285	0.467142	0.563148	0.556659	0.474692	0.505948	1.05784	1.03406	1.33739	0.939807	1.05871	1.11818	1.19381	1.24432	0.924145	1.03298	0.68822	0.831468	0.713206	-0.273627	0.123772	0.944995	0.875981	0.952569	0.928567	0.848633	0.896563	0.372207	0.310557	0.767946	0.760352	1.20477	1.40975	0.120188	0.0751625	-0.124087	0.00106653	0.160342	-0.0412745	0.291938	0.299512	0.328655	0.516151	0.465146
M-S-D	AT5G27290	AT5G27290	0.133533	0.438595	0.340158	0.518997	0.363141	0.4518	0.519111	0.427319	0.455321	0.872304	0.931192	0.495799	0.60467	1.15193	0.947201	0.950291	1.0314	1.0192	0.913423	0.777995	0.81614	0.806521	-0.49029	0.0248297	0.992497	0.875678	0.918883	0.993134	1.0395	0.969125	0.250185	0.258341	0.633306	0.795666	0.944975	1.31058	0.235474	0.104663	-0.345492	-0.056836	0.295975	0.290241	0.354564	0.510731	0.305896	0.547185	0.409507
M-S-D	AT1G32080	AT1G32080	0.713233	0.883655	0.723706	0.779379	0.841705	0.798382	0.87111	0.794312	0.882704	0.922086	0.889027	0.776367	0.787437	1.02182	1.03568	0.931598	1.01187	0.949711	1.09546	0.648824	0.86641	0.856875	-0.404772	-0.0961046	0.87159	0.874537	0.925516	0.879563	1.06286	0.988415	-0.63123	-0.417834	-0.141766	0.106534	1.4266	1.40731	-0.37965	-0.52644	-0.481403	-0.453394	-0.25617	-0.371929	0.615907	0.638084	0.718298	0.587155	0.89613
M-S-D	AT5G01015	AT5G01015	0.583723	0.824948	0.739323	0.651648	0.675018	0.678876	0.858223	0.814484	0.78804	0.976684	0.995579	1.07321	1.12734	1.21361	1.28044	1.29651	1.30325	1.1221	1.23553	1.00499	1.07775	1.12543	0.213981	0.717592	0.789632	0.938576	0.717952	0.864713	0.902582	0.936329	0.106098	0.27772	1.19076	1.24369	1.30937	1.46082	-0.221808	-0.274175	-0.310726	-0.235792	0.142547	-0.0435987	0.695457	0.82554	0.751348	0.641302	0.947526
M-S-D	AT3G55630	ATDFD	0.530353	0.802964	0.610973	0.578411	0.581124	0.701321	0.736304	0.511031	0.646363	0.60302	0.703491	0.976766	0.925893	1.24013	1.30859	1.08639	1.04688	1.3012	1.24334	0.634866	0.571466	0.537645	-1.25312	-0.838442	1.32189	1.3738	1.45889	1.51332	1.47607	1.35216	0.595443	0.930623	0.941436	1.01251	1.85191	1.90049	0.258728	0.39452	-0.242781	-0.148329	0.202805	-0.106128	0.619794	0.672561	0.657584	0.589232	0.647085
M-S-D	AT5G63780	SHA1	-0.115086	0.253895	0.210843	0.447767	0.14354	0.128226	0.41811	0.248799	0.233797	0.0442379	-0.0591332	0.69062	0.384846	0.651703	0.63933	0.532452	0.545578	0.346209	0.732309	0.87075	1.0272	0.877502	-0.768637	-0.366313	1.70521	1.62462	1.80467	1.73718	1.92779	1.71162	1.02278	1.0303	1.48283	1.76677	1.76915	1.80087	-0.0406083	0.00462376	-0.702924	-0.31157	0.155069	0.101194	0.210362	0.150292	0.107145	0.415473	0.49177
M-S-D	AT4G18970	AT4G18970	0.927622	0.985932	0.962705	1.17963	1.13644	1.1164	1.05552	1.07237	1.03699	1.23026	0.985639	0.777955	0.703289	0.452327	0.331127	0.558838	0.695819	0.718566	0.710262	0.624914	0.435984	0.854543	0.0194112	0.272842	0.566353	0.576595	0.572552	0.626561	0.601015	0.662494	0.706151	0.640502	0.710972	0.615748	-0.535133	-0.940622	0.34258	-0.0525655	0.267016	0.43532	0.221929	0.273197	0.738216	0.582143	0.762334	0.335526	0.549185
M-S-D	AT1G03630	POR C	0.629887	0.750059	0.692512	0.721494	0.534169	0.670086	0.689577	0.696989	0.747032	0.778599	0.778461	0.529598	0.675097	0.899142	0.849442	0.940987	0.931526	0.63102	0.936904	0.466048	0.526842	0.676951	-0.598946	-0.25457	0.848746	0.893585	0.916649	0.851189	0.901025	0.914241	0.883378	1.15027	0.641579	0.667665	0.937949	0.936904	0.0402141	-0.0557287	-0.0515313	-0.142463	0.131472	-0.0400552	0.784797	0.594627	0.803359	0.745043	0.717864
M-S-D	AT4G23670	AT4G23670	0.600238	0.559791	0.649984	0.579024	0.514282	0.573754	0.455579	0.658486	0.562217	0.512757	0.39339	0.0947133	0.595238	0.888797	0.824143	0.757852	0.730609	0.409145	0.830917	0.655245	0.851408	0.738749	0.249407	0.05962	0.711335	0.614179	0.648037	0.514182	0.502278	0.634137	0.844625	0.843333	0.283168	-0.140894	0.569817	0.64048	0.629392	0.431853	0.228733	0.209791	0.328955	-0.0430975	0.963214	0.837802	0.999391	0.675662	0.652915
M-S-D	AT5G18660	PCB2	0.373262	0.510187	0.39023	0.376348	0.277541	0.386312	0.616503	0.506329	0.541053	0.6531	0.485999	0.225141	0.455198	0.646042	0.559578	0.706207	0.741989	0.729418	0.838614	0.25442	0.412174	0.437162	-0.812468	-0.523289	0.854569	0.978598	0.993395	1.028	0.910668	0.993493	0.147803	0.122176	0.507987	0.329162	1.17762	1.09804	-0.00571657	0.243365	0.204569	0.207492	0.100589	0.104204	1.0046	0.694175	0.910841	1.00464	0.760699
M-S-D	AT1G23205	AT1G23205	1.00212	1.32546	1.21865	0.963772	1.07629	1.29733	1.30617	1.08807	1.22598	0.231488	0.15311	1.23669	0.739728	0.931061	0.974674	0.415235	0.477067	0.882998	0.81316	0.771055	0.493642	0.67003	-0.0569636	0.141868	0.650423	0.823723	1.03365	1.03104	1.08246	0.922036	-0.158217	-0.177224	-0.175934	-0.113357	1.41451	1.08527	-1.34529	-1.64099	-1.67183	-1.54754	-1.18617	-1.33825	1.27392	1.26333	1.20459	1.14444	1.16369
M-S-D	AT1G10640	AT1G10640	0.889135	1.12853	0.916821	0.799029	1.09088	0.975581	1.03924	1.02984	1.07467	0.64475	0.568665	0.789632	0.511902	0.94839	0.741477	0.866231	0.880076	0.695321	0.866709	0.493157	0.424834	0.323199	0.520102	0.412733	0.844832	0.818343	0.747275	0.673684	0.725941	0.74965	-0.307521	-0.011554	0.19018	0.0427119	0.637034	0.810243	-0.472805	-0.711019	-0.105301	-0.0291482	-0.0667937	0.0161709	0.793211	0.698272	0.783213	0.581164	0.922753
M-S-D	AT1G60590	AT1G60590	1.07767	1.2462	1.14107	1.0784	1.18393	1.22729	1.21135	1.13364	1.2203	0.62393	0.460697	0.992586	0.83957	0.941312	0.993693	0.709748	0.6751	0.734441	0.868449	0.838348	0.743722	0.763358	-0.0674474	0.155991	0.681971	0.76464	0.745682	0.753432	0.825271	0.730448	-0.414126	-0.376892	-0.567631	-0.500191	1.04987	1.03667	-1.26097	-1.44429	-0.911884	-0.734078	-0.771028	-0.710318	0.762579	0.827251	0.85811	0.844354	0.902822
M-S-D	AT2G28470	BGAL8	1.12684	1.33439	1.21131	1.1851	1.20517	1.35111	1.17771	1.21127	1.11344	0.818957	0.672624	0.960441	0.757492	0.965805	0.854783	0.804737	0.817098	0.638795	0.828967	1.22399	1.19217	1.1867	-0.201679	-0.112294	0.794865	0.721897	0.587093	0.718313	0.708165	0.740023	0.556244	0.594481	0.40017	0.365926	0.418525	0.504571	0.149484	-0.0525891	-0.0638973	0.185026	0.262407	0.0719859	0.692564	0.704874	0.728961	0.632627	0.577648
M-S-D	AT4G28780	AT4G28780	0.560515	0.646114	0.854279	0.525114	0.700941	0.686881	0.909771	0.669804	0.653796	0.899761	0.518517	0.830902	0.721754	0.763968	0.760103	0.740034	0.837489	0.622835	0.737531	1.8368	1.61832	1.7217	0.247188	0.71915	1.08663	1.0629	1.05215	1.11259	1.23624	1.14054	0.970904	0.803814	0.970809	0.98483	0.54139	0.353863	-0.25053	-0.344013	-0.357636	-0.0344948	0.240452	0.267914	1.13746	1.09779	1.14901	1.19376	1.15106
M-S-D	AT5G50740	AT5G50740	1.07186	1.28061	1.11466	1.12685	1.17375	1.02871	1.37105	1.08377	1.07043	0.625073	0.635145	0.457797	0.740376	0.425945	0.323675	0.502786	0.408638	0.187029	0.510903	1.02634	0.95617	0.898859	-0.32859	0.0326968	1.33481	1.41617	1.23619	1.40166	1.11643	1.19085	0.0334088	0.289115	0.894966	0.767219	0.173077	-0.0819158	0.633362	0.323876	0.581486	0.681998	0.737069	0.673144	1.04094	1.12663	1.14794	1.28468	1.2593
M-S-D	AT5G50740	AT5G50740	1.07186	1.28061	1.11466	1.12685	1.17375	1.02871	1.37105	1.08377	1.07043	0.625073	0.635145	0.457797	0.740376	0.425945	0.323675	0.502786	0.408638	0.187029	0.510903	1.02634	0.95617	0.898859	-0.32859	0.0326968	1.33481	1.41617	1.23619	1.40166	1.11643	1.19085	0.0334088	0.289115	0.894966	0.767219	0.173077	-0.0819158	0.633362	0.323876	0.581486	0.681998	0.737069	0.673144	1.04094	1.12663	1.14794	1.28468	1.2593
M-S-D	AT3G10080	AT3G10080	0.931265	0.814393	0.664056	0.891304	0.691683	0.796737	0.835144	0.928082	0.79828	0.201893	0.379532	0.269562	0.477196	0.620608	0.465959	0.398494	0.434915	0.506613	0.303907	0.87391	0.89132	0.878001	1.29235	1.38995	0.696584	0.719898	0.581571	0.691794	0.919505	0.783526	0.54829	0.425644	0.85975	0.781221	0.534401	0.56576	0.0282232	0.0384831	0.052709	-0.131097	-0.151497	-0.392064	1.07084	1.22356	1.16637	0.850071	1.09806
M-S-D	AT5G45950	AT5G45950	0.560869	0.71033	0.780308	0.708326	0.77601	0.770379	0.767996	0.756375	0.717606	0.367796	0.294607	0.613697	0.656425	0.687946	0.56682	0.559939	0.59053	0.386865	0.552806	1.41957	1.24077	1.46477	0.13675	0.643015	0.411861	0.504181	0.522136	0.443173	0.40116	0.492497	0.279207	0.487572	0.680231	0.470729	0.212437	0.187559	-0.136249	-0.396687	-0.531831	-0.238311	0.0989488	-0.124455	0.776368	0.552859	0.800747	0.757121	0.729314
M-S-D	AT1G20190	ATEXPA11	1.08879	1.40697	1.39608	1.48831	1.25855	1.24097	1.32356	1.33298	1.41015	0.443351	0.41702	-0.289087	0.123653	-0.726101	-0.740402	-0.841963	-0.838607	-0.620334	-0.395479	1.58605	1.59791	1.51899	0.876783	0.949754	1.29664	1.23709	1.15659	1.30092	1.13338	1.26043	-0.932637	-0.927855	0.629214	0.612771	0.109653	-0.862522	1.17606	0.855629	0.465881	1.0434	0.469707	0.302105	-0.0289125	0.137017	0.0217158	0.22022	0.284645
M-S-D	AT5G48900	AT5G48900	1.22537	1.5192	1.5056	1.48679	1.44252	1.44106	1.35625	1.54757	1.44317	0.40111	0.669719	0.21612	0.0062517	0.205567	-0.0945523	0.15889	0.280247	0.357079	-0.089963	1.30773	1.32016	1.31861	0.404044	0.471779	0.79768	0.800344	0.656288	0.709413	0.535675	0.713611	0.470096	0.616943	0.226704	0.461284	-0.79676	-0.963355	1.29527	0.611391	0.195346	0.749292	0.220122	0.371687	-0.00577952	0.0826664	0.040583	0.370522	0.359001
M-S-D	AT4G24780	AT4G24780	1.06022	1.14248	1.13474	1.08613	1.09745	1.17388	1.06433	1.12677	1.13018	1.02336	0.972347	0.971882	0.766642	1.02299	0.940147	0.527866	0.737132	0.777001	0.745211	0.98943	0.960904	1.07674	1.00691	1.09188	0.440203	0.37849	0.558511	0.542008	0.423323	0.383981	-0.490992	-0.21524	-0.161193	-0.147341	0.394168	0.440508	-0.126637	-0.301634	-0.224357	-0.0900828	-0.0778332	-0.430127	0.516417	0.386111	0.549044	0.439326	0.612198
M-S-D	AT4G39510	CYP96A12	1.29197	1.63015	1.4955	1.43798	1.31761	1.32966	1.42435	1.48373	1.54092	0.327824	0.365238	0.721423	0.672598	0.856616	0.802105	0.705714	0.6852	0.791585	0.969624	0.943024	0.91054	1.12361	0.657464	0.96839	0.105858	0.0806663	0.245676	0.106981	0.165021	0.113175	-0.14984	0.196954	-0.31023	-0.617364	0.033106	0.0822591	0.163718	-0.036018	0.354969	0.307142	0.25777	0.149983	1.07129	0.775202	0.950267	1.01775	1.05942
M-S-D	AT3G52720	ACA1	1.15806	1.42133	1.29268	1.3532	1.33435	1.35798	1.27966	1.28301	1.30583	1.10033	1.05977	1.31807	1.34661	1.51367	1.60742	1.41446	1.45325	1.30372	1.48413	0.879696	1.00279	1.09415	0.81102	0.983914	-0.148703	-0.320222	-0.231378	-0.46319	-0.234079	-0.201103	0.173374	0.129684	-0.756323	-0.803111	0.554278	0.762685	-0.635284	-1.01686	-0.167244	-0.322566	-0.258563	-0.441614	0.855766	0.75254	0.916695	0.772954	0.718136
M-S-D	AT5G63180	AT5G63180	0.764937	1.01106	0.993415	1.04975	0.81388	0.979185	0.891458	0.931256	0.937659	0.497783	0.780697	0.865425	0.604912	0.806718	0.881913	0.950394	1.10211	0.832546	0.760158	0.812904	1.03896	0.876945	0.389502	0.694998	0.951067	0.864455	0.893603	0.992242	0.932287	0.917635	0.36751	0.327391	0.0769168	0.360435	1.06004	1.17391	0.45807	0.403499	0.149628	0.316407	0.345278	0.308261	0.549811	0.601208	0.56429	0.658587	0.86313
M-S-D	AT2G40610	ATEXPA8	0.92548	0.989167	1.05344	1.24641	1.00927	1.08884	1.11978	1.12016	1.06345	1.12044	1.19977	1.11271	1.12015	1.14983	0.921375	1.02266	1.16077	0.950326	0.929124	1.15286	1.20459	1.30534	0.642834	0.827762	0.837237	0.72671	0.799719	0.773019	0.887359	0.810655	0.611375	0.531164	0.464499	0.548771	0.062534	-0.0509623	0.644703	0.261874	-0.0122635	0.334792	0.190162	0.359062	0.37899	0.270871	0.359182	0.420845	0.380164
M-S-D	AT4G34220	AT4G34220	0.700134	0.760552	0.668033	0.644266	0.722357	0.744256	0.832485	0.792835	0.783521	0.721166	0.650952	0.860001	0.768633	0.858284	0.829829	0.831904	0.951224	0.782402	0.766117	1.11538	1.15133	1.23719	0.091275	0.261729	0.491744	0.417264	0.372333	0.346098	0.367641	0.198372	0.591678	0.554285	0.975953	0.848526	0.0578208	0.202696	0.781758	0.512041	0.769951	0.731228	1.1093	0.918046	0.8703	0.885802	0.860287	0.969725	0.867968
M-S-D	AT1G64780	ATAMT1;2	1.17048	1.16447	1.27917	1.20169	1.26124	1.30446	1.12437	1.29901	1.26527	0.348063	0.293172	1.18222	0.984086	1.11863	1.19749	0.498103	0.589033	1.00318	1.01854	0.27161	0.375303	0.327528	-0.878038	-0.505158	-1.37804	-1.3021	-1.14719	-0.965559	-1.37172	-1.18067	-0.900766	-1.07908	-1.60003	-2.38542	0.321014	0.0557965	-2.05264	-1.96853	-1.59553	-1.8146	-1.75212	-1.92508	0.221472	0.314592	0.505827	0.176965	0.434488
M-S-D	AT4G27030	FADA	0.753363	0.884373	1.17996	1.03549	0.956615	1.06939	0.924665	1.10643	0.924387	0.705182	0.688175	0.639141	0.573131	1.03024	1.22684	0.985427	0.882638	1.36	1.28376	0.452391	0.57917	0.5805	-0.772587	-0.304897	-0.695303	-0.533642	-0.411464	-0.248661	-0.465027	-0.541427	-0.24955	-0.292153	-0.545871	-0.512973	0.786314	0.72725	-1.73729	-1.96699	-1.33023	-1.67694	-1.11204	-1.202	0.489041	0.16999	0.338435	0.278123	0.226646
M-S-D	AT1G55960	AT1G55960	1.17777	1.22946	1.41147	1.43957	1.47331	1.3796	1.38008	1.39479	1.37305	0.764996	0.751179	1.68063	1.60057	1.93732	1.86872	1.4373	1.37321	1.53314	1.51854	0.251148	0.518331	0.344381	0.113655	0.28497	-1.67103	-1.70823	-1.71249	-1.72576	-1.71365	-1.6577	-0.170312	-0.140925	-1.05362	-0.918457	-0.630916	-0.387303	-1.23297	-1.23857	-1.22782	-1.26747	-0.942639	-0.871411	-0.280383	-0.242767	-0.317335	-0.18206	-0.354738
M-S-D	AT2G27420	AT2G27420	1.52737	1.76254	1.77582	1.73274	1.65663	1.78548	1.66232	1.57015	1.70434	0.274393	0.293734	1.52777	1.53305	1.94043	2.00751	1.10122	1.18178	1.46341	1.55513	1.01076	1.18518	1.22177	-0.771164	-0.0201056	-0.819613	-0.864725	-0.821587	-0.629577	-0.556885	-0.916989	-0.886134	-1.13436	-1.10151	-1.09038	0.604005	0.62001	-1.14469	-0.999356	-1.1584	-1.20953	-1.13489	-0.935383	-0.0319378	-0.294508	-0.122139	-0.323376	-0.0642379
M-S-D	AT4G25780	AT4G25780	0.129021	0.34693	0.426413	0.451322	0.694496	0.592965	0.347025	0.505175	0.439086	-0.648714	-0.744492	0.797188	0.55812	0.752458	0.317474	0.293058	0.118658	0.693845	0.473225	0.298382	0.376046	0.677244	-1.49078	-1.08175	0.191292	0.130912	0.255588	0.506203	0.454291	0.379033	0.0712692	-0.324968	-0.00251338	-0.0277982	0.468666	0.34742	-0.297552	-0.710765	-0.909086	-0.538187	-0.419756	-0.7014	0.385114	0.164297	0.51411	0.363851	0.34909
M-S-D	AT1G65870	AT1G65870	1.52487	1.69718	1.88363	1.6384	1.69648	1.59887	1.77702	1.47191	1.94159	-0.324698	-0.0341639	1.13294	0.925037	0.81984	0.885205	0.0418749	0.128883	0.696453	0.503687	1.02145	1.17921	1.00914	0.0258806	0.565419	-0.841546	-1.00528	-0.821986	-0.891621	-0.629625	-0.709499	-1.30973	-1.2533	-1.32716	-1.1706	0.0572743	-0.449167	-0.773338	-1.03013	-1.33217	-0.977832	-0.969562	-0.930763	0.390047	0.0384678	0.149842	0.374355	0.67213
M-S-D	AT3G52360	AT3G52360	1.49821	1.56158	1.83567	1.9625	1.59772	2.03214	1.65594	1.84382	1.66776	0.100484	0.139366	0.515536	0.610562	0.848985	0.809988	0.218303	0.190381	0.913549	0.93474	0.51088	0.704199	0.312739	-0.781284	-0.46441	-0.152583	-0.318397	-0.0630728	0.0891397	-0.130015	0.0662585	-2.08026	-2.05675	-1.48516	-1.32318	0.296597	-0.14578	-0.736029	-0.651728	-0.11215	-0.501006	-0.172784	-0.130606	0.788801	0.855042	0.672446	0.254052	0.562553
M-S-D	AT1G34310	ARF12	-0.11337	0.122312	0.229323	0.186225	0.0178539	-0.134212	0.00484232	-0.114045	-0.0664369	1.50441	1.55245	1.60559	1.46567	1.50602	1.58823	1.53659	1.47813	1.26808	1.59468	0.333779	0.427273	0.387676	1.27926	1.00223	-0.260466	-0.170729	-0.295172	-0.261422	-0.0811692	-0.0709478	0.525497	0.587874	0.998203	0.829332	1.18367	1.44482	-1.22072	-1.37411	-1.34682	-1.1359	-0.905973	-1.04006	-0.478085	-0.231968	-0.251013	-0.218518	-0.247033
M-S-D	AT3G23750 /// AT5G15780	AT5G15780	-0.527357	-0.618216	-0.656355	-0.728282	-0.944832	-0.598501	-0.694067	-0.598288	-0.691092	1.64746	1.81298	0.443445	0.885012	1.17368	1.37534	1.12712	0.958612	1.50921	1.35896	0.718699	1.13142	1.18935	-0.298037	0.196497	-0.718303	-0.602113	-0.793161	-0.784881	-1.00451	-0.817688	0.817312	0.969951	1.63997	1.54311	1.53943	1.30651	-0.467267	-0.482716	-0.334578	-0.439009	-0.405527	-0.626109	-1.16793	-0.880601	-1.02223	-0.9573	-0.848429
M-S-D	AT1G01790	KEA1	-0.0903	0.0957298	0.0211585	-0.0911478	0.169022	0.223927	0.149879	0.0774281	0.149365	1.29082	1.15288	1.36368	1.26013	1.5607	1.4937	1.33994	1.43422	0.959974	1.3038	0.955496	0.901092	0.856205	-1.10456	-0.514892	0.363095	0.459848	0.166837	0.0561454	0.262464	0.292007	-0.128647	-0.104263	0.203934	0.219419	1.9259	1.97117	0.28672	0.274642	0.30967	0.317503	0.319308	0.487215	0.0549415	0.169916	0.199793	0.294583	0.545794
M-S-D	AT3G23510 /// AT3G23530	AT3G23510 /// AT3G23530	-0.629146	-0.456538	-0.479407	-0.496453	-0.619701	-0.41775	-0.468344	-0.580118	-0.546235	1.34423	1.41669	1.68333	1.50292	1.63678	1.80948	1.76159	1.75598	1.87888	1.70429	1.5428	1.3381	1.56291	-0.604321	-0.18523	-0.70093	-0.63883	-0.601383	-0.613994	-0.454996	-0.626461	0.702043	0.297551	0.24086	-0.0235979	1.46107	1.52088	-0.88345	-0.942327	-0.760426	-0.704223	-0.551714	-0.636832	-0.359485	-0.195913	-0.165701	0.0838959	-0.498902
M-S-D	AT3G23510 /// AT3G23530	AT3G23510 /// AT3G23530	-0.629146	-0.456538	-0.479407	-0.496453	-0.619701	-0.41775	-0.468344	-0.580118	-0.546235	1.34423	1.41669	1.68333	1.50292	1.63678	1.80948	1.76159	1.75598	1.87888	1.70429	1.5428	1.3381	1.56291	-0.604321	-0.18523	-0.70093	-0.63883	-0.601383	-0.613994	-0.454996	-0.626461	0.702043	0.297551	0.24086	-0.0235979	1.46107	1.52088	-0.88345	-0.942327	-0.760426	-0.704223	-0.551714	-0.636832	-0.359485	-0.195913	-0.165701	0.0838959	-0.498902
M-S-D	AT1G69040	ACR4	-0.212688	-0.37659	-0.465828	-0.316576	-0.298428	-0.161804	0.0356652	0.0172627	-0.0911752	0.192828	0.173516	0.996477	1.07917	-0.229897	-0.262217	0.673311	0.564191	0.2694	0.459149	0.713702	0.527579	0.733143	-0.226017	-0.2201	0.81851	0.619859	0.837065	0.731064	0.710672	0.551119	0.641158	0.686676	0.689787	0.560692	-0.814023	-0.566041	1.09651	1.18488	1.24285	1.33291	1.06785	1.10243	0.207015	0.332888	0.320107	0.811889	0.348441
M-S-D	AT2G21050	LAX2	0.385576	0.401549	0.264109	0.217361	0.380861	0.277388	0.541576	0.362132	0.451751	1.10942	1.25796	1.15816	1.23827	1.36025	1.18899	1.2577	1.09295	1.35035	1.15099	0.864796	0.663324	0.659544	0.808994	0.693043	0.257045	0.114189	0.154693	0.0334005	0.158085	0.0225965	0.700636	0.595019	1.08788	1.15446	1.029	0.914924	-0.585139	-0.807869	-0.607638	-0.497558	-0.967042	-0.368387	0.978039	0.799264	1.05688	0.78231	1.26793
M-S-D	AT1G01320	AT1G01320	-0.665491	-0.355321	-0.558338	-0.605475	-0.753403	-0.578956	-0.535714	-0.679663	-0.712112	0.633792	1.15153	1.62793	1.64046	1.18641	1.20984	1.20054	1.10424	1.37574	1.2573	1.11132	0.978513	1.10913	-1.26051	-1.04918	-0.614878	-0.393966	-0.534478	-0.452127	-0.244674	-0.30451	1.01086	0.626581	1.28934	1.40249	1.72232	1.46689	-0.0114135	-0.0963987	-0.405394	0.184387	-0.00137282	0.0807573	-0.291182	-0.0223209	-0.273065	0.134935	-0.337733
M-S-D	AT1G01320	AT1G01320	-0.665491	-0.355321	-0.558338	-0.605475	-0.753403	-0.578956	-0.535714	-0.679663	-0.712112	0.633792	1.15153	1.62793	1.64046	1.18641	1.20984	1.20054	1.10424	1.37574	1.2573	1.11132	0.978513	1.10913	-1.26051	-1.04918	-0.614878	-0.393966	-0.534478	-0.452127	-0.244674	-0.30451	1.01086	0.626581	1.28934	1.40249	1.72232	1.46689	-0.0114135	-0.0963987	-0.405394	0.184387	-0.00137282	0.0807573	-0.291182	-0.0223209	-0.273065	0.134935	-0.337733
M-S-D	AT4G28080	AT4G28080	0.155154	0.219222	0.0821692	0.243611	0.208586	0.167775	0.243049	0.13196	0.184544	0.936659	0.99747	1.1078	0.920893	1.18786	1.23703	1.19724	1.13847	1.10992	1.04844	1.24055	1.20775	1.18444	-0.694684	-0.264082	0.0655703	0.354158	0.143854	0.136664	0.260753	0.244442	0.463428	0.559797	0.630405	0.733059	1.14002	1.1652	0.162421	0.0647093	0.0895843	0.0183034	0.267253	0.283935	0.148467	0.271154	0.124089	0.256146	0.298644
M-S-D	AT1G48480	RKL1	0.39859	0.580584	0.411766	0.503735	0.49284	0.652951	0.691071	0.601516	0.445848	0.895691	0.680217	0.925457	1.0677	1.03491	0.912829	0.846307	0.667911	0.882163	0.828083	0.891843	0.829327	1.07507	-0.00591074	0.17676	0.511924	0.501557	0.347688	0.607705	0.565515	0.698427	0.0572276	0.0809914	0.74174	0.446622	0.449404	0.563399	-0.440834	-0.56088	-0.00328835	0.0833606	0.260731	0.129981	0.78467	0.80275	0.899992	0.864255	0.805821
M-S-D	AT4G30610	BRS1	0.218734	0.114034	0.257071	0.18727	0.255181	0.337203	0.566647	0.228908	0.19771	0.966666	0.996391	1.51562	1.48938	1.38336	1.36255	1.47152	1.45178	1.55141	1.51344	0.869789	0.94198	0.917179	-1.07322	-0.831714	-0.599546	-0.374771	-0.598791	-0.302415	-0.271284	-0.258752	0.193745	0.105909	0.0095283	0.115353	0.664034	0.575929	-0.896099	-0.858446	-0.261448	-0.0949793	-0.0399617	-0.186727	0.389757	0.229786	0.408004	0.628562	0.418116
M-S-D	AT4G04840	ATMSRB6	0.245786	-0.417661	0.00325256	0.112394	0.237576	0.10714	-0.049209	0.184187	0.0405667	0.621965	0.585506	0.936186	0.896414	1.18816	1.06218	0.683663	0.734644	0.770026	0.680442	0.709252	0.642133	0.733646	0.30147	0.703552	0.0581402	-0.193377	0.0377007	0.00874605	-0.0734578	-0.0489995	0.85221	0.847463	0.797998	0.627069	0.0761551	-0.0529385	-1.04516	-0.950103	-1.05163	-1.12182	-0.226884	-0.193674	0.439401	0.31124	0.507214	0.519726	-0.00406216
M-S-D	AT5G36910	THI2.2	-0.240737	-0.10994	-0.189349	-0.135736	-0.0423823	-0.151582	-0.144519	-0.154994	-0.0677576	1.07458	1.0876	1.30847	1.18824	1.49199	1.36572	1.20348	1.15229	1.10078	1.27473	0.0904584	0.263089	0.0747803	-1.1382	-0.735133	-0.513336	-0.697172	-0.532193	-0.564863	-0.605805	-0.643125	0.618237	0.978924	0.24947	0.120112	-0.444312	-0.539152	-0.936251	-1.24707	-0.920507	-0.720772	-0.52172	-0.454525	-0.0893835	-0.151187	-0.170609	0.00645273	-0.0807146
M-S-D	AT4G10060	AT4G10060	0.873336	0.990872	0.977333	1.01466	0.80192	0.928482	0.958505	0.920671	0.861566	0.721633	0.860144	1.08801	0.98329	1.26472	1.20133	1.11306	1.18723	0.957331	0.998008	0.88343	0.852525	1.02501	-0.401441	-0.107256	0.592105	0.56328	0.645788	0.63719	0.567226	0.544611	0.229352	0.44206	0.578971	0.576782	0.946886	0.932764	0.704575	0.500617	0.324697	0.46625	0.562722	0.425024	0.583275	0.642253	0.610923	0.834424	0.530365
M-S-D	AT1G51680	4CL1	0.75018	0.697155	1.00407	0.971737	0.934614	1.05818	0.868678	1.07604	0.996304	0.563501	0.59035	1.36789	1.09493	1.27418	1.24734	0.71551	0.762664	1.0826	0.88247	0.0884959	0.272094	0.231467	0.112155	0.173993	0.0591185	0.0281252	0.101749	0.0993795	0.125079	0.138014	-0.109079	-0.0225237	0.171698	0.341113	0.957471	0.878829	-0.157782	-0.0635943	-0.166905	0.0720506	-0.0446448	-0.151309	0.650174	0.563171	0.64139	0.382554	0.704746
M-S-D	AT3G19450	ATCAD4	0.869468	0.863778	1.08576	0.990001	1.18776	1.20301	1.08499	1.09451	1.08206	0.702091	0.778201	1.28585	0.979172	1.1207	1.19777	0.950186	1.03493	1.11035	1.01487	0.532844	0.571859	0.536671	-0.000429488	0.496166	-0.353662	-0.451944	-0.447044	-0.330234	-0.330858	-0.391438	-1.12838	-1.07613	-0.948782	-1.03502	0.476462	0.39777	-0.941879	-0.947749	-0.414129	-0.363953	-0.378356	-0.599496	0.400089	0.265872	0.1949	0.433136	0.534465
M-S-D	AT3G27690	LHCB2.3	0.726262	0.789914	0.790293	0.850022	0.763218	0.767879	0.858487	0.779525	0.858478	0.877859	0.799803	0.655304	0.814508	0.845379	0.762378	0.875318	0.794378	0.697952	0.774548	0.777727	0.913917	0.888676	0.578218	0.608267	-0.431962	-0.398864	-0.55897	-0.63935	-0.519415	-0.512968	0.445531	0.487435	0.0954169	-0.174717	-1.07848	-0.919107	0.222356	0.217603	0.392085	0.487406	0.521511	0.376993	0.509256	0.332701	0.494908	0.51146	0.568496
M-S-D	AT5G48490	AT5G48490	0.811098	0.73613	0.885083	0.862541	0.82473	0.799223	0.847394	0.904548	0.832062	0.771353	0.739497	0.93508	0.951138	0.749276	0.740102	1.02051	0.936153	0.833827	0.897037	0.541834	0.393953	0.510771	0.454377	0.637377	-0.338229	-0.349144	-0.521347	-0.561762	-0.384522	-0.476601	0.338499	0.440555	0.163884	0.0213726	-0.451995	-0.129615	0.491151	0.433364	0.823983	0.73042	0.71654	0.702322	0.688946	0.686285	0.716399	0.738572	0.840727
M-S-D	AT1G29700	AT1G29700	0.789638	1.15183	1.12771	1.05357	0.810207	0.916438	1.022	1.05769	1.03515	0.790781	0.544757	-0.0101214	0.883549	1.29955	1.24116	1.19106	1.08848	0.795711	0.987089	0.601602	1.10514	1.11146	0.294209	0.566955	-0.0278828	0.235193	0.158169	0.149084	0.310459	0.210192	-2.07637	-2.18707	-0.744816	-1.0742	0.409275	0.679804	-0.433359	-0.106352	-0.386019	-0.296839	0.069675	-0.273629	0.372447	0.489349	0.46389	0.418153	0.614356
M-S-D	AT1G44000	AT1G44000	0.935638	1.01376	1.14508	1.13778	0.962821	1.02903	1.14936	1.12866	1.13579	0.818616	0.723393	0.686439	1.06346	1.05141	1.13354	1.11981	1.08526	1.01608	1.06923	0.983377	1.08019	1.1258	-0.195002	0.409171	-0.308526	-0.0669536	-0.127085	-0.22285	-0.185174	-0.0154009	0.0279305	-0.127813	-0.395045	-0.543266	0.272031	0.300067	-0.494737	-0.79196	-0.154596	-0.0968368	0.0332004	0.0213862	0.41779	0.249126	0.326663	0.206572	0.526788
M-S-D	AT5G42070	AT5G42070	0.822395	0.971157	0.976173	1.12227	0.96404	0.952534	0.954662	0.906098	0.97517	0.964369	0.89515	0.869658	0.769459	1.13007	1.11278	0.863065	0.993323	0.927035	0.937034	0.891164	0.963511	0.883269	0.145228	0.60149	0.0924546	0.102385	0.248786	0.158588	0.192805	0.167846	-0.812058	-0.645094	-0.158736	-0.160936	0.422667	0.607323	-0.178902	-0.278473	-0.286706	0.0500323	-0.0986331	-0.066367	0.272038	0.31987	0.16483	0.302069	0.374074
M-S-D	AT2G41250	AT2G41250	0.849068	0.706505	1.1053	1.05564	0.950467	1.15301	0.793017	1.04918	0.861884	1.04808	0.992761	1.34825	1.1738	1.18634	1.14261	0.872108	0.910183	1.02113	1.10332	-0.318517	-0.17519	-0.226342	0.873524	0.791896	-2.16772	-2.23558	-2.26001	-2.07684	-2.08961	-2.08589	-0.912686	-0.998206	-1.84835	-1.96268	-1.73277	-1.61187	-0.409887	-0.539372	-0.537237	-0.561155	-0.882846	-0.617145	-0.203575	-0.311944	-0.178258	-0.19038	-0.285778
M-S-D	AT3G54500	AT3G54500	0.930404	1.09554	1.08296	1.05308	0.980104	1.07971	1.06085	1.04092	1.0531	1.56372	1.4208	1.40917	1.39145	1.00945	1.07463	0.844598	0.987775	1.07256	0.978758	0.742952	0.781718	0.807761	0.0783428	0.115485	-1.75655	-2.01208	-1.8032	-1.80774	-1.78983	-1.97124	-0.514069	-0.558617	-1.18657	-1.52861	-2.41024	-2.65658	-0.518251	-0.578765	0.117729	-0.0785474	0.110919	0.188346	0.183317	0.0528023	0.0886276	0.0837746	0.0510367
M-S-D	AT1G01060	LHY	1.05866	0.956442	1.21809	1.13518	1.1842	1.13315	1.00457	1.16369	1.09276	0.637353	0.681779	1.07964	0.892528	0.97631	1.10445	0.839464	0.869689	0.876209	0.786008	-0.493894	-0.436064	-0.410276	0.423092	0.52624	-2.13457	-2.0772	-2.0754	-2.15567	-2.1211	-1.99642	-1.15198	-1.28941	-1.42671	-1.38727	-1.29136	-1.14377	-1.45637	-1.43988	-0.980996	-1.00274	-1.12917	-1.19973	0.274351	0.191945	0.303217	0.421962	0.454419
M-S-D	AT2G46830	CCA1	0.908602	1.00233	1.07972	1.02335	1.05747	1.05121	0.895491	1.0275	0.989077	0.804828	0.649977	0.692362	0.79874	0.855271	0.861389	0.622388	0.59675	0.762954	0.644917	0.302267	0.35493	0.34188	-0.214764	-0.100942	-2.38042	-2.3406	-2.30751	-2.17546	-2.48198	-2.25167	-0.749826	-0.824541	-2.12387	-2.26824	-2.18842	-2.16661	-1.27084	-1.47445	-0.666478	-0.757074	-0.908865	-0.923532	0.0779311	-0.0978016	0.0440211	0.0989555	0.0254254
M-S-D	AT1G19050	ARR7	0.676776	0.806076	0.716244	0.738181	0.716673	0.775044	0.804127	0.840533	0.842066	-0.144146	-0.0306588	1.4292	1.21808	0.013547	-0.133688	0.604225	0.932079	0.768404	0.781974	0.728971	0.543484	0.55939	0.662086	1.01937	0.187644	-0.0303759	0.159974	0.199281	0.19944	0.00054298	-1.21013	-1.32549	-2.14465	-2.11516	-2.38447	-2.26098	-0.173861	-0.444167	-0.271771	-0.54575	-0.473644	-0.415717	-0.162359	-0.178618	-0.213003	-0.0339268	0.111383
M-S-D	AT5G57660	COL5	-0.00986773	0.0124057	0.136459	0.309161	-0.0191479	-0.0207405	0.01389	0.148464	0.0985857	0.686882	0.531108	0.612409	0.749579	0.0463989	-0.0918909	0.163103	0.257566	0.364059	0.215662	0.578632	0.75044	0.67863	1.26431	1.26597	-1.71134	-1.84961	-1.71569	-1.68448	-1.62148	-1.71667	-0.0781228	0.038161	-0.0857332	-0.214959	-3.07465	-3.83651	0.607849	0.507256	0.537661	0.516268	0.373655	0.504297	-0.77184	-0.722903	-0.717916	-0.782856	-1.07089
M-S-D	AT5G62430	CDF1	0.62001	0.796855	1.05987	1.03787	0.884149	0.762532	0.731135	0.858405	0.968083	1.16229	0.752436	1.17938	1.1873	1.0662	1.05641	1.48804	1.5328	0.688291	0.989994	0.61668	0.657183	0.715901	-0.247821	0.276387	-0.97442	-1.03013	-0.974819	-0.964868	-1.07923	-0.950846	-0.40451	-0.377446	-1.48465	-1.82153	-1.41635	-1.19851	-1.3893	-2.02861	-1.07902	-1.14003	-1.01758	-1.10815	0.20683	0.0152034	0.182811	-0.172674	0.00475204
M-S-D	AT3G12320	AT3G12320	0.677981	0.75252	0.907712	0.859036	0.797454	0.762139	0.752904	0.840237	0.81258	0.854192	0.719973	0.832705	1.00405	0.969511	0.939738	0.9727	0.91547	0.933502	1.0329	0.253114	0.476818	0.557137	0.378578	0.585333	-2.22949	-2.46874	-2.38984	-2.37371	-2.20449	-2.30546	-0.466739	-0.512803	-1.96746	-1.72714	-2.36809	-2.2153	-1.07393	-1.0873	-0.467623	-0.619958	-0.791071	-0.726773	-0.275678	-0.510401	-0.362456	-0.512773	-0.430996
M-S-D	AT5G06980	AT5G06980	0.600783	0.604261	0.849859	0.77068	0.658122	0.694497	0.630125	0.813998	0.737272	0.796841	0.827025	1.15193	1.12512	1.06444	1.07668	1.15696	1.15247	1.02076	1.04439	0.358774	0.33027	0.389638	0.370165	0.653018	-2.4318	-2.20756	-2.1986	-2.12581	-2.12019	-2.40867	-0.146613	-0.18874	-0.961526	-0.979736	-2.11441	-2.04615	-0.291603	-0.492791	0.121231	0.0794744	-0.123929	-0.071908	-0.445407	-0.552888	-0.442727	-0.385511	-0.410954
M-S-D	AT1G02820	AT1G02820	0.921755	1.06101	1.08623	0.984787	0.957065	1.02837	0.971	0.933344	0.984409	-0.220428	-0.44332	0.80649	0.806848	1.33309	1.26627	0.580885	0.515863	0.667155	0.677674	0.57389	0.68183	0.544054	-0.211601	0.236338	-1.72397	-1.52258	-1.65005	-1.54082	-1.49038	-1.63038	-1.05696	-0.927788	-1.66359	-1.65065	-1.4087	-1.34326	-1.06582	-1.1763	-0.849011	-0.832811	-1.07048	-0.759307	-0.242916	-0.314227	-0.285048	-0.247923	-0.243898
M-S-D	AT3G52740	AT3G52740	0.839268	0.717316	1.04456	0.824785	0.773006	0.898479	0.797775	0.928815	0.760704	-0.727436	-0.770823	0.788804	0.281331	0.76122	0.761563	-0.497474	-0.393159	0.0811229	0.27878	0.617473	0.955387	0.822259	-1.16149	-0.665191	-0.443529	-0.39353	-0.0846637	-0.366379	-0.19967	-0.284496	-1.11655	-0.718646	-0.975997	-0.892146	-0.256612	-0.242117	-1.4276	-1.77262	-1.44712	-1.19353	-1.23074	-1.46641	-0.0609412	-0.188946	0.106742	0.106742	0.232596
M-S-D	AT2G37040	pal1	0.576392	0.432184	0.728059	0.636872	0.798342	0.720581	0.472754	0.829455	0.637705	0.105799	0.405443	0.835717	0.724426	0.563894	0.594319	0.14947	0.20586	0.693754	0.469719	-0.192657	-0.0462963	-0.0363225	0.0455293	0.325185	-0.746225	-0.683102	-0.710725	-0.676668	-0.769851	-0.68113	-0.874426	-0.767482	-0.782612	-0.974002	0.467375	-0.125857	-0.621552	-0.638899	-0.388122	-0.516026	-0.213515	-0.629523	0.851579	0.833267	0.909561	0.836425	0.830734
M-S-D	AT3G53260	PAL2	0.247189	0.207737	0.451253	0.440391	0.508867	0.566005	0.396574	0.591747	0.474211	0.211275	0.175836	1.26458	0.764472	0.657697	0.669629	0.382626	0.385953	0.752436	0.587484	-0.28269	-0.116865	-0.124339	-0.501942	-0.214966	-1.40071	-1.44758	-1.40583	-1.37136	-1.39411	-1.38298	-0.763233	-0.757016	-0.941554	-1.16049	-0.355387	-0.536492	-0.610133	-0.511044	-0.217808	-0.262214	-0.243033	-0.211503	0.28326	-0.0408818	0.298553	0.194892	0.268026
M-S-D	AT3G51240	F3H	0.804565	0.910625	1.07316	0.787696	1.07891	1.12047	0.717934	0.992637	0.987553	0.0551603	0.165354	0.361583	0.378509	0.767496	0.895936	0.377778	0.393727	0.411434	0.518445	-0.502557	-0.594524	-0.7313	0.117327	0.180548	-0.988474	-1.15395	-1.40754	-1.15478	-1.31122	-0.912208	-1.22595	-0.899319	-1.6322	-1.79535	0.431231	0.402283	-1.70919	-1.82641	-1.23424	-1.5764	-1.47669	-1.64755	0.868867	0.83544	1.05201	0.714813	1.05779
M-S-D	AT5G13930	TT4	0.618733	0.698832	0.70274	0.409727	0.602328	0.640316	0.497949	0.58411	0.645531	0.163465	0.362904	0.988546	0.735314	1.0601	1.10983	0.788107	0.760001	0.759375	0.788581	0.223502	0.100987	0.149844	0.389816	0.591353	-1.16723	-1.1177	-1.33176	-1.26032	-1.2147	-0.987152	0.0552376	-0.0292239	-1.21206	-1.28148	0.80834	0.872736	-2.08813	-1.83944	-1.08506	-1.39659	-1.3659	-2.15108	0.626429	0.711714	1.01859	0.67612	1.04793
M-S-D	AT1G66100	AT1G66100	0.892133	0.854912	0.927809	0.913638	0.968115	0.993664	0.861058	0.964651	0.957819	1.02214	0.999975	0.929034	0.963744	1.21932	1.17092	1.10111	1.1235	1.00407	0.992418	0.833216	0.995717	0.897968	0.233208	0.519577	0.177733	0.25086	0.213211	0.183385	0.145411	0.15858	0.12616	0.409217	0.421835	0.124897	-0.58174	-0.704117	-0.756083	-0.695499	-0.325088	-0.439486	0.262018	0.278739	0.56083	0.278152	0.311803	0.314814	0.40868
M-S-D	AT5G53200	TRY	1.8838	2.31415	2.05577	2.30211	1.77659	2.25165	2.10044	2.02549	2.06105	1.0459	1.1576	1.31803	1.26297	1.39431	1.40318	0.936281	0.982228	1.35592	1.25847	1.37059	1.86259	1.92213	0.654464	0.986672	-0.97305	-1.0825	-0.810029	-0.789867	-1.16949	-0.958151	-0.401209	-0.497642	-0.94387	-0.93545	0.118639	0.223564	-1.71604	-1.24796	-1.42438	-1.02624	-1.25182	-0.987627	-0.0588543	-0.381688	-0.197775	-0.343655	-0.363337
M-S-D	AT4G02850	AT4G02850	1.47565	1.71397	1.49236	1.42547	1.45694	1.55393	1.54551	1.54196	1.65679	0.586101	0.731404	1.10336	1.14397	1.22152	1.21117	1.14158	1.33455	1.21645	1.30396	1.35576	0.981205	1.16578	0.645734	1.0693	0.241886	0.047948	0.276532	0.00547676	0.104321	0.196609	-1.02832	-1.18762	-0.89226	-1.13844	-1.09445	-1.09791	-1.06622	-0.972518	-1.3206	-1.32033	-1.35706	-1.14102	0.506647	0.369153	0.492884	0.771773	0.868302
M-S-D	AT5G22390	AT5G22390	1.06913	1.02361	1.1924	1.30961	1.25576	1.21141	0.96944	1.17803	1.23874	0.881396	0.683221	1.05686	1.08112	0.951108	0.92832	0.974445	1.06018	1.2653	1.17733	0.966012	1.59552	1.35039	1.25806	1.49738	-0.587966	-0.987992	-1.01513	-0.740075	-0.674061	-0.709616	-0.873679	-0.805415	-1.61593	-1.57402	-1.01299	-1.07705	-1.13779	-1.25144	-0.794596	-0.868181	-0.689839	-0.640966	-0.289124	-0.453199	-0.403106	-0.20686	-0.392367
M-S-D	AT1G32900	AT1G32900	1.31378	1.43978	1.55066	1.39569	1.38648	1.49735	1.27346	1.41138	1.44132	0.722557	0.744548	0.74635	0.816725	1.00855	1.11799	0.756267	0.85122	0.93357	0.939644	0.213227	0.35843	0.323728	0.17818	0.338721	-1.93359	-1.88489	-2.04038	-2.07513	-2.25799	-2.18718	-1.43399	-1.15717	-1.86351	-2.19016	-1.25418	-1.30787	-1.22771	-0.94802	-0.027748	-0.282581	-0.16381	-0.43715	0.616309	0.48435	0.653562	0.425197	0.77293
M-S-D	AT1G10370	ERD9	0.883212	0.885062	1.10736	0.909748	1.1032	1.13567	0.961942	1.11634	1.00489	0.511436	0.425582	0.777954	0.623897	0.921928	1.07465	0.660407	0.656548	0.775802	0.751001	0.543532	0.676819	0.613031	-0.233983	0.349676	-1.56503	-1.65136	-1.53904	-1.59364	-1.72684	-1.45226	-1.04228	-0.930953	-1.63137	-1.8214	-1.02567	-0.929066	-1.5619	-1.33415	-1.62342	-1.45793	-1.50425	-1.736	0.050642	-0.144455	-0.0322823	-0.102746	0.120115
M-S-D	AT5G52570	BETA-OHASE 2	0.780798	1.037	1.14532	1.05729	0.760181	1.00898	0.852369	0.943515	0.871438	1.15314	0.933307	0.89477	0.87743	1.24618	1.20231	1.15221	1.13473	1.37749	1.21422	0.095289	0.184298	0.170133	-0.739048	-0.557854	-2.18621	-2.1588	-2.40898	-2.14837	-2.02621	-2.64981	-0.475162	-0.229825	-2.0209	-2.27819	-1.67353	-1.71319	-1.90448	-1.97616	-1.18636	-1.46077	-1.48081	-1.54374	0.0756006	-0.220059	0.179287	-0.31381	-0.115494
M-S-D	AT5G67030	ABA1	1.13629	1.15848	1.18625	1.14332	1.02347	1.13807	1.1411	1.21288	1.18262	1.05094	0.904501	0.914056	0.934526	1.23887	1.24013	0.97147	0.992783	0.979587	1.08946	0.92767	1.02073	1.01033	0.190957	0.107763	-0.91265	-1.13979	-1.06695	-1.26166	-0.96436	-1.1361	-0.755283	-0.479562	-0.618518	-1.01152	-0.714149	-0.399752	-0.252137	-0.356759	-0.0429315	-0.079188	0.11945	0.278559	0.163279	0.104776	0.260971	0.0422831	0.112028
M-S-D	AT3G01550	PPT2	1.11982	1.20674	1.23532	1.21299	1.01578	1.1724	1.16843	1.13204	1.16568	0.972069	0.903223	0.847621	1.14707	1.30857	1.32003	1.21192	1.19397	1.21137	1.15006	1.07758	1.07609	1.07041	0.15993	0.619661	-0.60305	-0.596145	-0.732638	-0.75157	-0.566432	-0.579914	-0.486684	-0.586196	-0.805561	-0.903485	-0.501871	-0.0910805	-1.35037	-1.50919	-0.963561	-0.949847	-0.73999	-0.856025	0.445915	0.458272	0.554156	0.306843	0.720119
M-S-D	AT1G07180	NDA1	1.15905	1.147	1.30681	1.23812	1.25493	1.15716	1.24879	1.30804	1.28894	1.03142	0.926925	1.00718	1.13709	1.47609	1.47282	1.22503	1.29546	1.25019	1.28791	0.665066	0.92109	0.831805	0.227502	0.438902	-1.81347	-1.98721	-2.08843	-2.1988	-2.26762	-1.97818	-0.481451	-0.498859	-1.00949	-1.32821	-1.08778	-0.691538	-1.26332	-1.37531	-0.662638	-0.921669	-0.869854	-0.913355	0.0323051	-0.110842	0.105702	-0.204725	0.0380474
M-S-D	AT5G35970	AT5G35970	0.829191	0.943709	1.07243	1.08513	0.955381	0.873404	0.924073	1.03211	1.01012	0.827767	0.726424	0.895932	0.635384	1.20643	1.104	0.830787	0.849034	0.743637	0.717351	0.953973	1.12509	1.22291	-0.119715	0.0558558	-1.36024	-1.46743	-1.62817	-1.76658	-1.36687	-1.29165	-1.35607	-1.08516	-0.903165	-1.31297	-0.862781	-0.72381	-0.205417	-0.189574	-0.0982859	0.0231479	0.265975	0.325675	-0.109529	-0.0569107	0.0315295	0.196696	0.253254
M-S-D	AT1G04250	AXR3	0.90139	1.00095	1.16377	1.17511	1.18516	1.10416	1.05491	1.0557	1.21212	0.674142	0.713579	0.90288	1.10653	1.07453	0.853178	0.467977	0.465281	0.90136	0.686389	0.52911	0.911401	0.759612	0.225878	0.566753	-1.55926	-1.62083	-1.51399	-1.63184	-1.60839	-1.43368	-0.789618	-0.610453	-0.875974	-1.06817	-0.659842	-0.98633	-1.80007	-2.47629	-1.80794	-1.61458	-1.40806	-1.84233	0.151337	0.0712258	0.272396	0.0733264	0.0400808
M-S-D	AT3G56290	AT3G56290	0.795074	1.11307	1.33732	1.24717	1.10755	0.98928	0.868405	0.927071	0.931269	0.632403	0.624056	1.26035	0.857189	1.15985	1.19585	0.716719	0.811523	1.07334	0.86475	0.211092	0.455866	0.350326	-0.00472037	0.70093	-1.92816	-1.77415	-1.66988	-1.51141	-1.43048	-1.53279	-0.955809	-0.698839	-1.38452	-1.50439	0.240009	0.195835	-2.07688	-2.4063	-1.28542	-1.47145	-1.47599	-1.31378	-0.0510788	-0.171237	0.259171	0.0446772	0.182801
M-S-D	AT1G65490	AT1G65490	0.683185	0.595744	0.694218	0.740723	0.52232	0.671883	0.596066	0.499721	0.605753	1.00587	0.978615	1.18124	1.11794	1.13011	1.20021	1.08303	1.14359	1.14292	1.12955	0.283106	0.402061	0.329413	0.579816	0.730592	-1.21935	-1.22682	-1.27163	-1.25471	-1.11253	-1.06924	0.000475374	0.0791619	-1.403	-1.20852	0.268853	0.665168	-1.92168	-1.89564	-2.32994	-2.13848	-1.76517	-1.86607	0.309662	0.0395572	0.0940518	-0.026419	0.10813
M-S-D	AT5G64850	AT5G64850	0.254862	0.302454	0.307147	0.345435	0.238449	0.461668	0.227449	0.410707	0.327451	0.814619	0.888681	1.33069	1.12906	0.599772	0.785237	0.832877	0.814183	0.823256	0.56037	0.356679	0.336897	0.353463	-0.526497	-0.171047	-1.50218	-1.64368	-1.55957	-1.50204	-1.39084	-1.42025	-0.878772	-1.11168	-0.697369	-0.448448	0.027591	-0.234689	-1.24936	-0.9385	-0.227	-0.454433	-0.38902	-0.255963	0.185867	-0.0210292	0.1269	-0.0820202	0.00450388
M-S-D	AT5G23010	MAM1	0.709983	0.711542	0.671697	0.797249	0.646201	0.720586	0.615203	0.775395	0.670721	0.375461	0.481708	0.259829	0.498185	0.545744	0.751955	0.573519	0.474492	0.420606	0.483151	0.77981	0.969436	0.732446	0.697137	0.613562	0.651774	0.693074	0.640278	0.635132	0.647032	0.605102	0.124071	0.1508	-0.0727327	-0.338683	0.331099	0.467155	0.835193	0.58079	0.863255	0.84192	0.869747	0.683194	0.84333	0.762335	0.793116	0.598158	0.603742
M-S-D	AT1G78370	ATGSTU20	1.02767	0.970648	0.994452	1.03983	0.87884	0.949518	0.905788	1.08465	1.03945	0.537842	0.686782	0.343801	0.649454	0.498283	0.718791	0.482848	0.42762	0.52772	0.536114	0.956513	1.15277	0.947496	0.699813	0.754172	0.824918	0.878101	0.900036	0.830737	0.815129	0.796396	-1.33721	-1.21366	-0.365553	-0.971821	0.24563	0.241793	0.275946	0.19793	0.450283	0.486632	0.558542	0.159051	1.09484	1.06723	1.11564	1.01768	1.14326
M-S-D	AT2G43100	IPMI2	0.802042	0.693271	0.881212	0.937298	0.847913	0.905415	0.760687	0.972655	0.921437	0.544888	0.698908	0.546533	0.600821	0.798281	1.13989	0.777774	0.491236	0.703052	0.746049	0.893437	1.2116	0.900709	0.677791	0.790964	0.479686	0.508585	0.509815	0.465216	0.629736	0.463315	-1.20929	-0.939027	-0.624126	-0.937401	0.257789	0.326926	0.442649	0.511379	0.647944	0.643453	0.66472	0.270839	1.29186	1.14222	1.36756	1.09258	1.29827
M-S-D	AT1G52400	BGLU18	1.04725	0.702324	0.540733	0.574389	0.499875	0.577744	0.534518	0.633091	0.524033	-0.0659486	0.0907396	0.0958079	0.501353	0.00903816	0.138258	0.431349	0.12848	0.0267723	0.340925	-0.351208	0.0223104	-0.602403	1.08532	0.889319	1.04535	1.07786	1.06412	1.06471	0.999828	0.98165	-0.411657	-0.240467	-0.21658	-1.0718	0.240086	0.264183	0.0892314	-0.550791	0.229518	0.199408	-0.102553	0.150066	1.48026	1.33599	1.29142	1.03602	1.22583
M-S-D	AT1G31580	ECS1	0.788399	0.699949	0.729928	0.693234	0.553908	0.66147	0.636247	0.585715	0.642031	0.62467	0.588363	0.588002	0.548136	0.595561	0.763166	0.529785	0.536662	0.371532	0.535974	0.9958	1.00688	1.00878	0.709614	0.680467	0.896896	1.01491	0.85544	0.828087	0.999117	1.02276	0.000233592	-0.0455904	0.491924	0.258353	1.09747	0.905813	-0.246752	0.194917	0.408732	0.268823	0.247217	0.35914	0.447244	0.28154	0.442899	0.346709	0.680213
M-S-D	AT2G25510	AT2G25510	0.86528	0.588233	0.697286	0.638098	0.425739	0.537361	0.452346	0.528919	0.504305	0.617606	0.609344	0.535584	0.581113	0.558846	0.800771	0.554669	0.596425	0.423914	0.558158	0.906184	1.0891	1.0734	0.582917	0.555138	1.02914	1.04307	0.795993	0.858765	0.993483	1.08201	0.0679164	-0.0328101	0.384666	0.0779018	1.00139	0.965786	0.0759936	0.469637	0.798521	0.490817	0.417197	0.6664	0.15382	-0.0476234	0.0798166	0.391773	0.425462
M-S-D	AT3G51895	SULTR3;1	0.928233	0.946106	1.00082	0.980509	0.940249	1.11009	0.996825	1.02477	1.11197	0.16035	0.190026	0.1694	0.596529	0.781123	0.78945	0.418876	0.542786	0.469534	0.554576	0.503866	0.435064	0.497005	0.51193	0.260722	-0.620389	-0.535006	-0.652191	-0.53734	-0.695898	-0.594214	-0.64568	-0.578334	-0.66291	-0.723639	-0.0433697	0.0154425	-0.110844	-0.459855	-0.397561	-0.0565969	-0.552845	-0.643396	-0.149585	-0.280178	-0.145244	-0.452429	-0.145978
M-S-D	AT5G22460	AT5G22460	1.45747	1.73549	1.75835	1.735	1.58282	1.68533	1.52243	1.60027	1.83425	-0.430365	-0.413714	-0.251529	-0.309582	-0.658589	-0.250072	-0.388908	-0.0455175	0.0433778	-0.352262	0.0132921	0.164833	-0.0258931	1.19419	0.782123	0.99379	0.956131	0.838578	0.918566	0.840765	0.886767	-0.878646	-0.920301	-0.366986	-0.0724019	0.746796	0.713127	0.88648	0.635047	0.217134	0.724251	-0.0120511	0.0461161	0.125226	0.0750337	0.177863	0.129421	0.280202
M-S-D	AT5G37300	WSD1	1.39068	1.90036	2.13071	1.62953	1.99869	1.5411	1.64998	2.14698	2.11555	0.171048	-0.0195007	-0.200261	0.54595	1.05677	0.614098	0.65247	0.622637	0.562075	0.610286	2.15668	2.01449	2.09988	-0.359351	0.235762	0.783994	0.835331	0.554498	0.969383	0.628292	1.05346	0.124444	0.889908	-0.474512	-0.658889	0.233436	0.523952	-0.501196	-0.825667	0.0297708	-0.00895618	-0.8103	-0.84019	-0.321245	-0.337283	-0.172745	-0.726269	-0.461246
M-S-D	AT3G28007	AT3G28007	0.397721	0.637064	0.51648	0.220088	0.218754	0.418516	0.516735	0.39576	0.476307	-0.494862	-0.523089	-0.607305	-0.449824	-0.502418	-0.569873	-0.564041	-0.50172	-0.714275	-0.602897	0.0165183	0.0988413	0.0870576	0.402888	-0.0329535	1.12483	1.51825	1.18885	1.15994	1.33744	1.53488	-0.624308	-0.525443	-0.430247	-0.389058	-0.262832	-0.360816	-1.15168	-1.05098	-0.765301	-0.738618	-0.52382	-0.976002	0.308368	0.507455	0.533955	0.329985	0.997342
M-S-D	AT4G23600	CORI3	0.724413	0.563806	0.423622	0.424502	0.218139	0.349377	0.266441	0.467645	0.369828	-0.711625	-0.950981	-1.08258	-0.979024	-0.69548	-0.421582	-1.04719	-0.953665	-0.933596	-1.01995	0.633949	0.862121	0.536439	1.18022	1.21949	0.989438	1.00222	1.02021	1.00417	0.958097	1.05064	-1.15813	-0.772553	-0.812912	-1.11754	0.545614	0.358397	0.207922	0.389244	-0.298475	-0.241842	-0.00322629	-0.157197	1.43541	1.23845	1.31905	1.01441	1.20272
M-S-D	AT2G41870	AT2G41870	1.69837	1.88209	2.02692	1.97431	1.74665	1.85963	1.74467	2.0654	2.17988	0.285506	-0.216816	-0.29819	-0.0413479	0.0347292	-0.0358299	-0.308266	-0.163028	-0.794273	-0.237963	1.24741	1.25967	1.24242	1.51817	1.37437	0.343945	0.303964	0.283252	0.181026	0.344643	0.218943	-0.44383	-0.173169	-1.24768	-1.31578	-1.23781	-1.49534	-0.20051	-0.147688	-0.0571436	0.021261	0.168822	-0.0511265	0.184653	-0.0461526	0.178173	-0.424241	0.0955671
M-S-D	AT3G44860 /// AT3G44870	FAMT	1.095	0.567871	0.561107	0.407756	0.0654765	0.331417	0.221852	0.653307	0.445682	0.0261081	-0.588579	-0.624833	-0.308086	0.0678654	-0.0182976	-0.421314	-0.336782	-0.667543	-0.436801	1.33213	1.84516	1.40252	1.21185	1.10637	0.482039	0.55943	0.114963	0.0919751	0.39928	0.398531	-0.259904	-0.151805	-0.393903	-0.668442	-0.675125	-0.512367	-0.673956	-0.667056	-0.56487	-0.494133	0.368732	-0.554465	0.104028	-0.328468	-0.0759037	-0.481179	-0.437936
M-S-D	AT5G52320	CYP96A4	0.693218	0.646747	0.795297	0.21347	0.368196	0.556173	0.224174	0.538493	0.633769	-0.38188	-0.489156	-0.558186	-0.336591	-0.444892	-0.309541	-0.815859	-0.634207	-0.638775	-0.549771	1.5235	1.59854	1.4741	0.767453	0.853836	1.33802	1.30629	1.2708	1.33659	1.11831	1.32363	-0.680052	-0.620641	-0.592208	-0.642259	1.15179	0.783176	-0.822045	-0.987418	-0.660232	-0.791353	-0.798812	-0.544602	0.866796	0.740462	0.615755	0.563471	0.816929
M-S-D	AT4G32280	IAA29	-0.700362	-0.995084	-0.486679	-0.683359	-0.377328	-0.549545	-0.628217	-0.491508	-0.515457	0.961456	1.18002	1.41029	0.490595	-0.162899	-0.451107	0.61897	0.753992	1.22501	-0.0100883	2.84612	3.023	3.17608	-0.0862995	0.0865943	-0.00767906	-0.233572	-0.515157	-0.319296	-0.504608	-0.250968	0.822174	1.32373	0.498742	0.63839	-0.816306	-0.525258	0.295645	-0.114616	0.180041	0.288413	0.447295	0.262459	-0.522634	-0.266464	-0.279046	-0.366068	-0.503311
M-S-D	AT4G14560	IAA1	0.00622928	-0.0625113	0.418984	0.674263	0.182595	0.391253	0.276555	0.429666	0.504121	0.700286	0.842122	2.09169	1.85942	1.64079	1.31439	1.50839	1.67835	1.80875	1.37632	0.421863	0.523277	0.458955	0.439529	0.429917	-0.416609	-0.779212	-0.713494	-0.491732	-0.425044	-0.465039	1.44564	1.35072	0.18366	0.365217	-0.52122	-0.222209	-0.927287	-1.10538	-0.692074	-0.788371	-0.975608	-0.979987	-0.755173	-0.758374	-0.759399	-0.894599	-0.714627
M-S-D	AT4G16780	ATHB-2	-0.218712	-0.187642	-0.238151	-0.112882	-0.580019	-0.456172	-0.568357	-0.383997	-0.341529	0.036649	0.0999643	1.02731	1.34637	-0.325552	-0.354715	-0.0503158	0.108971	0.185424	0.372244	1.49081	1.60822	1.48792	1.24991	1.00247	-0.867159	-0.871894	-0.806922	-0.91632	-0.956856	-0.728264	0.777582	0.54746	-0.904934	-1.19706	-0.933197	-0.448413	-0.596626	-0.242218	-0.465219	-0.312927	-0.473146	-0.58092	-0.480705	-0.560978	-0.342479	-0.771284	-0.534569
M-S-D	AT5G41790	CIP1	0.89449	0.68469	0.759713	0.847677	0.569066	1.13377	0.874807	1.12548	0.768176	0.943901	0.682086	0.558572	1.02699	1.01718	1.0998	0.83667	0.855407	0.771469	0.715237	-0.120183	0.284394	0.197438	-1.92676	-2.02078	0.442348	0.402467	0.679314	0.385276	0.290756	0.148927	-0.0878196	0.160902	0.540777	0.770781	1.27044	1.03842	-0.302223	0.0310225	0.0499419	0.0575605	0.060488	0.0451012	0.214283	0.046345	0.233536	0.187861	0.0724192
M-S-D	AT2G36490	DML1	0.0356299	0.576151	0.577064	0.219043	-0.0937207	0.182958	0.229648	0.342931	0.241841	1.44537	1.20361	1.05971	1.08681	1.36566	1.36355	1.44024	1.62895	1.20311	1.45176	1.06681	1.21581	1.15675	-0.823115	-0.608426	0.883867	0.618503	0.644447	0.568796	0.832221	0.798574	0.824846	0.738496	1.48402	1.2166	1.68578	1.61222	-1.00098	-1.25747	0.638929	0.352238	0.669383	0.377905	0.717046	0.604389	0.7547	0.635158	0.548098
M-S-D	AT2G39850	AT2G39850	0.72416	0.761131	0.765128	0.749904	0.688523	0.86752	0.796746	0.924814	0.861781	1.18083	1.01768	1.18403	1.41159	1.69237	1.70519	1.42468	1.32544	1.32774	1.3786	1.37994	1.78337	1.58086	0.435348	0.363038	0.858586	0.90012	0.772754	0.831379	0.683629	0.872898	0.79736	0.874884	0.725541	0.772814	1.34553	1.59296	-0.378175	-0.724357	-0.0014818	0.295199	0.305877	0.17417	0.39686	0.36563	0.255485	-0.0888376	0.124587
M-S-D	AT1G54410	AT1G54410	-0.236359	-0.0967841	-0.236405	-0.152755	-0.384762	-0.162036	-0.215504	-0.0875897	-0.195455	0.246627	0.300669	0.137001	0.256756	0.103083	0.124686	0.263394	0.22926	0.0285603	0.253888	0.480457	0.480733	0.332085	-0.266475	-0.240041	1.19687	1.08911	1.08342	0.931202	0.902159	0.894619	0.403248	0.343278	0.868573	0.808656	0.53346	0.626309	1.43936	1.41858	1.15184	1.15835	1.35249	1.27058	0.112983	0.0258861	0.00761384	0.412506	0.164955
M-S-D	AT1G64370	AT1G64370	0.273965	0.542041	0.451558	0.489636	0.331226	0.383458	0.211419	0.335622	0.280836	0.873131	0.920488	0.937427	0.946778	1.1175	1.19825	0.956981	1.05752	0.607127	0.926404	0.767622	0.897331	1.00045	0.304768	0.169767	0.612574	0.654518	0.703688	0.496357	0.727092	0.608539	1.08849	0.981977	0.83698	0.816531	1.01825	1.36454	0.499309	0.213298	0.771548	0.682777	0.524131	0.438529	0.45399	0.435443	0.58622	-0.00477081	0.127018
M-S-D	AT5G16570	GLN1;4	0.4315	-0.231647	0.0642824	0.29064	-0.0218533	0.0577931	0.256209	0.447616	0.0127244	1.0063	1.02259	0.623342	1.10185	1.17654	1.22281	0.972158	1.22697	0.444586	0.766112	-0.161893	-0.100944	-0.295223	-0.5267	-0.294061	0.358734	0.0316987	0.14942	0.122912	0.114864	0.0697187	-0.51631	-0.622705	0.339703	0.340668	0.975406	1.13514	-0.298862	0.598083	1.05689	0.955916	0.449612	-0.0456456	-0.78061	-0.578519	-0.911103	-0.984834	-0.600397
M-S-D	AT5G49630	AAP6	0.0111606	-0.243469	-0.0879659	-0.287265	-0.0144112	-0.1426	0.0980347	0.0044552	0.22662	0.725195	0.616351	0.234902	0.797909	1.14034	1.34598	0.84009	1.01064	0.273837	0.656251	1.37159	1.45989	1.59571	1.92511	1.73416	-0.419929	-0.703916	-0.643577	-0.580685	-0.457276	-0.563463	0.058263	0.228367	-0.188957	-0.12794	0.362573	0.540214	-0.190669	0.188705	0.263259	0.457225	0.0882918	0.306392	0.0176429	-0.258408	-0.0184265	-0.181137	0.1534
M-S-D	AT5G10380	RING1	0.939063	-0.158259	0.0419031	0.34468	-0.428146	-0.0928022	0.0858457	0.108498	-0.0570317	0.290776	0.0271382	-0.0244038	0.411113	0.451752	0.80663	0.396654	0.611167	0.0555079	0.422315	0.96095	1.26385	1.06531	1.73	0.883659	-0.0118434	-0.128555	-0.225471	-0.388056	-0.239994	-0.0762125	-0.274033	-0.275949	0.322602	0.592499	-0.157565	-0.0863202	0.334198	0.880522	-0.302779	-0.179185	0.320807	0.63068	-0.774386	-0.774983	-0.855056	-0.842824	-0.787264
M-S-D	AT1G21250	WAK1	1.42367	0.269658	0.652036	0.314459	0.199299	0.0119162	0.339573	0.276263	0.343537	0.309514	0.33565	-0.415653	0.16544	0.0392697	0.641113	-0.0600244	0.0950857	-0.157224	-0.116345	1.03571	1.0703	1.12656	1.20803	0.73695	1.57993	1.58164	1.44537	1.33396	1.52783	1.48433	0.548986	0.459223	0.238104	0.111934	1.01142	1.05175	-0.141007	0.471396	0.616096	0.469071	0.717039	0.452424	0.0260847	-0.155055	-0.0914728	0.139357	0.183394
M-S-D	AT3G45860	CRK4	0.847675	0.509461	0.435825	0.55335	0.152585	0.226867	0.411662	0.143036	0.378038	0.671705	0.652499	0.646061	1.02406	0.663783	0.823172	1.0567	1.06423	0.572699	0.907588	1.24023	1.28701	1.18694	1.22916	0.977058	0.806184	0.752531	0.884674	0.608153	1.01867	0.843177	0.824923	0.91692	1.09135	1.08442	0.965083	1.09274	-0.404105	0.517859	0.39555	0.423891	0.675835	0.865936	-0.508431	-0.431972	-0.441454	-0.516217	-0.785429
M-S-D	AT1G72910 /// AT1G72930	TIR	1.12706	0.673156	0.881251	1.01238	0.689348	0.784976	0.780729	0.815291	0.740996	0.760865	0.710637	0.856242	1.104	1.06065	1.286	0.944025	0.933486	0.691338	1.05321	1.29672	1.42636	1.41872	0.853749	0.837875	0.972171	1.00909	1.03516	0.949914	1.10489	1.03556	0.118858	0.128991	0.502674	0.412563	1.28803	1.26277	-0.18781	0.175971	0.136496	0.180767	0.288443	0.344502	-0.0580363	-0.0443656	0.00192602	0.107598	0.214103
M-S-D	AT5G59670	AT5G59670	1.02512	0.217662	0.568372	0.0445184	0.0737427	-0.0725525	0.130289	0.216917	0.0593126	-0.00978344	-0.21619	-0.284484	0.00294443	0.53001	1.33174	0.26983	0.243822	-0.421042	0.109285	1.84963	2.00481	2.11055	0.472934	0.0814607	2.96893	2.72935	2.35773	2.06016	2.54239	2.44901	-0.450559	-0.499546	0.169256	-0.241016	2.86915	3.11351	-0.582385	-0.559126	-0.268864	-0.565463	-0.264785	-0.293547	-0.611264	-0.478915	-0.360555	-0.347199	-0.187757
M-S-D	AT2G32160	AT2G32160	0.897362	1.07391	1.03675	1.09112	0.761381	0.987247	0.89532	0.914804	0.927748	0.785757	0.78027	0.546287	0.836104	0.944707	1.01003	0.851873	1.05094	0.557419	0.816641	1.40641	1.49151	1.46646	0.750132	0.726033	0.838004	0.827657	0.696826	0.51189	0.81842	0.761097	0.63159	0.62083	0.604208	0.610962	0.965646	1.15086	-0.129723	0.0789771	-0.128387	-0.0904461	-0.209581	-0.168052	-0.9075	-1.04903	-0.704005	-0.626945	-0.816189
M-S-D	AT1G67860	AT1G67860	0.485063	0.722907	0.752867	0.674928	0.527934	0.643488	0.586758	0.633649	0.615041	0.887172	0.792189	0.833423	0.821141	0.740031	0.539626	0.73949	0.825788	0.460013	0.52394	0.605003	0.762792	0.602592	1.35866	1.24147	0.391991	0.271567	0.293614	0.182775	0.288894	0.248012	1.19388	0.678325	0.444581	0.784832	0.165555	0.415016	0.291362	0.481382	0.194854	0.316762	0.544679	0.38427	0.0934216	0.147751	0.0983667	-0.265277	-0.30443
M-S-D	AT1G67865	AT1G67865	0.512686	0.623447	0.642067	0.674102	0.641349	0.617042	0.598484	0.705044	0.550542	0.802406	0.669369	0.930807	0.789415	0.926405	0.862223	0.720924	0.717207	0.771334	0.663221	0.791793	0.98059	0.915027	1.00561	1.0383	0.596543	0.769854	0.668216	0.643473	0.60971	0.619455	0.971636	0.918754	0.684503	0.730815	0.757868	0.856313	-0.187947	-0.310362	0.0885665	0.0955533	0.427356	0.231213	-0.527442	-0.611949	-0.60564	-0.578541	-0.754061
M-S-D	AT3G59010	PME61	1.01419	1.04338	0.999526	0.970552	0.802933	0.783855	0.879675	0.989089	0.980178	0.434745	0.484862	0.477028	0.709043	0.380829	0.642027	0.722567	0.779754	0.464694	0.519594	0.341236	0.283782	0.925451	1.8432	1.65167	1.09969	1.025	1.47462	1.49258	1.63644	1.18223	0.544816	0.136918	0.351166	0.256353	1.38753	1.65769	-0.503866	-0.414427	-0.462789	-0.411603	-0.514022	-0.672012	1.29418	1.10591	1.42526	0.759025	0.920925
M-S-D	AT5G35490	MRU1	0.680958	0.474264	0.884942	0.990812	0.797023	0.599869	0.813164	0.811883	0.909693	0.607241	0.857714	0.834336	1.16234	1.28338	1.23502	1.20058	1.42994	1.15185	1.21277	2.16724	2.24101	2.0878	1.6983	2.20771	-0.156667	-0.115404	-0.218625	-0.192753	-0.242253	-0.111371	0.94369	1.12647	0.249715	0.205329	0.497299	0.557458	1.03553	1.03334	0.565887	0.90268	0.802631	0.720817	-0.0105149	-0.229013	-0.152217	0.000738625	-0.200891
M-S-D	AT2G33810	SPL3	0.671724	0.754455	0.7916	0.76538	0.98213	0.805428	0.776301	0.961734	0.901908	0.630859	0.37593	-0.308749	0.270894	0.336083	0.30997	0.44764	0.585513	0.341397	0.0272342	0.471054	0.483609	0.341989	1.5109	1.6292	1.64788	1.54609	1.26896	1.52545	1.38218	1.50685	0.186731	0.570392	0.932415	0.659798	0.259913	0.863604	1.38953	1.53544	1.38529	1.36129	1.56391	1.63595	-0.619668	-0.706359	-0.809203	-0.657451	-0.766146
M-S-D	AT4G24540	AGL24	0.830593	0.647335	0.994748	0.901337	0.808578	0.957296	0.993811	1.01954	1.04695	1.01461	0.8627	1.11939	1.02292	1.38284	1.68386	1.23457	1.4129	1.36551	1.50605	0.352947	0.360191	0.28568	1.32949	1.16931	0.781815	0.636157	0.644398	0.752014	0.649848	0.472406	0.350287	0.511271	0.868829	0.479403	1.69645	1.61756	0.350409	0.533466	0.795853	0.789696	0.428136	0.354948	-0.567378	-0.670937	-0.773692	-1.15912	-0.468961
[truncated: 78 more columns]

## Sheet: Cluster_RSs
Cluster	GeneID	Gene_name	Cortijo_2017_17c_27c_15min_rep1	Cortijo_2017_17c_27c_15min_rep2	Cortijo_2017_17c_27c_1h_rep1	Cortijo_2017_17c_27c_1h_rep2	Cortijo_2017_17c_27c_4h_rep1	Cortijo_2017_17c_27c_4h_rep2	Cortijo_2017_17c_ZT1_15min_rep1	Cortijo_2017_17c_ZT1_15min_rep2	Cortijo_2017_17c_ZT1_15min_rep3	Cortijo_2017_17c_ZT1_rep1	Cortijo_2017_17c_ZT1_rep2	Cortijo_2017_17c_ZT2_rep1	Cortijo_2017_17c_ZT2_rep2	Cortijo_2017_17c_ZT2_rep3	Cortijo_2017_17c_ZT5_rep1	Cortijo_2017_17c_ZT5_rep2	Cortijo_2017_17c_ZT5_rep3	Cortijo_2017_22c_27c_15min_rep1	Cortijo_2017_22c_27c_1h_rep1	Cortijo_2017_22c_27c_4h_rep1	Cortijo_2017_22c_ZT1_15min_rep1	Cortijo_2017_22c_ZT1_rep1	Cortijo_2017_22c_ZT2_rep1	Cortijo_2017_22c_ZT5_rep1	Dickinson_2018_17c_ZT.4_rep1	Dickinson_2018_17c_ZT.4_rep2	Dickinson_2018_17c_ZT0_rep1	Dickinson_2018_17c_ZT0_rep2	Dickinson_2018_17c_ZT1_rep1	Dickinson_2018_17c_ZT1_rep2	Dickinson_2018_17c_ZT12_rep1	Dickinson_2018_17c_ZT12_rep2	Dickinson_2018_17c_ZT16_rep1	Dickinson_2018_17c_ZT16_rep2	Dickinson_2018_17c_ZT2_rep1	Dickinson_2018_17c_ZT2_rep2	Dickinson_2018_17c_ZT4_rep1	Dickinson_2018_17c_ZT4_rep2	Dickinson_2018_17c_ZT8_rep1	Dickinson_2018_17c_ZT8_rep2	Dickinson_2018_22c_ZT.4_rep1	Dickinson_2018_22c_ZT0_rep1	Dickinson_2018_22c_ZT1_rep1	Dickinson_2018_22c_ZT1_rep2	Dickinson_2018_22c_ZT1_rep3	Dickinson_2018_22c_ZT12_rep1	Dickinson_2018_22c_ZT16_rep1
R-S-A	AT1G01060	LHY	1.22149	1.05667	-0.0317491	0.0237785	-0.957321	-0.905491	1.10324	1.28126	1.53724	1.46966	1.93105	0.540873	0.737372	1.00499	-0.70652	-0.730893	-0.721124	1.83382	0.451476	-0.926683	1.91279	1.78593	0.704764	-0.787296	0.958739	0.740437	2.18557	2.15569	1.67606	1.62371	-1.00018	-0.996947	-0.955843	-0.961602	0.529349	0.44831	-0.823521	-0.854951	-0.997374	-0.997749	0.574234	1.36908	0.677587	0.639559	0.521231	-1.00225	-0.960409
R-S-A	AT1G01540	AT1G01540	1.09878	-0.234505	-0.230786	0.210848	0.0428479	0.643273	0.00152834	-0.0218215	0.100735	0.0535468	1.01883	-0.0301995	0.373181	-0.578143	-0.626941	-0.526157	0.0154494	0.105728	0.512138	0.306325	-0.0101547	-0.621214	0.6679	-0.322953	0.573633	0.270207	0.743159	0.921927	0.154704	-0.0938896	-0.600242	-0.163155	-0.438588	-0.100302	-0.973122	-0.946064	-0.733382	-0.676715	-1.26598	-1.328	1.46285	2.94832	-0.625795	-0.887784	-0.739099	-0.0333979	0.489226
R-S-A	AT1G02100	LCMT1	-0.786649	-0.873125	-0.385706	-0.782806	-0.192034	-0.819978	-0.717218	-0.929701	-0.797824	-0.894852	-0.545421	-0.445654	-0.783637	-0.749473	-0.625562	-0.911761	-0.869997	-0.700805	-0.406731	0.111194	-0.543043	-0.610966	-0.575575	-0.41958	-0.0358436	0.0163844	0.223596	0.17925	-0.468511	-0.454651	-0.571329	-0.565857	-0.20114	-0.244682	-0.597327	-0.611907	-0.935368	-0.51908	-0.973464	-0.879361	1.28152	1.6898	-0.389154	0.214624	0.129379	0.0602162	0.669112
R-S-A	AT1G02280	TOC33	-0.482493	-0.566404	0.454453	-0.862288	-0.480502	-1.58303	-0.439435	-0.547244	-0.376815	-0.0379369	0.089307	-0.764801	-0.86206	-0.241103	-0.561556	-1.101	-0.916978	-0.948956	-0.837341	-0.798033	-0.941017	-0.366499	-1.33307	-1.09941	1.05087	0.792251	0.557422	0.70543	0.340637	0.153519	0.844578	0.0440384	0.659959	0.655374	-0.513564	-0.131594	-1.11914	-1.3648	-0.293975	-0.591196	1.5576	1.36993	0.222511	0.228053	0.0537143	0.342216	0.63659
R-S-A	AT1G02305	CATHB2	-0.582897	-0.755639	-0.0494362	-0.18263	0.0116321	0.352869	-0.791474	-0.687769	-0.669526	-0.846912	-0.635002	-1.31135	-0.31618	-0.653419	-0.147027	-0.610317	-1.00838	-0.477388	-0.401778	-0.180535	-0.26566	-0.5131	-0.458503	-1.00403	0.579178	-0.0875576	-0.131015	-0.156877	-0.855725	-0.88295	-0.0757474	1.11616	-0.316271	-0.192594	-1.15772	-1.2397	-1.07096	-1.22104	-1.31197	-1.4695	1.3083	1.39299	0.0236835	-0.814875	-0.199638	0.205288	0.109486
R-S-A	AT1G02340	HFR1	-0.549826	-0.465898	-0.453902	-0.423062	-0.297487	-0.383769	-0.529572	-0.486326	-0.471505	-0.530371	-0.472152	-0.568838	-0.494171	-0.507404	-0.462391	-0.567486	-0.56014	-0.230981	-0.25823	0.0568303	-0.437544	-0.463285	-0.342743	-0.478782	-0.438329	-0.537926	-0.39804	-0.277796	-0.315007	-0.424367	-0.616784	-0.569439	-0.617873	-0.602238	-0.572563	-0.505834	-0.541711	-0.554026	-0.624995	-0.605617	-0.245707	1.10836	-0.0412077	0.067802	0.191988	-0.589608	-0.480806
R-S-A	AT1G02640	BXL2	-0.778977	-0.45139	-0.555991	0.279132	0.615207	-0.107288	-0.755763	-0.681228	-0.551783	-0.651743	-0.47077	-0.570194	-0.388992	-0.00294523	0.359557	-0.298339	0.587803	-0.290897	1.62419	3.27895	-0.54072	-0.676505	0.299819	0.799038	0.308951	0.376516	1.03546	0.878889	-0.495406	-0.657869	0.376051	-0.183692	0.148613	-0.10627	-0.856329	-0.834732	-0.851268	-0.826291	-0.78942	-0.911456	0.548025	2.68728	-0.943974	-0.71791	-0.72331	0.0347679	0.0282038
[truncated: 994 more rows]
[truncated: 53 more columns]

## Sheet: Cluster_MRs
Cluster	GeneID	Gene_name	GSM131261	GSM131262	GSM131265	GSM131266	GSM131269	GSM131270	GSM131273	GSM131274	GSM131277	GSM131278	GSM131281	GSM131282	GSM131441	GSM131442	GSM131445	GSM131446	GSM131449	GSM131450	GSM131453	GSM131454	GSM131457	GSM131458	GSM131461	GSM131462	GSM131465	GSM131466	GSM131469	GSM131470
[truncated: 290 more rows]

[truncated: 1 more sheets: Cluster_RRs]
