# Supplementary material for: Large-scale comparative transcriptomic analysis of temperature-responsive genes in Arabidopsis thaliana
Source: Plant Mol Biol. 2022 Jan 1;110(4-5):425–43. doi: 10.1007/s11103-021-01223-y (PMC9646545; doi:10.1007/s11103-021-01223-y)
Supplement: Supplementary file 7 — Supplementary file7 (XLSX 9795 kb) [file 11103_2021_1223_MOESM7_ESM.xlsx]

## Sheet: AgriGo_MSA
GO_acc	term_type	Term	queryitem	querytotal	refitem	reftotal	pvalue	FDR	entries	entries_ref
GO:0009408	P	response to heat	51	173	191	21972	1.1e-58	2.3e-56	// AT3G09350 // AT4G21320 // AT1G52560 // AT3G46230 // AT5G53400 // AT3G09440 // AT5G12030 // AT3G25230 // AT3G24500 // AT1G16030 // AT1G53540 // AT1G77000 // AT2G29500 // AT3G08970 // AT2G25140 // AT3G23990 // AT4G29770 // AT5G15450 // AT1G54050 // AT1G17870 // AT4G36990 // AT4G12400 // AT1G07400 // AT4G27670 // AT4G10250 // AT4G26780 // AT2G22240 // AT4G25200 // AT1G74310 // AT1G59860 // AT2G26…	// AT2G38750 // AT5G09920 // AT4G14690 // AT1G79930 // AT5G10220 // AT4G11260 // AT5G44650 // AT4G39960 // AT3G25230 // AT1G28520 // AT4G19020 // AT4G21320 // AT4G26840 // AT1G12610 // AT5G06780 // AT1G76560 // AT5G58070 // AT1G17870 // AT2G46020 // AT2G40340 // AT3G46230 // AT5G43940 // AT5G12140 // AT1G64520 // AT5G10230 // AT2G22240 // AT4G25200 // AT2G26150 // AT2G21320 // AT3G63350 // AT5G57…
GO:0009266	P	response to temperature stimulus	51	173	540	21972	5.1e-35	5.1e-33	// AT3G09350 // AT4G21320 // AT1G52560 // AT3G46230 // AT5G53400 // AT3G09440 // AT5G12030 // AT3G25230 // AT3G24500 // AT1G16030 // AT1G53540 // AT1G77000 // AT2G29500 // AT3G08970 // AT2G25140 // AT3G23990 // AT4G29770 // AT5G15450 // AT1G54050 // AT1G17870 // AT4G36990 // AT4G12400 // AT1G07400 // AT4G27670 // AT4G10250 // AT4G26780 // AT2G22240 // AT4G25200 // AT1G74310 // AT1G59860 // AT2G26…	// AT5G09920 // AT4G22950 // AT2G46210 // AT5G44650 // AT4G24500 // AT1G28520 // AT1G54380 // AT1G23740 // AT3G55580 // AT5G15450 // AT5G06780 // AT4G25480 // AT3G16690 // AT1G46768 // AT1G09350 // AT1G14140 // AT5G58780 // AT1G64520 // AT3G16470 // AT4G02020 // AT1G21910 // AT1G20450 // AT1G32330 // AT4G26850 // AT2G40880 // AT5G67030 // AT4G35985 // AT5G10010 // AT5G52440 // AT4G04800 // AT2G22…
GO:0009644	P	response to high light intensity	19	173	76	21972	7.2e-23	4.8e-21	// AT2G29500 // AT3G12580 // AT4G27670 // AT2G26150 // AT1G52560 // AT2G32120 // AT4G12400 // AT2G22240 // AT5G12030 // AT1G74310 // AT1G07350 // AT2G47180 // AT3G51910 // AT3G63350 // AT2G19310 // AT1G17870 // AT5G59720 // AT1G54050 // AT2G46240	// AT3G03380 // AT3G47860 // AT2G17840 // AT4G14690 // AT3G15850 // AT1G52560 // AT5G02120 // AT1G54050 // AT1G06430 // AT1G07600 // AT3G61470 // AT3G22840 // AT2G19310 // AT1G67740 // AT3G47390 // AT2G05620 // AT1G17420 // AT2G42080 // AT1G02330 // AT4G32770 // AT2G29500 // AT3G54890 // AT1G27730 // AT4G08920 // AT1G07350 // AT3G18780 // AT4G28610 // AT1G50250 // AT5G12030 // AT2G05100 // AT1G71…
GO:0042542	P	response to hydrogen peroxide	16	173	59	21972	3.6e-20	1.8e-18	// AT2G29500 // AT3G12580 // AT4G27670 // AT1G52560 // AT2G32120 // AT4G12400 // AT2G22240 // AT5G12030 // AT1G74310 // AT2G26150 // AT2G47180 // AT1G54050 // AT2G19310 // AT1G17870 // AT5G59720 // AT2G46240	// AT3G17790 // AT1G73260 // AT4G23810 // AT1G52560 // AT1G16420 // AT4G35090 // AT2G43790 // AT2G19310 // AT1G11760 // AT5G46350 // AT5G42980 // AT1G77120 // AT2G29500 // AT1G05690 // AT5G24110 // AT1G52760 // AT3G29035 // AT1G56560 // AT5G12030 // AT2G47900 // AT2G01980 // AT3G48360 // AT5G37770 // AT5G39610 // AT1G22770 // AT5G10720 // AT1G17870 // AT2G43350 // AT5G63310 // AT4G03240 // AT5G01…
GO:0006457	P	protein folding	24	173	233	21972	8.5e-19	3.4e-17	// AT5G53400 // AT3G09440 // AT3G25230 // AT1G16030 // AT2G15790 // AT2G33735 // AT5G56030 // AT3G23990 // AT5G12030 // AT3G14200 // AT2G20560 // AT3G07770 // AT4G26780 // AT1G59860 // AT2G46240 // AT3G12580 // AT3G08970 // AT1G71000 // AT2G32120 // AT5G37670 // AT1G01940 // AT3G13470 // AT5G48570 // AT5G09590	// AT2G32920 // AT3G04980 // AT1G79930 // AT5G25530 // AT4G19580 // AT5G01390 // AT4G39960 // AT5G67530 // AT3G25230 // AT5G18750 // AT5G56500 // AT1G80920 // AT5G48030 // AT3G62030 // AT3G08910 // AT1G21750 // AT2G20560 // AT2G30410 // AT5G53350 // AT4G09350 // AT3G16110 // AT3G03960 // AT1G55490 // AT1G09210 // AT5G03030 // AT1G44160 // AT5G35100 // AT1G79940 // AT3G13310 // AT2G30695 // AT5G61…
GO:0009642	P	response to light intensity	19	173	141	21972	1.7e-17	5.8e-16	// AT2G29500 // AT3G12580 // AT4G27670 // AT2G26150 // AT1G52560 // AT2G32120 // AT4G12400 // AT2G22240 // AT5G12030 // AT1G74310 // AT1G07350 // AT2G47180 // AT3G51910 // AT3G63350 // AT2G19310 // AT1G17870 // AT5G59720 // AT1G54050 // AT2G46240	// AT3G53200 // AT4G14690 // AT2G47450 // AT2G18790 // AT5G01410 // AT2G43010 // AT1G34000 // AT1G08830 // AT1G50250 // AT1G58340 // AT1G07350 // AT1G07600 // AT5G58070 // AT2G45430 // AT1G17870 // AT4G34190 // AT4G04850 // AT4G30950 // AT2G41430 // AT1G64520 // AT1G10522 // AT2G22240 // AT2G26150 // AT2G28190 // AT3G63350 // AT4G01800 // AT5G57050 // AT3G50820 // AT2G30950 // AT2G42540 // AT2G32…
GO:0010286	P	heat acclimation	13	173	44	21972	3e-17	8.6e-16	// AT4G17250 // AT4G21320 // AT5G56030 // AT4G26780 // AT5G53400 // AT4G29770 // AT1G13080 // AT2G26150 // AT3G25230 // AT5G48570 // AT5G59720 // AT4G12400 // AT1G77000	// AT2G38470 // AT3G02885 // AT4G38580 // AT5G53400 // AT5G44650 // AT5G21160 // AT3G25230 // AT5G42980 // AT1G77000 // AT4G21320 // AT1G20440 // AT5G56030 // AT4G26840 // AT4G29770 // AT3G16770 // AT5G58070 // AT3G17880 // AT5G07100 // AT2G40340 // AT4G26780 // AT1G50500 // AT2G30250 // AT5G43940 // AT4G12400 // AT5G53060 // AT1G13080 // AT2G26150 // AT2G21320 // AT5G18040 // AT3G11020 // AT1G54…
GO:0000302	P	response to reactive oxygen species	18	173	161	21972	3.3e-15	8.2e-14	// AT2G29500 // AT3G12580 // AT4G27670 // AT1G52560 // AT2G32120 // AT4G12400 // AT2G22240 // AT5G12030 // AT1G74310 // AT2G26150 // AT2G47180 // AT1G54050 // AT3G09640 // AT2G19310 // AT1G17870 // AT5G59720 // AT5G37670 // AT2G46240	// AT3G08040 // AT3G54660 // AT2G18170 // AT2G41680 // AT5G19790 // AT5G04950 // AT3G56240 // AT1G56160 // AT5G46350 // AT3G53280 // AT1G72520 // AT1G08830 // AT2G47900 // AT1G05690 // AT1G56560 // AT3G48090 // AT5G39610 // AT1G20620 // AT4G23140 // AT1G17870 // AT5G63310 // AT2G43790 // AT4G23810 // AT4G12570 // AT1G77490 // AT3G28580 // AT5G18100 // AT2G22240 // AT2G26150 // AT2G28190 // AT4G35…
GO:0009628	P	response to abiotic stimulus	58	173	1939	21972	4.2e-15	9.3e-14	// AT3G09350 // AT4G21320 // AT1G07400 // AT1G52560 // AT3G46230 // AT5G53400 // AT3G09440 // AT5G12030 // AT3G25230 // AT3G24500 // AT1G16030 // AT1G53540 // AT1G77000 // AT4G27670 // AT2G36460 // AT2G29500 // AT3G08970 // AT2G25140 // AT3G23990 // AT4G29770 // AT5G15450 // AT1G54050 // AT1G07350 // AT1G17870 // AT4G36990 // AT4G12400 // AT5G58787 // AT1G67360 // AT2G19310 // AT4G10250 // AT4G26…	// AT5G25610 // AT3G47520 // AT1G53210 // AT1G31180 // AT2G43010 // AT3G49810 // AT1G51140 // AT4G28860 // AT2G46280 // AT1G09210 // AT3G53870 // AT2G35940 // AT3G05500 // AT1G30100 // AT5G66020 // AT1G64520 // AT5G48300 // AT1G10522 // AT1G10520 // AT2G26740 // AT4G02020 // AT2G46260 // AT5G64620 // AT4G31820 // AT5G13180 // AT1G03010 // AT1G30580 // AT4G37710 // AT1G16910 // AT3G56710 // AT2G22…
GO:0006950	P	response to stress	67	173	3081	21972	5.2e-11	1e-09	// AT3G09350 // AT4G21320 // AT1G07400 // AT1G52560 // AT3G46230 // AT5G53400 // AT3G09440 // AT5G12030 // AT3G03520 // AT3G24500 // AT1G16030 // AT3G09640 // AT1G53540 // AT1G77000 // AT4G27670 // AT2G36460 // AT2G29500 // AT3G03270 // AT3G08970 // AT2G25140 // AT1G14360 // AT3G23990 // AT4G29770 // AT5G15450 // AT1G54050 // AT2G29450 // AT4G10250 // AT1G07500 // AT1G17870 // AT4G36990 // AT4G12…	// AT5G25610 // AT5G02290 // AT3G47520 // AT1G53210 // AT3G05180 // AT1G31180 // AT4G03460 // AT4G39730 // AT5G51700 // AT1G49040 // AT4G37150 // AT1G71050 // AT1G12290 // AT2G02470 // AT4G17380 // AT4G02590 // AT2G46280 // AT3G15020 // AT3G53870 // AT2G23220 // AT5G01650 // AT3G10800 // AT3G05500 // AT4G02600 // AT1G30100 // AT5G66020 // AT1G11580 // AT5G20410 // AT1G10520 // AT3G57270 // AT5G45…
// AT3G57290 // AT5G62520 // AT3G56580 // AT4G17250 // AT4G02380 // AT4G21980 // AT5G54260 // AT1G21400 // AT2G35040 // AT3G44550 // AT4G39640 // AT3G13662 // AT3G13660 // AT5G53060 // AT4G13850 // AT4G35580 // AT1G71860 // AT2G33580 // AT5G45010 // AT2G01570 // AT2G23620 // AT4G35740 // AT5G33340 // AT2G38170 // AT5G06960 // AT1G73050 // AT4G37520 // AT2G20990 // AT1G20630 // AT5G45490 // AT4G34…
GO:0006979	P	response to oxidative stress	21	173	443	21972	3.1e-10	5.6e-09	// AT1G07400 // AT2G29500 // AT3G12580 // AT4G27670 // AT3G10020 // AT1G52560 // AT2G32120 // AT4G12400 // AT2G22240 // AT5G12030 // AT1G74310 // AT2G26150 // AT2G47180 // AT2G29450 // AT3G09640 // AT2G19310 // AT1G17870 // AT5G59720 // AT5G37670 // AT1G54050 // AT2G46240	// AT1G05690 // AT5G36940 // AT5G44650 // AT5G64100 // AT1G56160 // AT3G25530 // AT1G14550 // AT2G34060 // AT1G31170 // AT1G09350 // AT2G44240 // AT2G21195 // AT4G35970 // AT3G16670 // AT1G75280 // AT1G27330 // AT1G45145 // AT4G23150 // AT1G69190 // AT2G21640 // AT4G04800 // AT1G43560 // AT3G11050 // AT2G18150 // AT3G08670 // AT2G39800 // AT4G08390 // AT1G77120 // AT2G29500 // AT3G05970 // AT1G49…
GO:0010035	P	response to inorganic substance	30	173	891	21972	3.5e-10	5.9e-09	// AT1G52560 // AT3G09440 // AT3G25230 // AT1G54050 // AT2G22240 // AT2G29500 // AT5G56030 // AT2G33590 // AT3G23990 // AT5G12030 // AT2G36460 // AT1G17870 // AT5G58787 // AT1G67360 // AT4G27670 // AT4G12400 // AT5G66880 // AT3G53230 // AT4G25200 // AT1G74310 // AT2G26150 // AT1G18330 // AT2G46240 // AT3G12580 // AT2G32120 // AT2G47180 // AT2G19310 // AT5G59720 // AT5G09590 // AT3G24500	// AT2G17630 // AT2G25180 // AT1G05690 // AT3G44320 // AT5G44650 // AT2G22125 // AT3G14990 // AT1G56160 // AT1G28520 // AT1G16150 // AT4G21680 // AT1G71050 // AT1G65930 // AT3G12630 // AT3G49700 // AT4G25480 // AT2G46280 // AT5G06370 // AT1G46768 // AT5G52920 // AT3G05500 // AT5G58787 // AT1G30100 // AT5G13740 // AT2G32080 // AT2G14210 // AT2G26740 // AT5G24030 // AT5G20020 // AT1G36060 // AT1G75…
GO:0061077	P	chaperone-mediated protein folding	5	173	27	21972	2.3e-06	3.5e-05	// AT5G48570 // AT3G23990 // AT3G25230 // AT5G56030 // AT3G13470	// AT5G64350 // AT5G56500 // AT3G25230 // AT2G44650 // AT4G04330 // AT3G13860 // AT5G45680 // AT5G56030 // AT3G23990 // AT5G19855 // AT2G28000 // AT1G55490 // AT3G53990 // AT1G26230 // AT4G13830 // AT5G20720 // AT4G39710 // AT5G48570 // AT5G18820 // AT5G48030 // AT5G48580 // AT3G20050 // AT1G14980 // AT2G33210 // AT3G25220 // AT3G13470 // AT3G54010
GO:0034605	P	cellular response to heat	5	173	30	21972	4e-06	5.7e-05	// AT5G48570 // AT2G26150 // AT5G27660 // AT3G25230 // AT3G08970	// AT5G09920 // AT2G38470 // AT5G61780 // AT5G18620 // AT3G25230 // AT4G19020 // AT4G14690 // AT3G08970 // AT1G76560 // AT5G12140 // AT5G07100 // AT3G06400 // AT1G21910 // AT2G30250 // AT5G07350 // AT5G21160 // AT2G26150 // AT2G21320 // AT5G27660 // AT1G54490 // AT2G46020 // AT2G26330 // AT3G22840 // AT2G38340 // AT4G25380 // AT1G79350 // AT1G43160 // AT5G62390 // AT5G48570 // AT3G62410
GO:0009416	P	response to light stimulus	19	173	709	21972	1e-05	0.00013	// AT2G29500 // AT3G12580 // AT4G27670 // AT2G26150 // AT1G52560 // AT2G32120 // AT4G12400 // AT2G22240 // AT5G12030 // AT1G74310 // AT1G07350 // AT2G47180 // AT3G51910 // AT3G63350 // AT2G19310 // AT1G17870 // AT5G59720 // AT1G54050 // AT2G46240	// AT5G49730 // AT3G53200 // AT2G31190 // AT2G17730 // AT4G10240 // AT5G27100 // AT1G80920 // AT1G28520 // AT4G18160 // AT3G61850 // AT2G43010 // AT5G08560 // AT1G51140 // AT4G28860 // AT1G80730 // AT2G32950 // AT2G45430 // AT1G60980 // AT2G35940 // AT1G05880 // AT5G62640 // AT4G01660 // AT1G25450 // AT1G20090 // AT1G64520 // AT5G48300 // AT1G10522 // AT1G10520 // AT3G06850 // AT4G01800 // AT2G46…
GO:0009314	P	response to radiation	19	173	736	21972	1.7e-05	0.00021	// AT2G29500 // AT3G12580 // AT4G27670 // AT2G26150 // AT1G52560 // AT2G32120 // AT4G12400 // AT2G22240 // AT5G12030 // AT1G74310 // AT1G07350 // AT2G47180 // AT3G51910 // AT3G63350 // AT2G19310 // AT1G17870 // AT5G59720 // AT1G54050 // AT2G46240	// AT5G49730 // AT3G53200 // AT2G31190 // AT2G17730 // AT4G10240 // AT5G27100 // AT1G80920 // AT1G28520 // AT4G18160 // AT3G61850 // AT2G43010 // AT5G08560 // AT1G51140 // AT4G28860 // AT1G80730 // AT2G32950 // AT2G45430 // AT1G60980 // AT2G35940 // AT1G05880 // AT5G62640 // AT4G01660 // AT1G25450 // AT1G20090 // AT1G64520 // AT5G48300 // AT1G10522 // AT1G10520 // AT3G06850 // AT4G01800 // AT2G46…
GO:0045333	P	cellular respiration	7	173	101	21972	1.9e-05	0.00023	// ATMG00070 // ATMG00060 // AT3G10020 // AT5G25450 // AT1G33055 // AT4G10040 // ATMG00650	// AT2G47510 // AT3G47520 // AT5G51060 // AT4G36400 // AT2G46505 // AT2G17130 // AT4G35260 // AT3G15020 // AT3G15840 // AT5G15120 // AT2G01090 // AT2G41730 // AT3G06310 // AT2G36220 // AT4G26910 // AT5G14590 // AT2G05710 // AT4G02580 // AT2G43400 // AT3G44730 // AT1G05575 // AT3G52730 // AT5G58330 // AT5G25450 // AT4G35650 // ATMG00650 // AT3G16890 // AT1G04410 // AT5G08530 // AT1G77120 // AT3G58…
GO:0015980	P	energy derivation by oxidation of organic compounds	7	173	119	21972	5.5e-05	0.00061	// ATMG00070 // ATMG00060 // AT3G10020 // AT5G25450 // AT1G33055 // AT4G10040 // ATMG00650	// AT2G47510 // AT3G47520 // AT5G51820 // AT5G51060 // AT5G19220 // AT4G36400 // AT2G46505 // AT2G17130 // AT1G53310 // AT3G15020 // AT3G15840 // AT5G15120 // AT2G01090 // AT2G41730 // AT5G48300 // AT3G06310 // ATMG00060 // AT1G03310 // AT1G70730 // AT4G26910 // AT5G14590 // AT2G05710 // AT4G02580 // AT2G43400 // AT3G44730 // AT1G05575 // AT3G52730 // AT5G58330 // AT5G25450 // AT4G35650 // ATMG00…
GO:0046034	P	ATP metabolic process	7	173	130	21972	9.6e-05	0.001	// AT2G36460 // AT1G64200 // AT5G25450 // AT4G26270 // AT2G07698 // AT4G10040 // ATMG00640	// AT1G13440 // AT1G78050 // AT3G47950 // AT3G12780 // AT5G57350 // AT4G30190 // AT4G24620 // AT3G08590 // AT4G26390 // AT2G22480 // AT2G21410 // AT4G00895 // AT3G60330 // AT4G32840 // AT5G08690 // AT1G12900 // AT5G03690 // AT4G11150 // AT2G01090 // AT1G17260 // AT1G15700 // AT1G74030 // AT3G06310 // AT5G50850 // AT5G62670 // AT3G08560 // AT2G36530 // AT3G52990 // AT1G59900 // AT1G76550 // AT1G24…
GO:0009205	P	purine ribonucleoside triphosphate metabolic process	7	173	137	21972	0.00013	0.0011	// AT2G36460 // AT1G64200 // AT5G25450 // AT4G26270 // AT2G07698 // AT4G10040 // ATMG00640	// AT1G13440 // AT1G78050 // AT3G47950 // AT3G12780 // AT5G57350 // AT4G29130 // AT4G30190 // AT4G24620 // AT3G08590 // AT4G26390 // AT2G22480 // AT2G21410 // AT4G00895 // AT3G60330 // AT4G32840 // AT5G08690 // AT1G12900 // AT5G03690 // AT5G63310 // AT4G11150 // AT2G01090 // AT1G17260 // AT1G15700 // AT1G74030 // AT3G06310 // AT5G50850 // AT5G62670 // AT3G08560 // AT2G36530 // AT3G52990 // AT4G23…
GO:0009144	P	purine nucleoside triphosphate metabolic process	7	173	138	21972	0.00014	0.0011	// AT2G36460 // AT1G64200 // AT5G25450 // AT4G26270 // AT2G07698 // AT4G10040 // ATMG00640	// AT1G13440 // AT1G78050 // AT3G47950 // AT3G12780 // AT5G57350 // AT4G29130 // AT4G30190 // AT4G24620 // AT3G08590 // AT4G26390 // AT2G22480 // AT2G21410 // AT4G00895 // AT3G60330 // AT4G32840 // AT5G08690 // AT1G12900 // AT5G03690 // AT5G63310 // AT4G11150 // AT2G01090 // AT1G17260 // AT1G15700 // AT1G74030 // AT3G06310 // AT5G50850 // AT5G62670 // AT3G08560 // AT2G36530 // AT3G52990 // AT4G23…
GO:0015992	P	proton transport	5	173	60	21972	0.00012	0.0011	// AT1G64200 // AT2G07671 // AT2G07741 // ATMG00640 // AT2G07698	// AT2G19680 // AT1G51650 // AT2G21870 // AT4G32260 // AT1G78920 // AT4G04640 // AT5G57350 // AT3G28710 // AT2G18960 // AT1G64200 // AT4G32530 // AT3G42050 // AT3G52300 // AT4G30190 // AT4G38920 // AT2G25610 // AT2G07671 // AT3G58730 // AT1G15690 // AT1G80660 // AT2G21410 // AT1G12840 // AT2G16510 // AT5G08690 // AT4G34720 // AT1G76030 // AT3G01390 // AT4G26210 // AT4G25950 // AT4G02620 // AT4G38…
GO:0006818	P	hydrogen transport	5	173	60	21972	0.00012	0.0011	// AT1G64200 // AT2G07671 // AT2G07741 // ATMG00640 // AT2G07698	// AT2G19680 // AT1G51650 // AT2G21870 // AT4G32260 // AT1G78920 // AT4G04640 // AT5G57350 // AT3G28710 // AT2G18960 // AT1G64200 // AT4G32530 // AT3G42050 // AT3G52300 // AT4G30190 // AT4G38920 // AT2G25610 // AT2G07671 // AT3G58730 // AT1G15690 // AT1G80660 // AT2G21410 // AT1G12840 // AT2G16510 // AT5G08690 // AT4G34720 // AT1G76030 // AT3G01390 // AT4G26210 // AT4G25950 // AT4G02620 // AT4G38…
GO:0042221	P	response to chemical	42	173	2677	21972	0.00012	0.0011	// AT4G11660 // AT1G52560 // AT4G12410 // AT5G53400 // AT3G09440 // AT3G25230 // AT3G24500 // AT3G09640 // AT2G22240 // AT4G23570 // AT2G29500 // AT5G56030 // AT2G33590 // AT1G14360 // AT3G23990 // AT5G12030 // AT2G36460 // AT1G54050 // AT2G29450 // AT1G17870 // AT5G37670 // AT5G58787 // AT1G67360 // AT4G27670 // AT4G12400 // AT5G66880 // AT3G53230 // AT4G25200 // AT1G74310 // AT2G26150 // AT5G62…	// AT1G06190 // AT5G37640 // AT5G44790 // AT5G25610 // AT3G09770 // AT3G47520 // AT4G37390 // AT1G27340 // AT2G22125 // AT4G03460 // AT3G14990 // AT2G43010 // AT4G21680 // AT1G71050 // AT5G50600 // AT2G46280 // AT5G06370 // AT2G35940 // AT5G54060 // AT3G05500 // AT5G65130 // AT2G14560 // AT3G45410 // AT1G30100 // AT1G07910 // AT5G07020 // AT1G64520 // AT2G41630 // AT5G48655 // AT3G22110 // AT2G26…
// AT5G59010 // AT1G50420 // AT3G07700 // AT1G53680 // AT2G45620 // AT4G04460 // AT5G07460 // AT2G38280 // AT5G27930 // AT1G74740 // AT2G42620 // AT3G20410 // AT5G58610 // AT2G43710 // AT3G06380 // AT2G23980 // AT4G05590 // AT1G80100 // AT1G69880 // AT5G26220 // AT4G08500 // AT3G62100 // AT4G14430 // AT3G55440 // AT1G71930 // AT2G17090 // AT1G30330 // AT2G21230 // AT3G16890 // AT4G24120 // AT2G14…
GO:1901700	P	response to oxygen-containing compound	27	173	1469	21972	0.00014	0.0011	// AT4G11660 // AT1G52560 // AT3G24500 // AT3G09640 // AT2G29500 // AT5G56030 // AT2G33590 // AT5G12030 // AT1G54050 // AT1G17870 // AT5G37670 // AT5G58787 // AT1G67360 // AT4G27670 // AT4G12400 // AT5G66880 // AT2G22240 // AT1G74310 // AT2G26150 // AT5G62020 // AT2G46240 // AT3G12580 // AT2G32120 // AT2G47180 // AT5G03720 // AT5G59720 // AT2G19310	// AT1G06190 // AT3G09770 // AT2G22125 // AT4G03460 // AT4G21680 // AT5G50600 // AT2G35940 // AT3G05500 // AT1G30100 // AT5G48655 // AT2G26740 // AT5G54380 // AT3G26940 // AT5G13180 // AT1G12580 // AT5G08130 // AT4G38230 // AT3G10500 // AT4G02330 // AT5G06950 // AT2G33710 // AT4G14605 // AT5G08620 // AT4G34390 // AT1G70410 // AT5G27320 // AT4G28680 // AT3G26830 // AT1G78080 // AT4G30270 // AT5G37…
GO:0009199	P	ribonucleoside triphosphate metabolic process	7	173	147	21972	0.00021	0.0016	// AT2G36460 // AT1G64200 // AT5G25450 // AT4G26270 // AT2G07698 // AT4G10040 // ATMG00640	// AT1G13440 // AT1G78050 // AT3G47950 // AT3G12780 // AT1G76030 // AT5G57350 // AT4G29130 // AT4G30190 // AT4G24620 // AT3G08590 // AT4G26390 // AT2G22480 // AT2G21410 // AT4G00895 // AT3G60330 // AT3G27190 // AT4G32840 // AT5G08690 // AT1G12900 // AT5G03690 // AT5G63310 // AT4G11150 // AT2G01090 // AT1G17260 // AT1G55810 // AT1G74030 // AT3G06310 // AT5G50850 // AT5G62670 // AT3G08560 // AT2G36…
GO:0050896	P	response to stimulus	74	173	5616	21972	0.00021	0.0016	// AT3G09350 // AT4G21320 // AT4G11660 // AT1G52560 // AT4G12410 // AT3G46230 // AT5G53400 // AT3G09440 // AT3G03520 // AT3G24500 // AT1G16030 // AT3G09640 // AT4G27670 // AT2G22240 // AT1G53540 // AT1G77000 // AT4G29770 // AT2G36460 // AT2G29500 // AT3G03270 // AT3G08970 // AT2G25140 // AT1G14360 // AT5G09590 // AT3G23990 // AT5G12030 // AT1G07400 // AT1G07350 // AT1G54050 // AT2G29450 // AT4G10…	// AT1G06190 // AT3G09770 // AT4G37390 // AT2G43010 // AT1G49040 // AT1G78300 // AT4G17380 // AT3G15020 // AT5G01650 // AT5G54060 // AT5G65130 // AT5G02290 // AT5G62480 // AT1G53320 // AT3G23820 // AT5G64620 // AT4G31820 // AT1G75280 // AT1G57830 // AT1G03010 // AT1G51780 // AT3G56710 // AT1G69940 // AT3G43230 // AT2G01520 // AT5G44570 // AT1G64320 // AT3G17070 // AT4G14605 // AT1G74730 // AT1G10…
// AT1G03930 // AT2G17840 // AT1G22070 // AT2G24850 // AT3G07370 // AT1G33830 // AT3G08670 // AT2G19860 // AT4G11360 // AT1G79810 // AT4G01930 // AT3G04570 // AT1G77080 // AT1G17610 // AT1G17615 // AT1G03680 // AT5G64905 // AT5G63680 // AT2G33860 // AT5G64900 // AT1G77330 // AT3G46800 // AT1G59750 // AT3G24280 // AT5G58260 // AT1G28560 // AT1G28290 // AT2G26560 // AT3G61250 // AT5G50760 // AT5G35…
// AT3G09900 // AT5G50320 // AT3G25050 // AT1G02270 // AT5G03760 // AT5G04230 // AT2G35010 // AT1G08970 // AT2G30020 // AT2G04880 // AT2G41540 // AT1G07880 // AT2G01540 // AT5G44510 // AT2G17265 // AT2G17260 // AT2G42690 // AT1G20840 // AT4G39070 // AT1G05260 // AT4G30520 // AT5G27540 // AT5G53470 // AT1G53730 // AT4G20400 // AT2G34600 // AT2G17040 // AT1G61620 // AT3G21220 // AT2G42070 // AT3G12…
GO:0009141	P	nucleoside triphosphate metabolic process	7	173	151	21972	0.00024	0.0017	// AT2G36460 // AT1G64200 // AT5G25450 // AT4G26270 // AT2G07698 // AT4G10040 // ATMG00640	// AT1G13440 // AT1G78050 // AT3G47950 // AT3G12780 // AT3G46940 // AT5G57350 // AT4G29130 // AT4G30190 // AT4G24620 // AT3G08590 // AT4G26390 // AT2G22480 // AT2G21410 // AT2G21790 // AT4G00895 // AT3G60330 // AT3G27190 // AT4G32840 // AT5G08690 // AT1G12900 // AT5G03690 // AT5G63310 // AT4G11150 // AT2G01090 // AT1G17260 // AT1G55810 // AT1G74030 // AT3G06310 // AT5G50850 // AT5G62670 // AT3G08…
GO:0009167	P	purine ribonucleoside monophosphate metabolic process	7	173	155	21972	0.00028	0.0019	// AT2G36460 // AT1G64200 // AT5G25450 // AT4G26270 // AT2G07698 // AT4G10040 // ATMG00640	// AT1G13440 // AT1G78050 // AT3G47950 // AT3G12780 // AT5G57350 // AT4G30190 // AT4G24620 // AT3G08590 // AT4G26390 // AT2G22480 // AT2G05140 // AT4G00895 // AT3G60330 // AT4G32840 // AT5G08690 // AT1G12900 // AT5G03690 // AT4G11150 // AT2G01090 // AT1G17260 // AT1G15700 // AT1G74030 // AT3G06310 // AT5G50850 // AT5G62670 // AT3G08560 // AT2G36530 // AT3G52990 // AT4G18440 // AT2G38280 // AT1G59…
GO:0009126	P	purine nucleoside monophosphate metabolic process	7	173	155	21972	0.00028	0.0019	// AT2G36460 // AT1G64200 // AT5G25450 // AT4G26270 // AT2G07698 // AT4G10040 // ATMG00640	// AT1G13440 // AT1G78050 // AT3G47950 // AT3G12780 // AT5G57350 // AT4G30190 // AT4G24620 // AT3G08590 // AT4G26390 // AT2G22480 // AT2G05140 // AT4G00895 // AT3G60330 // AT4G32840 // AT5G08690 // AT1G12900 // AT5G03690 // AT4G11150 // AT2G01090 // AT1G17260 // AT1G15700 // AT1G74030 // AT3G06310 // AT5G50850 // AT5G62670 // AT3G08560 // AT2G36530 // AT3G52990 // AT4G18440 // AT2G38280 // AT1G59…
GO:0006091	P	generation of precursor metabolites and energy	10	173	315	21972	0.00029	0.0019	// ATMG00070 // ATMG00060 // AT2G36460 // AT3G10020 // AT5G25450 // AT1G33055 // AT4G26270 // AT4G10040 // ATMG00650 // AT1G10960	// AT2G47510 // AT1G29930 // AT4G22890 // AT1G79550 // AT1G78050 // AT3G12780 // AT1G75690 // AT5G57050 // AT1G07690 // AT4G32360 // AT1G14150 // AT5G51820 // AT5G51060 // AT5G19220 // AT4G23890 // AT2G05620 // AT4G05450 // AT4G24620 // AT3G08590 // AT4G26390 // AT2G22480 // AT4G36400 // AT5G24120 // AT5G52100 // AT2G46505 // AT4G32840 // AT2G17130 // AT1G50250 // AT1G12900 // AT1G53310 // AT2G40…
GO:0009161	P	ribonucleoside monophosphate metabolic process	7	173	170	21972	0.00049	0.0029	// AT2G36460 // AT1G64200 // AT5G25450 // AT4G26270 // AT2G07698 // AT4G10040 // ATMG00640	// AT1G13440 // AT1G78050 // AT3G47950 // AT3G12780 // AT2G44530 // AT5G57350 // AT4G30190 // AT4G24620 // AT3G08590 // AT4G26390 // AT2G22480 // AT2G05140 // AT4G00895 // AT3G60330 // AT3G27190 // AT4G32840 // AT5G08690 // AT1G12900 // AT5G03690 // AT4G11150 // AT2G01090 // AT1G17260 // AT1G55810 // AT1G74030 // AT3G06310 // AT5G50850 // AT5G62670 // AT3G08560 // AT2G36530 // AT3G52990 // AT4G18…
GO:0009615	P	response to virus	5	173	80	21972	0.00048	0.0029	// AT5G09590 // AT3G12580 // AT3G09440 // AT1G16030 // AT2G22240	// AT5G03210 // AT1G01040 // AT1G05760 // AT2G22010 // AT5G06320 // AT3G61890 // AT5G44870 // AT3G09440 // AT3G11650 // AT5G21150 // AT5G37680 // AT2G37630 // AT2G20990 // AT1G16030 // AT5G42810 // AT5G51020 // AT1G80840 // AT5G46350 // AT2G26560 // AT5G64960 // AT2G35980 // AT1G48410 // AT2G27880 // AT1G14790 // AT1G75040 // AT5G14930 // AT3G58350 // AT3G29160 // AT2G43710 // AT1G31280 // AT3G45…
GO:0046686	P	response to cadmium ion	10	173	337	21972	0.00049	0.0029	// AT3G12580 // AT2G33590 // AT2G36460 // AT3G23990 // AT3G53230 // AT4G25200 // AT3G09440 // AT3G25230 // AT5G09590 // AT1G18330	// AT2G17630 // AT5G60160 // AT1G49760 // AT2G30110 // AT3G12780 // AT1G79930 // AT1G76030 // AT3G48000 // AT3G44320 // AT1G07920 // AT2G37630 // AT1G02920 // AT3G25230 // AT3G56240 // AT3G22890 // AT5G63950 // AT4G04740 // AT1G16150 // AT3G08590 // AT4G21680 // AT1G07590 // AT1G72650 // AT5G02840 // AT1G71050 // AT1G71030 // AT5G62790 // AT5G09590 // AT1G75040 // AT3G52880 // AT3G15730 // AT3G13…
GO:0009123	P	nucleoside monophosphate metabolic process	7	173	175	21972	0.00059	0.0033	// AT2G36460 // AT1G64200 // AT5G25450 // AT4G26270 // AT2G07698 // AT4G10040 // ATMG00640	// AT1G13440 // AT1G78050 // AT3G47950 // AT3G12780 // AT2G44530 // AT3G46940 // AT5G57350 // AT1G72040 // AT4G30190 // AT4G24620 // AT3G08590 // AT4G26390 // AT2G22480 // AT2G05140 // AT4G00895 // AT3G60330 // AT3G27190 // AT4G32840 // AT5G08690 // AT1G12900 // AT2G21550 // AT5G03690 // AT2G38280 // AT4G11150 // AT2G01090 // AT1G17260 // AT1G55810 // AT1G74030 // AT3G06310 // AT1G79550 // AT5G50…
GO:0046128	P	purine ribonucleoside metabolic process	7	173	177	21972	0.00063	0.0035	// AT2G36460 // AT1G64200 // AT5G25450 // AT4G26270 // AT2G07698 // AT4G10040 // ATMG00640	// AT1G13440 // AT1G80050 // AT1G78050 // AT3G47950 // AT3G12780 // AT5G57350 // AT4G29130 // AT1G12350 // AT4G30190 // AT4G24620 // AT3G08590 // AT4G26390 // AT3G23810 // AT2G22480 // AT2G21410 // AT4G00895 // AT3G60330 // AT4G32840 // AT5G08690 // AT3G18030 // AT1G12900 // AT4G13940 // AT5G03690 // AT5G63310 // AT4G11150 // AT2G01090 // AT1G17260 // AT1G15700 // AT1G74030 // AT3G06310 // AT5G50…
GO:0042278	P	purine nucleoside metabolic process	7	173	180	21972	0.00069	0.0037	// AT2G36460 // AT1G64200 // AT5G25450 // AT4G26270 // AT2G07698 // AT4G10040 // ATMG00640	// AT1G13440 // AT1G80050 // AT1G78050 // AT3G47950 // AT3G12780 // AT5G57350 // AT4G29130 // AT1G12350 // AT4G30190 // AT4G24620 // AT3G08590 // AT4G26390 // AT3G23810 // AT2G22480 // AT2G21410 // AT4G00895 // AT3G60330 // AT4G32840 // AT5G08690 // AT3G18030 // AT1G12900 // AT4G13940 // AT5G03690 // AT5G18890 // AT5G63310 // AT4G11150 // AT2G01090 // AT1G17260 // AT1G15700 // AT1G74030 // AT3G06…
GO:0009150	P	purine ribonucleotide metabolic process	7	173	181	21972	0.00071	0.0038	// AT2G36460 // AT1G64200 // AT5G25450 // AT4G26270 // AT2G07698 // AT4G10040 // ATMG00640	// AT1G13440 // AT1G80050 // AT1G78050 // AT3G47950 // AT3G12780 // AT5G57350 // AT4G02260 // AT4G29130 // AT1G12350 // AT4G30190 // AT4G24620 // AT3G08590 // AT4G26390 // AT2G22480 // AT2G05140 // AT4G00895 // AT3G60330 // AT4G32840 // AT5G08690 // AT3G18030 // AT1G12900 // AT5G03690 // AT5G63310 // AT4G11150 // AT2G01090 // AT1G17260 // AT1G15700 // AT1G74030 // AT3G06310 // AT5G50850 // AT5G62…
GO:0006163	P	purine nucleotide metabolic process	7	173	183	21972	0.00076	0.0039	// AT2G36460 // AT1G64200 // AT5G25450 // AT4G26270 // AT2G07698 // AT4G10040 // ATMG00640	// AT1G13440 // AT1G80050 // AT1G78050 // AT3G47950 // AT3G12780 // AT5G57350 // AT4G02260 // AT4G29130 // AT1G12350 // AT4G30190 // AT4G24620 // AT3G08590 // AT4G26390 // AT2G22480 // AT2G05140 // AT4G00895 // AT3G60330 // AT4G32840 // AT5G08690 // AT3G18030 // AT1G12900 // AT5G03690 // AT5G63310 // AT4G11150 // AT2G01090 // AT1G17260 // AT1G15700 // AT1G74030 // AT3G06310 // AT5G50850 // AT5G62…
GO:0009259	P	ribonucleotide metabolic process	7	173	199	21972	0.0012	0.0062	// AT2G36460 // AT1G64200 // AT5G25450 // AT4G26270 // AT2G07698 // AT4G10040 // ATMG00640	// AT1G13440 // AT1G80050 // AT1G78050 // AT3G47950 // AT3G12780 // AT1G76030 // AT5G57350 // AT4G02260 // AT4G29130 // AT1G12350 // AT4G30190 // AT4G24620 // AT3G08590 // AT4G26390 // AT2G22480 // AT2G05140 // AT4G00895 // AT3G60330 // AT3G27190 // AT4G32840 // AT5G08690 // AT3G18030 // AT1G12900 // AT5G03690 // AT5G63310 // AT4G11150 // AT2G01090 // AT1G17260 // AT1G55810 // AT4G04640 // AT1G74…
GO:0009119	P	ribonucleoside metabolic process	7	173	206	21972	0.0015	0.0073	// AT2G36460 // AT1G64200 // AT5G25450 // AT4G26270 // AT2G07698 // AT4G10040 // ATMG00640	// AT1G13440 // AT1G80050 // AT1G78050 // AT3G47950 // AT3G12780 // AT1G76030 // AT5G57350 // AT4G29130 // AT1G12350 // AT4G30190 // AT4G24620 // AT3G08590 // AT4G26390 // AT3G23810 // AT2G22480 // AT2G21410 // AT4G00895 // AT1G34430 // AT3G27190 // AT4G32840 // AT5G08690 // AT3G18030 // AT3G55810 // AT1G12900 // AT4G13940 // AT5G03690 // AT5G63310 // AT4G11150 // AT2G01090 // AT1G17260 // AT1G55…
GO:0072521	P	purine-containing compound metabolic process	7	173	212	21972	0.0018	0.0084	// AT2G36460 // AT1G64200 // AT5G25450 // AT4G26270 // AT2G07698 // AT4G10040 // ATMG00640	// AT1G13440 // AT1G80050 // AT1G78050 // AT3G47950 // AT3G12780 // AT5G57350 // AT4G02260 // AT4G29130 // AT1G12350 // AT4G30190 // AT4G24620 // AT3G08590 // AT4G26390 // AT3G23810 // AT2G22480 // AT2G05140 // AT4G00895 // AT1G34430 // AT4G32840 // AT5G08690 // AT3G18030 // AT1G12900 // AT4G13940 // AT5G03690 // AT5G18890 // AT5G63310 // AT4G11150 // AT2G01090 // AT1G17260 // AT1G15700 // AT1G67…
GO:0019693	P	ribose phosphate metabolic process	7	173	223	21972	0.0023	0.011	// AT2G36460 // AT1G64200 // AT5G25450 // AT4G26270 // AT2G07698 // AT4G10040 // ATMG00640	// AT1G13440 // AT1G80050 // AT1G78050 // AT3G47950 // AT3G12780 // AT1G76030 // AT5G57350 // AT4G02260 // AT4G29130 // AT1G12350 // AT4G30190 // AT4G24620 // AT3G08590 // AT4G26390 // AT2G22480 // AT2G05140 // AT4G00895 // AT1G34430 // AT3G27190 // AT4G32840 // AT5G08690 // AT3G18030 // AT1G12900 // AT5G03690 // AT1G64190 // AT5G63310 // AT4G11150 // AT2G01090 // AT1G17260 // AT1G55810 // AT4G04…
GO:0009116	P	nucleoside metabolic process	7	173	235	21972	0.0031	0.014	// AT2G36460 // AT1G64200 // AT5G25450 // AT4G26270 // AT2G07698 // AT4G10040 // ATMG00640	// AT1G13440 // AT1G80050 // AT1G78050 // AT3G47950 // AT3G12780 // AT1G17160 // AT1G76030 // AT5G57350 // AT4G29130 // AT1G12350 // AT4G30190 // AT5G23070 // AT4G24620 // AT3G08590 // AT4G26390 // AT3G23810 // AT3G07800 // AT2G21410 // AT4G00895 // AT1G34430 // AT3G27190 // AT4G32840 // AT5G08690 // AT3G18030 // AT3G55810 // AT1G12900 // AT4G13940 // AT4G28940 // AT5G03690 // AT5G18890 // AT5G63…
GO:0016032	P	viral process	5	173	123	21972	0.0032	0.014	// AT5G09590 // AT3G12580 // AT3G09440 // AT1G16030 // AT2G22240	// AT3G11660 // AT1G32070 // AT1G49760 // AT1G80840 // AT2G01660 // AT5G44870 // AT5G21150 // AT2G37630 // AT5G42190 // AT3G24240 // AT5G42810 // AT5G46350 // AT2G27880 // AT4G34110 // AT5G14930 // AT3G29160 // AT2G20990 // AT3G43920 // AT1G69440 // AT5G08120 // AT4G20910 // AT5G42950 // AT1G01040 // AT2G22240 // AT2G33330 // AT5G13180 // AT1G05460 // AT1G44900 // AT5G13570 // AT1G75950 // AT1G31…
GO:0010038	P	response to metal ion	10	173	462	21972	0.0048	0.021	// AT3G12580 // AT2G33590 // AT2G36460 // AT3G23990 // AT3G53230 // AT4G25200 // AT3G09440 // AT3G25230 // AT5G09590 // AT1G18330	// AT2G17630 // AT5G03630 // AT3G44320 // AT2G22125 // AT3G14990 // AT1G56160 // AT4G21680 // AT1G71050 // AT1G65930 // AT3G49700 // AT2G46280 // AT5G06370 // AT5G52920 // AT1G66340 // AT2G32080 // AT3G12580 // AT1G75280 // AT4G31940 // AT1G45145 // AT5G59780 // AT1G30580 // AT1G07610 // AT1G56190 // AT3G20390 // AT5G40820 // AT1G64550 // AT4G02930 // AT4G11280 // AT2G44060 // AT4G37870 // AT5G35…
GO:0044403	P	symbiosis, encompassing mutualism through parasitism	5	173	143	21972	0.0061	0.026	// AT5G09590 // AT3G12580 // AT3G09440 // AT1G16030 // AT2G22240	// AT3G11660 // AT1G32070 // AT1G49760 // AT1G80840 // AT2G01660 // AT5G44870 // AT5G21150 // AT2G37630 // AT5G42190 // AT3G24240 // AT5G42810 // AT5G46350 // AT2G27880 // AT1G09270 // AT4G34110 // AT5G14930 // AT3G29160 // AT2G20990 // AT3G43920 // AT1G69440 // AT5G08120 // AT4G20910 // AT5G42950 // AT1G01040 // AT2G22240 // AT1G13230 // AT2G33330 // AT5G13180 // AT1G05460 // AT1G44900 // AT5G01…
GO:0044419	P	interspecies interaction between organisms	5	173	146	21972	0.0066	0.028	// AT5G09590 // AT3G12580 // AT3G09440 // AT1G16030 // AT2G22240	// AT3G11660 // AT1G32070 // AT1G49760 // AT1G80840 // AT2G01660 // AT5G44870 // AT5G21150 // AT2G37630 // AT5G42190 // AT3G24240 // AT5G42810 // AT5G46350 // AT2G27880 // AT1G09270 // AT4G34110 // AT1G80600 // AT5G14930 // AT3G29160 // AT4G31750 // AT2G20990 // AT3G43920 // AT1G69440 // AT5G08120 // AT4G20910 // AT5G42950 // AT1G01040 // AT2G22240 // AT1G13230 // AT2G33330 // AT5G13180 // AT1G05…
GO:0044764	P	multi-organism cellular process	5	173	149	21972	0.0072	0.029	// AT5G09590 // AT3G12580 // AT3G09440 // AT1G16030 // AT2G22240	// AT3G11660 // AT1G32070 // AT1G49760 // AT1G80840 // AT2G01660 // AT5G44870 // AT5G10550 // AT5G21150 // AT2G37630 // AT5G42190 // AT3G24240 // AT5G54640 // AT5G42810 // AT5G46350 // AT2G27880 // AT4G34110 // AT5G66750 // AT5G14930 // AT3G29160 // AT4G13460 // AT3G43920 // AT1G69440 // AT5G22650 // AT5G08120 // AT4G20910 // AT5G42950 // AT1G01040 // AT2G22240 // AT5G53430 // AT2G33330 // AT5G13…
GO:0009117	P	nucleotide metabolic process	7	173	278	21972	0.0076	0.031	// AT2G36460 // AT1G64200 // AT5G25450 // AT4G26270 // AT2G07698 // AT4G10040 // ATMG00640	// AT1G13440 // AT1G30110 // AT1G80050 // AT1G78050 // AT3G47950 // AT3G12780 // AT5G58240 // AT3G46940 // AT1G12000 // AT5G57350 // AT4G02260 // AT2G35390 // AT1G72040 // AT1G17410 // AT1G12350 // AT4G30190 // AT1G64190 // AT4G24620 // AT3G08590 // AT4G26390 // AT2G22480 // AT1G55090 // AT4G00895 // AT1G34430 // AT3G27190 // AT4G32840 // AT5G08690 // AT3G18030 // AT3G55810 // AT1G12900 // AT3G02…
GO:0006753	P	nucleoside phosphate metabolic process	7	173	281	21972	0.0081	0.032	// AT2G36460 // AT1G64200 // AT5G25450 // AT4G26270 // AT2G07698 // AT4G10040 // ATMG00640	// AT1G13440 // AT1G30110 // AT1G80050 // AT1G78050 // AT3G47950 // AT3G12780 // AT5G58240 // AT3G46940 // AT1G12000 // AT5G57350 // AT4G02260 // AT2G35390 // AT1G72040 // AT1G17410 // AT1G12350 // AT4G30190 // AT1G64190 // AT4G24620 // AT3G08590 // AT4G26390 // AT2G22480 // AT1G55090 // AT2G21790 // AT4G00895 // AT1G34430 // AT3G27190 // AT4G32840 // AT5G08690 // AT3G18030 // AT3G55810 // AT1G12…
GO:0015672	P	monovalent inorganic cation transport	5	173	163	21972	0.01	0.04	// AT1G64200 // AT2G07671 // AT2G07741 // ATMG00640 // AT2G07698	// AT4G30940 // AT1G08135 // AT1G76030 // AT5G57350 // AT2G13620 // AT4G30190 // AT2G25610 // AT2G21410 // AT4G00895 // AT2G07741 // AT5G08690 // AT4G25950 // AT5G55290 // AT5G51710 // AT4G23710 // AT1G31120 // AT1G16380 // AT5G46360 // AT4G11150 // AT4G04850 // AT3G02050 // AT1G15700 // AT3G02850 // AT5G47100 // AT1G19910 // AT5G62000 // AT3G08560 // AT1G02410 // AT1G15020 // AT2G25600 // AT1G60…
GO:1901657	P	glycosyl compound metabolic process	7	173	302	21972	0.012	0.044	// AT2G36460 // AT1G64200 // AT5G25450 // AT4G26270 // AT2G07698 // AT4G10040 // ATMG00640	// AT4G31500 // AT1G13440 // AT4G27830 // AT1G78050 // AT3G47950 // AT5G10300 // AT1G17160 // AT1G76030 // AT1G73980 // AT5G57350 // AT4G29130 // AT2G35390 // AT5G11770 // AT5G08690 // AT1G17410 // AT1G12350 // AT4G30190 // AT5G23070 // AT4G24620 // AT3G08590 // AT4G26390 // AT3G23810 // AT3G07800 // AT2G21410 // AT4G37400 // AT1G80050 // AT1G34430 // AT3G27190 // AT4G32840 // AT1G75940 // AT3G18…
GO:0019637	P	organophosphate metabolic process	9	173	491	21972	0.019	0.07	// AT2G36460 // AT2G22240 // AT1G64200 // AT5G25450 // AT3G03520 // AT4G26270 // AT2G07698 // AT4G10040 // ATMG00640	// AT4G15560 // AT3G47950 // AT1G76490 // AT5G57350 // AT4G24500 // AT3G57170 // AT2G18250 // AT2G04560 // AT2G21410 // AT3G60330 // AT4G32840 // AT5G08690 // AT1G18270 // AT1G05630 // AT1G31910 // AT5G52920 // AT3G25860 // AT5G24420 // AT4G34570 // AT1G16040 // AT3G02040 // AT1G56190 // AT3G07270 // AT3G52930 // AT4G17910 // AT2G19860 // AT2G23420 // AT2G07751 // AT2G37690 // AT5G56350 // AT5G55…
GO:0009414	P	response to water deprivation	7	173	336	21972	0.02	0.071	// AT5G58787 // AT1G67360 // AT5G56030 // AT2G33590 // AT5G66880 // AT2G47180 // AT3G24500	// AT1G33240 // AT2G38750 // AT1G64660 // AT2G25180 // AT5G52440 // AT5G12140 // AT5G21010 // AT4G30960 // AT1G74520 // AT3G10550 // AT5G57050 // AT5G47100 // AT5G44650 // AT2G33380 // AT4G37790 // AT3G20310 // AT1G67360 // AT5G25370 // AT1G16370 // AT3G63520 // AT1G08930 // AT1G28520 // AT3G23050 // AT1G56280 // AT2G36270 // AT3G08770 // AT5G14420 // AT1G69270 // AT3G28270 // AT1G12610 // AT1G69…
GO:0055086	P	nucleobase-containing small molecule metabolic process	7	173	344	21972	0.022	0.077	// AT2G36460 // AT1G64200 // AT5G25450 // AT4G26270 // AT2G07698 // AT4G10040 // ATMG00640	// AT3G47950 // AT5G57350 // AT2G18250 // AT2G21410 // AT3G60330 // AT4G32840 // AT5G08690 // AT4G28940 // AT5G18890 // AT3G25860 // AT5G24420 // AT4G34570 // AT3G26690 // AT1G56190 // AT3G52930 // AT2G19860 // AT2G23420 // AT2G07751 // AT2G37690 // AT5G56350 // AT5G55810 // AT2G27490 // AT5G13110 // AT4G29690 // AT5G03555 // AT1G32060 // AT5G63680 // AT3G22960 // AT3G17470 // AT3G12600 // AT1G32…
GO:0009415	P	response to water	7	173	344	21972	0.022	0.077	// AT5G58787 // AT1G67360 // AT5G56030 // AT2G33590 // AT5G66880 // AT2G47180 // AT3G24500	// AT5G44650 // AT2G22125 // AT1G28520 // AT1G22810 // AT4G25480 // AT1G46768 // AT3G05500 // AT5G58787 // AT1G30100 // AT3G16857 // AT2G26740 // AT5G24030 // AT1G36060 // AT1G20450 // AT2G40880 // AT5G67030 // AT5G08520 // AT5G49630 // AT5G52440 // AT2G17840 // AT2G38880 // AT2G44060 // AT3G10500 // AT1G05260 // AT3G61430 // AT2G39800 // AT1G52400 // AT1G77120 // AT5G56030 // AT3G15500 // AT4G33…
GO:0006970	P	response to osmotic stress	10	173	617	21972	0.029	0.1	// AT3G09350 // AT5G56030 // AT2G36460 // AT5G66880 // AT5G12030 // AT1G59860 // AT2G47180 // AT3G25230 // AT5G09590 // AT1G18330	// AT5G46050 // AT4G40010 // AT3G47950 // AT5G44650 // AT4G24500 // AT1G73500 // AT5G08590 // AT4G33000 // AT3G55610 // AT2G31610 // AT2G18250 // AT2G01150 // AT5G55580 // AT1G65930 // AT3G49810 // AT5G43060 // AT3G12630 // AT1G47260 // AT2G46280 // AT3G16690 // AT1G09210 // AT3G53870 // AT2G46500 // AT5G08560 // AT3G06490 // AT3G16470 // AT1G05680 // AT1G53210 // AT2G33380 // AT5G24030 // AT3G23…
GO:0071705	P	nitrogen compound transport	6	173	314	21972	0.042	0.14	// AT5G01180 // AT2G07768 // AT1G14360 // AT5G62730 // AT2G07681 // AT4G28390	// AT5G60770 // AT5G46050 // AT4G18220 // AT1G32130 // AT5G22370 // AT3G28960 // AT5G45380 // AT5G53520 // AT3G16180 // AT4G09810 // AT1G80680 // AT4G21120 // AT1G31820 // AT5G65990 // AT1G64780 // AT1G01070 // AT3G21390 // AT1G72120 // AT4G28390 // AT5G49660 // AT1G47670 // AT1G72125 // AT4G25760 // AT2G03600 // AT1G44100 // AT1G14360 // AT5G13670 // AT5G01240 // AT5G09220 // AT1G22540 // AT1G24…
GO:0006461	P	protein complex assembly	5	173	265	21972	0.062	0.21	// AT1G59860 // AT3G23990 // AT2G07768 // AT5G56030 // AT2G07681	// AT1G64660 // AT4G30940 // AT3G15095 // AT5G36120 // AT1G79040 // AT2G29890 // AT3G51790 // AT2G35110 // AT2G31040 // AT2G20140 // AT5G64630 // AT5G49830 // AT3G53760 // AT1G66770 // AT2G21410 // AT2G15820 // AT5G07780 // AT2G18390 // AT3G18035 // AT1G71440 // AT1G47260 // AT3G16690 // AT2G30910 // AT1G73060 // AT4G01660 // AT1G71500 // AT4G14110 // AT5G62050 // AT2G38720 // AT1G15310 // AT5G54…
GO:0070271	P	protein complex biogenesis	5	173	272	21972	0.068	0.22	// AT1G59860 // AT3G23990 // AT2G07768 // AT5G56030 // AT2G07681	// AT1G64660 // AT4G30940 // AT3G15095 // AT5G36120 // AT1G79040 // AT2G29890 // AT3G51790 // AT2G35110 // AT2G31040 // AT2G20140 // AT5G64630 // AT5G49830 // AT3G53760 // AT1G66770 // AT2G21410 // AT2G15820 // AT5G07780 // AT2G18390 // AT3G18035 // AT1G71440 // AT1G47260 // AT3G16690 // AT2G30910 // AT1G73060 // AT4G01660 // AT1G71500 // AT4G14110 // AT5G62050 // AT2G38720 // AT1G15310 // AT5G54…
GO:0009651	P	response to salt stress	8	173	557	21972	0.081	0.26	// AT3G09350 // AT5G56030 // AT2G36460 // AT5G66880 // AT1G59860 // AT2G47180 // AT5G09590 // AT1G18330	// AT5G46050 // AT4G40010 // AT3G47950 // AT5G44650 // AT4G24500 // AT1G73500 // AT5G08590 // AT4G33000 // AT3G55610 // AT2G31610 // AT2G18250 // AT5G55580 // AT1G65930 // AT3G49810 // AT5G43060 // AT1G47260 // AT2G46280 // AT1G09210 // AT3G53870 // AT2G47190 // AT3G06490 // AT3G16470 // AT1G05680 // AT1G53210 // AT5G47450 // AT5G24030 // AT3G23940 // AT3G21780 // AT5G13180 // AT1G30580 // AT5G08…
GO:0033554	P	cellular response to stress	10	173	772	21972	0.095	0.3	// AT5G48570 // AT3G08970 // AT1G14360 // AT2G22240 // AT2G26150 // AT3G03520 // AT3G09640 // AT1G07500 // AT3G25230 // AT5G27660	// AT5G09920 // AT2G32920 // AT5G62540 // AT1G51660 // AT5G44870 // AT3G44320 // AT4G10710 // AT1G53210 // AT1G64030 // AT1G03080 // AT2G20140 // AT5G51700 // AT1G54380 // AT5G43710 // AT1G03160 // AT2G44800 // AT2G02470 // AT3G08850 // AT4G17380 // AT3G16690 // AT1G31170 // AT5G04260 // AT4G22300 // AT5G45400 // AT1G35530 // AT1G14410 // AT5G24850 // AT5G20410 // AT1G15940 // AT1G10520 // AT3G57…
GO:0065003	P	macromolecular complex assembly	6	173	392	21972	0.096	0.3	// AT1G09140 // AT5G56030 // AT3G23990 // AT1G59860 // AT2G07681 // AT2G07768	// AT5G09920 // AT4G01710 // AT5G36120 // AT5G18440 // AT4G30940 // AT5G41520 // AT2G22640 // AT4G20280 // AT1G66770 // AT2G21410 // AT1G54380 // AT5G07780 // AT3G10070 // AT1G47260 // AT5G11470 // AT3G11400 // AT4G01660 // AT5G54650 // AT1G64520 // AT5G06000 // AT4G15200 // AT1G64150 // AT4G15510 // AT5G15540 // AT5G57320 // AT5G57450 // AT1G66580 // AT3G03340 // AT1G22920 // AT1G66070 // AT1G33…
GO:0071822	P	protein complex subunit organization	5	173	315	21972	0.11	0.33	// AT1G59860 // AT3G23990 // AT2G07768 // AT5G56030 // AT2G07681	// AT2G15820 // AT3G28007 // AT1G64660 // AT3G45990 // AT3G15095 // AT5G36120 // AT1G79040 // AT3G62910 // AT3G51790 // AT2G35110 // AT2G31200 // AT4G30940 // AT2G31040 // AT2G20140 // AT5G64630 // AT5G49830 // AT3G53760 // AT1G66770 // AT1G74560 // AT5G05620 // AT5G07780 // AT2G18390 // AT5G13120 // AT3G13782 // AT2G29890 // AT3G18035 // AT1G71440 // AT1G47260 // AT3G16690 // AT3G26710 // AT1G73…
GO:0006812	P	cation transport	5	173	323	21972	0.12	0.35	// AT1G64200 // AT2G07671 // AT2G07741 // ATMG00640 // AT2G07698	// AT3G08040 // AT4G30940 // AT5G44790 // AT1G08135 // AT2G42950 // AT4G33520 // AT1G55730 // AT5G47100 // AT3G01390 // AT5G35750 // AT2G13620 // AT1G76800 // AT1G64780 // AT3G56240 // AT4G30190 // AT5G64560 // AT2G25610 // AT2G38290 // AT1G55790 // AT5G22900 // AT2G21410 // AT1G71050 // AT3G05030 // AT2G07741 // AT1G10130 // AT4G37640 // AT2G22950 // AT5G01490 // AT5G01600 // AT4G25950 // AT2G24…
GO:0044765	P	single-organism transport	11	173	909	21972	0.12	0.35	// AT2G07768 // AT1G14360 // AT2G07671 // AT4G26780 // AT3G23990 // AT1G64200 // AT2G07681 // AT2G07698 // AT4G28390 // AT2G07741 // ATMG00640	// AT2G31190 // AT1G33080 // AT5G36940 // AT2G38510 // AT5G57350 // AT4G09810 // AT4G24500 // AT3G09070 // AT1G13980 // AT1G12100 // AT5G56750 // AT3G14410 // AT2G25610 // AT1G66770 // AT2G21410 // AT2G01950 // AT1G14360 // AT5G08690 // AT5G53190 // AT2G10940 // AT1G55325 // AT2G27130 // AT4G25950 // AT3G16690 // AT1G04940 // AT2G42700 // AT4G29140 // AT3G10600 // AT4G04640 // AT5G07530 // AT1G19…
GO:1901135	P	carbohydrate derivative metabolic process	8	173	611	21972	0.12	0.35	// AT2G36460 // AT5G58770 // AT1G64200 // AT5G25450 // AT4G26270 // AT2G07698 // AT4G10040 // ATMG00640	// AT1G11720 // AT4G15560 // AT3G47950 // AT5G57350 // AT3G57170 // AT3G14790 // AT2G18250 // AT3G46440 // AT2G04560 // AT2G21410 // AT4G37400 // AT5G43710 // AT3G60330 // AT4G32840 // AT5G08690 // AT1G18270 // AT3G24090 // AT4G28940 // AT1G76030 // AT5G18890 // AT1G74420 // AT5G54060 // AT3G25860 // AT5G58784 // AT5G58782 // AT5G58780 // AT5G44480 // AT5G20410 // AT2G07698 // AT5G24420 // AT3G23…
GO:0055085	P	transmembrane transport	8	173	625	21972	0.13	0.37	// AT1G14360 // AT4G26780 // AT3G23990 // AT1G64200 // AT2G07698 // AT4G28390 // AT2G07741 // ATMG00640	// AT1G33080 // AT1G65550 // AT5G36940 // AT2G38510 // AT5G57490 // AT5G57350 // AT4G09810 // AT5G18290 // AT1G64780 // AT4G32530 // AT2G25610 // AT2G21410 // AT5G58970 // AT1G14360 // AT5G08690 // AT5G16620 // AT1G58340 // AT2G25810 // AT3G16690 // AT1G31120 // AT1G04940 // AT4G29140 // AT3G10600 // AT5G33280 // AT1G19910 // AT2G48020 // AT4G01430 // AT1G76030 // AT5G44370 // AT2G37890 // AT2G16…
GO:0034622	P	cellular macromolecular complex assembly	5	173	334	21972	0.13	0.37	// AT3G23990 // AT1G09140 // AT2G07768 // AT5G56030 // AT2G07681	// AT5G09920 // AT5G10710 // AT4G01710 // AT1G07745 // AT3G15095 // AT5G36120 // AT5G60670 // AT2G29890 // AT3G51790 // AT5G18440 // AT5G54290 // AT1G21190 // AT2G19480 // AT4G35760 // AT4G14605 // AT2G31040 // AT5G41520 // AT5G64630 // AT5G49830 // AT3G53760 // AT2G39820 // AT2G21410 // AT1G54380 // AT2G15820 // AT5G07780 // AT2G18390 // AT1G06760 // AT5G01730 // AT2G36000 // AT4G30220 // AT3G18…
GO:1902578	P	single-organism localization	11	173	943	21972	0.14	0.39	// AT2G07768 // AT1G14360 // AT2G07671 // AT4G26780 // AT3G23990 // AT1G64200 // AT2G07681 // AT2G07698 // AT4G28390 // AT2G07741 // ATMG00640	// AT2G31190 // AT1G33080 // AT5G36940 // AT2G38510 // AT5G57350 // AT4G09810 // AT4G24500 // AT1G01910 // AT3G09070 // AT1G13980 // AT1G12100 // AT5G56750 // AT3G14410 // AT2G25610 // AT1G66770 // AT2G21410 // AT2G01950 // AT1G14360 // AT5G08690 // AT5G53190 // AT2G10940 // AT1G55325 // AT2G27130 // AT4G25950 // AT3G16690 // AT1G04940 // AT2G42700 // AT4G29140 // AT3G10600 // AT4G04640 // AT5G07…
GO:0009719	P	response to endogenous stimulus	17	173	1602	21972	0.15	0.42	// AT5G58787 // AT5G03720 // AT4G11660 // AT2G36460 // AT4G12410 // AT2G33590 // AT5G53400 // AT2G22240 // AT2G26150 // AT2G47180 // AT3G25230 // AT3G24500 // AT5G66880 // AT5G62020 // AT1G22985 // AT4G23570 // AT1G18330	// AT1G06190 // AT5G37640 // AT5G44790 // AT5G25610 // AT3G09770 // AT3G47520 // AT4G37390 // AT1G27340 // AT2G43010 // AT5G50600 // AT2G35940 // AT5G65130 // AT1G07910 // AT5G07020 // AT1G64520 // AT5G48655 // AT2G26740 // AT5G54380 // AT3G26940 // AT5G13180 // AT1G12580 // AT3G15150 // AT1G23080 // AT5G08130 // AT4G38230 // AT4G02330 // AT1G12630 // AT2G33710 // AT2G38120 // AT2G24400 // AT5G12…
GO:0048518	P	positive regulation of biological process	9	173	797	21972	0.19	0.52	// AT5G58787 // AT1G67360 // AT1G56170 // AT5G66880 // AT3G53230 // AT1G74310 // AT2G26150 // AT3G24500 // AT2G46240	// AT5G09920 // AT1G72350 // AT3G02860 // AT1G51660 // AT4G22950 // AT4G10710 // AT4G01710 // AT1G80680 // AT1G73500 // AT5G15800 // AT1G07745 // AT1G56160 // AT1G28520 // AT5G12870 // AT5G26920 // AT5G60910 // AT2G01150 // AT4G02980 // AT3G61910 // AT5G48930 // AT3G08850 // AT1G09060 // AT1G76630 // AT2G32950 // AT1G08860 // AT1G46768 // AT2G47190 // AT1G05880 // AT3G05500 // AT5G49420 // AT5G58…
GO:0010033	P	response to organic substance	18	173	1881	21972	0.25	0.67	// AT5G58787 // AT2G36460 // AT5G03720 // AT4G11660 // AT1G14360 // AT4G12410 // AT2G33590 // AT5G53400 // AT2G22240 // AT2G26150 // AT2G47180 // AT3G25230 // AT3G24500 // AT5G66880 // AT5G62020 // AT1G22985 // AT4G23570 // AT1G18330	// AT1G06190 // AT5G37640 // AT5G44790 // AT5G25610 // AT3G09770 // AT3G47520 // AT4G37390 // AT1G27340 // AT4G03460 // AT2G43010 // AT5G50600 // AT2G35940 // AT5G54060 // AT5G65130 // AT1G07910 // AT5G07020 // AT1G64520 // AT5G48655 // AT2G26740 // AT5G54380 // AT3G26940 // AT4G03510 // AT5G13180 // AT1G12580 // AT3G15150 // AT1G23080 // AT5G08130 // AT4G38230 // AT3G06770 // AT4G02330 // AT2G01…
GO:0010604	P	positive regulation of macromolecule metabolic process	5	173	430	21972	0.26	0.69	// AT2G26150 // AT1G56170 // AT3G24500 // AT3G53230 // AT1G74310	// AT5G09920 // AT1G51660 // AT4G22950 // AT4G10710 // AT1G73500 // AT5G15800 // AT2G20140 // AT1G28520 // AT5G12870 // AT5G60910 // AT1G69120 // AT4G02980 // AT3G61910 // AT5G66750 // AT3G08850 // AT1G46768 // AT2G47190 // AT1G05880 // AT5G49420 // AT1G65300 // AT4G13640 // AT2G14210 // AT3G57300 // AT1G16060 // AT5G65590 // AT1G21910 // AT5G27580 // AT5G08520 // AT3G59470 // AT5G64220 // AT2G22…
GO:0022607	P	cellular component assembly	6	173	543	21972	0.26	0.7	// AT1G09140 // AT5G56030 // AT3G23990 // AT1G59860 // AT2G07681 // AT2G07768	// AT5G09920 // AT4G01710 // AT5G36120 // AT5G18440 // AT4G30940 // AT4G14605 // AT5G41520 // AT4G14180 // AT4G20280 // AT1G66770 // AT2G21410 // AT1G54380 // AT5G07780 // AT3G13970 // AT3G10070 // AT3G07590 // AT1G47260 // AT5G48520 // AT3G16690 // AT2G33120 // AT4G01660 // AT4G05190 // AT5G54650 // AT1G64520 // AT5G06000 // AT5G44650 // AT1G64150 // AT4G15510 // AT5G15540 // AT5G57320 // AT5G57…
GO:0030163	P	protein catabolic process	5	173	442	21972	0.28	0.71	// AT4G23570 // AT5G27660 // AT4G15420 // AT1G77000 // AT3G53230	// AT3G21860 // AT2G17730 // AT2G03170 // AT4G30610 // AT1G27340 // AT2G20140 // AT2G01150 // AT5G43710 // AT5G26860 // AT5G43060 // AT2G41110 // AT1G05880 // AT5G37890 // AT5G59300 // AT1G64520 // AT1G51710 // AT4G05050 // AT4G15100 // AT4G03510 // AT4G19700 // AT5G03240 // AT5G27420 // AT2G39940 // AT4G34470 // AT5G62800 // AT3G60020 // AT5G10380 // AT1G18260 // AT3G11270 // AT1G09850 // AT3G58…
GO:0006412	P	translation	7	173	677	21972	0.29	0.75	// AT2G07725 // AT2G07715 // AT1G74310 // AT2G07696 // AT2G07675 // AT5G12110 // AT2G07734	// AT1G61580 // AT5G09920 // AT3G20780 // AT3G56340 // AT1G09690 // AT1G17560 // AT3G55750 // AT3G44890 // AT4G24500 // AT1G70600 // AT5G63070 // AT2G31610 // AT5G41520 // AT5G19830 // AT3G02190 // AT1G09590 // AT4G39880 // AT1G71350 // AT3G49700 // AT5G36230 // AT2G46280 // AT3G11400 // AT4G26310 // AT3G53870 // AT4G25890 // AT3G05500 // AT5G18110 // AT4G11175 // AT5G59710 // AT1G11580 // AT5G06…
GO:0043043	P	peptide biosynthetic process	7	173	681	21972	0.3	0.76	// AT2G07725 // AT2G07715 // AT1G74310 // AT2G07696 // AT2G07675 // AT5G12110 // AT2G07734	// AT1G61580 // AT5G09920 // AT3G20780 // AT3G56340 // AT1G09690 // AT1G17560 // AT3G55750 // AT3G44890 // AT4G24500 // AT1G70600 // AT5G63070 // AT2G31610 // AT5G41520 // AT5G19830 // AT3G02190 // AT1G09590 // AT4G39880 // AT1G71350 // AT3G49700 // AT5G36230 // AT2G46280 // AT3G11400 // AT4G26310 // AT3G53870 // AT4G25890 // AT3G05500 // AT5G18110 // AT4G11175 // AT5G59710 // AT1G11580 // AT5G06…
GO:0043207	P	response to external biotic stimulus	9	173	930	21972	0.32	0.79	// AT3G12580 // AT5G56030 // AT3G09440 // AT2G22240 // AT5G52640 // AT1G16030 // AT5G09590 // AT4G23570 // AT2G46240	// AT5G46050 // AT1G61850 // AT4G09950 // AT4G03550 // AT1G51660 // AT5G66850 // AT1G20980 // AT5G44870 // AT5G13740 // AT1G58260 // AT3G05180 // AT5G18520 // AT1G64780 // AT5G18525 // AT1G56160 // AT1G28520 // AT5G12870 // AT5G51700 // AT4G37150 // AT4G37400 // AT1G03160 // AT1G25280 // AT1G19610 // AT5G23960 // AT5G06780 // AT5G01600 // AT1G60985 // AT1G64070 // AT3G15020 // AT2G23220 // AT5G01…
GO:0051707	P	response to other organism	9	173	929	21972	0.32	0.79	// AT3G12580 // AT5G56030 // AT3G09440 // AT2G22240 // AT5G52640 // AT1G16030 // AT5G09590 // AT4G23570 // AT2G46240	// AT5G46050 // AT1G61850 // AT4G09950 // AT4G03550 // AT1G51660 // AT5G66850 // AT1G20980 // AT5G44870 // AT5G13740 // AT1G58260 // AT3G05180 // AT5G18520 // AT1G64780 // AT5G18525 // AT1G56160 // AT1G28520 // AT5G12870 // AT5G51700 // AT4G37150 // AT4G37400 // AT1G03160 // AT1G25280 // AT1G19610 // AT5G23960 // AT5G06780 // AT5G01600 // AT1G60985 // AT1G64070 // AT3G15020 // AT2G23220 // AT5G01…
GO:0043604	P	amide biosynthetic process	7	173	701	21972	0.32	0.79	// AT2G07725 // AT2G07715 // AT1G74310 // AT2G07696 // AT2G07675 // AT5G12110 // AT2G07734	// AT1G61580 // AT5G09920 // AT3G20780 // AT3G56340 // AT1G09690 // AT1G17560 // AT3G55750 // AT3G44890 // AT4G24500 // AT1G70600 // AT5G63070 // AT2G31610 // AT5G41520 // AT5G19830 // AT3G02190 // AT1G09590 // AT4G39880 // AT1G71350 // AT3G49700 // AT5G36230 // AT2G46280 // AT3G11400 // AT4G26310 // AT3G53870 // AT4G25890 // AT3G05500 // AT5G18110 // AT4G11175 // AT5G59710 // AT1G11580 // AT5G06…
GO:0009893	P	positive regulation of metabolic process	5	173	481	21972	0.33	0.8	// AT2G26150 // AT1G56170 // AT3G24500 // AT3G53230 // AT1G74310	// AT5G09920 // AT1G51660 // AT4G22950 // AT4G10710 // AT1G73500 // AT5G15800 // AT2G20140 // AT1G28520 // AT5G12870 // AT5G60910 // AT1G69120 // AT4G02980 // AT3G61910 // AT5G48930 // AT3G08850 // AT1G76630 // AT2G32950 // AT1G46768 // AT2G47190 // AT1G05880 // AT5G49420 // AT1G65300 // AT4G13640 // AT2G14210 // AT3G57300 // AT1G16060 // AT1G15780 // AT5G65590 // AT1G21910 // AT5G27580 // AT5G08…
GO:0006518	P	peptide metabolic process	7	173	707	21972	0.33	0.8	// AT2G07725 // AT2G07715 // AT1G74310 // AT2G07696 // AT2G07675 // AT5G12110 // AT2G07734	// AT1G61580 // AT5G09920 // AT3G20780 // AT3G56340 // AT1G09690 // AT1G17560 // AT3G55750 // AT3G44890 // AT4G24500 // AT1G70600 // AT5G63070 // AT2G31610 // AT5G41520 // AT5G19830 // AT3G02190 // AT1G09590 // AT4G39880 // AT1G71350 // AT3G49700 // AT5G36230 // AT2G46280 // AT3G11400 // AT4G26310 // AT3G53870 // AT4G25890 // AT3G05500 // AT5G18110 // AT4G11175 // AT5G59710 // AT1G11580 // AT5G06…
GO:0006508	P	proteolysis	8	173	841	21972	0.35	0.82	// AT4G15420 // AT4G23570 // AT2G25140 // AT5G15450 // AT3G17611 // AT1G17870 // AT5G27660 // AT1G77000	// AT3G51800 // AT3G21860 // AT1G15000 // AT2G17730 // AT2G03170 // AT4G30610 // AT1G66220 // AT1G27340 // AT2G20140 // AT5G58870 // AT2G01150 // AT5G43710 // AT5G26860 // AT1G66670 // AT5G43060 // AT3G53970 // AT5G43100 // AT1G37020 // AT3G02740 // AT2G42700 // AT1G05880 // AT5G37890 // AT5G23140 // AT3G27110 // AT5G59300 // AT4G16640 // AT1G64520 // AT1G51710 // AT1G31450 // AT4G05050 // AT1G25…
GO:0048522	P	positive regulation of cellular process	6	173	606	21972	0.35	0.82	// AT1G56170 // AT5G66880 // AT1G74310 // AT2G26150 // AT3G24500 // AT2G46240	// AT5G09920 // AT4G01710 // AT1G51660 // AT4G22950 // AT4G10710 // AT4G15200 // AT1G73500 // AT5G15800 // AT2G20140 // AT1G28520 // AT5G12870 // AT5G26920 // AT5G60910 // AT2G01150 // AT4G02980 // AT3G61910 // AT5G66750 // AT3G08850 // AT1G46768 // AT2G47190 // AT1G05880 // AT5G49420 // AT1G65300 // AT1G30460 // AT5G65590 // AT5G54650 // AT2G14210 // AT3G57300 // AT3G12890 // AT3G26940 // AT1G15…
GO:1901564	P	organonitrogen compound metabolic process	15	173	1686	21972	0.36	0.83	// AT3G16050 // AT2G07715 // AT2G36460 // AT2G07698 // AT2G07725 // AT1G74310 // AT1G64200 // AT4G10040 // AT5G25450 // AT4G26270 // AT2G07696 // AT2G07675 // AT5G12110 // AT2G07734 // ATMG00640	// AT1G50090 // AT1G09690 // AT1G31180 // AT3G51430 // AT4G37400 // AT3G60330 // AT2G05220 // AT3G59400 // AT2G46280 // AT4G26310 // AT5G18890 // AT3G53870 // AT3G05500 // AT5G63070 // AT3G56150 // AT5G59710 // AT1G11580 // AT5G06000 // AT5G45775 // AT5G47930 // AT4G33250 // AT2G01250 // AT5G16130 // AT5G60960 // AT4G33090 // AT3G20390 // AT5G02450 // AT4G02930 // AT5G26030 // AT5G07440 // AT5G26…
GO:0009607	P	response to biotic stimulus	9	173	969	21972	0.36	0.83	// AT3G12580 // AT5G56030 // AT3G09440 // AT2G22240 // AT5G52640 // AT1G16030 // AT5G09590 // AT4G23570 // AT2G46240	// AT5G46050 // AT1G61850 // AT4G09950 // AT4G03550 // AT1G51660 // AT5G66850 // AT1G20980 // AT5G44870 // AT5G13740 // AT1G58260 // AT3G05180 // AT5G18520 // AT1G64780 // AT5G18525 // AT1G56160 // AT1G28520 // AT5G12870 // AT5G51700 // AT4G37150 // AT4G37400 // AT1G03160 // AT1G25280 // AT1G19610 // AT5G23960 // AT5G06780 // AT5G01600 // AT1G60985 // AT1G64070 // AT3G15020 // AT2G23220 // AT5G01…
GO:1901566	P	organonitrogen compound biosynthetic process	11	173	1215	21972	0.37	0.83	// AT3G16050 // AT2G07715 // AT2G07698 // AT2G07725 // AT1G74310 // AT1G64200 // AT2G07696 // AT2G07675 // AT5G12110 // AT2G07734 // ATMG00640	// AT1G61580 // AT3G11470 // AT3G26360 // AT4G15560 // AT3G47950 // AT1G09690 // AT1G17560 // AT5G57350 // AT3G44890 // AT4G24500 // AT1G73500 // AT1G70600 // AT3G20780 // AT3G55610 // AT2G31610 // AT2G18250 // AT5G41520 // AT5G19830 // AT5G18790 // AT3G02190 // AT1G32130 // AT3G51430 // AT2G21410 // AT5G13650 // AT3G57180 // AT4G39880 // AT3G60330 // AT1G71350 // AT5G08690 // AT1G08630 // AT2G31…
GO:0043603	P	cellular amide metabolic process	7	173	740	21972	0.37	0.83	// AT2G07725 // AT2G07715 // AT1G74310 // AT2G07696 // AT2G07675 // AT5G12110 // AT2G07734	// AT1G61580 // AT5G09920 // AT3G20780 // AT3G56340 // AT1G09690 // AT1G17560 // AT3G55750 // AT3G44890 // AT4G24500 // AT1G70600 // AT5G63070 // AT2G31610 // AT5G41520 // AT5G19830 // AT3G02190 // AT1G09590 // AT4G39880 // AT1G71350 // AT3G49700 // AT5G36230 // AT2G46280 // AT3G11400 // AT4G26310 // AT3G53870 // AT4G25890 // AT3G05500 // AT5G18110 // AT4G11175 // AT5G59710 // AT1G11580 // AT5G06…
GO:0048583	P	regulation of response to stimulus	5	173	531	21972	0.41	0.9	// AT5G58787 // AT1G67360 // AT5G66880 // AT4G23570 // AT4G02550	// AT1G51660 // AT5G66850 // AT1G80680 // AT1G13980 // AT1G27340 // AT4G03460 // AT3G14990 // AT1G56160 // AT1G28520 // AT2G43010 // AT2G01150 // AT1G49040 // AT1G74950 // AT1G03160 // AT1G78600 // AT3G49810 // AT4G02590 // AT1G76260 // AT4G22300 // AT1G19180 // AT3G05500 // AT4G29140 // AT5G58787 // AT1G07910 // AT2G03300 // AT5G45770 // AT3G26940 // AT4G19700 // AT4G24970 // AT3G13550 // AT2G39…
GO:0009725	P	response to hormone	13	173	1510	21972	0.42	0.91	// AT5G58787 // AT2G33590 // AT2G36460 // AT4G12410 // AT5G53400 // AT2G22240 // AT2G47180 // AT3G25230 // AT3G24500 // AT5G66880 // AT1G22985 // AT4G23570 // AT1G18330	// AT1G06190 // AT5G37640 // AT5G44790 // AT5G25610 // AT3G09770 // AT3G47520 // AT4G37390 // AT1G27340 // AT2G43010 // AT5G50600 // AT2G35940 // AT5G65130 // AT1G07910 // AT5G07020 // AT1G64520 // AT2G26740 // AT5G54380 // AT3G26940 // AT5G13180 // AT1G12580 // AT3G15150 // AT1G23080 // AT5G08130 // AT4G38230 // AT4G02330 // AT1G12630 // AT2G33710 // AT2G38120 // AT2G24400 // AT5G12050 // AT1G33…
GO:0009737	P	response to abscisic acid	5	173	542	21972	0.43	0.92	// AT5G58787 // AT2G47180 // AT5G66880 // AT3G24500 // AT2G33590	// AT1G06190 // AT5G46050 // AT3G02860 // AT3G09770 // AT3G55610 // AT5G08450 // AT2G01150 // AT4G28080 // AT4G27410 // AT2G38940 // AT5G50600 // AT1G05630 // AT2G35940 // AT5G58787 // AT5G42950 // AT3G06490 // AT5G46750 // AT3G21780 // AT5G13180 // AT1G20450 // AT5G27420 // AT5G41790 // AT1G18100 // AT2G13540 // AT2G41230 // AT5G08520 // AT3G14050 // AT2G17840 // AT4G38230 // AT1G59610 // AT1G18…
GO:0097305	P	response to alcohol	5	173	547	21972	0.44	0.93	// AT5G58787 // AT2G47180 // AT5G66880 // AT3G24500 // AT2G33590	// AT1G06190 // AT5G46050 // AT3G02860 // AT3G09770 // AT3G55610 // AT5G08450 // AT2G01150 // AT4G28080 // AT4G27410 // AT2G38940 // AT5G50600 // AT1G05630 // AT2G35940 // AT5G58787 // AT5G42950 // AT3G06490 // AT5G46750 // AT2G32700 // AT3G21780 // AT5G13180 // AT1G20450 // AT5G27420 // AT5G41790 // AT1G18100 // AT2G13540 // AT2G41230 // AT5G08520 // AT3G14050 // AT2G17840 // AT4G38230 // AT1G59…
GO:0051704	P	multi-organism process	11	173	1322	21972	0.47	0.99	// AT5G01180 // AT3G12580 // AT3G08970 // AT5G56030 // AT3G09440 // AT2G22240 // AT5G52640 // AT1G16030 // AT5G09590 // AT4G23570 // AT2G46240	// AT2G41630 // AT5G46050 // AT1G61850 // AT2G41890 // AT4G09950 // AT4G03550 // AT1G51660 // AT5G66850 // AT1G20980 // AT5G44870 // AT5G13740 // AT1G58260 // AT3G05180 // AT5G18520 // AT1G07745 // AT1G75050 // AT1G64780 // AT3G24240 // AT5G18525 // AT1G56160 // AT1G28520 // AT5G12870 // AT5G51700 // AT3G51430 // AT4G37150 // AT4G37400 // AT1G03160 // AT1G25280 // AT5G66750 // AT3G12500 // AT1G19…
GO:0043933	P	macromolecular complex subunit organization	6	173	696	21972	0.47	0.99	// AT1G09140 // AT5G56030 // AT3G23990 // AT1G59860 // AT2G07681 // AT2G07768	// AT5G09920 // AT5G15020 // AT4G01710 // AT5G36120 // AT2G25880 // AT4G10710 // AT5G18440 // AT2G31200 // AT2G24740 // AT4G30940 // AT4G14605 // AT5G41520 // AT2G22640 // AT5G08450 // AT4G20280 // AT1G66770 // AT2G21410 // AT1G54380 // AT5G55580 // AT5G07780 // AT2G02470 // AT4G16310 // AT3G10070 // AT1G51060 // AT1G47260 // AT5G11470 // AT3G16690 // AT5G08565 // AT4G35570 // AT3G20810 // AT5G44…
GO:0080090	P	regulation of primary metabolic process	17	173	2467	21972	0.74	1	// AT1G09140 // AT3G12580 // AT2G26150 // AT4G11660 // AT3G53230 // AT3G10113 // AT1G74310 // AT1G07350 // AT3G51910 // AT3G24500 // AT5G03720 // AT1G56170 // AT4G36990 // AT1G18330 // AT1G22985 // AT5G62020 // AT3G63350	// AT3G10470 // AT3G50890 // AT5G06710 // AT1G35530 // AT5G64530 // AT3G57370 // AT2G43010 // AT2G02470 // AT1G79730 // AT1G51140 // AT4G02590 // AT5G59570 // AT2G35940 // AT3G50700 // AT5G65130 // AT1G65300 // AT5G59710 // AT4G13640 // AT1G64520 // AT5G06000 // AT1G10522 // AT1G53320 // AT4G02020 // AT5G13180 // AT4G33250 // AT2G01690 // AT5G60960 // AT3G19860 // AT1G16910 // AT3G15150 // AT3G56…
GO:0019222	P	regulation of metabolic process	18	173	2729	21972	0.8	1	// AT1G09140 // AT3G12580 // AT4G21320 // AT2G26150 // AT4G11660 // AT3G53230 // AT3G10113 // AT1G74310 // AT1G07350 // AT3G51910 // AT3G63350 // AT5G03720 // AT1G56170 // AT4G36990 // AT1G18330 // AT1G22985 // AT5G62020 // AT3G24500	// AT3G10470 // AT3G50890 // AT5G06710 // AT1G35530 // AT3G10690 // AT3G57370 // AT2G43010 // AT2G02470 // AT1G79730 // AT1G51140 // AT4G02590 // AT5G59570 // AT2G35940 // AT3G50700 // AT5G65130 // AT1G65300 // AT5G59710 // AT4G13640 // AT1G64520 // AT5G06000 // AT1G10522 // AT1G53320 // AT5G15540 // AT4G02020 // AT5G13180 // AT4G33250 // AT4G30760 // AT2G01690 // AT5G60960 // AT3G19860 // AT1G16…
// AT1G06180 // AT1G28380 // AT3G46590 // AT1G52880 // AT5G13080 // AT2G43060 // AT4G22070 // AT2G36990 // AT2G34600 // AT4G32915 // AT1G64860 // AT2G31210 // AT4G32910 // AT3G15030 // AT1G54410 // AT4G02670 // AT3G01015 // AT3G05040 // AT1G31640 // AT5G43110 // AT5G65210 // AT3G06540 // AT4G28490 // AT4G21320 // AT5G21150 // AT4G29510 // AT5G54640 // AT5G64630 // AT1G16070 // AT2G24500 // AT2G37…
GO:0007165	P	signal transduction	5	173	1806	21972	1	1	// AT1G14360 // AT5G66880 // AT2G36460 // AT1G22985 // AT3G24500	// AT5G44790 // AT3G09770 // AT1G13980 // AT1G27340 // AT4G03460 // AT2G43010 // AT4G28860 // AT3G59400 // AT1G64070 // AT5G65130 // AT5G02290 // AT2G03300 // AT3G57710 // AT3G26940 // AT1G57830 // AT2G20300 // AT1G12580 // AT5G21090 // AT1G19850 // AT5G48780 // AT3G15150 // AT1G16440 // AT1G23080 // AT5G08130 // AT4G38230 // AT5G54030 // AT3G43230 // AT1G06840 // AT5G44570 // AT1G12630 // AT2G33…
GO:1901362	P	organic cyclic compound biosynthetic process	18	173	2784	21972	0.82	1	// AT3G16050 // AT3G12580 // AT4G11660 // AT1G56170 // AT3G10113 // AT1G64200 // AT2G26150 // AT3G51910 // AT3G24500 // AT2G07698 // AT5G03720 // AT2G33590 // AT4G36990 // AT1G18330 // AT1G22985 // AT5G62020 // ATMG00640 // AT3G63350	// AT1G06190 // AT3G10470 // AT3G50890 // AT5G06710 // AT1G69180 // AT1G76490 // AT5G64530 // AT3G14990 // AT3G57370 // AT2G43010 // AT2G32440 // AT3G60330 // AT2G02470 // AT1G79730 // AT1G51140 // AT4G02590 // AT5G59570 // AT3G59400 // AT5G49520 // AT2G35940 // AT3G50700 // AT5G65130 // AT1G65300 // AT5G59710 // AT4G13640 // AT5G44480 // AT1G10522 // AT1G10520 // AT1G53320 // AT4G02020 // AT1G12…
// AT1G28960 // AT1G43620 // AT5G25470 // AT5G57980 // AT5G25475 // AT4G16750 // AT5G46310 // AT5G23330 // AT4G11180 // AT5G24470 // AT1G12400 // AT5G39810 // AT5G67300 // AT5G57420 // AT4G27230 // AT1G44446 // AT3G17810 // AT3G23240 // AT2G41710 // AT5G05090 // AT4G17800 // AT4G16280 // AT4G03090 // AT3G51910 // AT4G17570 // AT3G11020 // AT2G37360 // AT3G15210 // AT1G27740 // AT4G07950 // AT1G26…
GO:0044707	P	single-multicellular organism process	13	173	2610	21972	0.96	1	// AT1G67360 // AT5G56030 // AT1G14360 // AT5G53400 // AT5G64510 // AT2G22240 // AT3G25230 // AT4G23570 // AT4G26270 // AT5G66880 // AT2G15790 // AT1G77000 // AT2G46240	// AT3G10470 // AT3G57370 // AT2G46660 // AT5G48230 // AT1G69180 // AT3G47520 // AT1G13980 // AT1G27340 // AT2G22125 // AT5G64530 // AT2G34630 // AT2G43010 // AT2G32440 // AT1G49040 // AT3G51430 // AT2G11890 // AT1G03160 // AT2G02470 // AT1G79730 // AT3G01730 // AT2G32280 // AT4G28860 // AT5G59570 // AT2G35940 // AT5G55490 // AT1G30100 // AT4G22950 // AT5G65590 // AT5G54650 // AT1G64520 // AT5G48…
// AT2G25010 // AT5G12130 // AT1G14290 // AT1G14830 // AT1G05510 // AT3G19270 // AT1G05680 // AT5G17290 // AT4G36930 // AT2G31650 // AT1G73177 // AT1G52030 // AT3G16785 // AT4G23100 // AT5G63050 // AT2G03840 // AT5G67570 // AT3G07160 // AT2G20180 // AT1G61140 // AT5G49660 // AT5G14070 // AT2G34140 // AT1G60940 // AT4G10350 // AT3G22490 // AT3G07610 // AT3G08640 // AT1G14740 // AT2G19070 // AT3G22…
GO:0071840	P	cellular component organization or biogenesis	15	173	2576	21972	0.9	1	// AT1G09140 // AT2G07768 // AT1G51380 // AT3G08970 // AT2G07681 // AT4G26600 // AT4G26780 // AT3G23990 // AT5G01180 // AT1G59860 // AT5G15450 // AT1G67360 // AT3G13470 // AT4G28390 // AT5G56030	// AT1G06190 // AT3G21865 // AT5G48230 // AT4G33230 // AT1G35530 // AT1G13980 // AT2G22125 // AT1G49040 // AT1G71720 // AT1G03160 // AT2G02470 // AT4G28740 // AT4G17380 // AT5G53960 // AT4G28860 // AT3G10070 // AT5G48520 // AT1G49910 // AT2G35940 // AT5G44800 // AT5G41870 // AT5G13870 // AT4G13390 // AT1G11580 // AT5G54650 // AT1G64520 // AT5G06000 // AT2G41630 // AT5G54380 // AT1G64090 // AT5G47…
// AT2G27500 // AT2G30910 // AT4G14940 // AT1G26110 // AT1G19100 // AT2G44570 // AT5G17400 // AT3G49100 // AT1G68540 // AT1G22130 // AT3G54150 // AT3G09600 // AT4G09740 // AT1G35680 // AT1G48240 // AT5G20160 // AT4G17560 // AT5G43320 // AT2G44590 // AT5G46430 // AT4G18800 // AT1G16280 // AT3G48960 // AT1G32080 // AT1G13160 // AT1G48620 // AT3G25610 // AT5G63980 // AT1G56260 // AT4G03260 // AT1G64…
GO:0051716	P	cellular response to stimulus	16	173	2603	21972	0.86	1	// AT5G58787 // AT2G36460 // AT5G48570 // AT3G08970 // AT1G14360 // AT5G66880 // AT2G22240 // AT2G26150 // AT3G03520 // AT3G24500 // AT3G09640 // AT1G07500 // AT3G25230 // AT5G27660 // AT1G22985 // AT4G23570	// AT5G44790 // AT3G09770 // AT1G53210 // AT1G13980 // AT1G27340 // AT4G03460 // AT5G51700 // AT1G03160 // AT2G02470 // AT4G17380 // AT4G28860 // AT3G59400 // AT1G64070 // AT5G06370 // AT4G22300 // AT3G10800 // AT1G35530 // AT5G65130 // AT5G02290 // AT5G20410 // AT1G10520 // AT3G57710 // AT3G26940 // AT4G03510 // AT1G57830 // AT2G20300 // AT1G45145 // AT1G12580 // AT5G21090 // AT1G19850 // AT5G54…
// AT3G62690 // AT5G38850 // AT4G16960 // AT2G23270 // AT1G33590 // AT1G27510 // AT4G19690 // AT5G27060 // AT5G17290 // AT2G31650 // AT4G23450 // AT1G69160 // AT4G23100 // AT3G49580 // AT2G24130 // AT4G32280 // AT1G65070 // AT2G14540 // AT2G20180 // AT2G28160 // AT2G41090 // AT2G17890 // AT3G07610 // AT1G22280 // AT2G41970 // AT4G15415 // AT5G23320 // AT5G27660 // AT5G25220 // AT1G68780 // AT5G17…
GO:0044711	P	single-organism biosynthetic process	10	173	1662	21972	0.84	1	// AT1G13080 // AT3G16050 // AT2G33590 // AT2G36460 // AT5G58770 // AT2G22240 // AT1G64200 // AT2G47180 // AT2G07698 // ATMG00640	// AT1G11720 // AT2G46660 // AT5G48230 // AT1G76490 // AT3G57170 // AT1G31180 // AT3G14990 // AT2G34630 // AT2G32440 // AT3G14550 // AT4G37400 // AT3G60330 // AT5G25130 // AT3G59400 // AT1G30100 // AT5G44480 // AT5G20410 // AT5G48300 // AT3G23820 // AT1G20510 // AT1G12740 // AT4G34570 // AT1G16040 // AT1G60550 // AT4G21200 // AT3G20390 // AT4G26220 // AT1G09500 // AT2G22125 // AT1G50430 // AT5G26…
GO:0000003	P	reproduction	8	173	1600	21972	0.93	1	// AT5G01180 // AT3G08970 // AT5G56030 // AT5G53400 // AT2G22240 // AT2G15790 // AT4G23570 // AT2G46240	// AT2G41890 // AT2G46660 // AT5G48230 // AT1G69180 // AT3G47520 // AT1G13980 // AT2G22125 // AT3G24560 // AT1G03160 // AT4G17380 // AT1G51140 // AT2G32280 // AT4G02590 // AT5G59570 // AT1G49910 // AT1G35530 // AT5G55490 // AT1G30100 // AT4G22950 // AT5G07530 // AT4G13640 // AT5G54650 // AT1G64520 // AT5G48300 // AT4G26420 // AT4G02020 // AT5G50540 // AT4G31820 // AT4G17030 // AT4G13240 // AT1G03…
GO:0010467	P	gene expression	27	173	3434	21972	0.53	1	// AT1G51380 // AT4G11660 // AT3G24500 // AT2G07675 // AT2G07734 // AT4G21320 // AT2G25140 // AT3G10113 // AT1G07350 // AT2G07696 // AT4G36990 // AT4G26600 // AT2G07725 // AT3G51910 // AT1G74310 // AT2G26150 // AT3G63350 // AT5G62020 // AT1G09140 // AT3G12580 // AT1G56170 // AT2G07715 // AT5G03720 // AT5G12110 // AT1G22985 // AT5G15450 // AT1G18330	// AT3G50670 // AT1G06190 // AT3G10470 // AT3G50890 // AT5G06710 // AT1G09690 // AT5G63070 // AT3G10690 // AT3G57370 // AT2G47220 // AT2G43010 // AT3G24560 // AT5G13270 // AT2G02470 // AT1G79730 // AT1G51140 // AT4G02590 // AT5G59570 // AT2G46280 // AT4G26310 // AT3G53870 // AT2G35940 // AT3G50700 // AT5G65130 // AT1G16280 // AT1G65300 // AT1G06580 // AT5G59710 // AT4G13640 // AT5G06000 // AT2G41…
// AT4G34620 // AT5G47320 // AT5G03850 // AT5G28650 // AT5G16770 // AT5G53290 // AT3G10480 // AT2G21660 // AT2G18880 // AT3G19350 // AT5G26210 // AT2G16910 // AT2G31370 // AT4G14465 // AT4G11120 // AT4G18330 // AT4G02990 // AT3G52270 // AT5G19720 // AT1G68240 // AT5G26180 // AT5G62020 // AT5G10120 // AT1G62830 // AT4G28640 // AT4G25410 // AT1G66390 // AT2G38340 // AT4G31120 // AT3G11250 // AT2G26…
GO:0016310	P	phosphorylation	6	173	1196	21972	0.91	1	// AT2G36460 // AT5G66880 // AT1G58150 // AT5G25450 // AT4G26270 // AT4G10040	// AT1G13440 // AT4G40010 // AT1G14390 // AT1G51660 // AT5G66850 // AT2G39180 // AT5G02290 // AT3G17350 // AT1G01540 // AT1G73500 // AT5G15800 // AT1G51830 // AT3G55610 // AT3G24240 // AT5G18525 // AT3G46330 // AT5G60910 // AT1G69120 // AT5G11010 // AT2G02800 // AT1G65950 // AT3G12780 // AT4G36180 // AT4G10390 // AT3G08850 // AT4G14340 // AT1G25320 // AT4G28860 // AT5G10020 // AT1G31910 // AT1G18…
GO:0046483	P	heterocycle metabolic process	25	173	3871	21972	0.85	1	// AT1G51380 // AT4G11660 // AT2G36460 // AT1G64200 // AT5G25450 // AT3G24500 // AT3G10113 // AT1G07350 // AT4G26270 // AT2G07698 // AT4G10040 // AT4G36990 // AT4G26600 // AT3G16050 // AT3G51910 // AT2G26150 // AT3G63350 // AT5G62020 // ATMG00640 // AT1G09140 // AT3G12580 // AT1G56170 // AT5G03720 // AT1G22985 // AT1G18330	// AT3G50670 // AT1G06190 // AT3G10470 // AT3G50890 // AT4G14465 // AT1G69180 // AT3G14790 // AT3G10690 // AT3G14990 // AT2G24580 // AT2G47220 // AT2G36580 // AT2G43010 // AT3G24560 // AT4G32430 // AT4G37400 // AT5G06710 // AT3G60330 // AT5G13270 // AT2G02470 // AT4G17380 // AT5G53960 // AT4G02590 // AT5G59570 // AT3G59400 // AT4G30080 // AT5G18890 // AT3G63110 // AT5G46280 // AT2G35940 // AT3G10…
// AT1G31280 // AT5G40350 // AT5G06250 // AT5G02200 // AT2G02550 // AT4G27650 // AT5G07690 // AT1G65440 // AT1G11190 // AT1G19480 // AT5G03150 // AT2G07690 // AT1G16430 // AT4G18890 // AT3G53310 // AT2G32940 // AT1G79530 // AT5G44210 // AT1G35890 // AT5G57710 // AT4G03430 // AT3G54500 // AT2G06020 // AT1G34380 // AT4G34410 // AT3G07930 // AT5G63960 // AT4G31390 // AT4G14410 // AT5G44180 // AT4G31…
GO:0060255	P	regulation of macromolecule metabolic process	18	173	2553	21972	0.71	1	// AT1G09140 // AT3G12580 // AT4G21320 // AT2G26150 // AT4G11660 // AT3G53230 // AT3G10113 // AT1G74310 // AT1G07350 // AT3G51910 // AT3G63350 // AT5G03720 // AT1G56170 // AT4G36990 // AT1G18330 // AT1G22985 // AT5G62020 // AT3G24500	// AT3G10470 // AT3G50890 // AT5G06710 // AT1G35530 // AT3G10690 // AT3G57370 // AT2G43010 // AT2G02470 // AT1G79730 // AT1G51140 // AT4G02590 // AT5G59570 // AT2G35940 // AT3G50700 // AT5G65130 // AT1G65300 // AT5G59710 // AT4G13640 // AT5G06000 // AT1G10522 // AT1G53320 // AT5G15540 // AT4G02020 // AT5G13180 // AT4G33250 // AT4G30760 // AT5G60960 // AT3G19860 // AT1G16910 // AT3G15150 // AT3G56…
// AT1G27730 // AT1G01720 // AT1G69540 // AT1G63650 // AT2G32070 // AT4G36710 // AT3G54390 // AT1G69780 // AT4G00760 // AT5G63980 // AT1G64670 // AT3G25940 // AT2G21900 // AT2G22630 // AT3G24140 // AT5G57660 // AT2G46990 // AT1G29550 // AT2G48110 // AT1G66810 // AT5G02850 // AT5G18960 // AT1G62700 // AT5G25220 // AT4G17490 // AT3G50410 // AT2G03050 // AT1G59890 // AT5G39660 // AT4G26170 // AT1G16…
GO:0034645	P	cellular macromolecule biosynthetic process	21	173	3254	21972	0.83	1	// AT2G07725 // AT3G12580 // AT5G03720 // AT4G11660 // AT1G56170 // AT1G22985 // AT2G07715 // AT5G58770 // AT3G10113 // AT1G74310 // AT2G26150 // AT3G51910 // AT3G24500 // AT2G07696 // AT2G07675 // AT5G12110 // AT4G36990 // AT1G18330 // AT2G07734 // AT5G62020 // AT3G63350	// AT1G06190 // AT3G10470 // AT1G11720 // AT3G50890 // AT5G06710 // AT1G09690 // AT3G57170 // AT2G22125 // AT3G10690 // AT3G57370 // AT2G43010 // AT1G12290 // AT2G02470 // AT1G79730 // AT1G51140 // AT4G02590 // AT5G59570 // AT2G46280 // AT4G26310 // AT3G53870 // AT2G35940 // AT3G50700 // AT5G65130 // AT5G63070 // AT1G65300 // AT4G22950 // AT5G59710 // AT4G13640 // AT5G44480 // AT5G06000 // AT5G48…
// AT2G03710 // AT2G21580 // AT1G69570 // AT5G52020 // AT2G36000 // AT1G59750 // AT1G55580 // AT3G05530 // AT1G63030 // AT3G50220 // AT5G40530 // AT3G24440 // AT4G24060 // AT4G32570 // AT1G28560 // AT5G35550 // AT5G04280 // AT5G59430 // AT4G32800 // AT1G76110 // AT1G26790 // AT1G09640 // AT4G02060 // AT4G24020 // AT5G59820 // AT1G63100 // AT5G06500 // AT1G16740 // AT2G47810 // AT2G40260 // AT1G54…
GO:0003006	P	developmental process involved in reproduction	8	173	1390	21972	0.85	1	// AT5G01180 // AT3G08970 // AT5G56030 // AT5G53400 // AT2G22240 // AT2G15790 // AT4G23570 // AT2G46240	// AT2G46660 // AT5G48230 // AT1G69180 // AT3G47520 // AT1G13980 // AT2G22125 // AT3G24560 // AT1G03160 // AT1G79730 // AT1G51140 // AT2G32280 // AT1G23420 // AT5G59570 // AT5G55490 // AT1G30100 // AT4G22950 // AT5G54650 // AT1G64520 // AT5G48300 // AT4G26420 // AT4G02020 // AT5G50540 // AT4G31820 // AT4G13240 // AT1G03010 // AT3G10670 // AT4G37710 // AT1G30610 // AT1G23080 // AT5G58020 // AT4G21…
GO:2001141	P	regulation of RNA biosynthetic process	13	173	2106	21972	0.84	1	// AT3G12580 // AT4G11660 // AT1G56170 // AT3G10113 // AT2G26150 // AT3G51910 // AT3G24500 // AT5G03720 // AT4G36990 // AT1G18330 // AT1G22985 // AT5G62020 // AT3G63350	// AT3G10470 // AT3G50890 // AT5G06710 // AT5G64530 // AT3G57370 // AT2G43010 // AT2G02470 // AT1G79730 // AT1G51140 // AT4G02590 // AT5G59570 // AT2G35940 // AT3G50700 // AT5G65130 // AT1G65300 // AT5G59710 // AT4G13640 // AT1G10522 // AT1G53320 // AT4G02020 // AT5G13180 // AT5G60960 // AT3G19860 // AT1G16910 // AT3G56710 // AT1G54330 // AT5G08130 // AT3G10500 // AT1G10450 // AT1G79960 // AT3G56…
GO:0055114	P	oxidation-reduction process	11	173	1454	21972	0.6	1	// ATMG00070 // ATMG00060 // AT2G07681 // AT1G13080 // AT3G10020 // AT5G25450 // AT1G33055 // AT3G09640 // AT4G10040 // ATMG00650 // AT1G10960	// AT1G06620 // AT2G46660 // AT5G48230 // AT3G47520 // AT4G22890 // AT3G14790 // AT1G31180 // AT2G32440 // AT4G37400 // AT4G12280 // AT5G25130 // AT1G31670 // AT3G15020 // AT3G15840 // AT1G30100 // AT5G48300 // AT1G14550 // AT1G31690 // AT1G12740 // AT1G75280 // AT1G45145 // AT4G21200 // AT1G50430 // AT5G07440 // AT4G37970 // AT2G07751 // AT1G74880 // AT4G37370 // AT2G05990 // AT3G12120 // AT4G39…
GO:0044700	P	single organism signaling	5	173	1822	21972	1	1	// AT1G14360 // AT5G66880 // AT2G36460 // AT1G22985 // AT3G24500	// AT5G44790 // AT3G09770 // AT1G13980 // AT1G27340 // AT4G03460 // AT2G43010 // AT4G28860 // AT3G59400 // AT1G64070 // AT5G65130 // AT5G02290 // AT2G03300 // AT3G57710 // AT3G26940 // AT1G57830 // AT2G20300 // AT1G12580 // AT5G21090 // AT1G19850 // AT5G48780 // AT3G15150 // AT1G16440 // AT1G23080 // AT5G08130 // AT4G38230 // AT5G54030 // AT3G43230 // AT1G06840 // AT5G44570 // AT1G12630 // AT2G33…
GO:0044702	P	single organism reproductive process	7	173	1437	21972	0.93	1	// AT5G01180 // AT3G08970 // AT5G56030 // AT5G53400 // AT2G22240 // AT2G15790 // AT4G23570	// AT2G41890 // AT2G46660 // AT5G48230 // AT1G69180 // AT3G47520 // AT1G13980 // AT2G22125 // AT3G24560 // AT4G17380 // AT2G32280 // AT4G02590 // AT5G59570 // AT1G49910 // AT1G35530 // AT5G55490 // AT1G30100 // AT4G22950 // AT5G07530 // AT4G13640 // AT5G54650 // AT1G64520 // AT4G26420 // AT4G02020 // AT5G50540 // AT4G31820 // AT4G13240 // AT1G03010 // AT3G10670 // AT4G37710 // AT1G68130 // AT1G30…
GO:0009605	P	response to external stimulus	10	173	1243	21972	0.52	1	// AT3G12580 // AT5G56030 // AT3G09440 // AT2G22240 // AT3G03520 // AT5G52640 // AT1G16030 // AT5G09590 // AT4G23570 // AT2G46240	// AT5G46050 // AT1G61850 // AT1G27080 // AT4G09950 // AT4G03550 // AT1G51660 // AT5G66850 // AT1G20980 // AT5G44870 // AT3G44320 // AT5G13740 // AT4G24500 // AT1G58260 // AT3G05180 // AT5G18520 // AT1G75050 // AT1G64780 // AT5G18525 // AT1G56160 // AT1G28520 // AT5G12870 // AT5G21040 // AT5G51700 // AT2G21410 // AT3G28930 // AT4G37400 // AT1G03160 // AT1G25280 // AT2G02470 // AT3G08850 // AT1G19…
GO:0044249	P	cellular biosynthetic process	27	173	4609	21972	0.94	1	// AT4G11660 // AT1G64200 // AT3G24500 // AT2G07675 // AT2G07734 // AT2G07715 // AT3G10113 // AT2G07698 // AT2G07696 // AT4G36990 // AT3G16050 // AT2G22240 // AT3G51910 // AT1G74310 // AT2G26150 // AT3G63350 // AT5G62020 // ATMG00640 // AT2G07725 // AT3G12580 // AT1G56170 // AT2G33590 // AT5G58770 // AT5G03720 // AT5G12110 // AT1G22985 // AT1G18330	// AT1G06190 // AT1G72350 // AT3G10470 // AT1G11720 // AT3G50890 // AT4G14465 // AT5G48230 // AT1G69180 // AT1G09690 // AT1G07420 // AT1G31180 // AT3G10690 // AT3G14990 // AT1G08250 // AT3G57370 // AT2G34630 // AT5G18790 // AT2G43010 // AT2G32440 // AT2G02480 // AT3G51430 // AT3G14550 // AT5G06710 // AT3G60330 // AT2G02470 // AT1G79730 // AT1G51140 // AT4G02590 // AT5G59570 // AT3G59400 // AT2G46…
// AT5G24800 // AT3G22320 // AT3G29810 // AT1G02050 // AT5G47630 // AT1G14580 // AT1G26680 // AT5G50010 // AT2G23290 // AT2G23740 // AT1G80740 // AT3G58560 // AT1G32240 // AT5G39400 // AT5G36880 // AT1G44810 // AT4G36220 // AT2G36660 // AT2G41340 // AT1G48800 // AT4G38130 // AT5G14800 // AT1G18130 // AT2G23340 // AT1G07470 // AT2G28700 // AT1G03770 // AT1G14100 // AT3G63490 // AT4G34490 // AT5G05…
GO:0019538	P	protein metabolic process	24	173	3275	21972	0.66	1	// AT5G47610 // AT2G07675 // AT2G07734 // AT2G15790 // AT4G23570 // AT4G15420 // AT2G25140 // AT5G15450 // AT1G77000 // AT2G07696 // AT5G18340 // AT3G17611 // AT5G66880 // AT3G53230 // AT3G51910 // AT1G74310 // AT1G17870 // AT5G27660 // AT2G07725 // AT3G12580 // AT2G07715 // AT1G01940 // AT5G58770 // AT5G12110	// AT3G21860 // AT1G09690 // AT3G09770 // AT2G45660 // AT1G28390 // AT1G27340 // AT5G63070 // AT1G67470 // AT1G12290 // AT3G49810 // AT4G28860 // AT4G21510 // AT5G43100 // AT2G46280 // AT4G26310 // AT3G53870 // AT4G22300 // AT3G05500 // AT5G61560 // AT5G45590 // AT4G04500 // AT5G59710 // AT1G11580 // AT1G64520 // AT5G06000 // AT1G31450 // AT4G05050 // AT5G02070 // AT5G10140 // AT5G45775 // AT3G57…
// AT5G64960 // AT5G39830 // AT5G05050 // AT4G15420 // AT1G77550 // AT3G51370 // AT3G63190 // AT2G40640 // AT5G67320 // AT2G47610 // AT5G66140 // AT5G60310 // AT1G72280 // AT1G32740 // AT1G59680 // AT3G08700 // AT3G23000 // AT3G54180 // AT1G54610 // AT5G10520 // AT1G04270 // AT5G16810 // AT5G39785 // AT3G18060 // AT1G09000 // AT4G27030 // AT5G20000 // AT2G24060 // AT1G26110 // AT3G24660 // AT5G63…
GO:0007154	P	cell communication	7	173	1998	21972	0.99	1	// AT1G14360 // AT5G66880 // AT2G22240 // AT2G36460 // AT3G03520 // AT3G24500 // AT1G22985	// AT2G41890 // AT5G44790 // AT3G09770 // AT1G13980 // AT1G27340 // AT4G03460 // AT2G43010 // AT2G02470 // AT4G28860 // AT3G59400 // AT1G64070 // AT5G65130 // AT1G07910 // AT5G07530 // AT5G20410 // AT3G57710 // AT3G26940 // AT1G57830 // AT2G20300 // AT1G12580 // AT5G21090 // AT1G19850 // AT5G48780 // AT3G15150 // AT1G16440 // AT1G23080 // AT5G08130 // AT4G38230 // AT5G54030 // AT3G43230 // AT1G06…
GO:0019438	P	aromatic compound biosynthetic process	17	173	2673	21972	0.83	1	// AT3G12580 // AT4G11660 // AT1G56170 // AT3G10113 // AT1G64200 // AT2G26150 // AT3G51910 // AT3G24500 // AT2G07698 // AT5G03720 // AT2G33590 // AT4G36990 // AT1G18330 // AT1G22985 // AT5G62020 // ATMG00640 // AT3G63350	// AT1G06190 // AT3G10470 // AT3G50890 // AT5G06710 // AT1G69180 // AT5G64530 // AT3G14990 // AT3G57370 // AT2G43010 // AT3G60330 // AT2G02470 // AT1G79730 // AT1G51140 // AT4G02590 // AT5G59570 // AT3G59400 // AT5G49520 // AT2G35940 // AT3G50700 // AT5G65130 // AT1G65300 // AT5G59710 // AT4G13640 // AT5G44480 // AT1G10522 // AT1G10520 // AT1G53320 // AT4G02020 // AT5G13180 // AT4G34570 // AT5G60…
// AT3G61630 // AT1G75430 // AT3G06160 // AT3G44530 // AT2G29690 // AT1G71930 // AT3G29360 // AT1G24190 // AT1G30330 // AT3G21270 // AT2G21230 // AT2G22850 // AT2G28610 // AT1G69310 // AT1G34650 // AT1G61660 // AT1G21100 // AT3G21070 // AT2G39880 // AT1G47270 // AT4G35160 // AT4G14720 // AT1G20980 // AT2G07698 // AT2G32700 // AT1G04020 // AT2G42280 // AT1G72570 // AT5G14270 // AT1G21340 // AT2G31…
GO:0098542	P	defense response to other organism	5	173	668	21972	0.61	1	// AT4G23570 // AT2G22240 // AT5G52640 // AT5G56030 // AT2G46240	// AT5G46050 // AT1G61850 // AT4G03550 // AT1G51660 // AT5G66850 // AT5G44870 // AT3G44480 // AT1G58260 // AT3G05180 // AT4G03280 // AT5G18525 // AT1G56160 // AT1G28520 // AT5G12870 // AT5G51700 // AT4G37150 // AT4G37400 // AT1G03160 // AT4G37460 // AT1G19610 // AT5G06780 // AT1G60985 // AT1G64070 // AT3G15020 // AT4G22300 // AT1G19180 // AT5G54220 // AT4G20910 // AT5G25910 // AT5G42950 // AT1G01…
GO:0044281	P	small molecule metabolic process	11	173	1541	21972	0.67	1	// AT3G16050 // AT2G36460 // AT5G58770 // AT2G22240 // AT1G64200 // AT5G25450 // AT2G47180 // AT4G26270 // AT2G07698 // AT4G10040 // ATMG00640	// AT1G50090 // AT5G48230 // AT3G47520 // AT1G31180 // AT2G34630 // AT4G21680 // AT4G37150 // AT3G60330 // AT3G15020 // AT4G22300 // AT5G54060 // AT1G30100 // AT5G44480 // AT5G20410 // AT3G23820 // AT1G20510 // AT4G34570 // AT1G45145 // AT1G60550 // AT4G21200 // AT3G20390 // AT1G50430 // AT5G07440 // AT3G10850 // AT5G26780 // AT5G13980 // AT2G07751 // AT1G12630 // AT5G55810 // AT2G22570 // AT2G32…
GO:0006807	P	nitrogen compound metabolic process	32	173	4845	21972	0.84	1	// AT1G51380 // AT4G11660 // AT2G36460 // AT1G64200 // AT5G25450 // AT3G24500 // AT2G07675 // AT2G07734 // AT2G07715 // AT3G10113 // AT1G07350 // AT4G26270 // AT2G07698 // AT4G10040 // AT2G07696 // AT4G36990 // AT4G26600 // AT3G16050 // AT2G07725 // AT3G51910 // AT1G74310 // AT2G26150 // AT3G63350 // AT5G62020 // ATMG00640 // AT1G09140 // AT3G12580 // AT1G56170 // AT5G03720 // AT5G12110 // AT1G22…	// AT3G50670 // AT1G06190 // AT3G10470 // AT3G50890 // AT3G56340 // AT4G14465 // AT3G26680 // AT1G09690 // AT1G08100 // AT1G35530 // AT1G51510 // AT3G20780 // AT1G31180 // AT3G10690 // AT2G24580 // AT2G47220 // AT2G36580 // AT5G18790 // AT2G43010 // AT4G21680 // AT3G24560 // AT3G51430 // AT4G32430 // AT4G37400 // AT1G50090 // AT3G60330 // AT5G13270 // AT2G02470 // AT1G62800 // AT4G17380 // AT5G53…
// AT1G59940 // AT1G75230 // AT3G18740 // AT1G22190 // AT4G20280 // AT3G10590 // AT4G23980 // AT5G26040 // AT3G02190 // AT5G13110 // AT5G28040 // AT2G02150 // AT2G33290 // AT3G06250 // AT5G15160 // AT4G10060 // AT3G17010 // AT5G03220 // AT3G12280 // AT1G04080 // AT5G43840 // AT5G03555 // AT3G17390 // AT5G42820 // AT3G53790 // AT5G08020 // AT5G03790 // AT5G45930 // AT1G60380 // AT3G11400 // AT5G45…
GO:0050789	P	regulation of biological process	29	173	4684	21972	0.91	1	// AT4G21320 // AT4G11660 // AT2G36460 // AT5G53400 // AT3G24500 // AT1G77000 // AT5G56030 // AT1G14360 // AT3G10113 // AT1G07350 // AT4G23570 // AT4G36990 // AT5G58787 // AT1G67360 // AT4G02550 // AT5G66880 // AT3G53230 // AT3G51910 // AT1G74310 // AT2G26150 // AT3G63350 // AT5G62020 // AT2G46240 // AT1G09140 // AT3G12580 // AT1G56170 // AT5G03720 // AT1G22985 // AT1G18330	// AT3G10470 // AT5G44790 // AT2G46660 // AT4G14465 // AT1G69180 // AT3G09770 // AT1G35530 // AT1G13980 // AT1G27340 // AT2G22125 // AT4G03460 // AT3G14990 // AT3G50890 // AT4G39730 // AT2G43010 // AT1G49040 // AT1G20980 // AT3G07220 // AT5G07780 // AT1G03160 // AT2G02470 // AT2G04890 // AT3G49810 // AT1G51140 // AT4G28860 // AT5G59570 // AT3G59400 // AT1G64070 // AT2G20270 // AT5G49520 // AT4G22…
// AT1G17310 // AT3G61890 // AT3G44750 // AT5G37680 // AT3G19360 // AT1G77470 // AT3G57860 // AT3G49700 // AT4G35460 // AT3G02310 // AT1G70460 // AT2G35310 // AT5G09780 // AT1G60490 // AT5G41360 // AT2G41010 // AT3G20820 // AT5G60410 // AT3G43790 // AT5G07920 // AT3G29035 // AT3G16830 // AT1G60985 // AT3G16380 // AT1G37140 // AT2G38310 // AT3G48100 // AT1G61380 // AT3G44110 // AT2G26950 // AT1G20…
GO:0097659	P	nucleic acid-templated transcription	13	173	2200	21972	0.87	1	// AT3G12580 // AT4G11660 // AT1G56170 // AT3G10113 // AT2G26150 // AT3G51910 // AT3G24500 // AT5G03720 // AT4G36990 // AT1G18330 // AT1G22985 // AT5G62020 // AT3G63350	// AT1G06190 // AT3G10470 // AT3G50890 // AT5G06710 // AT5G64530 // AT3G57370 // AT2G43010 // AT2G02470 // AT1G79730 // AT1G51140 // AT4G02590 // AT5G59570 // AT2G35940 // AT3G50700 // AT5G65130 // AT1G65300 // AT5G59710 // AT4G13640 // AT1G10522 // AT1G53320 // AT4G02020 // AT5G13180 // AT5G60960 // AT3G19860 // AT1G16910 // AT3G56710 // AT1G54330 // AT5G08130 // AT3G10500 // AT1G10450 // AT1G79…
GO:0044267	P	cellular protein metabolic process	19	173	2866	21972	0.79	1	// AT5G18340 // AT5G47610 // AT4G15420 // AT2G07715 // AT3G12580 // AT5G58770 // AT5G66880 // AT2G07725 // AT3G51910 // AT1G74310 // AT1G01940 // AT4G23570 // AT2G07696 // AT2G07675 // AT5G12110 // AT5G27660 // AT2G07734 // AT2G15790 // AT1G77000	// AT3G21860 // AT1G09690 // AT3G09770 // AT2G45660 // AT1G28390 // AT1G27340 // AT5G63070 // AT1G67470 // AT1G12290 // AT3G49810 // AT4G28860 // AT4G21510 // AT2G46280 // AT4G26310 // AT3G53870 // AT4G22300 // AT3G05500 // AT5G61560 // AT5G45590 // AT4G04500 // AT5G59710 // AT1G11580 // AT1G64520 // AT5G06000 // AT4G05050 // AT5G02070 // AT3G22110 // AT5G45775 // AT3G57710 // AT3G26940 // AT2G46…
// AT5G04870 // AT2G32940 // AT2G43700 // AT4G13460 // AT1G07110 // AT1G65650 // AT3G61110 // AT2G16930 // AT5G18340 // AT5G18610 // AT3G17170 // AT4G10160 // AT1G70740 // AT1G29730 // AT2G28190 // AT2G30110 // AT3G55450 // AT3G26810 // AT4G35480 // AT5G57900 // AT1G41880 // AT4G31100 // AT1G34640 // AT2G01210 // AT1G04810 // AT5G04900 // AT4G10010 // AT2G29220 // AT2G17530 // AT1G07430 // AT2G31…
GO:1901575	P	organic substance catabolic process	8	173	1201	21972	0.73	1	// AT4G15420 // AT2G36460 // AT3G53230 // AT3G03520 // AT4G23570 // AT4G26270 // AT5G27660 // AT1G77000	// AT3G60730 // AT3G21860 // AT1G61850 // AT1G23310 // AT5G48230 // AT2G17730 // AT2G03170 // AT3G16370 // AT3G05180 // AT1G27340 // AT2G02390 // AT3G14990 // AT2G20140 // AT2G43580 // AT2G36580 // AT4G00500 // AT2G01150 // AT1G27820 // AT2G03870 // AT5G43710 // AT5G26860 // AT4G32840 // AT3G12500 // AT1G08630 // AT1G18270 // AT2G41110 // AT1G76630 // AT5G63750 // AT1G05630 // AT4G26910 // AT5G18…
GO:0044260	P	cellular macromolecule metabolic process	34	173	5939	21972	0.97	1	// AT5G47610 // AT1G51380 // AT4G11660 // AT3G24500 // AT2G07675 // AT2G07734 // AT2G15790 // AT1G77000 // AT4G15420 // AT2G07715 // AT3G10113 // AT1G07350 // AT4G23570 // AT2G07696 // AT4G36990 // AT4G26600 // AT5G18340 // AT5G66880 // AT2G07725 // AT3G51910 // AT1G74310 // AT2G26150 // AT3G63350 // AT5G62020 // AT5G27660 // AT1G09140 // AT3G12580 // AT1G56170 // AT1G01940 // AT5G58770 // AT5G03…	// AT1G06190 // AT3G10470 // AT3G09770 // AT3G57370 // AT2G43010 // AT4G17380 // AT2G35940 // AT5G65130 // AT1G16280 // AT5G02290 // AT5G59710 // AT5G06000 // AT5G02070 // AT1G53320 // AT4G31820 // AT1G03010 // AT3G56710 // AT1G30610 // AT1G54330 // AT3G52010 // AT3G01510 // AT4G34370 // AT2G41550 // AT4G14605 // AT5G45990 // AT5G51120 // AT1G10850 // AT5G09860 // AT5G17490 // AT5G51350 // AT2G16…
// AT5G25060 // AT1G79640 // AT1G54510 // AT4G28910 // AT3G59750 // AT2G16210 // AT4G27130 // AT1G68810 // AT1G53090 // AT1G64100 // AT5G44200 // AT1G11760 // AT4G34400 // AT4G21390 // AT1G80750 // AT3G10740 // AT4G35910 // AT5G53920 // AT3G01480 // AT1G07130 // AT3G13210 // AT1G11545 // AT5G65790 // AT1G79250 // AT2G42270 // AT1G50610 // AT5G15480 // AT2G27940 // AT1G34750 // AT5G54580 // AT5G27…
// AT4G18710 // AT4G14365 // AT3G48900 // AT5G17800 // AT1G35730 // AT5G67060 // AT4G31550 // AT3G49500 // AT5G63760 // AT5G60230 // AT3G23780 // AT4G36020 // AT3G15355 // AT1G03457 // AT4G11330 // AT2G35635 // AT2G10440 // AT2G40340 // AT1G67890 // AT5G39550 // AT3G54130 // AT2G01850 // AT1G65170 // AT3G05690 // AT3G01150 // AT2G40210 // AT4G21860 // AT5G05790 // AT5G20290 // AT4G12020 // AT5G06…
GO:0016043	P	cellular component organization	13	173	2311	21972	0.91	1	// AT1G09140 // AT2G07768 // AT5G56030 // AT3G08970 // AT2G07681 // AT4G26780 // AT3G23990 // AT5G01180 // AT1G59860 // AT5G15450 // AT1G67360 // AT3G13470 // AT4G28390	// AT3G21865 // AT5G48230 // AT4G33230 // AT1G35530 // AT1G13980 // AT2G22125 // AT1G49040 // AT1G71720 // AT1G03160 // AT2G02470 // AT4G28740 // AT4G17380 // AT5G53960 // AT4G28860 // AT3G10070 // AT5G48520 // AT1G49910 // AT2G35940 // AT5G44800 // AT5G41870 // AT5G13870 // AT4G13390 // AT1G11580 // AT5G54650 // AT1G64520 // AT5G06000 // AT2G41630 // AT5G54380 // AT1G64090 // AT4G17030 // AT4G13…
GO:0070887	P	cellular response to chemical stimulus	8	173	1094	21972	0.63	1	// AT5G58787 // AT1G14360 // AT5G66880 // AT2G26150 // AT3G24500 // AT3G09640 // AT1G22985 // AT4G23570	// AT1G75750 // AT5G44790 // AT4G30610 // AT5G66850 // AT3G09770 // AT4G24500 // AT5G06650 // AT3G03670 // AT1G27340 // AT4G03460 // AT5G51810 // AT1G56160 // AT2G43010 // AT2G01150 // AT1G32130 // AT1G28360 // AT2G40030 // AT2G44800 // AT2G46690 // AT3G08850 // AT4G32330 // AT3G53970 // AT1G76260 // AT1G51940 // AT1G19220 // AT3G09240 // AT5G06370 // AT1G60980 // AT1G31170 // AT3G10800 // AT5G65…
GO:0065007	P	biological regulation	30	173	5165	21972	0.95	1	// AT4G21320 // AT4G11660 // AT2G36460 // AT5G53400 // AT3G24500 // AT4G28390 // AT1G77000 // AT5G56030 // AT1G14360 // AT3G10113 // AT1G07350 // AT4G23570 // AT4G36990 // AT5G58787 // AT1G67360 // AT4G02550 // AT5G66880 // AT3G53230 // AT3G51910 // AT1G74310 // AT2G26150 // AT3G63350 // AT5G62020 // AT2G46240 // AT1G09140 // AT3G12580 // AT1G56170 // AT5G03720 // AT1G22985 // AT1G18330	// AT3G10470 // AT5G44790 // AT2G46660 // AT4G14465 // AT3G26680 // AT3G09770 // AT1G53210 // AT1G35530 // AT1G13980 // AT4G37390 // AT1G27340 // AT2G22125 // AT4G03460 // AT3G14990 // AT3G50890 // AT4G39730 // AT5G51700 // AT2G32440 // AT1G49040 // AT1G20980 // AT1G71050 // AT5G07780 // AT1G03160 // AT2G02470 // AT2G04890 // AT3G49810 // AT1G51140 // AT4G28860 // AT5G59570 // AT3G59400 // AT1G64…
// AT1G17140 // AT4G25480 // AT2G38340 // AT5G39810 // AT4G03160 // AT2G24300 // AT4G00710 // AT1G13460 // AT5G63930 // AT2G48160 // AT3G23780 // AT5G50780 // AT4G39080 // AT5G24380 // AT3G46060 // AT5G52310 // AT4G31120 // AT4G01010 // AT2G17800 // AT4G00480 // AT3G22400 // AT4G15660 // AT1G27630 // AT4G18470 // AT3G26090 // AT1G75840 // AT5G18240 // AT1G52880 // AT4G26100 // AT2G47400 // AT1G62…
// AT3G61830 // AT1G22280 // AT2G27470 // AT1G79860 // AT4G11400 // AT1G02740 // AT2G04620 // AT5G64950 // AT2G35550 // AT1G67810 // AT4G15415 // AT5G23320 // AT1G34460 // AT4G00980 // AT3G05660 // AT2G30910 // AT5G25220 // AT1G68780 // AT2G22040 // AT3G03260 // AT5G17970 // AT1G79600 // AT1G26110 // AT2G40670 // AT4G18610 // AT5G52260 // AT1G35560 // AT1G72180 // AT5G52170 // AT1G19100 // AT1G43…
GO:1901360	P	organic cyclic compound metabolic process	26	173	4133	21972	0.88	1	// AT1G51380 // AT4G11660 // AT2G36460 // AT1G64200 // AT5G25450 // AT3G24500 // AT2G33590 // AT3G10113 // AT1G07350 // AT4G26270 // AT2G07698 // AT4G10040 // AT4G36990 // AT4G26600 // AT3G16050 // AT3G51910 // AT2G26150 // AT3G63350 // AT5G62020 // ATMG00640 // AT1G09140 // AT3G12580 // AT1G56170 // AT5G03720 // AT1G22985 // AT1G18330	// AT3G50670 // AT1G06190 // AT3G10470 // AT3G50890 // AT4G14465 // AT5G48230 // AT3G02130 // AT1G76490 // AT1G07420 // AT3G14790 // AT3G10690 // AT3G14990 // AT2G24580 // AT2G47220 // AT2G36580 // AT2G43010 // AT2G32440 // AT3G24560 // AT4G32430 // AT4G37400 // AT5G06710 // AT3G60330 // AT5G13270 // AT2G02470 // AT4G17380 // AT5G53960 // AT4G02590 // AT5G59570 // AT5G50600 // AT3G59400 // AT4G30…
// AT1G24280 // AT2G17040 // AT5G25450 // AT2G39140 // AT2G42070 // AT4G01510 // AT2G26940 // AT5G23880 // AT2G39780 // AT4G39070 // AT2G37650 // AT4G00390 // AT1G15440 // AT3G49240 // AT3G12980 // AT3G16350 // AT1G60930 // AT1G73250 // AT3G17730 // AT1G69580 // AT2G05120 // AT5G67450 // AT4G37430 // AT3G19510 // AT5G15390 // AT3G08900 // AT5G08570 // AT1G63130 // AT2G35270 // AT5G35210 // AT1G72…
GO:0018130	P	heterocycle biosynthetic process	17	173	2574	21972	0.79	1	// AT3G16050 // AT3G12580 // AT4G11660 // AT1G56170 // AT3G10113 // AT1G64200 // AT2G26150 // AT3G51910 // AT3G24500 // AT2G07698 // AT5G03720 // AT4G36990 // AT1G18330 // AT1G22985 // AT5G62020 // ATMG00640 // AT3G63350	// AT1G06190 // AT3G10470 // AT3G50890 // AT5G06710 // AT1G69180 // AT5G64530 // AT3G14990 // AT3G57370 // AT2G43010 // AT3G60330 // AT2G02470 // AT1G79730 // AT1G51140 // AT4G02590 // AT5G59570 // AT3G59400 // AT5G49520 // AT2G35940 // AT3G50700 // AT5G65130 // AT1G65300 // AT5G59710 // AT4G13640 // AT5G44480 // AT1G10522 // AT1G10520 // AT1G53320 // AT4G02020 // AT5G13180 // AT4G34570 // AT5G60…
// AT4G17810 // AT3G09600 // AT4G17360 // AT2G44020 // AT5G17990 // AT2G44750 // AT3G23030 // AT5G47435 // AT2G12280 // AT1G32150 // AT2G06200 // AT3G58710 // AT2G33810 // AT5G50820 // AT5G56270 // AT5G67190 // AT4G18770 // AT4G22070 // AT1G27730 // AT1G01720 // AT1G69540 // AT1G64970 // AT2G32070 // AT4G36710 // AT3G54390 // AT2G22450 // AT1G44318 // AT1G69780 // AT4G00760 // AT1G67320 // AT1G31…
GO:0006811	P	ion transport	5	173	583	21972	0.49	1	// AT1G64200 // AT2G07671 // AT2G07741 // ATMG00640 // AT2G07698	// AT5G49730 // AT5G44790 // AT5G57490 // AT5G57350 // AT1G01910 // AT5G18290 // AT4G33000 // AT1G64780 // AT4G32530 // AT2G25610 // AT2G21410 // AT1G71050 // AT1G10130 // AT2G25810 // AT4G25950 // AT5G49740 // AT1G71680 // AT1G31120 // AT3G15380 // AT5G02170 // AT5G24580 // AT5G33280 // AT4G35870 // AT2G48020 // AT3G10350 // AT1G64150 // AT3G30390 // AT5G44370 // AT5G24030 // AT4G38250 // AT5G09…
GO:0006810	P	transport	14	173	2182	21972	0.81	1	// AT5G01180 // AT2G07768 // AT1G14360 // AT2G07671 // AT4G26780 // AT3G23990 // AT3G53230 // AT1G64200 // AT2G07681 // AT2G07698 // AT4G28390 // AT2G07741 // AT5G62730 // ATMG00640	// AT5G44790 // AT5G20300 // AT4G09810 // AT1G13980 // AT1G64780 // AT1G12100 // AT3G45870 // AT3G21865 // AT3G18200 // AT1G79910 // AT1G64890 // AT1G71050 // AT1G65550 // AT4G28860 // AT3G09800 // AT4G12510 // AT5G05570 // AT3G56620 // AT5G07530 // AT5G33280 // AT3G01350 // AT5G44370 // AT2G16130 // AT1G15020 // AT4G03510 // AT4G31820 // AT3G17970 // AT4G33090 // AT3G01280 // AT4G26550 // AT4G28…
GO:0009889	P	regulation of biosynthetic process	14	173	2343	21972	0.87	1	// AT3G12580 // AT4G11660 // AT1G56170 // AT3G10113 // AT1G74310 // AT2G26150 // AT3G51910 // AT3G24500 // AT5G03720 // AT4G36990 // AT1G18330 // AT1G22985 // AT5G62020 // AT3G63350	// AT3G10470 // AT3G50890 // AT5G06710 // AT5G64530 // AT3G57370 // AT2G43010 // AT2G02470 // AT1G79730 // AT1G51140 // AT4G02590 // AT5G59570 // AT2G35940 // AT3G50700 // AT5G65130 // AT1G65300 // AT5G59710 // AT4G13640 // AT1G64520 // AT5G06000 // AT1G10522 // AT1G53320 // AT4G02020 // AT5G13180 // AT4G33250 // AT5G60960 // AT3G19860 // AT1G16910 // AT3G15150 // AT3G56710 // AT1G54330 // AT5G08…
GO:0044710	P	single-organism metabolic process	23	173	3747	21972	0.89	1	// AT2G36460 // AT1G64200 // AT5G25450 // AT3G03520 // AT3G09640 // ATMG00650 // ATMG00070 // AT3G10020 // AT1G33055 // AT2G29450 // AT4G26270 // AT2G07698 // AT4G10040 // AT3G16050 // AT2G22240 // AT1G13080 // ATMG00640 // ATMG00060 // AT2G33590 // AT2G07681 // AT2G47180 // AT5G58770 // AT1G10960	// AT1G06620 // AT1G11720 // AT2G46660 // AT1G50090 // AT5G48230 // AT2G40890 // AT1G76490 // AT3G47520 // AT4G22890 // AT3G05180 // AT3G57170 // AT3G14790 // AT1G31180 // AT3G14990 // AT2G34630 // AT5G51700 // AT4G21680 // AT4G37150 // AT4G37400 // AT4G12280 // AT4G02500 // AT3G60330 // AT5G25130 // AT5G50600 // AT3G59400 // AT1G31670 // AT3G15020 // AT4G26790 // AT1G58430 // AT4G22300 // AT3G56…
// AT1G06780 // AT1G31420 // AT5G54680 // AT1G20780 // AT4G09990 // AT4G34520 // AT4G34250 // AT4G25650 // AT1G68000 // AT2G26710 // AT5G26710 // AT3G50990 // AT2G44350 // AT1G20270 // AT5G51950 // AT4G21760 // AT4G04955 // AT4G21090 // AT3G18850 // AT4G38530 // AT4G39660 // AT2G31540 // AT2G31170 // AT5G15490 // AT5G22630 // AT5G42590 // AT2G43840 // AT1G65060 // AT3G10700 // AT4G05390 // AT1G77…
GO:0050794	P	regulation of cellular process	20	173	4285	21972	0.99	1	// AT1G09140 // AT3G12580 // AT2G26150 // AT1G14360 // AT4G11660 // AT5G66880 // AT3G10113 // AT1G74310 // AT2G36460 // AT1G07350 // AT1G18330 // AT3G51910 // AT3G63350 // AT5G03720 // AT1G56170 // AT4G36990 // AT2G46240 // AT1G22985 // AT5G62020 // AT3G24500	// AT3G10470 // AT5G44790 // AT4G14465 // AT1G69180 // AT3G09770 // AT1G35530 // AT1G13980 // AT1G27340 // AT2G22125 // AT4G03460 // AT3G14990 // AT3G50890 // AT2G43010 // AT1G20980 // AT5G07780 // AT1G03160 // AT2G02470 // AT2G04890 // AT1G79730 // AT1G51140 // AT4G28860 // AT5G59570 // AT3G59400 // AT1G64070 // AT2G20270 // AT4G22300 // AT3G50700 // AT5G65130 // AT1G65300 // AT5G02290 // AT5G59…
// AT1G51120 // AT3G05360 // AT3G10760 // AT5G10930 // AT3G06660 // AT3G61150 // AT5G07350 // AT3G52140 // AT3G21890 // AT1G08320 // AT3G01460 // AT1G69380 // AT4G38180 // AT3G56130 // AT5G61890 // AT3G09900 // AT1G54840 // AT4G13950 // AT5G50320 // AT1G10585 // AT1G11060 // AT1G06180 // AT5G14170 // AT1G34170 // AT1G24210 // AT3G12720 // AT2G41900 // AT3G42170 // AT3G20770 // AT3G12610 // AT3G10…
GO:0006952	P	defense response	6	173	1260	21972	0.93	1	// AT5G56030 // AT4G02550 // AT2G22240 // AT5G52640 // AT4G23570 // AT2G46240	// AT2G26020 // AT5G46050 // AT1G61850 // AT5G06870 // AT1G53350 // AT4G03550 // AT1G51660 // AT5G66850 // AT5G57690 // AT5G44870 // AT5G02290 // AT1G52410 // AT3G50950 // AT1G80680 // AT1G58260 // AT3G05180 // AT2G20070 // AT3G55840 // AT5G51060 // AT4G03280 // AT4G03460 // AT1G26630 // AT1G56160 // AT1G28520 // AT5G12870 // AT5G51700 // AT1G49040 // AT2G02800 // AT3G18360 // AT4G37400 // AT1G74…
GO:0043412	P	macromolecule modification	8	173	2301	21972	1	1	// AT5G18340 // AT5G47610 // AT5G66880 // AT1G01940 // AT5G58770 // AT3G12580 // AT4G26600 // AT2G15790	// AT3G21860 // AT5G61560 // AT3G09770 // AT1G28390 // AT1G67470 // AT4G32430 // AT1G12290 // AT5G13270 // AT2G02470 // AT3G49810 // AT4G28860 // AT4G21510 // AT4G22300 // AT5G44800 // AT4G22950 // AT4G04500 // AT4G05050 // AT5G02070 // AT3G57710 // AT3G26940 // AT2G46260 // AT4G03510 // AT4G31820 // AT1G16040 // AT5G60960 // AT1G03010 // AT5G58710 // AT5G07620 // AT3G15150 // AT1G16440 // AT1G30…
GO:0036211	P	protein modification process	7	173	1988	21972	0.99	1	// AT5G18340 // AT5G47610 // AT5G66880 // AT1G01940 // AT5G58770 // AT3G12580 // AT2G15790	// AT3G21860 // AT5G61560 // AT3G09770 // AT1G28390 // AT1G67470 // AT1G12290 // AT3G49810 // AT4G28860 // AT4G21510 // AT4G22300 // AT5G02290 // AT4G04500 // AT4G05050 // AT5G02070 // AT3G57710 // AT3G26940 // AT2G46260 // AT4G03510 // AT4G31820 // AT1G16040 // AT1G03010 // AT5G58710 // AT5G07620 // AT3G15150 // AT1G16440 // AT3G58040 // AT4G38230 // AT3G26490 // AT1G10450 // AT1G06840 // AT3G01…
GO:0008152	P	metabolic process	63	173	10242	21972	0.96	1	// AT5G47610 // AT1G51380 // AT4G11660 // AT2G36460 // AT3G16050 // AT2G22240 // AT1G58150 // AT1G64200 // AT5G25450 // AT3G03520 // AT3G24500 // AT3G09640 // AT2G07675 // AT2G07734 // ATMG00650 // AT1G77000 // AT4G21320 // ATMG00070 // AT4G15420 // AT4G23570 // AT2G25140 // AT3G10113 // AT2G15790 // AT1G07350 // AT1G33055 // AT3G17611 // AT4G26270 // AT2G07698 // AT4G10040 // AT1G17870 // AT4G36…	// AT1G06190 // AT1G06620 // AT2G46660 // AT3G26680 // AT3G09770 // AT4G22890 // AT2G41880 // AT3G10690 // AT3G57370 // AT2G34630 // AT2G43010 // AT3G46720 // AT5G25130 // AT4G17380 // AT3G15020 // AT1G58430 // AT2G35940 // AT5G05570 // AT1G76490 // AT1G16280 // AT5G02290 // AT5G59710 // AT5G06000 // AT5G62480 // AT5G02070 // AT1G53320 // AT3G23820 // AT1G31690 // AT4G31820 // AT1G75280 // AT2G01…
// AT5G43320 // AT5G51800 // AT5G56270 // AT1G77370 // AT4G22070 // AT1G12960 // AT1G69540 // AT3G26125 // AT1G49860 // AT1G49710 // AT3G04810 // AT1G18440 // AT4G00760 // AT4G09100 // AT4G03260 // AT5G35580 // AT1G16160 // AT5G55070 // AT5G05370 // AT1G17710 // AT3G24140 // AT5G08640 // AT2G36160 // AT5G18960 // AT2G26330 // AT3G49960 // AT5G53890 // AT2G18700 // AT1G77470 // AT4G26170 // AT1G29…
// AT3G44190 // AT3G44620 // AT2G31720 // AT1G80810 // AT1G20960 // AT4G38930 // AT1G18710 // AT2G24260 // AT1G42470 // AT1G52150 // AT2G05320 // AT5G14670 // AT4G35540 // AT4G35010 // AT1G08490 // AT2G26800 // AT5G11110 // AT5G18790 // AT4G16610 // AT5G63180 // AT3G44990 // AT1G13120 // AT1G02980 // AT2G18450 // AT3G55710 // AT4G36930 // AT3G16780 // AT1G73177 // AT5G56950 // AT4G23450 // AT4G23…
// AT1G30110 // AT4G21326 // AT4G28490 // AT4G21320 // AT5G26680 // AT4G12270 // AT1G34120 // AT5G45140 // AT5G54390 // AT5G54640 // AT3G20250 // AT1G16070 // AT1G12750 // AT1G22920 // AT5G58760 // AT1G23230 // AT1G23980 // AT1G08250 // AT3G15140 // AT1G09840 // AT1G11480 // AT3G56380 // AT5G59010 // AT2G45620 // AT3G46570 // AT2G43480 // AT5G58490 // AT4G29810 // AT5G03800 // AT2G38730 // AT5G08…
// AT3G50660 // AT5G05390 // AT5G13080 // AT3G24550 // AT4G21690 // AT1G17410 // AT3G22300 // AT4G19210 // AT4G12290 // AT1G50170 // AT5G06360 // AT5G53950 // AT1G11820 // AT5G07010 // AT1G78050 // AT2G33070 // AT5G45780 // AT3G47400 // AT5G51990 // AT5G02190 // AT3G54940 // AT1G80070 // AT3G58070 // AT4G38240 // AT4G38710 // AT2G27970 // AT4G28780 // AT3G56540 // AT3G28340 // AT1G65220 // AT5G65…
GO:0044723	P	single-organism carbohydrate metabolic process	5	173	594	21972	0.5	1	// AT2G36460 // AT2G47180 // AT2G22240 // AT4G26270 // AT5G58770	// AT1G11720 // AT4G02500 // AT1G53000 // AT3G54270 // AT1G18580 // AT2G22125 // AT3G46440 // AT1G50390 // AT2G04560 // AT5G43710 // AT4G32840 // AT4G26250 // AT1G30620 // AT1G05630 // AT1G60450 // AT1G74420 // AT4G03340 // AT3G25860 // AT4G10960 // AT5G58784 // AT5G58782 // AT5G58780 // AT5G44480 // AT5G48300 // AT5G64740 // AT2G36390 // AT4G15290 // AT4G26850 // AT2G32430 // AT2G15350 // AT3G02…
GO:0051234	P	establishment of localization	14	173	2195	21972	0.81	1	// AT5G01180 // AT2G07768 // AT1G14360 // AT2G07671 // AT4G26780 // AT3G23990 // AT3G53230 // AT1G64200 // AT2G07681 // AT2G07698 // AT4G28390 // AT2G07741 // AT5G62730 // ATMG00640	// AT5G44790 // AT5G20300 // AT4G09810 // AT1G13980 // AT1G64780 // AT1G12100 // AT3G45870 // AT3G21865 // AT3G18200 // AT1G79910 // AT1G64890 // AT1G71050 // AT1G65550 // AT4G28860 // AT3G09800 // AT4G12510 // AT5G05570 // AT3G56620 // AT5G07530 // AT5G33280 // AT3G01350 // AT5G44370 // AT2G16130 // AT1G15020 // AT4G03510 // AT4G31820 // AT3G17970 // AT4G33090 // AT3G01280 // AT4G26550 // AT4G28…
GO:0016070	P	RNA metabolic process	17	173	2910	21972	0.91	1	// AT1G09140 // AT3G12580 // AT1G51380 // AT2G26150 // AT4G11660 // AT3G10113 // AT1G07350 // AT1G18330 // AT3G51910 // AT3G63350 // AT5G03720 // AT1G56170 // AT4G36990 // AT4G26600 // AT1G22985 // AT5G62020 // AT3G24500	// AT3G50670 // AT1G06190 // AT3G10470 // AT3G50890 // AT5G06710 // AT5G64530 // AT3G57370 // AT2G47220 // AT2G43010 // AT3G24560 // AT4G32430 // AT5G13270 // AT2G02470 // AT1G79730 // AT1G51140 // AT4G02590 // AT5G59570 // AT4G30080 // AT2G35940 // AT3G50700 // AT5G65130 // AT1G16280 // AT1G65300 // AT4G22950 // AT5G59710 // AT4G13640 // AT1G10522 // AT1G53320 // AT4G02020 // AT5G13180 // AT2G43…
// AT3G13200 // AT1G23400 // AT2G46040 // AT1G16060 // AT4G31805 // AT4G31800 // AT2G16720 // AT3G06930 // AT2G34720 // AT4G21750 // AT4G37730 // AT1G70980 // AT1G65470 // AT5G65330 // AT1G71450 // AT3G13300 // AT5G58003 // AT2G27960 // AT5G28740 // AT1G09230 // AT1G50410 // AT4G39410 // AT1G62990 // AT1G06160 // AT1G53690 // AT4G04450 // AT2G34260 // AT3G10113 // AT3G19040 // AT4G05100 // AT1G21…
GO:0044271	P	cellular nitrogen compound biosynthetic process	24	173	3224	21972	0.63	1	// AT4G11660 // AT1G64200 // AT3G24500 // AT2G07675 // AT2G07734 // AT2G07715 // AT3G10113 // AT2G07698 // AT2G07696 // AT4G36990 // AT3G16050 // AT3G51910 // AT1G74310 // AT2G26150 // AT3G63350 // AT5G62020 // ATMG00640 // AT2G07725 // AT3G12580 // AT1G56170 // AT5G03720 // AT5G12110 // AT1G22985 // AT1G18330	// AT1G06190 // AT3G10470 // AT3G50890 // AT5G06710 // AT1G09690 // AT5G63070 // AT3G10690 // AT3G57370 // AT2G43010 // AT3G51430 // AT3G60330 // AT2G02470 // AT1G79730 // AT1G51140 // AT4G02590 // AT5G59570 // AT3G59400 // AT2G46280 // AT4G26310 // AT5G49520 // AT3G53870 // AT2G35940 // AT3G50700 // AT5G65130 // AT1G65300 // AT5G45590 // AT5G59710 // AT4G13640 // AT5G44480 // AT5G06000 // AT2G41…
// AT1G54290 // AT5G05980 // AT5G06980 // AT5G42910 // AT5G59180 // AT4G24470 // AT4G29230 // AT3G60180 // AT1G34360 // AT4G34430 // AT5G51190 // AT1G49250 // AT3G57180 // AT1G27370 // AT1G42990 // AT4G00020 // AT5G07580 // AT1G13950 // AT1G28160 // AT3G46770 // AT5G13730 // AT3G15500 // AT5G22890 // AT5G07210 // AT4G37180 // AT5G20730 // AT5G43130 // AT5G64140 // AT5G45830 // AT1G17260 // AT5G45…
GO:0006355	P	regulation of transcription, DNA-templated	13	173	2105	21972	0.84	1	// AT3G12580 // AT4G11660 // AT1G56170 // AT3G10113 // AT2G26150 // AT3G51910 // AT3G24500 // AT5G03720 // AT4G36990 // AT1G18330 // AT1G22985 // AT5G62020 // AT3G63350	// AT3G10470 // AT3G50890 // AT5G06710 // AT5G64530 // AT3G57370 // AT2G43010 // AT2G02470 // AT1G79730 // AT1G51140 // AT4G02590 // AT5G59570 // AT2G35940 // AT3G50700 // AT5G65130 // AT1G65300 // AT5G59710 // AT4G13640 // AT1G10522 // AT1G53320 // AT4G02020 // AT5G13180 // AT5G60960 // AT3G19860 // AT1G16910 // AT3G56710 // AT1G54330 // AT5G08130 // AT3G10500 // AT1G10450 // AT1G79960 // AT3G56…
GO:0010556	P	regulation of macromolecule biosynthetic process	14	173	2259	21972	0.84	1	// AT3G12580 // AT4G11660 // AT1G56170 // AT3G10113 // AT1G74310 // AT2G26150 // AT3G51910 // AT3G24500 // AT5G03720 // AT4G36990 // AT1G18330 // AT1G22985 // AT5G62020 // AT3G63350	// AT3G10470 // AT3G50890 // AT5G06710 // AT5G64530 // AT3G57370 // AT2G43010 // AT2G02470 // AT1G79730 // AT1G51140 // AT4G02590 // AT5G59570 // AT2G35940 // AT3G50700 // AT5G65130 // AT1G65300 // AT5G59710 // AT4G13640 // AT5G06000 // AT1G10522 // AT1G53320 // AT4G02020 // AT5G13180 // AT4G33250 // AT5G60960 // AT3G19860 // AT1G16910 // AT3G15150 // AT3G56710 // AT1G54330 // AT5G08130 // AT3G10…
GO:0006351	P	transcription, DNA-templated	13	173	2199	21972	0.87	1	// AT3G12580 // AT4G11660 // AT1G56170 // AT3G10113 // AT2G26150 // AT3G51910 // AT3G24500 // AT5G03720 // AT4G36990 // AT1G18330 // AT1G22985 // AT5G62020 // AT3G63350	// AT1G06190 // AT3G10470 // AT3G50890 // AT5G06710 // AT5G64530 // AT3G57370 // AT2G43010 // AT2G02470 // AT1G79730 // AT1G51140 // AT4G02590 // AT5G59570 // AT2G35940 // AT3G50700 // AT5G65130 // AT1G65300 // AT5G59710 // AT4G13640 // AT1G10522 // AT1G53320 // AT4G02020 // AT5G13180 // AT5G60960 // AT3G19860 // AT1G16910 // AT3G56710 // AT1G54330 // AT5G08130 // AT3G10500 // AT1G10450 // AT1G79…
GO:0051171	P	regulation of nitrogen compound metabolic process	16	173	2330	21972	0.74	1	// AT1G09140 // AT3G12580 // AT2G26150 // AT4G11660 // AT3G10113 // AT1G74310 // AT1G07350 // AT3G51910 // AT3G24500 // AT5G03720 // AT1G56170 // AT4G36990 // AT1G18330 // AT1G22985 // AT5G62020 // AT3G63350	// AT3G10470 // AT3G50890 // AT5G06710 // AT5G64530 // AT3G57370 // AT2G43010 // AT2G02470 // AT1G79730 // AT1G51140 // AT4G02590 // AT5G59570 // AT2G35940 // AT3G50700 // AT5G65130 // AT1G65300 // AT5G59710 // AT4G13640 // AT5G06000 // AT1G10522 // AT1G53320 // AT4G02020 // AT5G13180 // AT4G33250 // AT5G60960 // AT3G19860 // AT1G16910 // AT3G15150 // AT3G56710 // AT1G54330 // AT5G08130 // AT3G10…
GO:0032774	P	RNA biosynthetic process	13	173	2204	21972	0.88	1	// AT3G12580 // AT4G11660 // AT1G56170 // AT3G10113 // AT2G26150 // AT3G51910 // AT3G24500 // AT5G03720 // AT4G36990 // AT1G18330 // AT1G22985 // AT5G62020 // AT3G63350	// AT1G06190 // AT3G10470 // AT3G50890 // AT5G06710 // AT5G64530 // AT3G57370 // AT2G43010 // AT2G02470 // AT1G79730 // AT1G51140 // AT4G02590 // AT5G59570 // AT2G35940 // AT3G50700 // AT5G65130 // AT1G65300 // AT5G59710 // AT4G13640 // AT1G10522 // AT1G53320 // AT4G02020 // AT5G13180 // AT5G60960 // AT3G19860 // AT1G16910 // AT3G56710 // AT1G54330 // AT5G08130 // AT3G10500 // AT1G10450 // AT1G79…
GO:0044248	P	cellular catabolic process	7	173	982	21972	0.65	1	// AT4G15420 // AT4G23570 // AT3G03520 // AT2G29450 // AT3G09640 // AT5G27660 // AT1G77000	// AT5G09920 // AT3G21860 // AT1G23310 // AT5G48230 // AT2G17730 // AT2G03170 // AT3G44320 // AT4G30610 // AT3G44240 // AT3G03670 // AT1G27340 // AT2G02390 // AT3G14990 // AT2G20140 // AT2G43580 // AT3G09640 // AT2G01150 // AT1G27820 // AT5G41240 // AT2G03870 // AT5G43710 // AT5G26860 // AT3G12500 // AT1G02940 // AT3G53970 // AT1G76630 // AT5G63750 // AT2G34060 // AT1G05880 // AT3G63470 // AT5G37…
GO:0034654	P	nucleobase-containing compound biosynthetic process	16	173	2401	21972	0.77	1	// AT3G12580 // AT4G11660 // AT1G56170 // AT3G10113 // AT1G64200 // AT2G26150 // AT3G51910 // AT3G24500 // AT2G07698 // AT5G03720 // AT4G36990 // AT1G18330 // AT1G22985 // AT5G62020 // ATMG00640 // AT3G63350	// AT1G06190 // AT3G10470 // AT3G50890 // AT5G06710 // AT5G64530 // AT3G57370 // AT2G43010 // AT3G60330 // AT2G02470 // AT1G79730 // AT1G51140 // AT4G02590 // AT5G59570 // AT2G35940 // AT3G50700 // AT5G65130 // AT1G65300 // AT5G59710 // AT4G13640 // AT5G44480 // AT1G10522 // AT1G10520 // AT1G53320 // AT4G02020 // AT5G13180 // AT4G34570 // AT5G60960 // AT3G19860 // AT1G16910 // AT3G56710 // AT1G54…
GO:0034641	P	cellular nitrogen compound metabolic process	32	173	4426	21972	0.7	1	// AT1G51380 // AT4G11660 // AT2G36460 // AT1G64200 // AT5G25450 // AT3G24500 // AT2G07675 // AT2G07734 // AT2G07715 // AT3G10113 // AT1G07350 // AT4G26270 // AT2G07698 // AT4G10040 // AT2G07696 // AT4G36990 // AT4G26600 // AT3G16050 // AT2G07725 // AT3G51910 // AT1G74310 // AT2G26150 // AT3G63350 // AT5G62020 // ATMG00640 // AT1G09140 // AT3G12580 // AT1G56170 // AT5G03720 // AT5G12110 // AT1G22…	// AT3G50670 // AT1G06190 // AT3G10470 // AT3G50890 // AT4G14465 // AT1G09690 // AT1G35530 // AT3G14790 // AT5G63070 // AT3G10690 // AT3G57370 // AT2G47220 // AT2G36580 // AT5G18790 // AT2G43010 // AT3G24560 // AT3G51430 // AT4G32430 // AT4G37400 // AT5G06710 // AT3G60330 // AT5G13270 // AT2G02470 // AT4G17380 // AT5G53960 // AT4G02590 // AT5G59570 // AT3G59400 // AT2G46280 // AT4G26310 // AT5G18…
// AT3G05740 // AT5G05660 // AT3G05210 // AT2G06200 // AT3G24495 // AT4G03170 // AT5G14600 // AT3G04610 // AT2G40340 // AT3G09260 // AT5G02960 // AT3G56910 // AT4G29570 // AT3G53890 // AT5G61410 // AT3G47120 // AT1G35550 // AT3G24270 // AT5G08650 // AT1G55950 // AT1G62830 // AT4G24970 // AT1G70920 // AT1G76890 // AT2G34780 // AT2G32370 // AT1G49190 // AT1G75410 // AT5G44080 // AT3G53700 // AT1G59…
GO:0044699	P	single-organism process	45	173	8637	21972	1	1	// AT2G36460 // AT5G64510 // AT3G16050 // AT1G64200 // AT5G25450 // AT3G25230 // AT3G24500 // AT3G09640 // AT4G28390 // AT2G07671 // ATMG00650 // AT1G77000 // ATMG00070 // AT5G56030 // AT2G07681 // AT1G14360 // AT3G23990 // AT2G15790 // AT1G33055 // AT2G29450 // AT4G26270 // AT2G07698 // AT4G10040 // AT1G67360 // AT5G53400 // AT4G26780 // AT4G23570 // AT5G66880 // AT3G53230 // AT2G22240 // AT1G13…	// AT1G06620 // AT2G46660 // AT3G09770 // AT4G22890 // AT3G21700 // AT1G11720 // AT1G12100 // AT3G57370 // AT2G34630 // AT2G43010 // AT1G49040 // AT5G25130 // AT4G17380 // AT3G01730 // AT2G32280 // AT3G15020 // AT1G58430 // AT2G35940 // AT3G10800 // AT5G65130 // AT1G16280 // AT5G02290 // AT5G62480 // AT3G61230 // AT1G53320 // AT3G23820 // AT1G31690 // AT4G31820 // AT1G75280 // AT4G17030 // AT1G57…
// AT5G64330 // AT4G26150 // AT4G17830 // AT1G17380 // AT5G61010 // AT1G34310 // AT3G47090 // AT5G65060 // AT2G03090 // AT3G26020 // AT1G68890 // AT3G20080 // AT3G54350 // AT4G32410 // AT4G26330 // AT2G34890 // AT3G57550 // AT1G31830 // AT5G52290 // AT5G48810 // AT1G77450 // AT2G46080 // AT1G68090 // AT1G71090 // AT1G12010 // AT4G29350 // AT5G03555 // AT3G26200 // AT1G70940 // AT5G58730 // AT1G75…
// AT5G14750 // AT3G12380 // AT5G14200 // AT3G16800 // AT1G04380 // AT3G48150 // AT2G38320 // AT4G01420 // AT1G05470 // AT5G56480 // AT1G15950 // AT5G24740 // AT5G11520 // AT3G44830 // AT1G77000 // AT1G18070 // AT5G26920 // AT5G66920 // AT4G35310 // AT3G48730 // AT2G01820 // AT5G66380 // AT5G67380 // AT5G63600 // AT2G23000 // AT2G26070 // AT4G32690 // AT5G24290 // AT4G10500 // AT5G46260 // AT1G26…
// AT1G52880 // AT4G26100 // AT4G08040 // AT4G03010 // AT4G23990 // AT3G07220 // AT1G68840 // AT3G51150 // AT3G54300 // AT1G12200 // AT3G54650 // AT5G39340 // AT4G37120 // AT2G02970 // AT3G58140 // AT3G50790 // AT5G48840 // AT5G52260 // AT5G25380 // AT1G09770 // AT4G08590 // AT1G13260 // AT1G17960 // AT3G20780 // AT4G02500 // AT3G20960 // AT2G22640 // AT3G46330 // AT2G25610 // AT5G60910 // AT1G55…
GO:0006139	P	nucleobase-containing compound metabolic process	24	173	3624	21972	0.82	1	// AT1G51380 // AT4G11660 // AT2G36460 // AT1G64200 // AT5G25450 // AT3G24500 // AT3G10113 // AT1G07350 // AT4G26270 // AT2G07698 // AT4G10040 // AT4G36990 // AT4G26600 // AT3G51910 // AT2G26150 // AT3G63350 // AT5G62020 // ATMG00640 // AT1G09140 // AT3G12580 // AT1G56170 // AT5G03720 // AT1G22985 // AT1G18330	// AT3G50670 // AT1G06190 // AT3G10470 // AT3G50890 // AT5G06710 // AT3G14790 // AT3G10690 // AT3G57370 // AT2G47220 // AT2G36580 // AT2G43010 // AT3G24560 // AT4G32430 // AT3G60330 // AT5G13270 // AT2G02470 // AT4G17380 // AT5G53960 // AT4G02590 // AT5G59570 // AT4G30080 // AT5G18890 // AT2G35940 // AT3G10800 // AT3G50700 // AT5G65130 // AT1G16280 // AT1G65300 // AT4G22950 // AT5G59710 // AT4G13…
// AT5G59380 // AT5G23070 // AT5G46580 // AT1G56280 // AT3G26744 // AT2G45100 // AT2G40740 // AT2G21650 // AT3G58780 // AT1G33390 // AT3G23325 // AT5G23080 // AT1G48000 // AT3G49250 // AT5G11590 // AT4G11150 // AT2G01090 // AT4G23810 // AT2G24840 // AT4G36060 // AT5G40530 // AT4G16430 // AT3G23100 // AT2G17870 // AT3G42790 // AT2G23430 // AT5G50915 // AT5G01780 // AT5G10620 // AT1G14490 // AT3G23…
GO:0051179	P	localization	14	173	2293	21972	0.85	1	// AT5G01180 // AT2G07768 // AT1G14360 // AT2G07671 // AT4G26780 // AT3G23990 // AT3G53230 // AT1G64200 // AT2G07681 // AT2G07698 // AT4G28390 // AT2G07741 // AT5G62730 // ATMG00640	// AT5G44790 // AT5G20300 // AT4G09810 // AT1G13980 // AT1G64780 // AT1G12100 // AT3G45870 // AT3G21865 // AT3G18200 // AT1G79910 // AT1G64890 // AT1G71050 // AT1G65550 // AT4G28860 // AT3G09800 // AT4G12510 // AT5G05570 // AT3G05500 // AT3G56620 // AT5G07530 // AT5G33280 // AT3G01350 // AT5G44370 // AT2G16130 // AT1G15020 // AT4G03510 // AT4G31820 // AT3G17970 // AT4G33090 // AT3G01280 // AT4G26…
GO:0061458	P	reproductive system development	6	173	1177	21972	0.9	1	// AT5G56030 // AT5G53400 // AT2G22240 // AT2G15790 // AT4G23570 // AT2G46240	// AT2G41630 // AT2G25180 // AT2G46660 // AT1G51660 // AT5G48230 // AT1G69180 // AT1G17560 // AT4G10710 // AT1G80680 // AT3G09070 // AT1G13980 // AT5G15800 // AT5G41480 // AT4G24270 // AT3G55610 // AT5G51810 // AT1G28520 // AT3G46330 // AT5G08450 // AT5G60910 // AT2G41280 // AT3G24560 // AT3G29380 // AT3G61910 // AT2G35210 // AT1G43170 // AT3G08850 // AT1G79730 // AT1G51140 // AT2G32280 // AT5G06…
GO:0032502	P	developmental process	15	173	2947	21972	0.97	1	// AT5G01180 // AT5G56030 // AT3G08970 // AT1G14360 // AT5G53400 // AT5G64510 // AT1G67360 // AT2G22240 // AT3G25230 // AT4G23570 // AT4G26270 // AT5G66880 // AT2G15790 // AT1G77000 // AT2G46240	// AT3G10470 // AT3G21710 // AT3G57370 // AT2G46660 // AT5G48230 // AT1G69180 // AT3G47520 // AT1G13980 // AT1G27340 // AT2G22125 // AT5G64530 // AT2G34630 // AT2G43010 // AT2G32440 // AT1G49040 // AT3G51430 // AT5G23940 // AT2G11890 // AT1G03160 // AT2G02470 // AT1G79730 // AT3G01730 // AT2G32280 // AT4G28860 // AT5G59570 // AT2G35940 // AT3G05500 // AT5G55490 // AT1G30100 // AT4G22950 // AT5G65…
// AT1G77980 // AT4G29350 // AT1G32770 // AT1G62440 // AT5G61230 // AT1G16460 // AT3G10490 // AT2G46600 // AT5G51640 // AT1G34355 // AT2G42560 // AT3G47500 // AT1G34350 // AT5G05950 // AT1G17420 // AT1G28370 // AT1G27360 // AT5G20690 // AT3G60350 // AT4G12980 // AT5G51760 // AT5G59510 // AT3G14020 // AT3G46740 // AT2G02450 // AT5G45800 // AT1G23190 // AT1G51690 // AT3G57510 // AT3G59420 // AT1G31…
GO:0006996	P	organelle organization	6	173	1246	21972	0.92	1	// AT1G67360 // AT4G26780 // AT3G23990 // AT5G15450 // AT3G13470 // AT4G28390	// AT5G15020 // AT1G72440 // AT3G02860 // AT3G20780 // AT3G21865 // AT5G07780 // AT1G67370 // AT2G25880 // AT2G22040 // AT4G10710 // AT5G44650 // AT1G80680 // AT5G44800 // AT5G26980 // AT2G24740 // AT2G38195 // AT2G22125 // AT1G04730 // AT4G05520 // AT5G41520 // AT4G14180 // AT5G08450 // AT3G24560 // AT1G17770 // AT1G71720 // AT5G55580 // AT4G17220 // AT5G26860 // AT1G06760 // AT2G02470 // AT4G28…
GO:0032501	P	multicellular organismal process	15	173	2755	21972	0.94	1	// AT5G01180 // AT5G56030 // AT3G08970 // AT1G14360 // AT5G53400 // AT5G64510 // AT1G67360 // AT2G22240 // AT3G25230 // AT4G23570 // AT4G26270 // AT5G66880 // AT2G15790 // AT1G77000 // AT2G46240	// AT3G10470 // AT2G41890 // AT3G57370 // AT2G46660 // AT5G48230 // AT1G69180 // AT3G47520 // AT1G13980 // AT1G27340 // AT2G22125 // AT5G64530 // AT2G34630 // AT2G43010 // AT2G32440 // AT1G49040 // AT3G51430 // AT2G11890 // AT1G03160 // AT2G02470 // AT1G79730 // AT3G01730 // AT2G32280 // AT4G28860 // AT5G59570 // AT2G35940 // AT5G55490 // AT1G30100 // AT4G22950 // AT5G07530 // AT5G65590 // AT5G54…
// AT5G42080 // AT5G63220 // AT1G13400 // AT5G06160 // AT3G15670 // AT3G14370 // AT3G09290 // AT3G54720 // AT5G47040 // AT5G35770 // AT4G16370 // AT1G48410 // AT3G21160 // AT2G25930 // AT2G46830 // AT4G33650 // AT4G26740 // AT2G04030 // AT4G18960 // AT2G20400 // AT1G16890 // AT2G17720 // AT2G05520 // AT3G01700 // AT3G21890 // AT4G18770 // AT4G28320 // AT3G50660 // AT2G33100 // AT3G27000 // AT5G16…
GO:0048608	P	reproductive structure development	6	173	1177	21972	0.9	1	// AT5G56030 // AT5G53400 // AT2G22240 // AT2G15790 // AT4G23570 // AT2G46240	// AT2G41630 // AT2G25180 // AT2G46660 // AT1G51660 // AT5G48230 // AT1G69180 // AT1G17560 // AT4G10710 // AT1G80680 // AT3G09070 // AT1G13980 // AT5G15800 // AT5G41480 // AT4G24270 // AT3G55610 // AT5G51810 // AT1G28520 // AT3G46330 // AT5G08450 // AT5G60910 // AT2G41280 // AT3G24560 // AT3G29380 // AT3G61910 // AT2G35210 // AT1G43170 // AT3G08850 // AT1G79730 // AT1G51140 // AT2G32280 // AT5G06…
GO:0009987	P	cellular process	85	173	10851	21972	0.54	1	// AT3G16050 // AT5G47610 // AT1G51380 // AT4G11660 // AT2G36460 // AT5G53400 // AT1G67360 // AT2G22240 // AT3G10113 // AT1G58150 // AT5G25450 // AT3G25230 // AT3G24500 // AT1G16030 // AT3G09640 // AT2G07675 // AT3G03520 // AT4G28390 // AT2G07734 // ATMG00650 // AT1G77000 // ATMG00070 // AT2G33735 // AT5G27660 // AT4G15420 // AT3G08970 // AT5G15450 // AT1G14360 // AT3G23990 // AT5G12030 // AT2G15…	// AT1G06190 // AT4G22890 // AT3G26680 // AT3G09770 // AT3G10470 // AT3G21700 // AT1G11720 // AT3G10690 // AT3G21865 // AT2G34630 // AT2G43010 // AT1G49040 // AT5G12250 // AT1G78300 // AT4G17380 // AT3G01730 // AT3G15020 // AT2G35940 // AT3G10800 // AT1G76490 // AT1G16280 // AT5G02290 // AT5G59710 // AT5G06000 // AT5G62480 // AT5G02070 // AT3G61230 // AT1G53320 // AT3G23820 // AT1G64090 // AT4G31…
// AT5G26751 // AT1G20500 // AT3G02940 // AT1G65790 // AT3G14490 // AT3G14320 // AT5G59360 // AT5G02420 // AT3G04240 // AT4G02450 // AT1G07070 // AT5G58010 // AT5G58280 // AT3G61740 // AT5G28750 // AT1G70530 // AT4G13280 // AT5G22980 // AT3G18690 // AT5G61970 // AT4G16860 // AT2G38110 // AT3G02750 // AT5G19020 // AT5G12040 // AT1G80100 // AT3G01500 // AT5G62250 // AT5G48070 // AT5G15210 // AT3G55…
// AT5G51760 // AT3G10010 // AT3G14020 // AT5G02320 // AT3G20930 // AT3G20280 // AT5G55470 // AT1G16980 // AT3G47430 // AT3G47340 // AT2G33060 // AT3G54950 // AT1G50360 // AT4G37730 // AT5G62530 // AT1G79650 // AT2G27960 // AT1G27980 // AT1G65250 // AT3G56000 // AT4G04450 // AT4G15415 // AT4G24620 // AT1G21750 // AT2G29130 // AT1G21200 // AT5G62790 // AT1G12610 // AT2G43700 // AT4G13460 // AT2G30…
// AT1G12950 // AT3G04370 // AT1G69570 // AT1G50840 // AT1G78690 // AT3G15870 // AT2G01620 // AT5G44830 // AT1G63030 // AT3G05020 // AT1G09795 // AT3G60740 // AT1G09790 // AT3G24440 // AT4G21960 // AT1G17720 // AT5G35550 // AT1G48430 // AT1G59640 // AT1G06140 // AT1G71310 // AT5G18990 // AT5G53840 // AT3G49910 // AT5G02880 // AT5G06500 // AT1G29900 // AT2G27370 // AT3G30350 // AT3G13220 // AT1G34…
// AT2G24710 // AT3G14440 // AT2G46480 // AT1G67580 // AT2G26570 // AT4G32810 // AT1G50030 // AT4G16340 // AT2G02540 // AT1G26780 // AT1G26830 // AT1G55020 // AT1G63110 // AT5G48410 // AT4G29170 // AT4G17690 // AT5G42300 // AT4G17695 // AT5G41900 // AT5G56510 // AT1G65980 // AT1G30650 // AT1G31810 // AT5G65310 // AT3G12130 // AT5G20830 // AT1G67630 // AT3G19300 // AT1G45050 // AT1G12140 // AT1G12…
GO:0006725	P	cellular aromatic compound metabolic process	25	173	4024	21972	0.89	1	// AT1G51380 // AT4G11660 // AT2G36460 // AT1G64200 // AT5G25450 // AT3G24500 // AT2G33590 // AT3G10113 // AT1G07350 // AT4G26270 // AT2G07698 // AT4G10040 // AT4G36990 // AT4G26600 // AT3G51910 // AT2G26150 // AT3G63350 // AT5G62020 // ATMG00640 // AT1G09140 // AT3G12580 // AT1G56170 // AT5G03720 // AT1G22985 // AT1G18330	// AT3G50670 // AT1G06190 // AT3G10470 // AT3G50890 // AT4G14465 // AT3G02130 // AT3G14790 // AT3G10690 // AT3G14990 // AT2G24580 // AT2G47220 // AT2G36580 // AT2G43010 // AT3G24560 // AT4G32430 // AT4G37400 // AT5G06710 // AT3G60330 // AT5G13270 // AT2G02470 // AT4G17380 // AT5G53960 // AT4G02590 // AT5G59570 // AT4G11210 // AT3G59400 // AT4G30080 // AT5G18890 // AT3G63110 // AT5G46280 // AT2G35…
// AT5G67580 // AT2G40750 // AT5G10070 // AT1G51070 // AT1G25540 // AT3G07420 // AT1G13440 // AT1G67370 // AT2G27490 // AT3G24310 // AT5G62540 // AT1G17160 // AT3G51820 // AT4G00730 // AT2G18790 // AT4G18450 // AT3G63440 // AT5G46350 // AT3G22690 // AT2G37430 // AT5G39690 // AT5G63790 // AT2G18550 // AT3G55490 // AT1G65700 // AT3G04510 // AT5G27610 // AT1G69600 // AT5G67630 // AT1G02880 // AT5G23…
GO:1903506	P	regulation of nucleic acid-templated transcription	13	173	2106	21972	0.84	1	// AT3G12580 // AT4G11660 // AT1G56170 // AT3G10113 // AT2G26150 // AT3G51910 // AT3G24500 // AT5G03720 // AT4G36990 // AT1G18330 // AT1G22985 // AT5G62020 // AT3G63350	// AT3G10470 // AT3G50890 // AT5G06710 // AT5G64530 // AT3G57370 // AT2G43010 // AT2G02470 // AT1G79730 // AT1G51140 // AT4G02590 // AT5G59570 // AT2G35940 // AT3G50700 // AT5G65130 // AT1G65300 // AT5G59710 // AT4G13640 // AT1G10522 // AT1G53320 // AT4G02020 // AT5G13180 // AT5G60960 // AT3G19860 // AT1G16910 // AT3G56710 // AT1G54330 // AT5G08130 // AT3G10500 // AT1G10450 // AT1G79960 // AT3G56…
GO:0009058	P	biosynthetic process	30	173	4971	21972	0.93	1	// AT4G11660 // AT2G36460 // AT1G64200 // AT3G24500 // AT2G07675 // AT2G07734 // AT2G07715 // AT3G10113 // AT2G07698 // AT2G07696 // AT4G36990 // AT3G16050 // AT2G22240 // AT3G51910 // AT1G74310 // AT1G13080 // AT2G26150 // AT3G63350 // AT5G62020 // ATMG00640 // AT2G07725 // AT3G12580 // AT1G56170 // AT2G33590 // AT2G47180 // AT5G58770 // AT5G03720 // AT5G12110 // AT1G22985 // AT1G18330	// AT1G06190 // AT1G72350 // AT3G10470 // AT1G11720 // AT3G50890 // AT2G46660 // AT4G14465 // AT5G48230 // AT1G69180 // AT1G09690 // AT1G07420 // AT3G14790 // AT1G31180 // AT3G10690 // AT3G14990 // AT1G08250 // AT3G57370 // AT2G34630 // AT5G18790 // AT2G43010 // AT2G32440 // AT4G20330 // AT3G51430 // AT3G14550 // AT4G37400 // AT5G23940 // AT5G06710 // AT3G60330 // AT2G02470 // AT5G25130 // AT1G79…
// AT5G58782 // AT1G50620 // AT5G58780 // AT3G53370 // AT3G55750 // AT3G06490 // AT1G54940 // AT4G32360 // AT3G57300 // AT2G42330 // AT5G64740 // AT5G55310 // AT1G54440 // AT3G23940 // AT1G16900 // AT5G24270 // AT4G31940 // AT1G50840 // AT1G53280 // AT2G13540 // AT3G10280 // AT4G37650 // AT3G62290 // AT4G26640 // AT1G16720 // AT2G02710 // AT1G23320 // AT5G65720 // AT1G64800 // AT3G01320 // AT1G57…
GO:0032870	P	cellular response to hormone stimulus	5	173	808	21972	0.76	1	// AT5G66880 // AT5G58787 // AT1G22985 // AT3G24500 // AT4G23570	// AT1G75750 // AT5G44790 // AT3G09770 // AT5G06650 // AT1G27340 // AT5G51810 // AT1G56160 // AT2G43010 // AT2G01150 // AT1G32130 // AT1G28360 // AT1G74950 // AT5G01060 // AT2G46690 // AT4G32330 // AT3G53970 // AT1G76260 // AT1G51940 // AT1G19220 // AT3G09240 // AT1G60980 // AT1G19180 // AT5G65130 // AT5G58787 // AT1G07910 // AT1G56150 // AT1G64520 // AT5G14920 // AT1G78100 // AT2G30810 // AT3G16…
GO:0001101	P	response to acid chemical	7	173	1111	21972	0.77	1	// AT5G58787 // AT1G67360 // AT5G56030 // AT2G33590 // AT5G66880 // AT2G47180 // AT3G24500	// AT1G06190 // AT5G46050 // AT3G02860 // AT1G05690 // AT2G18960 // AT5G25610 // AT3G09770 // AT5G44650 // AT5G06650 // AT3G55610 // AT4G03460 // AT1G28520 // AT5G12870 // AT5G08450 // AT2G01150 // AT3G51430 // AT4G28080 // AT1G74950 // AT1G71030 // AT2G38940 // AT3G09370 // AT3G12630 // AT5G50600 // AT4G25480 // AT1G80730 // AT1G05630 // AT1G06180 // AT1G60980 // AT4G37050 // AT2G35940 // AT1G19…
GO:0009791	P	post-embryonic development	9	173	1464	21972	0.81	1	// AT5G56030 // AT5G66880 // AT5G53400 // AT2G22240 // AT3G25230 // AT4G23570 // AT2G15790 // AT1G77000 // AT2G46240	// AT2G46660 // AT5G48230 // AT1G69180 // AT3G47520 // AT1G13980 // AT2G22125 // AT2G43010 // AT1G49040 // AT1G03160 // AT1G79730 // AT1G51140 // AT2G32280 // AT4G28860 // AT5G59570 // AT5G55490 // AT1G30100 // AT4G22950 // AT5G65590 // AT5G54650 // AT1G64520 // AT5G48300 // AT4G26420 // AT1G34245 // AT4G02020 // AT5G54380 // AT5G50540 // AT4G31820 // AT3G10670 // AT4G37710 // AT1G30610 // AT1G23…
GO:0051252	P	regulation of RNA metabolic process	15	173	2135	21972	0.7	1	// AT1G09140 // AT3G12580 // AT2G26150 // AT4G11660 // AT3G10113 // AT1G07350 // AT3G51910 // AT3G24500 // AT5G03720 // AT1G56170 // AT4G36990 // AT1G18330 // AT1G22985 // AT5G62020 // AT3G63350	// AT3G10470 // AT3G50890 // AT5G06710 // AT5G64530 // AT3G57370 // AT2G43010 // AT2G02470 // AT1G79730 // AT1G51140 // AT4G02590 // AT5G59570 // AT2G35940 // AT3G50700 // AT5G65130 // AT1G65300 // AT5G59710 // AT4G13640 // AT1G10522 // AT1G53320 // AT4G02020 // AT5G13180 // AT5G60960 // AT3G19860 // AT1G16910 // AT3G56710 // AT1G54330 // AT5G08130 // AT3G10500 // AT1G10450 // AT1G79960 // AT3G56…
GO:0009059	P	macromolecule biosynthetic process	21	173	3305	21972	0.85	1	// AT2G07725 // AT3G12580 // AT5G03720 // AT4G11660 // AT1G56170 // AT1G22985 // AT2G07715 // AT5G58770 // AT3G10113 // AT1G74310 // AT2G26150 // AT3G51910 // AT3G24500 // AT2G07696 // AT2G07675 // AT5G12110 // AT4G36990 // AT1G18330 // AT2G07734 // AT5G62020 // AT3G63350	// AT1G06190 // AT3G10470 // AT1G11720 // AT3G50890 // AT5G06710 // AT1G09690 // AT3G57170 // AT2G22125 // AT3G10690 // AT3G57370 // AT2G43010 // AT1G12290 // AT2G02470 // AT1G79730 // AT1G51140 // AT4G02590 // AT5G59570 // AT2G46280 // AT4G26310 // AT3G53870 // AT2G35940 // AT3G50700 // AT5G65130 // AT5G63070 // AT1G65300 // AT4G22950 // AT5G59710 // AT4G13640 // AT5G44480 // AT5G06000 // AT5G48…
// AT4G31270 // AT1G72320 // AT5G40820 // AT1G22490 // AT1G53880 // AT4G11140 // AT5G39810 // AT1G22070 // AT2G47760 // AT4G36290 // AT4G16420 // AT1G43640 // AT5G40360 // AT5G10630 // AT4G35800 // AT3G59100 // AT1G44910 // AT5G09240 // AT4G22600 // AT2G36740 // AT5G11430 // AT3G04570 // AT3G63190 // AT5G67320 // AT2G47610 // AT1G77080 // AT5G17430 // AT3G25710 // AT4G01580 // AT5G40350 // AT5G63…
GO:0043170	P	macromolecule metabolic process	40	173	6572	21972	0.94	1	// AT5G47610 // AT1G51380 // AT4G11660 // AT3G24500 // AT2G07675 // AT2G07734 // AT2G15790 // AT1G77000 // AT4G21320 // AT4G15420 // AT4G23570 // AT2G25140 // AT3G10113 // AT1G07350 // AT3G17611 // AT1G17870 // AT4G36990 // AT4G26600 // AT5G18340 // AT5G66880 // AT3G53230 // AT3G51910 // AT1G74310 // AT2G26150 // AT3G63350 // AT2G07696 // AT5G62020 // AT5G27660 // AT2G07725 // AT1G09140 // AT3G12…	// AT1G06190 // AT3G10470 // AT3G09770 // AT3G10690 // AT3G57370 // AT2G43010 // AT4G17380 // AT2G35940 // AT5G65130 // AT1G16280 // AT5G02290 // AT5G59710 // AT5G06000 // AT5G02070 // AT1G53320 // AT4G31820 // AT1G03010 // AT4G33090 // AT1G51780 // AT3G56710 // AT1G30610 // AT1G54330 // AT3G52010 // AT1G69940 // AT3G01510 // AT4G34370 // AT2G41550 // AT4G14605 // AT5G38195 // AT5G45990 // AT5G51…
// AT4G11130 // AT5G67440 // AT5G15380 // AT1G69010 // AT3G44680 // AT3G26650 // AT3G02000 // AT3G02550 // AT3G24870 // AT1G48150 // AT3G22320 // AT3G29810 // AT3G23340 // AT2G23290 // AT2G23740 // AT1G80740 // AT2G36060 // AT3G58560 // AT1G44810 // AT4G14815 // AT3G19184 // AT4G11370 // AT4G23160 // AT5G10800 // AT5G66060 // AT1G66380 // AT4G24390 // AT2G13800 // AT1G28060 // AT5G17600 // AT5G63…
// AT5G02840 // AT2G26320 // AT1G02170 // AT1G77460 // AT1G55300 // AT1G55870 // AT1G29940 // AT4G36160 // AT3G46930 // AT1G51550 // AT5G61000 // AT5G65050 // AT5G61550 // AT3G54360 // AT3G04910 // AT1G29230 // AT1G26910 // AT5G48820 // AT3G50260 // AT1G31660 // AT4G26300 // AT3G27260 // AT1G30135 // AT3G53460 // AT3G06560 // AT5G20950 // AT5G06810 // AT3G20270 // AT2G34710 // AT1G70060 // AT4G13…
GO:0048731	P	system development	8	173	1767	21972	0.96	1	// AT5G56030 // AT5G53400 // AT2G22240 // AT1G77000 // AT4G26270 // AT2G15790 // AT4G23570 // AT2G46240	// AT2G46660 // AT5G48230 // AT1G69180 // AT3G47520 // AT1G13980 // AT1G27340 // AT2G22125 // AT5G64530 // AT3G24560 // AT2G11890 // AT1G03160 // AT2G02470 // AT1G79730 // AT3G01730 // AT2G32280 // AT1G23420 // AT5G59570 // AT5G55490 // AT1G30100 // AT4G22950 // AT5G65590 // AT5G54650 // AT1G64520 // AT5G48300 // AT4G26420 // AT1G34245 // AT4G02020 // AT5G50540 // AT4G31820 // AT5G13180 // AT5G58…
GO:0071495	P	cellular response to endogenous stimulus	5	173	819	21972	0.77	1	// AT5G66880 // AT5G58787 // AT1G22985 // AT3G24500 // AT4G23570	// AT1G75750 // AT5G44790 // AT5G66850 // AT3G09770 // AT5G06650 // AT1G27340 // AT5G51810 // AT1G56160 // AT2G43010 // AT2G01150 // AT1G32130 // AT1G28360 // AT1G74950 // AT5G01060 // AT2G46690 // AT3G08850 // AT4G32330 // AT3G53970 // AT1G76260 // AT1G51940 // AT1G19220 // AT3G09240 // AT1G60980 // AT1G19180 // AT5G65130 // AT5G58787 // AT1G07910 // AT1G56150 // AT1G64520 // AT5G14920 // AT1G78…
GO:0031326	P	regulation of cellular biosynthetic process	14	173	2325	21972	0.87	1	// AT3G12580 // AT4G11660 // AT1G56170 // AT3G10113 // AT1G74310 // AT2G26150 // AT3G51910 // AT3G24500 // AT5G03720 // AT4G36990 // AT1G18330 // AT1G22985 // AT5G62020 // AT3G63350	// AT3G10470 // AT3G50890 // AT5G06710 // AT5G64530 // AT3G57370 // AT2G43010 // AT2G02470 // AT1G79730 // AT1G51140 // AT4G02590 // AT5G59570 // AT2G35940 // AT3G50700 // AT5G65130 // AT1G65300 // AT5G59710 // AT4G13640 // AT5G06000 // AT1G10522 // AT1G53320 // AT4G02020 // AT5G13180 // AT4G33250 // AT5G60960 // AT3G19860 // AT1G16910 // AT3G15150 // AT3G56710 // AT1G54330 // AT5G08130 // AT3G10…
GO:0031323	P	regulation of cellular metabolic process	16	173	2554	21972	0.84	1	// AT1G09140 // AT3G12580 // AT2G26150 // AT4G11660 // AT3G10113 // AT1G74310 // AT1G07350 // AT3G51910 // AT3G24500 // AT5G03720 // AT1G56170 // AT4G36990 // AT1G18330 // AT1G22985 // AT5G62020 // AT3G63350	// AT3G10470 // AT3G50890 // AT5G06710 // AT1G35530 // AT5G64530 // AT3G57370 // AT2G43010 // AT2G02470 // AT1G79730 // AT1G51140 // AT4G02590 // AT5G59570 // AT2G35940 // AT3G50700 // AT5G65130 // AT1G65300 // AT5G59710 // AT4G13640 // AT5G06000 // AT1G10522 // AT1G53320 // AT4G02020 // AT5G13180 // AT4G33250 // AT2G01690 // AT5G60960 // AT3G19860 // AT1G16910 // AT3G15150 // AT3G56710 // AT1G54…
// AT1G35750 // AT1G27730 // AT1G01720 // AT1G69540 // AT1G63650 // AT2G32070 // AT4G36710 // AT3G54390 // AT1G69780 // AT4G00760 // AT5G63980 // AT1G64670 // AT3G25940 // AT2G21900 // AT2G22630 // AT3G24140 // AT5G57660 // AT2G46990 // AT1G29550 // AT2G48110 // AT1G66810 // AT5G02850 // AT5G18960 // AT1G62700 // AT5G25220 // AT4G17490 // AT3G50410 // AT2G03050 // AT1G59890 // AT5G39660 // AT4G26…
GO:0090304	P	nucleic acid metabolic process	17	173	3241	21972	0.96	1	// AT1G09140 // AT3G12580 // AT1G51380 // AT2G26150 // AT4G11660 // AT3G10113 // AT1G07350 // AT1G18330 // AT3G51910 // AT3G63350 // AT5G03720 // AT1G56170 // AT4G36990 // AT4G26600 // AT1G22985 // AT5G62020 // AT3G24500	// AT3G50670 // AT1G06190 // AT3G10470 // AT3G50890 // AT5G06710 // AT5G64530 // AT3G57370 // AT2G47220 // AT2G43010 // AT3G24560 // AT4G32430 // AT5G13270 // AT2G02470 // AT4G17380 // AT5G53960 // AT4G02590 // AT5G59570 // AT4G30080 // AT2G35940 // AT5G45400 // AT3G50700 // AT5G65130 // AT1G16280 // AT1G65300 // AT4G22950 // AT5G59710 // AT4G13640 // AT1G10522 // AT1G10520 // AT1G53320 // AT4G02…
// AT5G18570 // AT5G61030 // AT1G01210 // AT3G54180 // AT1G03330 // AT5G62190 // AT2G33860 // AT2G37340 // AT3G15270 // AT1G17920 // AT2G03710 // AT4G03120 // AT1G69570 // AT2G18490 // AT5G24120 // AT1G59750 // AT1G55580 // AT3G05530 // AT1G63030 // AT3G54230 // AT3G24440 // AT4G24060 // AT4G32570 // AT1G28560 // AT5G35550 // AT1G20960 // AT1G03750 // AT5G04280 // AT5G59430 // AT4G32800 // AT1G76…
GO:0044237	P	cellular metabolic process	54	173	8261	21972	0.9	1	// AT5G47610 // AT1G51380 // AT4G11660 // AT2G36460 // AT3G16050 // AT2G22240 // AT1G58150 // AT1G64200 // AT5G25450 // AT3G03520 // AT3G24500 // AT3G09640 // AT2G07675 // AT2G07734 // ATMG00650 // AT1G77000 // ATMG00070 // AT4G15420 // AT4G23570 // AT2G07715 // AT3G10113 // AT2G15790 // AT1G07350 // AT1G33055 // AT2G29450 // AT4G26270 // AT2G07698 // AT4G10040 // AT2G07696 // AT4G36990 // AT4G26…	// AT1G06190 // AT4G22890 // AT3G26680 // AT3G09770 // AT3G10470 // AT2G41880 // AT3G10690 // AT3G57370 // AT2G34630 // AT2G43010 // AT4G17380 // AT3G15020 // AT2G35940 // AT1G76490 // AT1G16280 // AT5G02290 // AT5G59710 // AT5G06000 // AT5G62480 // AT5G02070 // AT1G53320 // AT3G23820 // AT4G31820 // AT2G01690 // AT1G03010 // AT4G33090 // AT1G19850 // AT4G21200 // AT3G56710 // AT1G30610 // AT1G54…
// AT3G05630 // AT5G07470 // AT1G78380 // AT5G03730 // AT4G28500 // AT3G04840 // AT2G33720 // AT5G42990 // AT1G74540 // AT2G29630 // AT2G26460 // AT3G14180 // AT5G12000 // AT1G12460 // AT3G12040 // AT4G37340 // AT4G37610 // AT5G62920 // AT1G07650 // AT1G23360 // AT1G75090 // AT2G43590 // AT1G17180 // AT3G55400 // AT2G17290 // AT4G34830 // AT4G21100 // AT1G27840 // AT3G53110 // AT1G10310 // AT1G65…
// AT1G29220 // AT3G15620 // AT5G13650 // AT5G02760 // AT4G04830 // AT3G52160 // AT1G60280 // AT2G39830 // AT1G09780 // AT4G34200 // AT4G33925 // AT2G01450 // AT1G27900 // AT5G22000 // AT3G06220 // AT4G00585 // AT4G39120 // AT5G61480 // AT3G13810 // AT3G55270 // AT3G52300 // AT1G62930 // AT3G61080 // AT3G26410 // AT4G25740 // AT2G42430 // AT3G12630 // AT3G62420 // AT2G42120 // AT1G64060 // AT5G46…
// AT3G01470 // AT3G30530 // AT3G21500 // AT2G07675 // AT4G17020 // AT1G20780 // AT2G21060 // AT3G47370 // AT5G16140 // AT1G50600 // AT5G15490 // AT3G13040 // AT4G33990 // AT5G03200 // AT5G65410 // AT1G26590 // AT2G16500 // AT4G24670 // AT1G10480 // AT1G21250 // AT1G68130 // AT4G39260 // AT4G30310 // AT5G54590 // AT1G53850 // AT4G13430 // AT3G52910 // AT4G37850 // AT1G01610 // AT2G17450 // AT2G18…
GO:0007275	P	multicellular organism development	13	173	2549	21972	0.96	1	// AT1G67360 // AT5G56030 // AT1G14360 // AT5G53400 // AT5G64510 // AT2G22240 // AT3G25230 // AT4G23570 // AT4G26270 // AT5G66880 // AT2G15790 // AT1G77000 // AT2G46240	// AT3G10470 // AT3G57370 // AT2G46660 // AT5G48230 // AT1G69180 // AT3G47520 // AT1G13980 // AT1G27340 // AT2G22125 // AT5G64530 // AT2G34630 // AT2G43010 // AT2G32440 // AT1G49040 // AT3G51430 // AT2G11890 // AT1G03160 // AT2G02470 // AT1G79730 // AT3G01730 // AT2G32280 // AT4G28860 // AT5G59570 // AT2G35940 // AT5G55490 // AT1G30100 // AT4G22950 // AT5G65590 // AT5G54650 // AT1G64520 // AT5G48…
// AT1G69780 // AT5G37900 // AT3G04120 // AT5G63980 // AT1G56260 // AT4G08500 // AT1G64670 // AT5G06170 // AT1G12560 // AT3G05290 // AT3G24140 // AT2G46990 // AT4G19350 // AT5G40010 // AT1G13180 // AT4G32720 // AT1G48380 // AT2G26330 // AT4G17490 // AT1G27640 // AT5G24310 // AT2G03050 // AT3G46290 // AT5G39660 // AT1G16710 // AT1G67490 // AT1G44090 // AT3G03110 // AT5G60340
GO:0023052	P	signaling	5	173	1824	21972	1	1	// AT1G14360 // AT5G66880 // AT2G36460 // AT1G22985 // AT3G24500	// AT5G44790 // AT3G09770 // AT1G13980 // AT1G27340 // AT4G03460 // AT2G43010 // AT4G28860 // AT3G59400 // AT1G64070 // AT5G65130 // AT5G02290 // AT2G03300 // AT3G57710 // AT3G26940 // AT1G57830 // AT2G20300 // AT1G12580 // AT5G21090 // AT1G19850 // AT5G48780 // AT3G15150 // AT1G16440 // AT1G23080 // AT5G08130 // AT4G38230 // AT5G54030 // AT3G43230 // AT1G06840 // AT5G44570 // AT1G12630 // AT2G33…
GO:0033993	P	response to lipid	5	173	726	21972	0.68	1	// AT5G58787 // AT2G47180 // AT5G66880 // AT3G24500 // AT2G33590	// AT1G06190 // AT5G46050 // AT3G02860 // AT3G20780 // AT1G17560 // AT5G06650 // AT3G55610 // AT5G51810 // AT5G08450 // AT2G01150 // AT1G32130 // AT5G08560 // AT4G28080 // AT2G42530 // AT5G57710 // AT5G50600 // AT1G05630 // AT1G06180 // AT1G60980 // AT2G35940 // AT2G34340 // AT5G58787 // AT3G09770 // AT5G42950 // AT3G06490 // AT1G05010 // AT5G46750 // AT2G30810 // AT3G16570 // AT5G54380 // AT3G26…
GO:2000112	P	regulation of cellular macromolecule biosynthetic process	14	173	2253	21972	0.84	1	// AT3G12580 // AT4G11660 // AT1G56170 // AT3G10113 // AT1G74310 // AT2G26150 // AT3G51910 // AT3G24500 // AT5G03720 // AT4G36990 // AT1G18330 // AT1G22985 // AT5G62020 // AT3G63350	// AT3G10470 // AT3G50890 // AT5G06710 // AT5G64530 // AT3G57370 // AT2G43010 // AT2G02470 // AT1G79730 // AT1G51140 // AT4G02590 // AT5G59570 // AT2G35940 // AT3G50700 // AT5G65130 // AT1G65300 // AT5G59710 // AT4G13640 // AT5G06000 // AT1G10522 // AT1G53320 // AT4G02020 // AT5G13180 // AT4G33250 // AT5G60960 // AT3G19860 // AT1G16910 // AT3G15150 // AT3G56710 // AT1G54330 // AT5G08130 // AT3G10…
GO:0071704	P	organic substance metabolic process	52	173	9012	21972	0.98	1	// AT5G47610 // AT1G51380 // AT4G11660 // AT2G36460 // AT3G16050 // AT2G22240 // AT1G64200 // AT5G25450 // AT3G03520 // AT3G24500 // AT2G07675 // AT2G07734 // AT2G15790 // AT1G77000 // AT4G21320 // AT2G33590 // AT4G15420 // AT4G23570 // AT2G25140 // AT3G10113 // AT1G07350 // AT3G17611 // AT4G26270 // AT2G07698 // AT4G10040 // AT1G17870 // AT4G36990 // AT4G26600 // AT5G18340 // AT5G66880 // AT3G53…	// AT1G06190 // AT3G10470 // AT3G26680 // AT3G09770 // AT3G10690 // AT3G57370 // AT2G34630 // AT2G43010 // AT4G17380 // AT3G15020 // AT1G58430 // AT2G35940 // AT3G10800 // AT1G76490 // AT1G16280 // AT5G02290 // AT5G59710 // AT5G06000 // AT5G02070 // AT1G53320 // AT3G23820 // AT4G31820 // AT2G01690 // AT1G03010 // AT4G33090 // AT1G19850 // AT1G67840 // AT1G51780 // AT4G21200 // AT3G56710 // AT1G30…
// AT3G49760 // AT2G04540 // AT1G19730 // AT1G53830 // AT2G41070 // AT4G03070 // AT5G11590 // AT1G61940 // AT5G62640 // AT5G14320 // AT5G25930 // AT1G47990 // AT2G19010 // AT5G23300 // AT5G27680 // AT1G17880 // AT1G27400 // AT4G01780 // AT1G01140 // AT3G51630 // AT1G01410 // AT4G19720 // AT2G42200 // AT1G32310 // AT4G20270 // AT2G41210 // AT1G18280 // AT3G03910 // AT1G24360 // AT1G03360 // AT2G40…
// AT2G43970 // AT5G03600 // AT4G38680 // AT2G27820 // AT5G58670 // AT3G26840 // AT2G42080 // AT5G61840 // AT2G33610 // AT5G04950 // AT1G24260 // AT5G19150 // AT2G29090 // AT4G39370 // AT1G50460 // AT1G80850 // AT2G31270 // AT5G18200 // AT2G17580 // AT4G34900 // AT3G44660 // AT2G42880 // AT4G38970 // AT3G15710 // AT2G40950 // AT2G45350 // AT4G30020 // AT4G39080 // AT4G35050 // AT1G60630 // AT1G01…
// AT3G20230 // AT5G64490 // AT1G27480 // AT2G34750 // AT1G70910 // AT1G23290 // AT2G37260 // AT2G25630 // AT3G46460 // AT1G08510 // AT3G15120 // AT4G21470 // AT1G48790 // AT1G51040 // AT1G51510 // AT5G65010 // AT5G62540 // AT5G16180 // AT1G50640 // AT1G29090 // AT3G57670 // AT5G44700 // AT4G33330 // AT4G34100 // AT2G41820 // AT5G26660 // AT5G13000 // AT4G38170 // AT3G60120 // AT3G06830 // AT5G42…
GO:0071310	P	cellular response to organic substance	7	173	945	21972	0.62	1	// AT5G58787 // AT1G14360 // AT5G66880 // AT2G26150 // AT3G24500 // AT1G22985 // AT4G23570	// AT1G75750 // AT5G44790 // AT5G66850 // AT3G09770 // AT4G24500 // AT5G06650 // AT1G27340 // AT4G03460 // AT5G51810 // AT1G56160 // AT2G43010 // AT2G01150 // AT1G32130 // AT1G28360 // AT2G40030 // AT5G01060 // AT2G46690 // AT3G08850 // AT4G32330 // AT3G53970 // AT1G76260 // AT1G51940 // AT1G19220 // AT3G09240 // AT1G05630 // AT1G60980 // AT3G10800 // AT5G65130 // AT5G58787 // AT1G07910 // AT4G20…
GO:0071702	P	organic substance transport	9	173	1138	21972	0.54	1	// AT5G01180 // AT2G07768 // AT1G14360 // AT4G26780 // AT3G23990 // AT3G53230 // AT2G07681 // AT4G28390 // AT5G62730	// AT5G09920 // AT5G46050 // AT2G16380 // AT3G21865 // AT5G20300 // AT3G16270 // AT5G36940 // AT1G16240 // AT4G09810 // AT1G80680 // AT5G26980 // AT1G12100 // AT5G18525 // AT3G14410 // AT1G12090 // AT1G79910 // AT1G32130 // AT1G33440 // AT5G57180 // AT1G14360 // AT5G53190 // AT2G10940 // AT3G24840 // AT2G38100 // AT5G51050 // AT2G27130 // AT3G61450 // AT3G29070 // AT3G16690 // AT1G71680 // AT1G04…
GO:0010468	P	regulation of gene expression	17	173	2386	21972	0.69	1	// AT1G09140 // AT3G12580 // AT4G21320 // AT2G26150 // AT4G11660 // AT3G10113 // AT1G74310 // AT1G07350 // AT3G51910 // AT3G63350 // AT5G03720 // AT1G56170 // AT4G36990 // AT1G18330 // AT1G22985 // AT5G62020 // AT3G24500	// AT3G10470 // AT3G50890 // AT5G06710 // AT3G10690 // AT3G57370 // AT2G43010 // AT2G02470 // AT1G79730 // AT1G51140 // AT4G02590 // AT5G59570 // AT2G35940 // AT3G50700 // AT5G65130 // AT1G65300 // AT5G59710 // AT4G13640 // AT5G06000 // AT1G10522 // AT1G53320 // AT5G15540 // AT4G02020 // AT5G13180 // AT4G33250 // AT4G30760 // AT5G60960 // AT3G19860 // AT1G16910 // AT3G56710 // AT1G54330 // AT5G08…
GO:1901576	P	organic substance biosynthetic process	29	173	4650	21972	0.9	1	// AT4G11660 // AT2G36460 // AT1G64200 // AT3G24500 // AT2G07675 // AT2G07734 // AT2G07715 // AT3G10113 // AT2G07698 // AT2G07696 // AT4G36990 // AT3G16050 // AT2G22240 // AT3G51910 // AT1G74310 // AT2G26150 // AT3G63350 // AT5G62020 // ATMG00640 // AT2G07725 // AT3G12580 // AT1G56170 // AT2G33590 // AT2G47180 // AT5G58770 // AT5G03720 // AT5G12110 // AT1G22985 // AT1G18330	// AT1G06190 // AT1G72350 // AT3G10470 // AT1G11720 // AT3G50890 // AT4G14465 // AT5G48230 // AT1G69180 // AT1G09690 // AT1G07420 // AT3G14790 // AT1G31180 // AT3G10690 // AT3G14990 // AT1G08250 // AT3G57370 // AT2G34630 // AT5G18790 // AT2G43010 // AT2G32440 // AT2G02480 // AT3G51430 // AT3G14550 // AT5G23940 // AT5G06710 // AT3G60330 // AT2G02470 // AT1G79730 // AT1G51140 // AT4G02590 // AT5G59…
// AT5G19990 // AT5G56780 // AT4G24240 // AT1G69010 // AT1G12640 // AT3G44680 // AT3G09290 // AT1G19080 // AT1G74350 // AT3G07050 // AT3G26650 // AT3G11945 // AT3G02000 // AT2G26580 // AT3G02550 // AT1G19640 // AT2G01430 // AT3G18960 // AT1G08980 // AT2G45460 // AT3G02790 // AT3G11430 // AT1G61810 // AT1G14070 // AT1G48150 // AT2G40690 // AT1G32640 // AT4G00870 // AT5G24800 // AT3G22320 // AT3G29…
GO:0019219	P	regulation of nucleobase-containing compound metabolic process	15	173	2188	21972	0.73	1	// AT1G09140 // AT3G12580 // AT2G26150 // AT4G11660 // AT3G10113 // AT1G07350 // AT3G51910 // AT3G24500 // AT5G03720 // AT1G56170 // AT4G36990 // AT1G18330 // AT1G22985 // AT5G62020 // AT3G63350	// AT3G10470 // AT3G50890 // AT5G06710 // AT5G64530 // AT3G57370 // AT2G43010 // AT2G02470 // AT1G79730 // AT1G51140 // AT4G02590 // AT5G59570 // AT2G35940 // AT3G50700 // AT5G65130 // AT1G65300 // AT5G59710 // AT4G13640 // AT1G10522 // AT1G53320 // AT4G02020 // AT5G13180 // AT5G60960 // AT3G19860 // AT1G16910 // AT3G15150 // AT3G56710 // AT1G54330 // AT5G08130 // AT3G10500 // AT1G10450 // AT1G79…
GO:0006464	P	cellular protein modification process	7	173	1988	21972	0.99	1	// AT5G18340 // AT5G47610 // AT5G66880 // AT1G01940 // AT5G58770 // AT3G12580 // AT2G15790	// AT3G21860 // AT5G61560 // AT3G09770 // AT1G28390 // AT1G67470 // AT1G12290 // AT3G49810 // AT4G28860 // AT4G21510 // AT4G22300 // AT5G02290 // AT4G04500 // AT4G05050 // AT5G02070 // AT3G57710 // AT3G26940 // AT2G46260 // AT4G03510 // AT4G31820 // AT1G16040 // AT1G03010 // AT5G58710 // AT5G07620 // AT3G15150 // AT1G16440 // AT3G58040 // AT4G38230 // AT3G26490 // AT1G10450 // AT1G06840 // AT3G01…
GO:0044767	P	single-organism developmental process	15	173	2855	21972	0.95	1	// AT5G01180 // AT5G56030 // AT3G08970 // AT1G14360 // AT5G53400 // AT5G64510 // AT1G67360 // AT2G22240 // AT3G25230 // AT4G23570 // AT4G26270 // AT5G66880 // AT2G15790 // AT1G77000 // AT2G46240	// AT3G10470 // AT3G57370 // AT2G46660 // AT5G48230 // AT1G69180 // AT3G47520 // AT1G13980 // AT1G27340 // AT2G22125 // AT5G64530 // AT2G34630 // AT2G43010 // AT2G32440 // AT1G49040 // AT3G51430 // AT2G11890 // AT1G03160 // AT2G02470 // AT1G79730 // AT3G01730 // AT2G32280 // AT4G28860 // AT5G59570 // AT2G35940 // AT3G05500 // AT5G55490 // AT1G30100 // AT4G22950 // AT5G65590 // AT5G54650 // AT1G64…
// AT5G53520 // AT5G62000 // AT3G27810 // AT3G26810 // AT3G26540 // AT2G33480 // AT2G06510 // AT2G01210 // AT4G14590 // AT4G38490 // AT3G49500 // AT1G07430 // AT5G22640 // AT4G15880 // AT1G66750 // AT4G28560 // AT2G35230 // AT3G06020 // AT5G19360 // AT1G19360 // AT5G66300 // AT3G13890 // AT1G48130 // AT2G26830 // AT2G06990 // AT5G57930 // AT4G35550 // AT5G49270 // AT5G56080 // AT5G14400 // AT2G39…
GO:0022414	P	reproductive process	8	173	1594	21972	0.93	1	// AT5G01180 // AT3G08970 // AT5G56030 // AT5G53400 // AT2G22240 // AT2G15790 // AT4G23570 // AT2G46240	// AT2G41890 // AT2G46660 // AT5G48230 // AT1G69180 // AT3G47520 // AT1G13980 // AT2G22125 // AT3G24560 // AT1G03160 // AT4G17380 // AT1G51140 // AT2G32280 // AT4G02590 // AT5G59570 // AT1G49910 // AT1G35530 // AT5G55490 // AT1G30100 // AT4G22950 // AT5G07530 // AT4G13640 // AT5G54650 // AT1G64520 // AT5G48300 // AT4G26420 // AT4G02020 // AT5G50540 // AT4G31820 // AT4G17030 // AT4G13240 // AT1G03…
GO:0044763	P	single-organism cellular process	29	173	6061	21972	1	1	// AT2G36460 // AT1G64200 // AT5G25450 // AT3G03520 // AT3G24500 // AT4G28390 // ATMG00650 // ATMG00070 // AT5G56030 // AT2G33590 // AT1G14360 // AT2G22240 // AT1G33055 // AT2G29450 // AT4G26270 // AT2G07698 // AT4G10040 // AT3G16050 // AT5G66880 // ATMG00060 // AT3G53230 // ATMG00640 // AT2G46240 // AT5G01180 // AT3G08970 // AT3G10020 // AT5G58770 // AT1G22985 // AT1G10960	// AT4G22890 // AT3G09770 // AT2G41880 // AT1G11720 // AT2G34630 // AT2G43010 // AT1G49040 // AT4G17380 // AT3G01730 // AT3G15020 // AT2G35940 // AT5G65130 // AT5G02290 // AT5G62480 // AT3G23820 // AT4G17030 // AT1G57830 // AT1G03010 // AT4G21200 // AT5G56320 // AT1G50430 // AT4G37970 // AT1G69940 // AT3G43230 // AT5G44570 // AT5G48010 // AT5G13690 // AT5G55810 // AT1G33980 // AT1G74730 // AT4G04…
// AT2G27150 // AT3G57410 // AT3G01120 // AT1G65440 // AT3G03800 // AT4G28560 // AT5G45610 // AT2G26400 // AT4G37670 // AT3G12500 // AT2G34640 // AT3G58620 // AT5G48390 // AT3G27000 // AT1G10370 // AT1G30460 // AT3G58990 // AT1G06410 // AT5G54440 // AT4G12430 // AT3G20580 // AT1G43910 // AT3G14490 // AT1G75780 // AT3G10660 // AT4G38530 // AT4G39660 // AT2G35060 // AT5G06970 // AT5G62320 // AT3G15…
// AT1G24180 // AT3G43740 // AT4G31740 // AT1G61660 // AT4G33450 // AT3G24650 // AT5G23420 // AT5G56130 // AT5G09550 // AT5G18580 // AT1G32320 // AT2G41220 // AT4G20990 // AT2G36580 // AT1G18270 // AT5G46280 // AT1G61000 // AT5G10140 // AT1G13790 // AT1G17050 // AT3G11730 // AT5G51870 // AT3G11040 // AT3G22370 // AT4G22590 // AT5G48030 // AT1G77130 // AT1G77640 // AT3G55030 // AT5G25900 // AT1G22…
GO:0009056	P	catabolic process	10	173	1375	21972	0.64	1	// AT4G15420 // AT4G23570 // AT2G36460 // AT3G53230 // AT3G03520 // AT2G29450 // AT4G26270 // AT3G09640 // AT5G27660 // AT1G77000	// AT3G21860 // AT5G48230 // AT4G26790 // AT3G05180 // AT1G27340 // AT5G48100 // AT3G11910 // AT5G18890 // AT1G58430 // AT4G22300 // AT3G53100 // AT1G11920 // AT5G59710 // AT1G11580 // AT1G64520 // AT5G62480 // AT4G05050 // AT5G55700 // AT4G03510 // AT5G62800 // AT3G60020 // AT1G79090 // AT4G33090 // AT1G71120 // AT1G09850 // AT3G58040 // AT3G10850 // AT3G52010 // AT1G69940 // AT4G17510 // AT4G02…
GO:0009057	P	macromolecule catabolic process	5	173	713	21972	0.66	1	// AT4G23570 // AT5G27660 // AT4G15420 // AT1G77000 // AT3G53230	// AT5G09920 // AT3G21860 // AT2G17730 // AT2G03170 // AT4G30610 // AT3G44240 // AT1G27340 // AT2G20140 // AT2G01150 // AT1G27820 // AT5G43710 // AT5G26860 // AT3G12500 // AT5G43060 // AT3G53970 // AT1G76630 // AT1G02810 // AT4G22300 // AT1G05880 // AT3G63470 // AT1G11920 // AT5G59300 // AT1G64390 // AT1G30350 // AT5G59710 // AT1G11580 // AT1G64520 // AT1G51710 // AT1G01040 // AT4G05050 // AT5G20…
GO:0044238	P	primary metabolic process	49	173	8285	21972	0.97	1	// AT5G47610 // AT1G51380 // AT4G11660 // AT2G36460 // AT2G22240 // AT1G64200 // AT5G25450 // AT3G03520 // AT3G24500 // AT2G07675 // AT2G07734 // AT2G15790 // AT1G77000 // AT4G15420 // AT4G23570 // AT2G25140 // AT3G10113 // AT1G07350 // AT3G17611 // AT4G26270 // AT2G07698 // AT4G10040 // AT1G17870 // AT4G36990 // AT4G26600 // AT5G18340 // AT5G66880 // AT3G53230 // AT3G51910 // AT1G74310 // AT2G26…	// AT1G06190 // AT3G10470 // AT3G26680 // AT3G09770 // AT3G10690 // AT3G57370 // AT2G34630 // AT2G43010 // AT4G17380 // AT3G15020 // AT1G58430 // AT2G35940 // AT3G10800 // AT1G76490 // AT1G16280 // AT5G02290 // AT5G59710 // AT5G06000 // AT5G02070 // AT1G53320 // AT3G23820 // AT4G31820 // AT2G01690 // AT1G03010 // AT4G33090 // AT1G19850 // AT1G51780 // AT4G21200 // AT3G56710 // AT1G30610 // AT1G54…
// AT1G63180 // AT3G01180 // AT5G44100 // AT5G64070 // AT2G47270 // AT4G17190 // AT1G17690 // AT1G66910 // AT3G08940 // AT1G03600 // AT2G11520 // AT4G28850 // AT4G21810 // AT2G38870 // AT4G02630 // AT4G22350 // AT1G06070 // AT3G04060 // AT1G16610 // AT5G39700 // AT1G31310 // AT1G09950 // AT4G33230 // AT1G16060 // AT5G51020 // AT3G18524 // AT5G01840 // AT3G14360 // AT2G36800 // AT5G02460 // AT4G32…
// AT5G17060 // AT3G09680 // AT1G34750 // AT5G46920 // AT1G49970 // AT2G16230 // AT4G29730 // AT4G29040 // AT5G42230 // AT4G18880 // AT3G05230 // AT5G61470 // AT5G41010 // AT2G24590 // AT1G58725 // AT4G21590 // AT5G65730 // AT2G03160 // AT2G46200 // AT4G24510 // AT2G23800 // AT4G02680 // AT5G40560 // AT4G32520 // AT5G11870 // AT3G57680 // AT5G55160 // AT3G57490 // AT1G10430 // AT4G19820 // AT1G65…
// AT3G08870 // AT4G02740 // AT4G27650 // AT2G46340 // AT3G59740 // AT1G23780 // AT4G13000 // AT4G29210 // AT4G26520 // AT5G64760 // AT1G11750 // AT5G44210 // AT2G01735 // AT4G03430 // AT4G34410 // AT3G07930 // AT4G21380 // AT4G07950 // AT2G03390 // AT3G14075 // AT5G58690 // AT3G61415 // AT3G61140 // AT3G13226 // AT1G23870 // AT3G17250 // AT1G11280 // AT5G59110 // AT4G30935 // AT3G01470 // AT3G30…
GO:0005975	P	carbohydrate metabolic process	5	173	1104	21972	0.93	1	// AT2G36460 // AT2G47180 // AT2G22240 // AT4G26270 // AT5G58770	// AT1G11720 // AT1G09910 // AT4G02500 // AT1G53000 // AT3G47520 // AT3G57270 // AT1G72990 // AT3G54270 // AT5G49720 // AT2G22125 // AT1G12990 // AT3G46440 // AT1G50390 // AT2G04560 // AT5G43710 // AT4G32840 // AT3G46570 // AT4G26250 // AT1G30620 // AT1G05630 // AT1G60450 // AT3G15020 // AT1G56680 // AT1G64770 // AT1G74420 // AT4G03340 // AT1G11920 // AT5G41870 // AT4G10960 // AT5G13870 // AT5G58…
GO:0048856	P	anatomical structure development	15	173	2866	21972	0.96	1	// AT5G01180 // AT5G56030 // AT3G08970 // AT1G14360 // AT5G53400 // AT5G64510 // AT1G67360 // AT2G22240 // AT3G25230 // AT4G23570 // AT4G26270 // AT5G66880 // AT2G15790 // AT1G77000 // AT2G46240	// AT3G10470 // AT3G21710 // AT3G57370 // AT2G46660 // AT5G48230 // AT1G69180 // AT3G47520 // AT1G13980 // AT1G27340 // AT2G22125 // AT5G64530 // AT2G34630 // AT2G43010 // AT2G32440 // AT1G49040 // AT3G51430 // AT2G11890 // AT1G03160 // AT2G02470 // AT1G79730 // AT3G01730 // AT2G32280 // AT4G28860 // AT5G59570 // AT2G35940 // AT5G55490 // AT1G30100 // AT4G22950 // AT5G65590 // AT5G54650 // AT1G64…
// AT1G79580 // AT2G42380 // AT1G65650 // AT4G34530 // AT3G17220 // AT5G37630 // AT4G14110 // AT5G53520 // AT5G19740 // AT5G62000 // AT3G27810 // AT3G26810 // AT3G26540 // AT2G33480 // AT2G06510 // AT2G01210 // AT4G14590 // AT4G38490 // AT2G34590 // AT3G49500 // AT1G07430 // AT5G22640 // AT4G01220 // AT4G15880 // AT1G66750 // AT4G28560 // AT2G35230 // AT3G06020 // AT5G19360 // AT1G19360 // AT5G66…
GO:0006796	P	phosphate-containing compound metabolic process	11	173	1641	21972	0.74	1	// AT2G36460 // AT5G66880 // AT2G22240 // AT1G58150 // AT1G64200 // AT5G25450 // AT3G03520 // AT4G26270 // AT2G07698 // AT4G10040 // ATMG00640	// AT1G76490 // AT5G02290 // AT1G28390 // AT1G67470 // AT3G60330 // AT4G28860 // AT5G61560 // AT1G07910 // AT4G04500 // AT5G02070 // AT3G57710 // AT3G26940 // AT4G34570 // AT1G16040 // AT2G01690 // AT1G12580 // AT3G57170 // AT5G07620 // AT1G16440 // AT4G38230 // AT5G16480 // AT4G35230 // AT1G06840 // AT5G54590 // AT3G01510 // AT3G53380 // AT3G57390 // AT5G25110 // AT5G58150 // AT4G04870 // AT5G16…
GO:0044085	P	cellular component biogenesis	8	173	961	21972	0.49	1	// AT1G09140 // AT4G26600 // AT1G51380 // AT5G56030 // AT3G23990 // AT1G59860 // AT2G07681 // AT2G07768	// AT1G06190 // AT5G09920 // AT4G01710 // AT3G20780 // AT5G36120 // AT3G55750 // AT3G44890 // AT5G20010 // AT1G07745 // AT4G14605 // AT5G41520 // AT4G14180 // AT5G12870 // AT4G20280 // AT1G66770 // AT2G21410 // AT1G54380 // AT5G55580 // AT3G61910 // AT1G32180 // AT3G13970 // AT1G50000 // AT3G10070 // AT3G07590 // AT1G47260 // AT5G48520 // AT3G16690 // AT1G76030 // AT3G09030 // AT1G74420 // AT4G29…
GO:0006793	P	phosphorus metabolic process	12	173	1656	21972	0.65	1	// AT3G16050 // AT2G36460 // AT5G66880 // AT2G22240 // AT1G58150 // AT1G64200 // AT5G25450 // AT3G03520 // AT4G26270 // AT2G07698 // AT4G10040 // ATMG00640	// AT1G76490 // AT5G02290 // AT1G28390 // AT3G14790 // AT1G67470 // AT3G60330 // AT4G28860 // AT5G61560 // AT1G07910 // AT4G04500 // AT5G02070 // AT3G57710 // AT3G26940 // AT4G34570 // AT1G16040 // AT2G01690 // AT1G12580 // AT3G57170 // AT5G07620 // AT1G16440 // AT4G38230 // AT5G16480 // AT4G35230 // AT1G06840 // AT5G54590 // AT3G01510 // AT3G53380 // AT3G57390 // AT5G25110 // AT5G58150 // AT4G04…
GO:0051082	F	unfolded protein binding	9	173	77	21972	1.5e-08	8.3e-07	// AT5G56030 // AT4G26780 // AT3G23990 // AT5G53400 // AT5G12030 // AT5G09590 // AT2G20560 // AT3G13470 // AT3G07770	// AT3G13222 // AT5G17710 // AT4G13670 // AT1G22630 // AT2G44650 // AT5G07340 // AT5G53350 // AT1G75690 // AT3G20050 // AT5G55200 // AT1G10350 // AT1G11040 // AT1G33360 // AT1G49245 // AT5G55570 // AT1G26230 // AT5G49910 // AT5G56500 // AT5G48030 // AT3G13860 // AT5G56010 // AT5G49840 // AT1G29990 // AT3G08910 // AT2G20560 // AT5G17840 // AT5G56030 // AT2G07340 // AT3G23990 // AT5G12030 // AT1G28…
GO:0015078	F	hydrogen ion transmembrane transporter activity	6	173	113	21972	0.00032	0.0092	// AT2G07698 // AT1G64200 // AT5G25450 // AT2G07687 // AT2G07741 // ATMG00640	// AT3G47950 // AT1G55730 // AT5G57350 // AT2G13620 // AT4G32530 // AT1G08135 // AT2G21410 // AT4G00895 // AT3G60330 // AT5G08690 // AT5G01490 // AT5G11800 // AT1G16380 // AT4G11150 // AT4G04850 // AT2G01090 // AT1G17260 // AT1G15700 // AT5G22910 // AT5G61310 // AT1G19910 // AT5G62670 // AT3G08560 // AT2G07741 // AT5G51710 // AT3G52080 // AT3G44920 // AT2G28520 // AT5G22900 // AT3G42640 // AT3G13…
GO:0015077	F	monovalent inorganic cation transmembrane transporter activity	6	173	186	21972	0.0041	0.078	// AT2G07698 // AT1G64200 // AT5G25450 // AT2G07687 // AT2G07741 // ATMG00640	// AT2G46450 // AT4G30940 // AT3G47950 // AT3G17690 // AT5G45380 // AT1G55730 // AT5G57350 // AT1G53210 // AT3G01390 // AT2G13620 // AT4G30190 // AT1G08135 // AT2G21410 // AT4G00895 // AT3G60330 // AT2G07741 // AT5G08690 // AT4G01010 // AT5G01490 // AT5G51710 // AT1G31120 // AT1G16380 // AT5G46360 // AT4G11150 // AT4G04850 // AT2G01090 // AT1G17260 // AT1G15700 // AT5G22910 // AT3G02850 // AT4G30…
GO:0016887	F	ATPase activity	10	173	499	21972	0.008	0.11	// AT1G51380 // AT5G56030 // AT2G25140 // AT2G07671 // AT1G74310 // AT1G64200 // AT5G15450 // AT2G07698 // AT2G07741 // ATMG00640	// AT3G20780 // AT5G44790 // AT3G47950 // AT2G11890 // AT5G57350 // AT5G54910 // AT1G04730 // AT2G20140 // AT2G25610 // AT5G58870 // AT2G02480 // AT2G21410 // AT5G26860 // AT5G66750 // AT5G08690 // AT5G53960 // AT4G30110 // AT1G35530 // AT1G16280 // AT4G05190 // AT4G36580 // AT1G01040 // AT1G19910 // AT3G10350 // AT3G57300 // AT5G39840 // AT4G01800 // AT5G57450 // AT5G27740 // AT2G37010 // AT3G54…
GO:0016818	F	hydrolase activity, acting on acid anhydrides, in phosphorus-containing anhydrides	11	173	775	21972	0.051	0.31	// AT1G51380 // AT5G56030 // AT2G25140 // AT2G07671 // AT1G74310 // AT1G64200 // AT5G15450 // AT2G07698 // AT2G07741 // ATMG00640 // AT1G72660	// AT3G20780 // AT5G44790 // AT2G03270 // AT2G11890 // AT1G58050 // AT5G57350 // AT1G01910 // AT5G54910 // AT1G04730 // AT2G20140 // AT2G25610 // AT5G58870 // AT3G47950 // AT2G21410 // AT4G24170 // AT3G60330 // AT5G66750 // AT1G10130 // AT5G53960 // AT4G30110 // AT2G20290 // AT5G44800 // AT1G16280 // AT4G05190 // AT4G36580 // AT1G01040 // AT1G19910 // AT3G10350 // AT3G57300 // AT1G76030 // AT5G39…
GO:0016817	F	hydrolase activity, acting on acid anhydrides	11	173	783	21972	0.054	0.31	// AT1G51380 // AT5G56030 // AT2G25140 // AT2G07671 // AT1G74310 // AT1G64200 // AT5G15450 // AT2G07698 // AT2G07741 // ATMG00640 // AT1G72660	// AT3G20780 // AT5G44790 // AT2G03270 // AT2G11890 // AT1G58050 // AT5G57350 // AT1G01910 // AT5G54910 // AT1G04730 // AT2G20140 // AT2G25610 // AT5G58870 // AT3G47950 // AT2G21410 // AT4G24170 // AT3G60330 // AT5G66750 // AT1G10130 // AT5G53960 // AT4G30110 // AT2G20290 // AT4G25950 // AT5G44800 // AT1G16280 // AT4G05190 // AT4G36580 // AT1G01040 // AT1G19910 // AT3G10350 // AT3G57300 // AT2G16…
GO:0022890	F	inorganic cation transmembrane transporter activity	6	173	288	21972	0.029	0.31	// AT2G07698 // AT1G64200 // AT5G25450 // AT2G07687 // AT2G07741 // ATMG00640	// AT2G46450 // AT4G30940 // AT5G44790 // AT3G47950 // AT3G17690 // AT5G45380 // AT1G55730 // AT5G57350 // AT5G13740 // AT3G01390 // AT2G13620 // AT5G17860 // AT2G22950 // AT4G30190 // AT4G33520 // AT5G64560 // AT1G08135 // AT2G21410 // AT4G00895 // AT2G32270 // AT3G60330 // AT2G07741 // AT1G10130 // AT4G37640 // AT5G11960 // AT4G30110 // AT3G57330 // AT5G51710 // AT1G31120 // AT1G16380 // AT2G04…
GO:0016853	F	isomerase activity	5	173	255	21972	0.055	0.31	// AT5G48570 // AT1G01940 // AT3G25230 // AT2G15790 // AT2G22240	// AT2G32920 // AT4G13670 // AT3G20780 // AT1G78050 // AT4G29010 // AT3G04820 // AT1G75690 // AT1G66960 // AT1G06820 // AT4G39800 // AT5G49970 // AT3G61610 // AT5G67530 // AT3G25230 // AT5G55300 // AT3G10690 // AT1G34150 // AT3G54690 // AT1G11530 // AT3G55120 // AT3G08590 // AT3G62030 // AT2G45790 // AT2G43560 // AT4G02850 // AT5G53960 // AT3G45130 // AT1G69370 // AT1G29410 // AT3G16110 // AT3G42…
GO:0016462	F	pyrophosphatase activity	11	173	768	21972	0.048	0.31	// AT1G51380 // AT5G56030 // AT2G25140 // AT2G07671 // AT1G74310 // AT1G64200 // AT5G15450 // AT2G07698 // AT2G07741 // ATMG00640 // AT1G72660	// AT3G20780 // AT5G44790 // AT2G03270 // AT2G11890 // AT1G58050 // AT5G57350 // AT1G01910 // AT5G54910 // AT1G04730 // AT2G20140 // AT2G25610 // AT5G58870 // AT3G47950 // AT2G21410 // AT4G24170 // AT3G60330 // AT5G66750 // AT1G10130 // AT5G53960 // AT4G30110 // AT2G20290 // AT5G44800 // AT1G16280 // AT4G05190 // AT4G36580 // AT1G01040 // AT1G19910 // AT3G10350 // AT3G57300 // AT1G76030 // AT5G39…
GO:0017111	F	nucleoside-triphosphatase activity	11	173	727	21972	0.035	0.31	// AT1G51380 // AT5G56030 // AT2G25140 // AT2G07671 // AT1G74310 // AT1G64200 // AT5G15450 // AT2G07698 // AT2G07741 // ATMG00640 // AT1G72660	// AT3G20780 // AT5G44790 // AT2G03270 // AT2G11890 // AT1G58050 // AT5G57350 // AT1G01910 // AT5G54910 // AT1G04730 // AT2G20140 // AT2G25610 // AT5G58870 // AT3G47950 // AT2G21410 // AT4G24170 // AT3G60330 // AT5G66750 // AT5G08690 // AT5G53960 // AT4G30110 // AT2G20290 // AT5G44800 // AT1G16280 // AT4G05190 // AT4G36580 // AT1G01040 // AT1G19910 // AT3G10350 // AT3G57300 // AT1G76030 // AT5G39…
GO:0005515	F	protein binding	36	173	3393	21972	0.065	0.34	// AT3G16050 // AT3G09350 // AT2G36460 // AT3G46230 // AT5G53400 // AT3G09440 // AT3G25230 // AT5G12030 // AT2G22240 // AT4G23570 // AT2G33735 // AT3G03270 // AT5G56030 // AT3G23990 // AT4G29770 // AT2G20560 // AT1G07500 // AT3G07770 // AT1G07400 // AT5G65490 // AT4G26780 // AT5G66880 // AT3G53230 // AT1G74310 // AT1G59860 // AT2G26150 // AT2G46240 // AT1G09140 // AT3G12580 // AT1G56170 // AT3G13…	// AT3G50670 // AT1G06190 // AT4G22890 // AT1G11720 // AT3G21865 // AT3G21860 // AT1G76490 // AT3G09770 // AT1G13980 // AT2G16040 // AT2G22125 // AT3G14990 // AT3G50890 // AT5G51700 // AT1G49040 // AT3G08910 // AT4G37150 // AT5G07780 // AT2G02470 // AT5G08080 // AT1G51140 // AT4G28860 // AT3G10070 // AT2G07360 // AT3G59400 // AT2G46280 // AT1G09210 // AT2G27030 // AT2G35940 // AT1G44160 // AT4G02…
// AT4G02260 // AT1G06950 // AT4G13930 // AT2G38310 // AT3G43300 // AT1G16240 // AT3G06590 // AT3G53430 // AT2G26700 // AT4G02060 // AT2G40940 // AT4G38430 // AT1G79250 // AT5G20900 // AT4G34530 // AT2G25000 // AT1G71270 // AT5G50580 // AT5G26760 // AT1G20260 // AT1G65290 // AT3G19820 // AT3G52870 // AT2G31570 // AT3G06730 // AT3G56370 // AT1G30270 // AT4G24950 // AT3G51970 // AT2G47510 // AT2G17…
GO:0003735	F	structural constituent of ribosome	5	173	341	21972	0.14	0.56	// AT2G07675 // AT2G07696 // AT2G07725 // AT2G07734 // AT2G07715	// AT1G61580 // AT1G64510 // AT5G18380 // AT3G06180 // AT3G46040 // AT5G60670 // AT1G09690 // AT1G17560 // AT3G45030 // AT3G44890 // AT4G00810 // AT1G58684 // AT1G70600 // AT3G62870 // AT2G27530 // AT3G06680 // AT3G17465 // AT5G41520 // AT4G18100 // AT5G07090 // AT2G07734 // AT1G52370 // AT5G52650 // AT3G18880 // AT4G39200 // AT1G09590 // AT3G44010 // AT4G39880 // AT2G04390 // AT1G24240 // AT1G29…
GO:0008324	F	cation transmembrane transporter activity	6	173	421	21972	0.12	0.56	// AT2G07698 // AT1G64200 // AT5G25450 // AT2G07687 // AT2G07741 // ATMG00640	// AT5G44790 // AT3G47950 // AT5G57350 // AT1G53210 // AT1G64780 // AT4G32530 // AT2G21410 // AT3G60330 // AT1G10130 // AT5G11960 // AT4G30110 // AT1G31120 // AT3G15380 // AT5G61310 // AT2G07698 // AT1G19910 // AT2G48020 // AT1G64150 // AT5G44370 // AT2G16130 // AT1G73220 // AT5G09400 // AT1G51650 // AT2G15290 // AT1G07340 // AT5G54250 // AT3G21180 // AT1G23080 // AT3G13320 // AT4G13800 // AT1G30…
GO:0020037	F	heme binding	5	173	337	21972	0.13	0.56	// AT4G10040 // AT2G07681 // AT2G07768 // AT1G13080 // AT3G09640	// AT4G31500 // AT5G04660 // AT1G13110 // AT2G46660 // AT5G36940 // AT3G01900 // AT2G12190 // AT3G51790 // AT2G26170 // AT5G38970 // AT2G22330 // AT4G15360 // AT3G26180 // AT1G44970 // AT1G05240 // AT1G69720 // AT3G26170 // AT4G39490 // AT3G53280 // AT2G34500 // AT2G32440 // AT1G55940 // AT3G26200 // AT4G37400 // AT5G25130 // AT4G37310 // AT1G69500 // AT4G31950 // AT1G74110 // AT1G14550 // AT3G03…
GO:0046906	F	tetrapyrrole binding	5	173	371	21972	0.18	0.62	// AT4G10040 // AT2G07681 // AT2G07768 // AT1G13080 // AT3G09640	// AT2G46660 // AT5G36940 // AT5G64100 // AT3G20140 // AT4G15360 // AT4G39490 // AT2G32440 // AT1G55940 // AT1G69500 // AT4G37400 // AT5G25130 // AT3G59400 // AT2G34060 // AT4G12300 // AT1G33720 // AT3G26190 // AT1G73340 // AT1G12740 // AT4G31940 // AT5G06720 // AT5G67400 // AT2G44890 // AT2G14100 // AT2G34490 // AT1G05260 // AT3G26280 // AT4G08390 // AT3G03670 // AT5G17820 // AT4G37370 // AT5G25…
GO:0042623	F	ATPase activity, coupled	5	173	364	21972	0.17	0.62	// AT1G64200 // AT2G07741 // AT1G51380 // ATMG00640 // AT2G07698	// AT3G20780 // AT5G44790 // AT3G47950 // AT5G57350 // AT5G54910 // AT2G20140 // AT5G58870 // AT2G02480 // AT2G21410 // AT5G26860 // AT5G66750 // AT1G10130 // AT5G53960 // AT4G30110 // AT1G35530 // AT1G16280 // AT1G01040 // AT1G19910 // AT5G39840 // AT4G01800 // AT5G57450 // AT5G27740 // AT3G02680 // AT5G66130 // AT3G10670 // AT2G36380 // AT1G79950 // AT1G30400 // AT2G26140 // AT3G10690 // AT2G13…
GO:0043565	F	sequence-specific DNA binding	8	173	746	21972	0.25	0.82	// AT4G11660 // AT3G51910 // AT2G26150 // AT3G24500 // AT5G03720 // AT4G36990 // AT5G62020 // AT3G63350	// AT4G04450 // AT3G53200 // AT5G06710 // AT4G11660 // AT4G22950 // AT5G15800 // AT1G76880 // AT1G56160 // AT1G28520 // AT5G53200 // AT5G26920 // AT5G60910 // AT1G69120 // AT5G66320 // AT1G51140 // AT4G02590 // AT1G09060 // AT3G16870 // AT1G19220 // AT5G11470 // AT2G45430 // AT5G49520 // AT3G01140 // AT2G47190 // AT1G21450 // AT3G10800 // AT5G49420 // AT2G22840 // AT4G37780 // AT1G42990 // AT1G14…
GO:0046914	F	transition metal ion binding	16	173	1682	21972	0.27	0.86	// AT5G58787 // AT1G55530 // AT5G47610 // AT2G07707 // ATMG00070 // AT2G36460 // AT4G26780 // AT3G23990 // AT1G13080 // AT1G14200 // ATMG00640 // AT2G07698 // AT4G10040 // AT1G26800 // AT3G17611 // AT2G27580	// AT3G10470 // AT5G44790 // AT2G46660 // AT5G39110 // AT3G09770 // AT2G22120 // AT5G51700 // AT2G32440 // AT1G71050 // AT4G12280 // AT5G13270 // AT2G02470 // AT5G25130 // AT4G12040 // AT3G01020 // AT3G15020 // AT3G50700 // AT1G34480 // AT5G48655 // AT1G60650 // AT1G31690 // AT4G03510 // AT1G12740 // AT5G51010 // AT1G22480 // AT4G33090 // AT1G23730 // AT1G50300 // AT3G15150 // AT3G58040 // AT4G27…
GO:0022892	F	substrate-specific transporter activity	9	173	970	21972	0.36	0.9	// AT5G01180 // AT1G14360 // AT2G07687 // AT1G64200 // AT5G25450 // AT2G07698 // AT4G28390 // AT2G07741 // ATMG00640	// AT5G46050 // AT1G80050 // AT5G44790 // AT3G47950 // AT5G36940 // AT1G55730 // AT4G24570 // AT5G57350 // AT4G09810 // AT5G18290 // AT1G13980 // AT1G64780 // AT5G27100 // AT3G14410 // AT1G66770 // AT2G21410 // AT3G60330 // AT1G14360 // AT1G10130 // AT5G53190 // AT1G55325 // AT2G34250 // AT4G30110 // AT2G25810 // AT3G29070 // AT3G16690 // AT1G71680 // AT1G31120 // AT1G04940 // AT1G73430 // AT3G15…
GO:0015075	F	ion transmembrane transporter activity	6	173	578	21972	0.31	0.9	// AT2G07698 // AT1G64200 // AT5G25450 // AT2G07687 // AT2G07741 // ATMG00640	// AT1G27080 // AT5G44790 // AT3G47950 // AT5G57490 // AT5G57350 // AT1G53210 // AT1G64780 // AT5G27100 // AT3G14410 // AT4G21680 // AT2G21410 // AT3G60330 // AT1G10130 // AT2G22950 // AT4G30110 // AT1G31120 // AT3G15380 // AT4G00895 // AT5G33280 // AT5G61310 // AT4G30360 // AT1G19910 // AT2G48020 // AT1G64150 // AT5G44370 // AT5G24030 // AT2G16130 // AT1G73220 // AT5G09400 // AT1G51650 // AT2G15…
GO:0008270	F	zinc ion binding	10	173	1103	21972	0.38	0.9	// AT5G58787 // AT1G55530 // AT5G47610 // ATMG00070 // AT1G14200 // AT3G17611 // AT2G07698 // AT1G26800 // ATMG00640 // AT2G27580	// AT1G72200 // AT3G62240 // AT3G10470 // AT3G45540 // AT5G42840 // AT2G17730 // AT4G10240 // AT3G09770 // AT4G27240 // AT5G06650 // AT5G19420 // AT2G02690 // AT2G03880 // AT4G02180 // AT5G63780 // AT5G55770 // AT5G59940 // AT5G58870 // AT5G51700 // AT2G01150 // AT5G08750 // AT5G66320 // AT3G29380 // AT5G13230 // AT1G23740 // AT5G13270 // AT2G02470 // AT1G78600 // AT3G43750 // AT2G45530 // AT3G16…
GO:0005215	F	transporter activity	12	173	1309	21972	0.35	0.9	// AT5G01180 // AT2G07768 // AT1G14360 // AT5G62730 // AT2G07687 // AT1G64200 // AT2G07681 // AT5G25450 // AT2G07698 // AT4G28390 // AT2G07741 // ATMG00640	// AT5G46050 // AT2G16380 // AT5G44790 // AT3G47950 // AT1G33080 // AT1G65550 // AT5G36940 // AT1G55730 // AT2G38510 // AT4G24570 // AT5G57350 // AT4G09810 // AT1G80680 // AT5G60780 // AT1G79940 // AT1G13980 // AT4G21180 // AT1G64780 // AT5G27100 // AT5G19410 // AT3G14410 // AT2G07698 // AT3G18200 // AT1G66770 // AT2G21410 // AT1G33440 // AT5G58970 // AT3G60330 // AT5G59250 // AT1G14360 // AT1G10…
GO:0005198	F	structural molecule activity	5	173	483	21972	0.34	0.9	// AT2G07675 // AT2G07696 // AT2G07725 // AT2G07734 // AT2G07715	// AT1G61580 // AT3G56340 // AT1G09690 // AT1G17560 // AT3G55750 // AT3G44890 // AT1G80680 // AT2G43150 // AT2G31610 // AT5G41520 // AT3G02190 // AT1G09590 // AT4G39880 // AT1G43170 // AT3G01020 // AT2G21390 // AT4G21450 // AT4G35570 // AT4G25890 // AT4G16720 // AT4G13390 // AT1G20693 // AT2G18400 // AT5G45775 // AT1G20696 // AT2G37600 // AT1G66580 // AT1G52360 // AT1G07770 // AT1G33120 // AT5G59…
GO:0022891	F	substrate-specific transmembrane transporter activity	8	173	847	21972	0.36	0.9	// AT1G14360 // AT2G07687 // AT1G64200 // AT5G25450 // AT2G07698 // AT4G28390 // AT2G07741 // ATMG00640	// AT1G80050 // AT5G44790 // AT3G47950 // AT5G36940 // AT1G55730 // AT5G57490 // AT5G57350 // AT4G09810 // AT5G18290 // AT1G13980 // AT1G64780 // AT5G27100 // AT3G14410 // AT1G66770 // AT2G21410 // AT3G60330 // AT1G14360 // AT1G10130 // AT5G53190 // AT1G55325 // AT2G34250 // AT4G30110 // AT2G25810 // AT3G29070 // AT3G16690 // AT1G71680 // AT1G31120 // AT3G15380 // AT3G10600 // AT5G02170 // AT5G33…
GO:0043169	F	cation binding	22	173	3307	21972	0.8	0.91	// AT5G47610 // AT2G36460 // AT3G09640 // AT2G07732 // AT3G17611 // ATMG00070 // AT1G55530 // AT1G26800 // AT3G23990 // AT4G26270 // AT2G07698 // AT4G10040 // AT1G21550 // AT5G58787 // AT4G26780 // AT1G14200 // AT1G13080 // ATMG00640 // AT2G07707 // AT2G47180 // AT2G27580 // AT1G10960	// AT1G06620 // AT5G44790 // AT2G46660 // AT5G48230 // AT1G69180 // AT5G39110 // AT3G09770 // AT1G53210 // AT2G22120 // AT1G31180 // AT4G05520 // AT3G50890 // AT3G63270 // AT2G34630 // AT5G51700 // AT2G32440 // AT5G20300 // AT1G71050 // AT4G12280 // AT3G60330 // AT5G13270 // AT2G02470 // AT5G25130 // AT1G23420 // AT2G22950 // AT3G51180 // AT1G31670 // AT3G15020 // AT2G27030 // AT5G45400 // AT3G50…
// AT2G35210 // AT1G78510 // AT3G12630 // AT2G41110 // AT5G51050 // AT5G49030 // AT3G18930 // AT2G32950 // AT3G02290 // AT2G34060 // AT2G45120 // AT5G52920 // AT1G04945 // AT5G37890 // AT4G36580 // AT5G24580 // AT4G16640 // AT4G31670 // AT1G01040 // AT1G05010 // AT5G46750 // AT3G62020 // AT4G15510 // AT5G57590 // AT2G04700 // AT1G73340 // AT5G51980 // AT4G29890 // AT5G51820 // AT3G03430 // AT2G37…
GO:0001883	F	purine nucleoside binding	18	173	2516	21972	0.69	0.91	// AT3G12580 // AT1G51380 // AT5G56030 // AT2G25140 // AT2G32120 // AT3G23990 // AT5G66880 // AT3G53230 // AT1G74310 // AT4G26270 // AT5G15450 // AT1G16030 // AT2G07698 // AT3G09440 // AT3G13470 // AT5G09590 // AT3G07770 // AT1G72660	// AT2G41890 // AT5G44790 // AT5G20300 // AT1G58050 // AT5G02290 // AT2G42960 // AT1G28390 // AT3G10690 // AT1G67470 // AT2G03270 // AT4G24170 // AT2G11890 // AT3G60330 // AT5G12250 // AT4G17380 // AT5G53960 // AT4G28860 // AT1G64070 // AT3G05570 // AT5G44800 // AT5G61560 // AT3G05050 // AT1G16280 // AT1G29730 // AT4G04500 // AT5G48300 // AT5G02070 // AT3G57710 // AT3G26940 // AT1G20510 // AT3G07…
GO:0097367	F	carbohydrate derivative binding	18	173	2596	21972	0.73	0.91	// AT3G12580 // AT1G51380 // AT5G56030 // AT2G25140 // AT2G32120 // AT3G23990 // AT5G66880 // AT3G53230 // AT1G74310 // AT4G26270 // AT5G15450 // AT1G16030 // AT2G07698 // AT3G09440 // AT3G13470 // AT5G09590 // AT3G07770 // AT1G72660	// AT2G41890 // AT5G44790 // AT5G20300 // AT1G58050 // AT5G02290 // AT2G42960 // AT1G28390 // AT3G10690 // AT1G67470 // AT5G59370 // AT2G03270 // AT4G24170 // AT2G11890 // AT3G60330 // AT5G12250 // AT4G17380 // AT5G53960 // AT4G28860 // AT3G24090 // AT1G64070 // AT3G05570 // AT5G44800 // AT5G61560 // AT3G05050 // AT1G16280 // AT1G29730 // AT4G04500 // AT5G48300 // AT5G02070 // AT3G57710 // AT3G26…
// AT1G24510 // AT5G14470 // AT1G14830 // AT1G72710 // AT1G19390 // AT5G04130 // AT2G36200 // AT3G01300 // AT5G46540 // AT1G73170 // AT3G26700 // AT4G23100 // AT2G40700 // AT1G63940 // AT1G65070 // AT1G61140 // AT3G11830 // AT5G49660 // AT1G23100 // AT4G20320 // AT1G60940 // AT5G11020 // AT1G59540 // AT5G49840 // AT4G19500 // AT5G10370 // AT1G63800 // AT1G11870 // AT5G17970 // AT4G27220 // AT3G03…
GO:0005524	F	ATP binding	17	173	2161	21972	0.54	0.91	// AT3G12580 // AT1G51380 // AT5G56030 // AT2G25140 // AT2G32120 // AT3G23990 // AT5G66880 // AT3G53230 // AT1G74310 // AT4G26270 // AT5G15450 // AT1G16030 // AT2G07698 // AT3G09440 // AT3G13470 // AT5G09590 // AT3G07770	// AT2G41890 // AT5G44790 // AT2G03270 // AT1G58050 // AT5G02290 // AT1G28390 // AT3G10690 // AT1G67470 // AT3G24560 // AT4G24170 // AT2G11890 // AT3G60330 // AT4G17380 // AT5G53960 // AT4G28860 // AT1G64070 // AT3G05570 // AT1G35530 // AT5G61560 // AT3G05050 // AT1G16280 // AT1G29730 // AT4G04500 // AT5G48300 // AT5G02070 // AT3G57710 // AT3G26940 // AT1G20510 // AT3G07350 // AT2G37010 // AT1G12…
GO:0005488	F	binding	79	173	10319	21972	0.61	0.91	// AT3G16050 // AT3G09350 // AT5G47610 // AT1G51380 // AT4G11660 // AT2G36460 // AT3G46230 // AT5G53400 // AT3G09440 // AT2G22240 // AT3G10113 // AT5G12030 // AT3G25230 // AT3G24500 // AT1G16030 // AT3G09640 // AT2G07732 // AT2G07734 // AT3G17611 // ATMG00070 // AT1G55530 // AT3G03270 // AT5G56030 // AT2G25140 // AT3G23990 // AT4G29770 // AT1G07400 // AT4G23570 // AT1G07350 // AT2G29450 // AT2G20…	// AT1G06190 // AT3G05470 // AT1G06620 // AT2G46660 // AT3G26680 // AT5G39110 // AT3G09770 // AT4G22890 // AT2G41880 // AT1G11720 // AT2G16040 // AT1G12100 // AT3G21865 // AT2G34630 // AT2G43010 // AT5G20300 // AT5G12250 // AT5G25130 // AT4G17380 // AT5G07710 // AT3G15020 // AT2G35940 // AT5G05570 // AT5G65130 // AT1G16280 // AT3G54570 // AT5G59710 // AT5G06000 // AT4G00200 // AT5G02070 // AT3G61…
// AT4G26170 // AT1G29950 // AT1G44090 // AT1G17960 // AT5G60340 // AT1G58050 // AT1G28390 // AT4G09950 // AT1G67470 // AT5G59370 // AT4G32430 // AT4G37400 // AT1G12290 // AT2G02470 // AT1G23420 // AT1G64070 // AT4G26310 // AT4G18590 // AT3G50700 // AT1G11920 // AT3G05050 // AT1G30100 // AT1G34480 // AT4G04500 // AT5G65260 // AT5G65590 // AT5G54650 // AT1G10522 // AT1G10520 // AT4G02020 // AT5G54…
// AT3G20010 // AT1G77470 // AT3G23030 // AT3G46100 // AT2G37390 // AT4G17560 // AT1G47840 // AT1G09070 // AT4G15700 // AT2G35720 // AT5G05390 // AT1G27730 // AT1G01720 // AT1G58300 // AT5G67200 // AT2G20560 // AT1G69780 // AT2G23180 // AT1G67320 // AT1G56260 // AT5G60980 // AT4G26080 // AT2G22630 // AT2G19490 // AT2G35890 // AT1G13180 // AT5G47050 // AT3G08820 // AT1G66810 // AT5G61580 // AT1G79…
// AT1G67460 // AT2G36990 // AT1G12280 // AT1G26970 // AT4G32915 // AT2G31210 // AT4G32910 // AT1G67990 // AT1G68580 // AT1G31860 // AT3G57560 // AT1G31640 // AT5G65210 // AT1G30110 // AT4G04510 // AT4G28490 // AT5G26680 // AT4G12270 // AT5G45140 // AT5G12440 // AT5G54390 // AT5G54640 // AT3G20250 // AT1G16070 // AT5G19350 // AT3G26618 // AT5G50550 // AT5G58760 // AT5G28020 // AT1G23980 // AT1G08…
// AT5G63450 // AT5G46570 // AT1G19100 // AT1G76260 // AT1G04760 // AT1G18490 // AT4G18170 // AT2G40860 // AT1G47380 // AT1G63950 // AT2G10440 // AT4G36920 // AT1G66350 // AT5G08420 // AT5G66010 // AT4G23130 // AT4G11160 // AT3G18860 // AT1G72340 // AT2G45560 // AT5G50960 // AT4G20800 // AT5G49870 // AT3G16420 // AT3G45580 // AT4G35260 // AT1G13710 // AT1G66530 // AT1G43710 // AT1G48120 // AT4G09…
GO:1901363	F	heterocyclic compound binding	44	173	6395	21972	0.81	0.91	// AT1G51380 // AT4G11660 // AT3G09440 // AT3G25230 // AT3G24500 // AT1G16030 // AT3G09640 // AT2G07734 // AT5G56030 // AT2G25140 // AT3G23990 // AT3G10113 // AT1G07350 // AT4G26270 // AT2G07698 // AT4G10040 // AT5G15450 // AT4G36990 // AT3G07770 // AT1G72660 // AT4G26780 // AT3G13470 // AT5G66880 // AT3G53230 // AT3G51910 // AT1G74310 // AT1G13080 // AT2G26150 // AT3G63350 // AT5G62020 // AT2G07…	// AT1G06190 // AT3G10470 // AT2G46660 // AT5G02290 // AT2G41880 // AT3G50890 // AT2G43010 // AT5G20300 // AT5G25130 // AT4G17380 // AT5G07710 // AT1G76010 // AT2G35940 // AT5G05570 // AT5G65130 // AT1G16280 // AT5G59710 // AT5G06000 // AT5G02070 // AT1G53320 // AT1G29600 // AT2G37010 // AT4G12600 // AT1G30610 // AT1G54330 // AT4G11290 // AT2G25100 // AT1G11100 // AT5G47840 // AT2G44070 // AT3G17…
// AT3G19510 // AT5G54930 // AT2G35270 // AT3G25510 // AT3G22150 // AT1G19630 // AT3G43470 // AT1G14000 // AT3G45410 // AT5G66980 // AT5G59260 // AT5G56680 // AT3G50240 // AT4G31210 // AT2G23350 // AT3G01010 // AT5G67580 // AT5G43110 // AT1G25540 // AT2G24830 // AT4G36070 // AT2G07040 // AT2G35660 // AT3G63440 // AT3G18130 // AT2G03600 // AT3G04510 // AT1G69600 // AT5G67630 // AT1G77570 // AT4G09…
// AT5G41180 // AT3G01370 // AT1G79430 // AT3G51120 // AT3G06970 // AT2G24790 // AT1G76690 // AT1G71410 // AT3G14370 // AT5G02470 // AT4G02480 // AT4G32890 // AT5G06730 // AT1G52540 // AT5G65640 // AT2G33730 // AT2G26490 // AT5G62260 // AT3G55410 // AT1G27870 // AT3G06350 // AT1G47720 // AT4G24170 // AT5G45400 // AT3G25890 // AT3G26400 // AT4G35600 // AT1G60080 // AT1G75240 // AT1G75710 // AT5G58…
GO:0032549	F	ribonucleoside binding	18	173	2520	21972	0.69	0.91	// AT3G12580 // AT1G51380 // AT5G56030 // AT2G25140 // AT2G32120 // AT3G23990 // AT5G66880 // AT3G53230 // AT1G74310 // AT4G26270 // AT5G15450 // AT1G16030 // AT2G07698 // AT3G09440 // AT3G13470 // AT5G09590 // AT3G07770 // AT1G72660	// AT2G41890 // AT5G44790 // AT5G20300 // AT1G58050 // AT5G02290 // AT2G42960 // AT1G28390 // AT3G10690 // AT1G67470 // AT2G03270 // AT4G24170 // AT2G11890 // AT3G60330 // AT5G12250 // AT4G17380 // AT5G53960 // AT4G28860 // AT1G64070 // AT3G05570 // AT5G44800 // AT5G61560 // AT3G05050 // AT1G16280 // AT1G29730 // AT4G04500 // AT5G48300 // AT5G02070 // AT3G57710 // AT3G26940 // AT1G20510 // AT3G07…

## Sheet: AgriGo_MSB
GO_acc	term_type	Term	queryitem	querytotal	refitem	reftotal	pvalue	FDR	entries	entries_ref
GO:0009409	P	response to cold	46	309	372	21972	1.8e-27	5.3e-25	// AT2G17840 // AT3G50970 // AT5G59820 // AT4G33980 // AT4G22950 // AT1G10760 // AT5G42900 // AT4G17615 // AT4G04330 // AT5G50720 // AT4G25480 // AT1G20440 // AT4G24960 // AT1G02270 // AT4G34150 // AT5G15960 // AT2G40140 // AT4G30660 // AT2G42530 // AT2G28900 // AT5G52310 // AT1G09350 // AT3G53990 // AT5G47230 // AT5G20830 // AT5G54470 // AT2G25930 // AT1G77120 // AT3G05880 // AT1G76180 // AT3G61…	// AT4G22950 // AT2G46210 // AT4G24500 // AT1G28520 // AT1G54380 // AT1G23740 // AT3G55580 // AT4G25480 // AT3G16690 // AT1G46768 // AT1G09350 // AT1G14140 // AT5G58780 // AT3G47520 // AT3G16470 // AT4G02020 // AT1G21910 // AT1G20450 // AT2G40880 // AT4G35985 // AT5G52440 // AT4G04800 // AT2G17840 // AT1G05260 // AT4G16420 // AT5G17890 // AT4G02330 // AT1G60170 // AT1G77120 // AT4G30200 // AT3G22…
GO:0009266	P	response to temperature stimulus	50	309	540	21972	6.4e-24	9.7e-22	// AT3G47860 // AT2G17840 // AT3G50970 // AT5G20830 // AT4G33980 // AT4G22950 // AT5G47230 // AT1G10760 // AT5G42900 // AT4G17615 // AT4G04330 // AT1G79440 // AT5G50720 // AT4G25480 // AT1G20440 // AT4G24960 // AT1G02270 // AT4G34150 // AT5G15960 // AT2G40140 // AT4G30660 // AT2G42530 // AT2G28900 // AT5G52310 // AT1G09350 // AT3G53990 // AT5G59820 // AT4G38580 // AT5G54470 // AT2G25930 // AT1G77…	// AT5G09920 // AT4G22950 // AT2G46210 // AT5G44650 // AT4G24500 // AT1G28520 // AT1G54380 // AT1G23740 // AT3G55580 // AT5G15450 // AT5G06780 // AT4G25480 // AT3G16690 // AT1G46768 // AT1G09350 // AT1G14140 // AT5G58780 // AT1G64520 // AT3G16470 // AT4G02020 // AT1G21910 // AT1G20450 // AT1G32330 // AT4G26850 // AT2G40880 // AT5G67030 // AT4G35985 // AT5G10010 // AT5G52440 // AT4G04800 // AT2G22…
GO:1901700	P	response to oxygen-containing compound	79	309	1469	21972	6.1e-21	6.3e-19	// AT5G52310 // AT3G47860 // AT5G07010 // AT2G17840 // AT1G80840 // AT5G47220 // AT5G59820 // AT5G20830 // AT1G10760 // AT3G50970 // AT3G05800 // AT1G16370 // AT4G25490 // AT3G17860 // AT1G01560 // AT5G50720 // AT3G17800 // AT1G77120 // AT1G20440 // AT5G06530 // AT4G24960 // AT1G27730 // AT4G27410 // AT5G15960 // AT4G12720 // AT5G06320 // AT4G15910 // AT3G50500 // AT3G15210 // AT4G25480 // AT2G42…	// AT1G06190 // AT3G09770 // AT2G22125 // AT4G03460 // AT4G21680 // AT5G50600 // AT2G35940 // AT3G05500 // AT1G30100 // AT5G48655 // AT2G26740 // AT5G54380 // AT3G26940 // AT5G13180 // AT1G12580 // AT5G08130 // AT4G38230 // AT3G10500 // AT4G02330 // AT5G06950 // AT2G33710 // AT4G14605 // AT5G08620 // AT4G34390 // AT1G70410 // AT5G27320 // AT4G28680 // AT3G26830 // AT1G78080 // AT4G30270 // AT5G37…
GO:0009628	P	response to abiotic stimulus	92	309	1939	21972	2.9e-20	2.2e-18	// AT4G22950 // AT5G63810 // AT1G16370 // AT5G50720 // AT3G02910 // AT1G61340 // AT1G02270 // AT2G42530 // AT4G15910 // AT4G25480 // AT1G19180 // AT3G05500 // AT1G09350 // AT5G48540 // AT4G38580 // AT2G25930 // AT5G49480 // AT3G44720 // AT4G25470 // AT1G20450 // AT2G42540 // AT5G14920 // AT2G22880 // AT3G16800 // AT5G11150 // AT1G01470 // AT1G70420 // AT3G47860 // AT2G17840 // AT4G17615 // AT1G02…	// AT5G25610 // AT3G47520 // AT1G53210 // AT1G31180 // AT2G43010 // AT3G49810 // AT1G51140 // AT4G28860 // AT2G46280 // AT1G09210 // AT3G53870 // AT2G35940 // AT3G05500 // AT1G30100 // AT5G66020 // AT1G64520 // AT5G48300 // AT1G10522 // AT1G10520 // AT2G26740 // AT4G02020 // AT2G46260 // AT5G64620 // AT4G31820 // AT5G13180 // AT1G03010 // AT1G30580 // AT4G37710 // AT1G16910 // AT3G56710 // AT2G22…
GO:0009414	P	response to water deprivation	35	309	336	21972	4.4e-19	2.7e-17	// AT3G47860 // AT2G17840 // AT5G20830 // AT3G50970 // AT1G16370 // AT4G04330 // AT5G50720 // AT4G17615 // AT1G77120 // AT1G20440 // AT4G24960 // AT1G27730 // AT5G15960 // AT4G15910 // AT3G50500 // AT4G25480 // AT4G27410 // AT3G05500 // AT3G46970 // AT1G76180 // AT1G52890 // AT5G40390 // AT1G20450 // AT2G42540 // AT1G01470 // AT1G29395 // AT5G58670 // AT5G06530 // AT5G52310 // AT5G05410 // AT3G16…	// AT1G33240 // AT2G38750 // AT1G64660 // AT2G25180 // AT5G52440 // AT5G12140 // AT5G21010 // AT4G30960 // AT1G74520 // AT3G10550 // AT5G57050 // AT5G47100 // AT5G44650 // AT2G33380 // AT4G37790 // AT3G20310 // AT1G67360 // AT5G25370 // AT1G16370 // AT3G63520 // AT1G08930 // AT1G28520 // AT3G23050 // AT1G56280 // AT2G36270 // AT3G08770 // AT5G14420 // AT1G69270 // AT3G28270 // AT1G12610 // AT1G69…
GO:0009415	P	response to water	35	309	344	21972	9.3e-19	4.7e-17	// AT3G47860 // AT2G17840 // AT5G20830 // AT3G50970 // AT1G16370 // AT4G04330 // AT5G50720 // AT4G17615 // AT1G77120 // AT1G20440 // AT4G24960 // AT1G27730 // AT5G15960 // AT4G15910 // AT3G50500 // AT4G25480 // AT4G27410 // AT3G05500 // AT3G46970 // AT1G76180 // AT1G52890 // AT5G40390 // AT1G20450 // AT2G42540 // AT1G01470 // AT1G29395 // AT5G58670 // AT5G06530 // AT5G52310 // AT5G05410 // AT3G16…	// AT5G44650 // AT2G22125 // AT1G28520 // AT1G22810 // AT4G25480 // AT1G46768 // AT3G05500 // AT5G58787 // AT1G30100 // AT3G16857 // AT2G26740 // AT5G24030 // AT1G36060 // AT1G20450 // AT2G40880 // AT5G67030 // AT5G08520 // AT5G49630 // AT5G52440 // AT2G17840 // AT2G38880 // AT2G44060 // AT3G10500 // AT1G05260 // AT3G61430 // AT2G39800 // AT1G52400 // AT1G77120 // AT5G56030 // AT3G15500 // AT4G33…
GO:0001101	P	response to acid chemical	63	309	1111	21972	2e-18	8.6e-17	// AT3G47860 // AT5G07010 // AT2G17840 // AT1G80840 // AT5G47220 // AT5G20830 // AT4G12720 // AT3G50970 // AT4G17615 // AT4G25490 // AT3G17860 // AT1G01560 // AT5G50720 // AT3G17800 // AT1G77120 // AT1G20440 // AT4G24960 // AT1G27730 // AT4G27410 // AT5G15960 // AT5G06320 // AT4G15910 // AT3G50500 // AT4G25480 // AT2G42530 // AT2G28900 // AT5G05410 // AT1G19180 // AT3G05500 // AT3G46970 // AT1G51…	// AT1G06190 // AT5G46050 // AT3G02860 // AT1G05690 // AT2G18960 // AT5G25610 // AT3G09770 // AT5G44650 // AT5G06650 // AT3G55610 // AT4G03460 // AT1G28520 // AT5G12870 // AT5G08450 // AT2G01150 // AT3G51430 // AT4G28080 // AT1G74950 // AT1G71030 // AT2G38940 // AT3G09370 // AT3G12630 // AT5G50600 // AT4G25480 // AT1G80730 // AT1G05630 // AT1G06180 // AT1G60980 // AT4G37050 // AT2G35940 // AT1G19…
GO:0009631	P	cold acclimation	14	309	46	21972	2.5e-15	9.7e-14	// AT1G10760 // AT1G20440 // AT3G50970 // AT2G42540 // AT3G55580 // AT1G20450 // AT5G59820 // AT5G15960 // AT1G29395 // AT4G25480 // AT2G42530 // AT1G76180 // AT4G25470 // AT4G25490	// AT4G04800 // AT4G04920 // AT3G50970 // AT3G53460 // AT5G59820 // AT3G04740 // AT4G16420 // AT4G38680 // AT1G11760 // AT1G28520 // AT5G54590 // AT2G15970 // AT1G20440 // AT3G55580 // AT5G15960 // AT1G19120 // AT4G25480 // AT2G42530 // AT5G67590 // AT2G21490 // AT3G14080 // AT4G08500 // AT5G50950 // AT1G77490 // AT4G36020 // AT2G17870 // AT4G13850 // AT1G76180 // AT1G74960 // AT4G25470 // AT1G56…
GO:0009737	P	response to abscisic acid	38	309	542	21972	7.2e-15	2.5e-13	// AT3G47860 // AT2G17840 // AT1G01560 // AT3G50970 // AT4G17615 // AT5G50720 // AT1G77120 // AT1G20440 // AT4G24960 // AT1G27730 // AT2G42530 // AT5G15960 // AT4G15910 // AT3G50500 // AT4G27410 // AT1G51940 // AT2G25930 // AT5G37260 // AT1G61340 // AT3G05880 // AT1G76180 // AT4G18010 // AT5G40390 // AT3G15210 // AT5G13200 // AT1G20450 // AT2G42540 // AT2G19450 // AT1G63840 // AT3G14050 // AT5G14…	// AT1G06190 // AT5G46050 // AT3G02860 // AT3G09770 // AT3G55610 // AT5G08450 // AT2G01150 // AT4G28080 // AT4G27410 // AT2G38940 // AT5G50600 // AT1G05630 // AT2G35940 // AT5G58787 // AT5G42950 // AT3G06490 // AT5G46750 // AT3G21780 // AT5G13180 // AT1G20450 // AT5G27420 // AT5G41790 // AT1G18100 // AT2G13540 // AT2G41230 // AT5G08520 // AT3G14050 // AT2G17840 // AT4G38230 // AT1G59610 // AT1G18…
GO:0097305	P	response to alcohol	38	309	547	21972	9.6e-15	2.7e-13	// AT3G47860 // AT2G17840 // AT1G01560 // AT3G50970 // AT4G17615 // AT5G50720 // AT1G77120 // AT1G20440 // AT4G24960 // AT1G27730 // AT2G42530 // AT5G15960 // AT4G15910 // AT3G50500 // AT4G27410 // AT1G51940 // AT2G25930 // AT5G37260 // AT1G61340 // AT3G05880 // AT1G76180 // AT4G18010 // AT5G40390 // AT3G15210 // AT5G13200 // AT1G20450 // AT2G42540 // AT2G19450 // AT1G63840 // AT3G14050 // AT5G14…	// AT1G06190 // AT5G46050 // AT3G02860 // AT3G09770 // AT3G55610 // AT5G08450 // AT2G01150 // AT4G28080 // AT4G27410 // AT2G38940 // AT5G50600 // AT1G05630 // AT2G35940 // AT5G58787 // AT5G42950 // AT3G06490 // AT5G46750 // AT2G32700 // AT3G21780 // AT5G13180 // AT1G20450 // AT5G27420 // AT5G41790 // AT1G18100 // AT2G13540 // AT2G41230 // AT5G08520 // AT3G14050 // AT2G17840 // AT4G38230 // AT1G59…
GO:0006950	P	response to stress	109	309	3081	21972	8.9e-15	2.7e-13	// AT1G80840 // AT1G32860 // AT1G16370 // AT5G50720 // AT1G61340 // AT1G02270 // AT2G42530 // AT4G15910 // AT4G35480 // AT4G25480 // AT1G19180 // AT3G05500 // AT1G09350 // AT4G38580 // AT2G25930 // AT5G49480 // AT3G28340 // AT3G55450 // AT1G51090 // AT1G20450 // AT2G42540 // AT1G76650 // AT3G52400 // AT1G01470 // AT3G48520 // AT3G50260 // AT3G16800 // AT5G11150 // AT5G14920 // AT3G47860 // AT2G17…	// AT5G25610 // AT5G02290 // AT3G47520 // AT1G53210 // AT3G05180 // AT1G31180 // AT4G03460 // AT4G39730 // AT5G51700 // AT1G49040 // AT4G37150 // AT1G71050 // AT1G12290 // AT2G02470 // AT4G17380 // AT4G02590 // AT2G46280 // AT3G15020 // AT3G53870 // AT2G23220 // AT5G01650 // AT3G10800 // AT3G05500 // AT4G02600 // AT1G30100 // AT5G66020 // AT1G11580 // AT5G20410 // AT1G10520 // AT3G57270 // AT5G45…
// AT3G57290 // AT5G62520 // AT3G56580 // AT4G17250 // AT4G02380 // AT4G21980 // AT5G54260 // AT1G21400 // AT2G35040 // AT3G44550 // AT4G39640 // AT3G13662 // AT3G13660 // AT5G53060 // AT4G13850 // AT4G35580 // AT1G71860 // AT2G33580 // AT5G45010 // AT2G01570 // AT2G23620 // AT4G35740 // AT5G33340 // AT2G38170 // AT5G06960 // AT1G73050 // AT4G37520 // AT2G20990 // AT1G20630 // AT5G45490 // AT4G34…
GO:0033993	P	response to lipid	43	309	726	21972	5.1e-14	1.3e-12	// AT3G47860 // AT2G17840 // AT1G01560 // AT3G50970 // AT4G17615 // AT5G50720 // AT1G77120 // AT1G20440 // AT4G24960 // AT1G27730 // AT2G42530 // AT5G15960 // AT4G15910 // AT3G50500 // AT4G27410 // AT1G61380 // AT1G51940 // AT2G25930 // AT5G37260 // AT1G61340 // AT3G05880 // AT1G76180 // AT4G18010 // AT5G40390 // AT3G15210 // AT5G13200 // AT1G20450 // AT2G42540 // AT2G19450 // AT1G63840 // AT3G14…	// AT1G06190 // AT5G46050 // AT3G02860 // AT3G20780 // AT1G17560 // AT5G06650 // AT3G55610 // AT5G51810 // AT5G08450 // AT2G01150 // AT1G32130 // AT5G08560 // AT4G28080 // AT2G42530 // AT5G57710 // AT5G50600 // AT1G05630 // AT1G06180 // AT1G60980 // AT2G35940 // AT2G34340 // AT5G58787 // AT3G09770 // AT5G42950 // AT3G06490 // AT1G05010 // AT5G46750 // AT2G30810 // AT3G16570 // AT5G54380 // AT3G26…
GO:0050896	P	response to stimulus	156	309	5616	21972	1.4e-11	3.4e-10	// AT5G07010 // AT1G80840 // AT4G22950 // AT5G63810 // AT1G16370 // AT5G50720 // AT3G02910 // AT1G61340 // AT3G55580 // AT2G42530 // AT4G15910 // AT4G35480 // AT4G25480 // AT1G19180 // AT3G05500 // AT1G09350 // AT5G48540 // AT4G38580 // AT2G25930 // AT3G50970 // AT5G49480 // AT1G70420 // AT5G57110 // AT3G28340 // AT3G44720 // AT4G18010 // AT1G51090 // AT5G04340 // AT1G20450 // AT2G42540 // AT1G63…	// AT1G06190 // AT3G09770 // AT4G37390 // AT2G43010 // AT1G49040 // AT1G78300 // AT4G17380 // AT3G15020 // AT5G01650 // AT5G54060 // AT5G65130 // AT5G02290 // AT5G62480 // AT1G53320 // AT3G23820 // AT5G64620 // AT4G31820 // AT1G75280 // AT1G57830 // AT1G03010 // AT1G51780 // AT3G56710 // AT1G69940 // AT3G43230 // AT2G01520 // AT5G44570 // AT1G64320 // AT3G17070 // AT4G14605 // AT1G74730 // AT1G10…
// AT1G03930 // AT2G17840 // AT1G22070 // AT2G24850 // AT3G07370 // AT1G33830 // AT3G08670 // AT2G19860 // AT4G11360 // AT1G79810 // AT4G01930 // AT3G04570 // AT1G77080 // AT1G17610 // AT1G17615 // AT1G03680 // AT5G64905 // AT5G63680 // AT2G33860 // AT5G64900 // AT1G77330 // AT3G46800 // AT1G59750 // AT3G24280 // AT5G58260 // AT1G28560 // AT1G28290 // AT2G26560 // AT3G61250 // AT5G50760 // AT5G35…
// AT3G09900 // AT5G50320 // AT3G25050 // AT1G02270 // AT5G03760 // AT5G04230 // AT2G35010 // AT1G08970 // AT2G30020 // AT2G04880 // AT2G41540 // AT1G07880 // AT2G01540 // AT5G44510 // AT2G17265 // AT2G17260 // AT2G42690 // AT1G20840 // AT4G39070 // AT1G05260 // AT4G30520 // AT5G27540 // AT5G53470 // AT1G53730 // AT4G20400 // AT2G34600 // AT2G17040 // AT1G61620 // AT3G21220 // AT2G42070 // AT3G12…
GO:0007623	P	circadian rhythm	16	309	128	21972	7e-11	1.5e-09	// AT2G17840 // AT2G42540 // AT2G25930 // AT3G52180 // AT5G37260 // AT5G61380 // AT5G60100 // AT4G30350 // AT2G40080 // AT2G21660 // AT5G42900 // AT3G20810 // AT5G52310 // AT4G33980 // AT3G07650 // AT5G24470	// AT5G11260 // AT4G24500 // AT2G18790 // AT5G42900 // AT4G34680 // AT1G31500 // AT2G37000 // AT5G02840 // AT4G18020 // AT5G59570 // AT5G05660 // AT2G32950 // AT5G25830 // AT3G20810 // AT3G56480 // AT1G17070 // AT2G25930 // AT1G69690 // AT5G63860 // AT5G08330 // AT3G04910 // AT5G60100 // AT2G42540 // AT4G04970 // AT1G09340 // AT4G30350 // AT4G00540 // AT3G59470 // AT4G26150 // AT3G12320 // AT3G46…
GO:0042221	P	response to chemical	87	309	2677	21972	9.7e-11	2e-09	// AT5G07010 // AT1G80840 // AT1G16370 // AT5G50720 // AT1G61340 // AT2G42530 // AT4G15910 // AT4G25480 // AT1G19180 // AT3G05500 // AT2G25930 // AT4G18010 // AT4G35480 // AT5G04340 // AT1G20450 // AT2G42540 // AT1G63840 // AT3G52400 // AT1G01470 // AT3G18000 // AT4G30350 // AT3G50260 // AT3G16800 // AT2G40130 // AT5G14920 // AT4G37260 // AT3G47860 // AT2G17840 // AT1G01560 // AT5G06320 // AT4G17…	// AT1G06190 // AT5G37640 // AT5G44790 // AT5G25610 // AT3G09770 // AT3G47520 // AT4G37390 // AT1G27340 // AT2G22125 // AT4G03460 // AT3G14990 // AT2G43010 // AT4G21680 // AT1G71050 // AT5G50600 // AT2G46280 // AT5G06370 // AT2G35940 // AT5G54060 // AT3G05500 // AT5G65130 // AT2G14560 // AT3G45410 // AT1G30100 // AT1G07910 // AT5G07020 // AT1G64520 // AT2G41630 // AT5G48655 // AT3G22110 // AT2G26…
// AT5G59010 // AT1G50420 // AT3G07700 // AT1G53680 // AT2G45620 // AT4G04460 // AT5G07460 // AT2G38280 // AT5G27930 // AT1G74740 // AT2G42620 // AT3G20410 // AT5G58610 // AT2G43710 // AT3G06380 // AT2G23980 // AT4G05590 // AT1G80100 // AT1G69880 // AT5G26220 // AT4G08500 // AT3G62100 // AT4G14430 // AT3G55440 // AT1G71930 // AT2G17090 // AT1G30330 // AT2G21230 // AT3G16890 // AT4G24120 // AT2G14…
GO:0010035	P	response to inorganic substance	42	309	891	21972	1.2e-10	2.2e-09	// AT3G47860 // AT2G17840 // AT4G12720 // AT5G20830 // AT3G50970 // AT1G16370 // AT4G04330 // AT5G50720 // AT3G17800 // AT4G17615 // AT1G77120 // AT1G20440 // AT4G24960 // AT1G27730 // AT5G15960 // AT4G15910 // AT3G50500 // AT4G25480 // AT4G27410 // AT2G17660 // AT3G05500 // AT3G46970 // AT1G76180 // AT1G52890 // AT5G40390 // AT2G39920 // AT1G20450 // AT3G27300 // AT2G42540 // AT1G01470 // AT1G29…	// AT2G17630 // AT2G25180 // AT1G05690 // AT3G44320 // AT5G44650 // AT2G22125 // AT3G14990 // AT1G56160 // AT1G28520 // AT1G16150 // AT4G21680 // AT1G71050 // AT1G65930 // AT3G12630 // AT3G49700 // AT4G25480 // AT2G46280 // AT5G06370 // AT1G46768 // AT5G52920 // AT3G05500 // AT5G58787 // AT1G30100 // AT5G13740 // AT2G32080 // AT2G14210 // AT2G26740 // AT5G24030 // AT5G20020 // AT1G36060 // AT1G75…
GO:0048511	P	rhythmic process	16	309	140	21972	2.7e-10	4.9e-09	// AT2G17840 // AT2G42540 // AT2G25930 // AT3G52180 // AT5G37260 // AT5G61380 // AT5G60100 // AT4G30350 // AT2G40080 // AT2G21660 // AT5G42900 // AT3G20810 // AT5G52310 // AT4G33980 // AT3G07650 // AT5G24470	// AT5G11260 // AT4G24500 // AT2G18790 // AT5G42900 // AT4G34680 // AT1G31500 // AT2G37000 // AT5G02840 // AT4G18020 // AT5G59570 // AT5G05660 // AT2G32950 // AT5G25830 // AT3G20810 // AT3G56480 // AT1G17070 // AT2G25930 // AT1G69690 // AT5G63860 // AT5G08330 // AT3G04910 // AT5G60100 // AT2G42540 // AT4G04970 // AT1G09340 // AT4G30350 // AT4G21960 // AT4G00540 // AT3G59470 // AT4G26150 // AT3G12…
GO:0006970	P	response to osmotic stress	33	309	617	21972	4e-10	6.7e-09	// AT2G17840 // AT4G12720 // AT5G59820 // AT5G57630 // AT5G52310 // AT1G16370 // AT4G04330 // AT5G50720 // AT1G77120 // AT1G20440 // AT4G24960 // AT1G27730 // AT1G16850 // AT5G15960 // AT3G50500 // AT5G20830 // AT4G30660 // AT5G37260 // AT5G49480 // AT1G61340 // AT3G05880 // AT3G08720 // AT3G25780 // AT2G42540 // AT2G19450 // AT5G14920 // AT5G15970 // AT5G58670 // AT2G21660 // AT4G30650 // AT5G11…	// AT5G46050 // AT4G40010 // AT3G47950 // AT5G44650 // AT4G24500 // AT1G73500 // AT5G08590 // AT4G33000 // AT3G55610 // AT2G31610 // AT2G18250 // AT2G01150 // AT5G55580 // AT1G65930 // AT3G49810 // AT5G43060 // AT3G12630 // AT1G47260 // AT2G46280 // AT3G16690 // AT1G09210 // AT3G53870 // AT2G46500 // AT5G08560 // AT3G06490 // AT3G16470 // AT1G05680 // AT1G53210 // AT2G33380 // AT5G24030 // AT3G23…
GO:0010033	P	response to organic substance	66	309	1881	21972	5.3e-10	8.5e-09	// AT3G47860 // AT5G07010 // AT2G17840 // AT1G80840 // AT5G47220 // AT5G59820 // AT5G20830 // AT1G10760 // AT3G50970 // AT3G05800 // AT4G17615 // AT3G17860 // AT1G01560 // AT5G50720 // AT1G77120 // AT1G20440 // AT4G24960 // AT1G27730 // AT4G27410 // AT5G15960 // AT1G28370 // AT5G06320 // AT4G15910 // AT3G50500 // AT3G15210 // AT2G42530 // AT2G23340 // AT2G28900 // AT1G61380 // AT1G19180 // AT5G52…	// AT1G06190 // AT5G37640 // AT5G44790 // AT5G25610 // AT3G09770 // AT3G47520 // AT4G37390 // AT1G27340 // AT4G03460 // AT2G43010 // AT5G50600 // AT2G35940 // AT5G54060 // AT5G65130 // AT1G07910 // AT5G07020 // AT1G64520 // AT5G48655 // AT2G26740 // AT5G54380 // AT3G26940 // AT4G03510 // AT5G13180 // AT1G12580 // AT3G15150 // AT1G23080 // AT5G08130 // AT4G38230 // AT3G06770 // AT4G02330 // AT2G01…
GO:0009719	P	response to endogenous stimulus	58	309	1602	21972	1.5e-09	2.3e-08	// AT3G47860 // AT5G07010 // AT2G17840 // AT1G80840 // AT5G47220 // AT5G59820 // AT3G50970 // AT4G17615 // AT3G17860 // AT1G01560 // AT5G50720 // AT1G77120 // AT1G20440 // AT4G24960 // AT1G27730 // AT4G27410 // AT5G15960 // AT1G28370 // AT4G15910 // AT3G50500 // AT3G15210 // AT2G42530 // AT2G23340 // AT2G28900 // AT1G19180 // AT5G52310 // AT2G46400 // AT5G47230 // AT1G51940 // AT3G52800 // AT2G25…	// AT1G06190 // AT5G37640 // AT5G44790 // AT5G25610 // AT3G09770 // AT3G47520 // AT4G37390 // AT1G27340 // AT2G43010 // AT5G50600 // AT2G35940 // AT5G65130 // AT1G07910 // AT5G07020 // AT1G64520 // AT5G48655 // AT2G26740 // AT5G54380 // AT3G26940 // AT5G13180 // AT1G12580 // AT3G15150 // AT1G23080 // AT5G08130 // AT4G38230 // AT4G02330 // AT1G12630 // AT2G33710 // AT2G38120 // AT2G24400 // AT5G12…
GO:0009651	P	response to salt stress	29	309	557	21972	7.2e-09	1e-07	// AT2G17840 // AT4G12720 // AT5G59820 // AT5G57630 // AT5G52310 // AT1G16370 // AT4G04330 // AT5G50720 // AT1G77120 // AT1G61340 // AT4G24960 // AT1G27730 // AT1G16850 // AT3G50500 // AT4G30660 // AT5G37260 // AT5G49480 // AT3G05880 // AT3G08720 // AT3G25780 // AT2G42540 // AT2G19450 // AT5G14920 // AT5G58670 // AT2G21660 // AT4G30650 // AT5G11150 // AT4G11600 // AT4G17615	// AT5G46050 // AT4G40010 // AT3G47950 // AT5G44650 // AT4G24500 // AT1G73500 // AT5G08590 // AT4G33000 // AT3G55610 // AT2G31610 // AT2G18250 // AT5G55580 // AT1G65930 // AT3G49810 // AT5G43060 // AT1G47260 // AT2G46280 // AT1G09210 // AT3G53870 // AT2G47190 // AT3G06490 // AT3G16470 // AT1G05680 // AT1G53210 // AT5G47450 // AT5G24030 // AT3G23940 // AT3G21780 // AT5G13180 // AT1G30580 // AT5G08…
GO:0010243	P	response to organonitrogen compound	15	309	155	21972	9.5e-09	1.3e-07	// AT5G47220 // AT1G61340 // AT1G80840 // AT1G27730 // AT1G77120 // AT5G59820 // AT3G52800 // AT5G47230 // AT2G40140 // AT2G46400 // AT3G50260 // AT3G15210 // AT5G04340 // AT4G35480 // AT4G37260	// AT5G49520 // AT1G64380 // AT1G80840 // AT3G49530 // AT5G66850 // AT1G51700 // AT3G46600 // AT4G18450 // AT5G51060 // AT1G08930 // AT3G53200 // AT4G28140 // AT2G37430 // AT2G36270 // AT4G32730 // AT3G53600 // AT1G23030 // AT1G66160 // AT3G08850 // AT4G11660 // AT3G50060 // AT1G19050 // AT4G23810 // AT5G18610 // AT5G25910 // AT5G48655 // AT2G44840 // AT2G26150 // AT5G01770 // AT4G35480 // AT5G04…
GO:0010200	P	response to chitin	13	309	123	21972	3.1e-08	4.1e-07	// AT5G47220 // AT5G47230 // AT1G80840 // AT1G27730 // AT5G59820 // AT3G52800 // AT2G40140 // AT2G46400 // AT3G50260 // AT3G15210 // AT5G04340 // AT4G35480 // AT4G37260	// AT5G49520 // AT1G64380 // AT1G80840 // AT3G49530 // AT5G66850 // AT1G51700 // AT3G46600 // AT4G18450 // AT1G08930 // AT3G53200 // AT4G28140 // AT2G37430 // AT2G36270 // AT3G53600 // AT1G23030 // AT1G66160 // AT4G11660 // AT3G50060 // AT1G19050 // AT4G23810 // AT5G18610 // AT5G25910 // AT5G48655 // AT2G44840 // AT2G26150 // AT4G35480 // AT5G04340 // AT5G46910 // AT5G27420 // AT4G17230 // AT2G24…
GO:0009611	P	response to wounding	16	309	206	21972	7e-08	8.9e-07	// AT3G14050 // AT1G61340 // AT1G80840 // AT1G27730 // AT5G06320 // AT1G76650 // AT1G01470 // AT2G27690 // AT3G48520 // AT5G52310 // AT2G28900 // AT3G61190 // AT3G17860 // AT1G19180 // AT5G59820 // AT3G17800	// AT5G46050 // AT1G80840 // AT1G74020 // AT5G10300 // AT3G44550 // AT1G73500 // AT2G22330 // AT3G25230 // AT5G54640 // AT1G21610 // AT3G23050 // AT2G30490 // AT1G61340 // AT1G05800 // AT1G74950 // AT4G32940 // AT4G10390 // AT2G02860 // AT4G15440 // AT1G72920 // AT2G20990 // AT5G53750 // AT5G13930 // AT2G26690 // AT1G19180 // AT4G34190 // AT1G73080 // AT1G72450 // AT5G43940 // AT5G12140 // AT5G03…
GO:0005983	P	starch catabolic process	6	309	17	21972	8.9e-08	1.1e-06	// AT5G26570 // AT1G69830 // AT4G09020 // AT1G10760 // AT5G64860 // AT3G52180	// AT5G26570 // AT2G40840 // AT1G69830 // AT1G43670 // AT4G09020 // AT4G15210 // AT2G40220 // AT1G10760 // AT5G55700 // AT4G17090 // AT5G17520 // AT5G64860 // AT5G04360 // AT3G10940 // AT3G52180 // AT3G23920 // AT3G01510
GO:0009725	P	response to hormone	51	309	1510	21972	9.3e-08	1.1e-06	// AT3G47860 // AT5G07010 // AT2G17840 // AT1G01560 // AT5G47220 // AT3G50970 // AT4G17615 // AT3G17860 // AT5G50720 // AT1G77120 // AT1G61340 // AT4G24960 // AT1G27730 // AT4G27410 // AT5G15960 // AT1G28370 // AT4G15910 // AT3G50500 // AT2G42530 // AT2G23340 // AT2G28900 // AT1G19180 // AT5G52310 // AT5G47230 // AT1G51940 // AT2G25930 // AT5G37260 // AT1G20440 // AT3G05880 // AT1G76180 // AT4G18…	// AT1G06190 // AT5G37640 // AT5G44790 // AT5G25610 // AT3G09770 // AT3G47520 // AT4G37390 // AT1G27340 // AT2G43010 // AT5G50600 // AT2G35940 // AT5G65130 // AT1G07910 // AT5G07020 // AT1G64520 // AT2G26740 // AT5G54380 // AT3G26940 // AT5G13180 // AT1G12580 // AT3G15150 // AT1G23080 // AT5G08130 // AT4G38230 // AT4G02330 // AT1G12630 // AT2G33710 // AT2G38120 // AT2G24400 // AT5G12050 // AT1G33…
GO:0005982	P	starch metabolic process	9	309	65	21972	3.8e-07	4.3e-06	// AT5G26570 // AT4G12720 // AT4G09020 // AT1G69830 // AT1G10760 // AT3G55760 // AT5G64860 // AT2G36390 // AT3G52180	// AT4G10260 // AT5G63470 // AT1G11720 // AT5G51820 // AT4G12720 // AT2G36190 // AT2G41680 // AT3G30720 // AT5G39790 // AT4G18240 // AT2G21590 // AT5G19220 // AT5G04360 // AT3G59480 // AT4G24620 // AT3G20440 // AT1G50390 // AT3G01510 // AT3G58560 // AT1G06020 // AT1G03310 // AT3G27190 // AT4G39210 // AT5G24300 // AT2G01940 // AT3G18660 // AT4G09020 // AT2G39930 // AT1G23190 // AT3G55800 // AT2G36…
GO:0044247	P	cellular polysaccharide catabolic process	8	309	50	21972	5.4e-07	5.8e-06	// AT3G46970 // AT5G26570 // AT4G09020 // AT1G02310 // AT1G69830 // AT1G10760 // AT5G64860 // AT3G52180	// AT1G65610 // AT4G02290 // AT4G09740 // AT1G64390 // AT1G10760 // AT2G20680 // AT5G64860 // AT4G39000 // AT1G75680 // AT1G02310 // AT4G09020 // AT4G23560 // AT5G26570 // AT5G17520 // AT2G44560 // AT1G23210 // AT1G19940 // AT1G43670 // AT2G44540 // AT3G46970 // AT5G49720 // AT4G39010 // AT5G01930 // AT1G02800 // AT1G69830 // AT4G28320 // AT2G40220 // AT4G11050 // AT5G55700 // AT4G17090 // AT4G24…
GO:1901698	P	response to nitrogen compound	16	309	250	21972	9.5e-07	1e-05	// AT5G47220 // AT1G61340 // AT2G17660 // AT1G80840 // AT1G27730 // AT1G77120 // AT5G59820 // AT3G52800 // AT5G47230 // AT2G40140 // AT2G46400 // AT3G50260 // AT3G15210 // AT5G04340 // AT4G35480 // AT4G37260	// AT5G60770 // AT1G64380 // AT3G08040 // AT1G80840 // AT3G49530 // AT2G40030 // AT5G66850 // AT1G51700 // AT5G47230 // AT4G24500 // AT3G46600 // AT4G18450 // AT5G51060 // AT1G56160 // AT3G53200 // AT4G28140 // AT2G37430 // AT2G36270 // AT4G21680 // AT2G17770 // AT3G53600 // AT1G23030 // AT1G66160 // AT2G39770 // AT3G08850 // AT4G11660 // AT4G17230 // AT2G32940 // AT1G12820 // AT5G23080 // AT3G50…
GO:0051707	P	response to other organism	34	309	929	21972	1.6e-06	1.7e-05	// AT2G02100 // AT5G47220 // AT3G50970 // AT1G80840 // AT5G06320 // AT5G22250 // AT2G02120 // AT4G36010 // AT1G10760 // AT5G52310 // AT1G20440 // AT4G12720 // AT1G15010 // AT2G40140 // AT3G15210 // AT2G42530 // AT4G23220 // AT1G61380 // AT3G10985 // AT1G61800 // AT1G51940 // AT1G61340 // AT5G57110 // AT1G32960 // AT3G25780 // AT1G51090 // AT1G19180 // AT3G52400 // AT1G01470 // AT3G48520 // AT3G50…	// AT5G46050 // AT1G61850 // AT4G09950 // AT4G03550 // AT1G51660 // AT5G66850 // AT1G20980 // AT5G44870 // AT5G13740 // AT1G58260 // AT3G05180 // AT5G18520 // AT1G64780 // AT5G18525 // AT1G56160 // AT1G28520 // AT5G12870 // AT5G51700 // AT4G37150 // AT4G37400 // AT1G03160 // AT1G25280 // AT1G19610 // AT5G23960 // AT5G06780 // AT5G01600 // AT1G60985 // AT1G64070 // AT3G15020 // AT2G23220 // AT5G01…
GO:0043207	P	response to external biotic stimulus	34	309	930	21972	1.7e-06	1.7e-05	// AT2G02100 // AT5G47220 // AT3G50970 // AT1G80840 // AT5G06320 // AT5G22250 // AT2G02120 // AT4G36010 // AT1G10760 // AT5G52310 // AT1G20440 // AT4G12720 // AT1G15010 // AT2G40140 // AT3G15210 // AT2G42530 // AT4G23220 // AT1G61380 // AT3G10985 // AT1G61800 // AT1G51940 // AT1G61340 // AT5G57110 // AT1G32960 // AT3G25780 // AT1G51090 // AT1G19180 // AT3G52400 // AT1G01470 // AT3G48520 // AT3G50…	// AT5G46050 // AT1G61850 // AT4G09950 // AT4G03550 // AT1G51660 // AT5G66850 // AT1G20980 // AT5G44870 // AT5G13740 // AT1G58260 // AT3G05180 // AT5G18520 // AT1G64780 // AT5G18525 // AT1G56160 // AT1G28520 // AT5G12870 // AT5G51700 // AT4G37150 // AT4G37400 // AT1G03160 // AT1G25280 // AT1G19610 // AT5G23960 // AT5G06780 // AT5G01600 // AT1G60985 // AT1G64070 // AT3G15020 // AT2G23220 // AT5G01…
GO:0042538	P	hyperosmotic salinity response	8	309	61	21972	2.6e-06	2.4e-05	// AT4G24960 // AT4G30660 // AT5G59820 // AT5G49480 // AT3G05880 // AT5G52310 // AT4G30650 // AT5G50720	// AT5G46050 // AT5G59820 // AT5G62490 // AT5G44650 // AT2G25090 // AT2G39800 // AT1G05260 // AT3G55610 // AT3G51960 // AT5G01410 // AT5G14950 // AT5G50720 // AT2G42080 // AT3G04290 // AT2G38905 // AT1G69700 // AT4G24960 // AT5G26751 // AT4G32410 // AT2G37570 // AT3G18030 // AT1G74520 // AT1G19120 // AT1G16920 // AT1G57550 // AT5G58070 // AT3G14080 // AT3G19580 // AT5G65010 // AT4G33000 // AT5G49…
GO:0080167	P	response to karrikin	11	309	128	21972	2.7e-06	2.5e-05	// AT5G48540 // AT2G40080 // AT3G22840 // AT4G33980 // AT5G63810 // AT5G42900 // AT1G70420 // AT3G44720 // AT1G61800 // AT2G23910 // AT3G02910	// AT5G11260 // AT3G21090 // AT1G25520 // AT3G61220 // AT1G78290 // AT3G52360 // AT2G36080 // AT5G42900 // AT1G70420 // AT3G55720 // AT1G01300 // AT4G27280 // AT2G01150 // AT2G47730 // AT5G48540 // AT1G07440 // AT4G14440 // AT5G05600 // AT5G20250 // AT3G44720 // AT3G17609 // AT5G64620 // AT5G63810 // AT1G80460 // AT2G41040 // AT2G26250 // AT1G44575 // AT3G13790 // AT5G48500 // AT3G14880 // AT1G31…
GO:0009251	P	glucan catabolic process	7	309	44	21972	2.9e-06	2.6e-05	// AT3G46970 // AT5G26570 // AT1G69830 // AT4G09020 // AT1G10760 // AT5G64860 // AT3G52180	// AT1G65610 // AT4G02290 // AT4G39000 // AT1G64390 // AT1G10760 // AT5G64860 // AT4G09740 // AT1G75680 // AT4G09020 // AT4G23560 // AT5G26570 // AT5G17520 // AT2G44560 // AT1G23210 // AT1G19940 // AT1G43670 // AT2G44540 // AT3G46970 // AT5G49720 // AT4G39010 // AT1G02800 // AT1G69830 // AT4G15210 // AT2G40220 // AT4G11050 // AT5G55700 // AT4G17090 // AT4G24260 // AT5G04360 // AT3G10940 // AT3G52…
GO:0009607	P	response to biotic stimulus	34	309	969	21972	4e-06	3.5e-05	// AT2G02100 // AT5G47220 // AT3G50970 // AT1G80840 // AT5G06320 // AT5G22250 // AT2G02120 // AT4G36010 // AT1G10760 // AT5G52310 // AT1G20440 // AT4G12720 // AT1G15010 // AT2G40140 // AT3G15210 // AT2G42530 // AT4G23220 // AT1G61380 // AT3G10985 // AT1G61800 // AT1G51940 // AT1G61340 // AT5G57110 // AT1G32960 // AT3G25780 // AT1G51090 // AT1G19180 // AT3G52400 // AT1G01470 // AT3G48520 // AT3G50…	// AT5G46050 // AT1G61850 // AT4G09950 // AT4G03550 // AT1G51660 // AT5G66850 // AT1G20980 // AT5G44870 // AT5G13740 // AT1G58260 // AT3G05180 // AT5G18520 // AT1G64780 // AT5G18525 // AT1G56160 // AT1G28520 // AT5G12870 // AT5G51700 // AT4G37150 // AT4G37400 // AT1G03160 // AT1G25280 // AT1G19610 // AT5G23960 // AT5G06780 // AT5G01600 // AT1G60985 // AT1G64070 // AT3G15020 // AT2G23220 // AT5G01…
GO:0044275	P	cellular carbohydrate catabolic process	8	309	65	21972	4.2e-06	3.5e-05	// AT3G46970 // AT5G26570 // AT4G09020 // AT1G02310 // AT1G69830 // AT1G10760 // AT5G64860 // AT3G52180	// AT1G65610 // AT4G02290 // AT2G19800 // AT5G55700 // AT3G55440 // AT1G56560 // AT1G14520 // AT1G10760 // AT2G20680 // AT5G64860 // AT2G36190 // AT5G22510 // AT1G19940 // AT2G16790 // AT1G75680 // AT4G09740 // AT1G02310 // AT4G09020 // AT5G26570 // AT5G17520 // AT2G44560 // AT1G23210 // AT3G01510 // AT4G09510 // AT1G43670 // AT2G44540 // AT3G46970 // AT5G49720 // AT1G64390 // AT4G39010 // AT5G01…
GO:0009605	P	response to external stimulus	40	309	1243	21972	5.1e-06	4.2e-05	// AT2G02100 // AT5G47220 // AT3G50970 // AT1G80840 // AT5G06320 // AT5G22250 // AT2G02120 // AT1G29395 // AT4G36010 // AT1G10760 // AT5G52310 // AT1G16370 // AT1G20440 // AT2G40080 // AT4G12720 // AT1G15010 // AT2G40140 // AT3G15210 // AT2G42530 // AT4G23220 // AT1G61380 // AT3G10985 // AT1G61800 // AT1G51940 // AT2G25930 // AT1G61340 // AT5G57110 // AT1G32960 // AT3G25780 // AT1G51090 // AT1G19…	// AT5G46050 // AT1G61850 // AT1G27080 // AT4G09950 // AT4G03550 // AT1G51660 // AT5G66850 // AT1G20980 // AT5G44870 // AT3G44320 // AT5G13740 // AT4G24500 // AT1G58260 // AT3G05180 // AT5G18520 // AT1G75050 // AT1G64780 // AT5G18525 // AT1G56160 // AT1G28520 // AT5G12870 // AT5G21040 // AT5G51700 // AT2G21410 // AT3G28930 // AT4G37400 // AT1G03160 // AT1G25280 // AT2G02470 // AT3G08850 // AT1G19…
GO:0006972	P	hyperosmotic response	8	309	73	21972	1e-05	8e-05	// AT4G24960 // AT4G30660 // AT5G59820 // AT5G49480 // AT3G05880 // AT5G52310 // AT4G30650 // AT5G50720	// AT5G46050 // AT3G61140 // AT2G40880 // AT5G59820 // AT5G62490 // AT5G44650 // AT4G19690 // AT2G25090 // AT2G39800 // AT1G05260 // AT3G55610 // AT3G51960 // AT5G01410 // AT5G12030 // AT5G14950 // AT5G50720 // AT2G42080 // AT3G04290 // AT2G38905 // AT1G69700 // AT5G14640 // AT4G24960 // AT5G26751 // AT4G32410 // AT2G37570 // AT3G18030 // AT1G74520 // AT1G19120 // AT3G12490 // AT2G24040 // AT1G16…
GO:0009620	P	response to fungus	16	309	319	21972	2e-05	0.00016	// AT2G02100 // AT1G20440 // AT3G50970 // AT1G80840 // AT4G30650 // AT3G52400 // AT1G01470 // AT1G15010 // AT2G40140 // AT1G51090 // AT1G10760 // AT2G42530 // AT1G51940 // AT3G25780 // AT3G10985 // AT2G02120	// AT1G61850 // AT1G80840 // AT5G08370 // AT2G40030 // AT5G66850 // AT2G34930 // AT4G19660 // AT2G43790 // AT4G11260 // AT1G52410 // AT1G10920 // AT2G33380 // AT1G73500 // AT5G60280 // AT2G37630 // AT3G04570 // AT5G61420 // AT5G42810 // AT5G24530 // AT5G26920 // AT4G02195 // AT5G51700 // AT3G28450 // AT4G37150 // AT5G33355 // AT1G25280 // AT5G52020 // AT1G19610 // AT5G43580 // AT5G06780 // AT3G26…
GO:0006979	P	response to oxidative stress	19	309	443	21972	3.2e-05	0.00025	// AT3G53990 // AT3G47860 // AT5G06690 // AT1G27730 // AT4G12720 // AT5G59820 // AT1G77120 // AT4G20830 // AT4G12000 // AT1G11210 // AT1G80130 // AT3G28340 // AT5G52310 // AT1G19020 // AT5G05410 // AT5G40390 // AT4G11600 // AT3G17800 // AT1G09350	// AT1G05690 // AT5G36940 // AT5G44650 // AT5G64100 // AT1G56160 // AT3G25530 // AT1G14550 // AT2G34060 // AT1G31170 // AT1G09350 // AT2G44240 // AT2G21195 // AT4G35970 // AT3G16670 // AT1G75280 // AT1G27330 // AT1G45145 // AT4G23150 // AT1G69190 // AT2G21640 // AT4G04800 // AT1G43560 // AT3G11050 // AT2G18150 // AT3G08670 // AT2G39800 // AT4G08390 // AT1G77120 // AT2G29500 // AT3G05970 // AT1G49…
GO:0050832	P	defense response to fungus	13	309	254	21972	9.2e-05	0.00069	// AT2G02100 // AT1G20440 // AT3G50970 // AT1G80840 // AT3G52400 // AT1G01470 // AT1G15010 // AT2G40140 // AT1G51090 // AT2G42530 // AT1G51940 // AT4G30650 // AT2G02120	// AT1G61850 // AT1G80840 // AT2G40030 // AT5G66850 // AT2G34930 // AT4G11260 // AT1G52410 // AT1G10920 // AT2G33380 // AT1G15010 // AT5G60280 // AT2G37630 // AT3G04570 // AT5G15380 // AT5G42810 // AT5G12870 // AT3G63190 // AT4G02195 // AT5G51700 // AT4G37150 // AT5G33355 // AT5G52020 // AT1G19610 // AT5G43580 // AT5G06780 // AT1G20020 // AT2G22230 // AT1G60985 // AT1G64070 // AT4G16950 // AT4G14…
GO:0042752	P	regulation of circadian rhythm	6	309	52	21972	9.6e-05	0.00069	// AT5G42900 // AT2G25930 // AT4G33980 // AT5G60100 // AT2G40080 // AT3G20810	// AT5G11260 // AT3G09600 // AT1G52520 // AT3G46640 // AT1G80820 // AT1G17070 // AT1G10470 // AT4G33980 // AT3G60250 // AT4G24500 // AT1G12910 // AT2G18790 // AT5G42900 // AT3G26640 // AT1G31500 // AT5G02840 // AT2G40080 // AT4G08920 // AT2G46830 // AT2G23080 // AT1G22770 // AT5G10140 // AT2G32950 // AT3G20810 // AT3G06250 // AT3G22170 // AT1G77180 // AT2G44680 // AT2G25930 // AT4G19990 // AT1G59…
GO:0009408	P	response to heat	11	309	191	21972	0.00011	0.00078	// AT3G53990 // AT3G47860 // AT1G20440 // AT2G42540 // AT5G59820 // AT3G22840 // AT4G38580 // AT5G05410 // AT3G61190 // AT3G08720 // AT1G79440	// AT2G38750 // AT5G09920 // AT4G14690 // AT1G79930 // AT5G10220 // AT4G11260 // AT5G44650 // AT4G39960 // AT3G25230 // AT1G28520 // AT4G19020 // AT4G21320 // AT4G26840 // AT1G12610 // AT5G06780 // AT1G76560 // AT5G58070 // AT1G17870 // AT2G46020 // AT2G40340 // AT3G46230 // AT5G43940 // AT5G12140 // AT1G64520 // AT5G10230 // AT2G22240 // AT4G25200 // AT2G26150 // AT2G21320 // AT3G63350 // AT5G57…
GO:0098542	P	defense response to other organism	23	309	668	21972	0.00015	0.001	// AT2G02100 // AT5G47220 // AT3G50970 // AT1G80840 // AT5G06320 // AT5G22250 // AT2G02120 // AT1G20440 // AT4G12720 // AT1G15010 // AT2G40140 // AT3G15210 // AT2G42530 // AT4G23220 // AT1G19180 // AT1G51940 // AT1G32960 // AT1G51090 // AT3G52400 // AT1G01470 // AT3G48520 // AT3G50260 // AT4G30650	// AT5G46050 // AT1G61850 // AT4G03550 // AT1G51660 // AT5G66850 // AT5G44870 // AT3G44480 // AT1G58260 // AT3G05180 // AT4G03280 // AT5G18525 // AT1G56160 // AT1G28520 // AT5G12870 // AT5G51700 // AT4G37150 // AT4G37400 // AT1G03160 // AT4G37460 // AT1G19610 // AT5G06780 // AT1G60985 // AT1G64070 // AT3G15020 // AT4G22300 // AT1G19180 // AT5G54220 // AT4G20910 // AT5G25910 // AT5G42950 // AT1G01…
GO:0006952	P	defense response	35	309	1260	21972	0.00027	0.0019	// AT2G02100 // AT5G47220 // AT3G50970 // AT1G80840 // AT5G06320 // AT5G22250 // AT2G02120 // AT1G32860 // AT1G66090 // AT3G05660 // AT3G17860 // AT1G20440 // AT5G07920 // AT4G12720 // AT1G15010 // AT2G40140 // AT4G35480 // AT2G42530 // AT4G23220 // AT1G61380 // AT1G19180 // AT5G47230 // AT1G51940 // AT1G32960 // AT3G61190 // AT3G15210 // AT3G55450 // AT1G51090 // AT3G52400 // AT1G01470 // AT3G48…	// AT2G26020 // AT5G46050 // AT1G61850 // AT5G06870 // AT1G53350 // AT4G03550 // AT1G51660 // AT5G66850 // AT5G57690 // AT5G44870 // AT5G02290 // AT1G52410 // AT3G50950 // AT1G80680 // AT1G58260 // AT3G05180 // AT2G20070 // AT3G55840 // AT5G51060 // AT4G03280 // AT4G03460 // AT1G26630 // AT1G56160 // AT1G28520 // AT5G12870 // AT5G51700 // AT1G49040 // AT2G02800 // AT3G18360 // AT4G37400 // AT1G74…
GO:0035556	P	intracellular signal transduction	21	309	615	21972	0.00031	0.002	// AT5G60100 // AT5G47220 // AT3G08720 // AT1G01560 // AT2G23340 // AT1G13260 // AT5G58670 // AT5G07920 // AT4G22950 // AT4G14580 // AT3G50500 // AT3G55940 // AT5G61380 // AT3G50260 // AT4G17615 // AT5G57630 // AT1G28370 // AT2G30360 // AT5G47230 // AT3G15210 // AT5G45750	// AT4G40010 // AT5G44790 // AT1G51660 // AT5G66850 // AT4G22950 // AT1G73500 // AT5G67560 // AT5G15800 // AT1G56160 // AT5G60910 // AT1G69120 // AT2G34180 // AT2G22040 // AT4G18020 // AT1G22810 // AT3G08850 // AT1G46768 // AT2G31680 // AT2G14210 // AT3G45530 // AT3G27500 // AT3G16570 // AT4G35310 // AT4G02180 // AT1G36060 // AT1G21910 // AT4G36900 // AT3G02680 // AT1G29230 // AT1G13980 // AT1G12…
GO:0051704	P	multi-organism process	36	309	1322	21972	0.00033	0.0021	// AT2G02100 // AT5G47220 // AT3G50970 // AT1G80840 // AT5G06320 // AT5G22250 // AT2G02120 // AT4G36010 // AT1G10760 // AT5G52310 // AT4G17615 // AT1G20440 // AT4G12720 // AT1G15010 // AT2G40140 // AT3G15210 // AT2G42530 // AT4G23220 // AT1G61380 // AT3G10985 // AT1G61800 // AT1G51940 // AT1G61340 // AT5G57110 // AT1G32960 // AT3G25780 // AT1G51090 // AT1G19180 // AT3G52400 // AT1G01470 // AT3G18…	// AT2G41630 // AT5G46050 // AT1G61850 // AT2G41890 // AT4G09950 // AT4G03550 // AT1G51660 // AT5G66850 // AT1G20980 // AT5G44870 // AT5G13740 // AT1G58260 // AT3G05180 // AT5G18520 // AT1G07745 // AT1G75050 // AT1G64780 // AT3G24240 // AT5G18525 // AT1G56160 // AT1G28520 // AT5G12870 // AT5G51700 // AT3G51430 // AT4G37150 // AT4G37400 // AT1G03160 // AT1G25280 // AT5G66750 // AT3G12500 // AT1G19…
GO:0031347	P	regulation of defense response	11	309	218	21972	0.00034	0.0022	// AT5G47220 // AT1G51940 // AT1G80840 // AT4G12720 // AT3G52400 // AT3G15210 // AT3G61190 // AT1G61380 // AT3G17860 // AT1G19180 // AT1G51090	// AT4G37460 // AT1G07745 // AT1G80840 // AT5G66850 // AT2G43790 // AT4G11260 // AT3G27960 // AT2G22330 // AT2G37630 // AT3G09830 // AT4G03460 // AT4G15415 // AT1G56160 // AT4G03500 // AT4G02195 // AT1G49040 // AT5G61900 // AT1G19100 // AT1G74950 // AT1G03160 // AT4G08480 // AT5G14930 // AT1G47370 // AT3G29160 // AT4G02590 // AT1G17980 // AT5G39610 // AT4G22300 // AT4G00020 // AT3G09260 // AT4G23…
GO:0080134	P	regulation of response to stress	13	309	296	21972	0.0004	0.0025	// AT5G47220 // AT1G51940 // AT1G80840 // AT4G12720 // AT3G52400 // AT3G15210 // AT1G77120 // AT3G61190 // AT1G61380 // AT3G17860 // AT1G19180 // AT3G05500 // AT1G51090	// AT4G37460 // AT1G07745 // AT1G80840 // AT3G49530 // AT5G66850 // AT4G05590 // AT2G43790 // AT4G11260 // AT3G27960 // AT3G14990 // AT2G22330 // AT2G37630 // AT3G09830 // AT4G03460 // AT4G15415 // AT1G56160 // AT4G03500 // AT5G46350 // AT5G26920 // AT4G02195 // AT2G01150 // AT1G49040 // AT5G61900 // AT4G11890 // AT5G26751 // AT5G58787 // AT4G08480 // AT5G14930 // AT3G49810 // AT1G47370 // AT3G29…
GO:0071214	P	cellular response to abiotic stimulus	10	309	196	21972	0.00057	0.0035	// AT2G40080 // AT2G42540 // AT2G37970 // AT2G25930 // AT5G15960 // AT3G22840 // AT1G29395 // AT1G16370 // AT5G57630 // AT1G19180	// AT1G64660 // AT4G25350 // AT4G14690 // AT5G21010 // AT5G13170 // AT5G11260 // AT4G16830 // AT2G18790 // AT4G25560 // AT2G22960 // AT1G16370 // AT2G05620 // AT1G28520 // AT4G16250 // AT2G26990 // AT1G08830 // AT2G47900 // AT2G32010 // AT3G28270 // AT3G49810 // AT1G66270 // AT1G75100 // AT3G03740 // AT1G10470 // AT3G05740 // AT3G05210 // AT1G04820 // AT3G22840 // AT5G63310 // AT2G03680 // AT5G49…
GO:0010029	P	regulation of seed germination	6	309	74	21972	0.00067	0.004	// AT1G20450 // AT2G19450 // AT3G22840 // AT3G50500 // AT1G60190 // AT5G13200	// AT1G42550 // AT5G56860 // AT5G63470 // AT4G14690 // AT2G01830 // AT4G11260 // AT2G30470 // AT5G53470 // AT5G63080 // AT1G54830 // AT5G55630 // AT2G18790 // AT3G63060 // AT1G08970 // AT2G01570 // AT2G26000 // AT4G36930 // AT2G23070 // AT2G36270 // AT4G18550 // AT1G27320 // AT5G17490 // AT1G62380 // AT2G20180 // AT3G50500 // AT1G37140 // AT1G60190 // AT5G15090 // AT5G39610 // AT3G27490 // AT5G05…
GO:0044262	P	cellular carbohydrate metabolic process	15	309	398	21972	0.00075	0.0044	// AT3G46970 // AT5G26570 // AT2G19450 // AT4G12720 // AT4G09020 // AT1G02310 // AT5G20830 // AT1G69830 // AT1G10760 // AT3G55760 // AT5G64860 // AT2G36390 // AT4G18010 // AT5G40390 // AT3G52180	// AT1G11720 // AT4G02500 // AT3G54270 // AT2G22125 // AT1G50390 // AT1G05630 // AT1G74420 // AT5G13870 // AT1G64390 // AT5G44480 // AT5G48300 // AT5G55700 // AT5G64740 // AT4G15290 // AT2G15350 // AT3G02040 // AT1G14720 // AT5G08030 // AT2G19860 // AT3G59100 // AT3G01510 // AT4G33950 // AT4G13090 // AT3G61130 // AT1G70230 // AT1G27930 // AT4G04970 // AT2G32540 // AT3G46970 // AT2G25540 // AT5G04…
GO:0090351	P	seedling development	9	309	169	21972	0.00078	0.0044	// AT1G20450 // AT2G19450 // AT5G27520 // AT3G22840 // AT3G50500 // AT1G60190 // AT4G18010 // AT5G37260 // AT5G13200	// AT5G42890 // AT3G02860 // AT4G14690 // AT4G29010 // AT4G11260 // AT1G34120 // AT2G30470 // AT3G22490 // AT5G35750 // AT2G18790 // AT3G25230 // AT2G26000 // AT3G18130 // AT3G61850 // AT2G36270 // AT1G62720 // AT5G01550 // AT3G13540 // AT3G15730 // AT1G60190 // AT5G39610 // AT5G05700 // AT1G74350 // AT3G11240 // AT5G56300 // AT5G35600 // AT2G46590 // AT1G18100 // AT4G27490 // AT3G54770 // AT4G26…
GO:0009644	P	response to high light intensity	6	309	76	21972	0.00077	0.0044	// AT3G47860 // AT2G17840 // AT2G42540 // AT1G27730 // AT1G01470 // AT3G22840	// AT3G03380 // AT3G47860 // AT2G17840 // AT4G14690 // AT3G15850 // AT1G52560 // AT5G02120 // AT1G54050 // AT1G06430 // AT1G07600 // AT3G61470 // AT3G22840 // AT2G19310 // AT1G67740 // AT3G47390 // AT2G05620 // AT1G17420 // AT2G42080 // AT1G02330 // AT4G32770 // AT2G29500 // AT3G54890 // AT1G27730 // AT4G08920 // AT1G07350 // AT3G18780 // AT4G28610 // AT1G50250 // AT5G12030 // AT2G05100 // AT1G71…
GO:1900140	P	regulation of seedling development	6	309	77	21972	0.00082	0.0046	// AT1G20450 // AT2G19450 // AT3G22840 // AT3G50500 // AT1G60190 // AT5G13200	// AT1G42550 // AT5G56860 // AT5G63470 // AT4G14690 // AT4G38630 // AT2G01830 // AT4G11260 // AT2G30470 // AT5G53470 // AT5G63080 // AT1G54830 // AT5G55630 // AT2G18790 // AT3G63060 // AT1G08970 // AT2G01570 // AT2G26000 // AT4G36930 // AT2G23070 // AT2G36270 // AT4G18550 // AT1G27320 // AT5G17490 // AT1G62380 // AT2G20180 // AT3G50500 // AT1G37140 // AT1G60190 // AT5G15090 // AT5G39610 // AT3G27…
GO:0009753	P	response to jasmonic acid	10	309	211	21972	0.001	0.0054	// AT5G47220 // AT5G07010 // AT3G52400 // AT5G37260 // AT1G61340 // AT2G28900 // AT3G17860 // AT1G19180 // AT3G15210 // AT4G37260	// AT5G46050 // AT5G07010 // AT1G74020 // AT3G09370 // AT1G71020 // AT2G43790 // AT4G11260 // AT1G06160 // AT2G18790 // AT1G72450 // AT3G01530 // AT3G23050 // AT4G05100 // AT1G79180 // AT5G02840 // AT1G74950 // AT4G35770 // AT1G06180 // AT2G46370 // AT5G13930 // AT2G26690 // AT5G20900 // AT4G14110 // AT2G39030 // AT5G59090 // AT1G12130 // AT3G16470 // AT1G70000 // AT3G51480 // AT3G27810 // AT4G12…
GO:0009642	P	response to light intensity	8	309	141	21972	0.00099	0.0054	// AT3G47860 // AT2G17840 // AT2G42540 // AT1G27730 // AT5G59820 // AT1G01470 // AT1G61800 // AT3G22840	// AT3G53200 // AT4G14690 // AT2G47450 // AT2G18790 // AT5G01410 // AT2G43010 // AT1G34000 // AT1G08830 // AT1G50250 // AT1G58340 // AT1G07350 // AT1G07600 // AT5G58070 // AT2G45430 // AT1G17870 // AT4G34190 // AT4G04850 // AT4G30950 // AT2G41430 // AT1G64520 // AT1G10522 // AT2G22240 // AT2G26150 // AT2G28190 // AT3G63350 // AT4G01800 // AT5G57050 // AT3G50820 // AT2G30950 // AT2G42540 // AT2G32…
GO:0071489	P	cellular response to red or far red light	6	309	81	21972	0.0011	0.0056	// AT2G40080 // AT2G42540 // AT2G37970 // AT2G25930 // AT5G15960 // AT3G22840	// AT4G26430 // AT3G62090 // AT5G11260 // AT1G53090 // AT1G52520 // AT4G14690 // AT4G11110 // AT1G10470 // AT4G21100 // AT4G16780 // AT3G61140 // AT5G15840 // AT2G18790 // AT4G25560 // AT2G26670 // AT1G28520 // AT1G18810 // AT4G16250 // AT2G26990 // AT2G24540 // AT3G59060 // AT2G40080 // AT5G04190 // AT2G39840 // AT5G15960 // AT1G09570 // AT2G20180 // AT2G46790 // AT2G43010 // AT5G35840 // AT2G32…
GO:0044042	P	glucan metabolic process	10	309	214	21972	0.0011	0.0057	// AT3G46970 // AT5G26570 // AT4G12720 // AT4G09020 // AT1G69830 // AT1G10760 // AT3G55760 // AT5G64860 // AT2G36390 // AT3G52180	// AT1G65310 // AT4G02290 // AT1G11720 // AT4G03210 // AT4G18990 // AT2G21770 // AT2G41680 // AT5G51820 // AT2G22125 // AT5G19220 // AT3G59480 // AT4G24620 // AT1G65610 // AT1G50390 // AT4G25810 // AT1G06020 // AT4G02500 // AT3G27190 // AT3G03050 // AT2G44560 // AT1G77460 // AT1G14080 // AT2G18800 // AT3G08550 // AT5G05170 // AT5G62220 // AT1G74420 // AT1G23190 // AT5G13870 // AT5G49720 // AT1G64…
GO:0006073	P	cellular glucan metabolic process	10	309	214	21972	0.0011	0.0057	// AT3G46970 // AT5G26570 // AT4G12720 // AT4G09020 // AT1G69830 // AT1G10760 // AT3G55760 // AT5G64860 // AT2G36390 // AT3G52180	// AT1G65310 // AT4G02290 // AT1G11720 // AT4G03210 // AT4G18990 // AT2G21770 // AT2G41680 // AT5G51820 // AT2G22125 // AT5G19220 // AT3G59480 // AT4G24620 // AT1G65610 // AT1G50390 // AT4G25810 // AT1G06020 // AT4G02500 // AT3G27190 // AT3G03050 // AT2G44560 // AT1G77460 // AT1G14080 // AT2G18800 // AT3G08550 // AT5G05170 // AT5G62220 // AT1G74420 // AT1G23190 // AT5G13870 // AT5G49720 // AT1G64…
GO:0044264	P	cellular polysaccharide metabolic process	11	309	265	21972	0.0017	0.0084	// AT3G46970 // AT5G26570 // AT4G12720 // AT4G09020 // AT1G02310 // AT1G69830 // AT1G10760 // AT3G55760 // AT5G64860 // AT2G36390 // AT3G52180	// AT1G65310 // AT1G71990 // AT1G11720 // AT4G03210 // AT4G18990 // AT2G21770 // AT2G41680 // AT4G02290 // AT5G51820 // AT2G22125 // AT5G19220 // AT3G59480 // AT4G24620 // AT1G65610 // AT1G50390 // AT4G25810 // AT1G06020 // AT4G02500 // AT3G27190 // AT3G03050 // AT1G53000 // AT3G25140 // AT3G50220 // AT1G77460 // AT1G14080 // AT2G18800 // AT3G08550 // AT3G03210 // AT1G30620 // AT5G05170 // AT5G62…
GO:0009416	P	response to light stimulus	21	309	709	21972	0.0018	0.0087	// AT3G47860 // AT2G17840 // AT2G42540 // AT2G37970 // AT2G25930 // AT1G78600 // AT5G59820 // AT5G15960 // AT1G01470 // AT4G33980 // AT1G61800 // AT1G79440 // AT2G40080 // AT5G05410 // AT3G17800 // AT1G02400 // AT2G22880 // AT1G27730 // AT3G22840 // AT3G07650 // AT5G24470	// AT5G49730 // AT3G53200 // AT2G31190 // AT2G17730 // AT4G10240 // AT5G27100 // AT1G80920 // AT1G28520 // AT4G18160 // AT3G61850 // AT2G43010 // AT5G08560 // AT1G51140 // AT4G28860 // AT1G80730 // AT2G32950 // AT2G45430 // AT1G60980 // AT2G35940 // AT1G05880 // AT5G62640 // AT4G01660 // AT1G25450 // AT1G20090 // AT1G64520 // AT5G48300 // AT1G10522 // AT1G10520 // AT3G06850 // AT4G01800 // AT2G46…
GO:0009845	P	seed germination	8	309	155	21972	0.0018	0.0088	// AT1G20450 // AT2G19450 // AT3G22840 // AT3G50500 // AT1G60190 // AT4G18010 // AT5G37260 // AT5G13200	// AT5G42890 // AT3G02860 // AT4G14690 // AT4G29010 // AT4G11260 // AT1G34120 // AT2G30470 // AT3G22490 // AT5G35750 // AT2G18790 // AT3G25230 // AT2G26000 // AT3G18130 // AT3G61850 // AT2G36270 // AT1G62720 // AT5G01550 // AT3G13540 // AT3G15730 // AT1G60190 // AT5G39610 // AT5G05700 // AT1G74350 // AT3G11240 // AT5G56300 // AT5G35600 // AT2G46590 // AT4G27490 // AT3G54770 // AT4G26420 // AT2G27…
GO:0034285	P	response to disaccharide	5	309	64	21972	0.0022	0.01	// AT1G10760 // AT1G77120 // AT5G20830 // AT2G28900 // AT1G61800	// AT3G54320 // AT5G21170 // AT5G20830 // AT5G45890 // AT2G30470 // AT2G23460 // AT2G01830 // AT2G39990 // AT1G20950 // AT2G24150 // AT1G10840 // AT4G34160 // AT5G65420 // AT3G52430 // AT1G77120 // AT1G27320 // AT4G27750 // AT4G35770 // AT1G74670 // AT1G31930 // AT1G56650 // AT1G28330 // AT3G49620 // AT2G28900 // AT1G08830 // AT4G37680 // AT3G11220 // AT3G16690 // AT1G69780 // AT4G38320 // AT3G04…
GO:0048580	P	regulation of post-embryonic development	12	309	316	21972	0.0022	0.01	// AT1G20450 // AT2G40080 // AT2G19450 // AT2G25930 // AT1G78600 // AT3G22840 // AT3G50500 // AT1G60190 // AT3G07650 // AT1G13260 // AT5G37260 // AT5G13200	// AT1G33240 // AT1G14400 // AT5G11260 // AT5G57660 // AT4G14690 // AT1G51660 // AT5G56860 // AT2G43790 // AT4G11260 // AT2G30470 // AT2G36400 // AT3G18990 // AT5G35750 // AT4G25530 // AT2G18790 // AT2G26000 // AT1G28520 // AT4G24620 // AT5G24240 // AT2G36270 // AT1G52740 // AT2G38810 // AT2G21150 // AT1G79730 // AT2G30370 // AT3G50870 // AT4G26000 // AT5G59570 // AT4G25350 // AT1G60190 // AT2G46…
GO:0009743	P	response to carbohydrate	7	309	126	21972	0.0023	0.01	// AT1G77120 // AT2G19450 // AT5G20830 // AT1G10760 // AT5G52310 // AT2G28900 // AT1G61800	// AT1G76030 // AT4G26410 // AT5G46210 // AT2G30470 // AT4G02060 // AT2G36270 // AT3G62030 // AT1G08830 // AT4G35770 // AT3G49620 // AT3G16690 // AT3G52430 // AT1G29920 // AT1G66180 // AT1G43670 // AT5G20250 // AT2G22490 // AT1G78580 // AT2G28190 // AT1G09100 // AT2G28350 // AT3G60140 // AT5G67030 // AT4G34160 // AT1G72320 // AT4G00238 // AT1G10840 // AT3G51770 // AT4G02280 // AT1G18080 // AT2G19…
GO:0009314	P	response to radiation	21	309	736	21972	0.0027	0.012	// AT3G47860 // AT2G17840 // AT2G42540 // AT2G37970 // AT2G25930 // AT1G78600 // AT5G59820 // AT5G15960 // AT1G01470 // AT4G33980 // AT1G61800 // AT1G79440 // AT2G40080 // AT5G05410 // AT3G17800 // AT1G02400 // AT2G22880 // AT1G27730 // AT3G22840 // AT3G07650 // AT5G24470	// AT5G49730 // AT3G53200 // AT2G31190 // AT2G17730 // AT4G10240 // AT5G27100 // AT1G80920 // AT1G28520 // AT4G18160 // AT3G61850 // AT2G43010 // AT5G08560 // AT1G51140 // AT4G28860 // AT1G80730 // AT2G32950 // AT2G45430 // AT1G60980 // AT2G35940 // AT1G05880 // AT5G62640 // AT4G01660 // AT1G25450 // AT1G20090 // AT1G64520 // AT5G48300 // AT1G10522 // AT1G10520 // AT3G06850 // AT4G01800 // AT2G46…
GO:0000272	P	polysaccharide catabolic process	8	309	165	21972	0.0027	0.012	// AT3G46970 // AT5G26570 // AT4G09020 // AT1G02310 // AT1G69830 // AT1G10760 // AT5G64860 // AT3G52180	// AT4G02290 // AT4G28490 // AT4G15980 // AT5G19730 // AT1G02810 // AT1G30350 // AT2G26450 // AT4G24780 // AT3G47400 // AT5G45300 // AT5G04970 // AT3G12500 // AT1G11920 // AT1G04680 // AT5G49720 // AT1G64390 // AT3G24670 // AT5G47500 // AT4G13710 // AT1G02800 // AT5G09730 // AT4G15210 // AT5G20860 // AT5G55700 // AT3G26610 // AT1G05310 // AT3G07010 // AT5G51500 // AT1G09340 // AT5G17520 // AT3G14…
GO:0000160	P	phosphorelay signal transduction system	9	309	205	21972	0.0029	0.013	// AT5G47220 // AT5G47230 // AT1G13260 // AT2G23340 // AT5G60100 // AT5G61380 // AT3G50260 // AT1G28370 // AT3G15210	// AT1G64380 // AT5G44790 // AT2G46310 // AT5G49240 // AT1G73500 // AT3G20310 // AT1G77110 // AT4G18450 // AT5G42190 // AT1G56160 // AT4G28140 // AT1G28360 // AT2G40940 // AT1G22810 // AT2G20350 // AT3G15730 // AT2G23340 // AT1G19050 // AT1G46768 // AT3G25730 // AT1G21910 // AT5G65130 // AT1G68840 // AT3G56380 // AT3G16280 // AT3G04280 // AT1G36060 // AT5G65510 // AT4G36900 // AT1G75950 // AT2G41…
GO:2000026	P	regulation of multicellular organismal development	14	309	417	21972	0.0031	0.014	// AT1G78600 // AT2G40080 // AT2G19450 // AT2G25930 // AT1G20450 // AT3G22840 // AT3G50500 // AT1G60190 // AT5G52310 // AT5G13200 // AT1G13260 // AT5G37260 // AT3G07650 // AT5G04340	// AT3G02860 // AT1G51660 // AT1G80680 // AT2G22125 // AT3G24240 // AT5G41520 // AT1G28520 // AT1G01380 // AT1G79730 // AT5G59570 // AT2G22840 // AT4G20910 // AT1G01040 // AT1G68640 // AT3G62020 // AT1G34245 // AT3G11580 // AT2G33790 // AT4G31820 // AT3G19980 // AT3G13550 // AT2G39940 // AT1G18100 // AT5G08520 // AT3G15150 // AT2G22540 // AT1G54830 // AT1G78600 // AT2G27550 // AT2G40080 // AT4G30…
GO:0009617	P	response to bacterium	14	309	422	21972	0.0035	0.015	// AT5G47220 // AT1G61340 // AT1G80840 // AT5G06320 // AT5G22250 // AT4G12720 // AT4G23220 // AT3G15210 // AT1G32960 // AT3G50260 // AT1G61380 // AT1G19180 // AT5G52310 // AT1G51090	// AT5G46050 // AT4G09950 // AT4G03550 // AT5G18520 // AT4G03280 // AT5G18525 // AT1G56160 // AT1G28520 // AT5G51700 // AT1G03160 // AT1G65930 // AT4G31750 // AT5G01600 // AT3G15020 // AT1G19180 // AT1G11580 // AT3G23820 // AT4G31550 // AT4G19700 // AT4G23250 // AT5G27420 // AT2G39940 // AT4G23150 // AT4G26850 // AT2G30770 // AT5G10380 // AT2G45220 // AT3G01280 // AT1G64550 // AT3G56710 // AT5G19…
GO:0009639	P	response to red or far red light	9	309	212	21972	0.0036	0.015	// AT1G78600 // AT2G40080 // AT2G42540 // AT2G37970 // AT2G25930 // AT5G15960 // AT3G22840 // AT1G02400 // AT5G24470	// AT4G31500 // AT5G11260 // AT4G25350 // AT4G14690 // AT5G10220 // AT3G17040 // AT5G46210 // AT2G18790 // AT1G53090 // AT3G17609 // AT1G28520 // AT4G16250 // AT3G61850 // AT2G26990 // AT2G21320 // AT5G24120 // AT4G13790 // AT2G21650 // AT4G28860 // AT5G35840 // AT2G40100 // AT2G32950 // AT2G45430 // AT3G22840 // AT2G35940 // AT5G63310 // AT5G49230 // AT4G10240 // AT4G14110 // AT2G25930 // AT5G47…
GO:0002682	P	regulation of immune system process	6	309	106	21972	0.0042	0.017	// AT5G47220 // AT1G80840 // AT4G12720 // AT3G52400 // AT1G61380 // AT3G15210	// AT1G80840 // AT2G43790 // AT4G11260 // AT1G80680 // AT2G22330 // AT2G37630 // AT3G09830 // AT1G56160 // AT1G49040 // AT1G03160 // AT5G14930 // AT1G47370 // AT3G29160 // AT5G39610 // AT4G22300 // AT1G20900 // AT5G01540 // AT3G51480 // AT1G17980 // AT3G18165 // AT3G18690 // AT3G25070 // AT3G52400 // AT4G15900 // AT4G19660 // AT1G51780 // AT1G32540 // AT3G17980 // AT1G44350 // AT3G49120 // AT4G25…
GO:0014070	P	response to organic cyclic compound	13	309	387	21972	0.0043	0.018	// AT1G77120 // AT1G61340 // AT1G80840 // AT5G06320 // AT3G52400 // AT5G37260 // AT2G32690 // AT4G30350 // AT3G61190 // AT2G40130 // AT3G05800 // AT1G13260 // AT4G37260	// AT5G46050 // AT3G20780 // AT1G73260 // AT1G17560 // AT4G24500 // AT4G30610 // AT5G51060 // AT4G03460 // AT5G12870 // AT2G40030 // AT4G32940 // AT5G50600 // AT1G06180 // AT4G20910 // AT1G01040 // AT5G64740 // AT5G54380 // AT3G26940 // AT1G15780 // AT1G21910 // AT3G52400 // AT2G13540 // AT2G41230 // AT5G59780 // AT5G08520 // AT1G23080 // AT5G08130 // AT1G22070 // AT3G06770 // AT4G02330 // AT2G01…
GO:2001141	P	regulation of RNA biosynthetic process	46	309	2106	21972	0.0047	0.018	// AT5G47220 // AT1G80840 // AT5G59820 // AT5G22250 // AT4G22950 // AT1G28050 // AT5G60100 // AT3G17860 // AT1G26665 // AT4G29190 // AT3G22830 // AT1G27630 // AT5G24470 // AT1G78600 // AT1G27730 // AT1G28370 // AT5G61380 // AT2G40140 // AT3G15210 // AT4G25480 // AT4G27410 // AT2G23340 // AT1G19180 // AT3G50700 // AT2G46400 // AT3G07650 // AT1G76580 // AT5G47230 // AT3G24520 // AT5G54470 // AT2G25…	// AT3G10470 // AT3G50890 // AT5G06710 // AT5G64530 // AT3G57370 // AT2G43010 // AT2G02470 // AT1G79730 // AT1G51140 // AT4G02590 // AT5G59570 // AT2G35940 // AT3G50700 // AT5G65130 // AT1G65300 // AT5G59710 // AT4G13640 // AT1G10522 // AT1G53320 // AT4G02020 // AT5G13180 // AT5G60960 // AT3G19860 // AT1G16910 // AT3G56710 // AT1G54330 // AT5G08130 // AT3G10500 // AT1G10450 // AT1G79960 // AT3G56…
GO:0050789	P	regulation of biological process	91	309	4684	21972	0.0047	0.018	// AT1G80840 // AT4G22950 // AT3G22830 // AT3G55580 // AT3G05660 // AT5G57630 // AT4G25470 // AT4G25480 // AT3G20810 // AT3G05500 // AT2G25930 // AT5G06690 // AT3G55450 // AT2G42540 // AT4G18010 // AT1G51090 // AT5G04340 // AT1G20450 // AT5G58650 // AT3G52400 // AT5G14920 // AT4G30350 // AT3G50260 // AT3G16800 // AT2G40130 // AT4G37260 // AT3G47860 // AT1G01560 // AT4G17615 // AT3G17860 // AT1G78…	// AT3G10470 // AT5G44790 // AT2G46660 // AT4G14465 // AT1G69180 // AT3G09770 // AT1G35530 // AT1G13980 // AT1G27340 // AT2G22125 // AT4G03460 // AT3G14990 // AT3G50890 // AT4G39730 // AT2G43010 // AT1G49040 // AT1G20980 // AT3G07220 // AT5G07780 // AT1G03160 // AT2G02470 // AT2G04890 // AT3G49810 // AT1G51140 // AT4G28860 // AT5G59570 // AT3G59400 // AT1G64070 // AT2G20270 // AT5G49520 // AT4G22…
// AT1G17310 // AT3G61890 // AT3G44750 // AT5G37680 // AT3G19360 // AT1G77470 // AT3G57860 // AT3G49700 // AT4G35460 // AT3G02310 // AT1G70460 // AT2G35310 // AT5G09780 // AT1G60490 // AT5G41360 // AT2G41010 // AT3G20820 // AT5G60410 // AT3G43790 // AT5G07920 // AT3G29035 // AT3G16830 // AT1G60985 // AT3G16380 // AT1G37140 // AT2G38310 // AT3G48100 // AT1G61380 // AT3G44110 // AT2G26950 // AT1G20…
GO:0009867	P	jasmonic acid mediated signaling pathway	5	309	76	21972	0.0046	0.018	// AT3G17860 // AT3G52400 // AT1G19180 // AT3G15210 // AT5G47220	// AT5G47220 // AT1G30135 // AT1G32640 // AT2G43710 // AT2G43790 // AT4G11260 // AT1G17440 // AT4G04920 // AT3G57130 // AT4G28910 // AT1G70700 // AT3G17860 // AT2G18790 // AT1G79380 // AT4G32570 // AT1G72260 // AT4G34460 // AT3G01530 // AT5G63970 // AT3G52430 // AT2G28290 // AT1G74950 // AT5G67300 // AT1G71020 // AT5G07690 // AT1G32230 // AT1G56650 // AT4G14720 // AT3G23240 // AT3G50660 // AT1G17…
GO:0006355	P	regulation of transcription, DNA-templated	46	309	2105	21972	0.0046	0.018	// AT5G47220 // AT1G80840 // AT5G59820 // AT5G22250 // AT4G22950 // AT1G28050 // AT5G60100 // AT3G17860 // AT1G26665 // AT4G29190 // AT3G22830 // AT1G27630 // AT5G24470 // AT1G78600 // AT1G27730 // AT1G28370 // AT5G61380 // AT2G40140 // AT3G15210 // AT4G25480 // AT4G27410 // AT2G23340 // AT1G19180 // AT3G50700 // AT2G46400 // AT3G07650 // AT1G76580 // AT5G47230 // AT3G24520 // AT5G54470 // AT2G25…	// AT3G10470 // AT3G50890 // AT5G06710 // AT5G64530 // AT3G57370 // AT2G43010 // AT2G02470 // AT1G79730 // AT1G51140 // AT4G02590 // AT5G59570 // AT2G35940 // AT3G50700 // AT5G65130 // AT1G65300 // AT5G59710 // AT4G13640 // AT1G10522 // AT1G53320 // AT4G02020 // AT5G13180 // AT5G60960 // AT3G19860 // AT1G16910 // AT3G56710 // AT1G54330 // AT5G08130 // AT3G10500 // AT1G10450 // AT1G79960 // AT3G56…
GO:1903506	P	regulation of nucleic acid-templated transcription	46	309	2106	21972	0.0047	0.018	// AT5G47220 // AT1G80840 // AT5G59820 // AT5G22250 // AT4G22950 // AT1G28050 // AT5G60100 // AT3G17860 // AT1G26665 // AT4G29190 // AT3G22830 // AT1G27630 // AT5G24470 // AT1G78600 // AT1G27730 // AT1G28370 // AT5G61380 // AT2G40140 // AT3G15210 // AT4G25480 // AT4G27410 // AT2G23340 // AT1G19180 // AT3G50700 // AT2G46400 // AT3G07650 // AT1G76580 // AT5G47230 // AT3G24520 // AT5G54470 // AT2G25…	// AT3G10470 // AT3G50890 // AT5G06710 // AT5G64530 // AT3G57370 // AT2G43010 // AT2G02470 // AT1G79730 // AT1G51140 // AT4G02590 // AT5G59570 // AT2G35940 // AT3G50700 // AT5G65130 // AT1G65300 // AT5G59710 // AT4G13640 // AT1G10522 // AT1G53320 // AT4G02020 // AT5G13180 // AT5G60960 // AT3G19860 // AT1G16910 // AT3G56710 // AT1G54330 // AT5G08130 // AT3G10500 // AT1G10450 // AT1G79960 // AT3G56…
GO:0031326	P	regulation of cellular biosynthetic process	50	309	2325	21972	0.0045	0.018	// AT5G47220 // AT1G80840 // AT4G12720 // AT5G59820 // AT5G22250 // AT4G22950 // AT1G28050 // AT5G60100 // AT3G17860 // AT1G26665 // AT4G29190 // AT3G22830 // AT1G27630 // AT5G24470 // AT1G78600 // AT3G55580 // AT1G28370 // AT5G61380 // AT2G40140 // AT3G15210 // AT4G25480 // AT4G27410 // AT2G23340 // AT1G19180 // AT3G50700 // AT2G46400 // AT3G07650 // AT1G76580 // AT5G47230 // AT3G24520 // AT5G54…	// AT3G10470 // AT3G50890 // AT5G06710 // AT5G64530 // AT3G57370 // AT2G43010 // AT2G02470 // AT1G79730 // AT1G51140 // AT4G02590 // AT5G59570 // AT2G35940 // AT3G50700 // AT5G65130 // AT1G65300 // AT5G59710 // AT4G13640 // AT5G06000 // AT1G10522 // AT1G53320 // AT4G02020 // AT5G13180 // AT4G33250 // AT5G60960 // AT3G19860 // AT1G16910 // AT3G15150 // AT3G56710 // AT1G54330 // AT5G08130 // AT3G10…
GO:0048583	P	regulation of response to stimulus	16	309	531	21972	0.0048	0.018	// AT1G78600 // AT1G51940 // AT1G80840 // AT5G47220 // AT3G52400 // AT4G12720 // AT3G50500 // AT3G15210 // AT1G77120 // AT3G61190 // AT1G61380 // AT3G17860 // AT1G19180 // AT3G05500 // AT1G51090 // AT3G07650	// AT1G51660 // AT5G66850 // AT1G80680 // AT1G13980 // AT1G27340 // AT4G03460 // AT3G14990 // AT1G56160 // AT1G28520 // AT2G43010 // AT2G01150 // AT1G49040 // AT1G74950 // AT1G03160 // AT1G78600 // AT3G49810 // AT4G02590 // AT1G76260 // AT4G22300 // AT1G19180 // AT3G05500 // AT4G29140 // AT5G58787 // AT1G07910 // AT2G03300 // AT5G45770 // AT3G26940 // AT4G19700 // AT4G24970 // AT3G13550 // AT2G39…
GO:0009889	P	regulation of biosynthetic process	50	309	2343	21972	0.0052	0.019	// AT5G47220 // AT1G80840 // AT4G12720 // AT5G59820 // AT5G22250 // AT4G22950 // AT1G28050 // AT5G60100 // AT3G17860 // AT1G26665 // AT4G29190 // AT3G22830 // AT1G27630 // AT5G24470 // AT1G78600 // AT3G55580 // AT1G28370 // AT5G61380 // AT2G40140 // AT3G15210 // AT4G25480 // AT4G27410 // AT2G23340 // AT1G19180 // AT3G50700 // AT2G46400 // AT3G07650 // AT1G76580 // AT5G47230 // AT3G24520 // AT5G54…	// AT3G10470 // AT3G50890 // AT5G06710 // AT5G64530 // AT3G57370 // AT2G43010 // AT2G02470 // AT1G79730 // AT1G51140 // AT4G02590 // AT5G59570 // AT2G35940 // AT3G50700 // AT5G65130 // AT1G65300 // AT5G59710 // AT4G13640 // AT1G64520 // AT5G06000 // AT1G10522 // AT1G53320 // AT4G02020 // AT5G13180 // AT4G33250 // AT5G60960 // AT3G19860 // AT1G16910 // AT3G15150 // AT3G56710 // AT1G54330 // AT5G08…
GO:0071395	P	cellular response to jasmonic acid stimulus	5	309	78	21972	0.0051	0.019	// AT3G17860 // AT3G52400 // AT1G19180 // AT3G15210 // AT5G47220	// AT5G47220 // AT1G30135 // AT1G32640 // AT2G43710 // AT2G43790 // AT4G11260 // AT1G17440 // AT4G04920 // AT3G57130 // AT4G28910 // AT1G70700 // AT3G17860 // AT2G18790 // AT1G79380 // AT4G32570 // AT1G72260 // AT4G34460 // AT3G01530 // AT1G28480 // AT5G63970 // AT3G52430 // AT2G28290 // AT1G74950 // AT5G67300 // AT1G71020 // AT5G07690 // AT1G32230 // AT1G56650 // AT4G14720 // AT3G23240 // AT3G50…
GO:0010017	P	red or far-red light signaling pathway	5	309	79	21972	0.0054	0.02	// AT5G15960 // AT2G40080 // AT2G42540 // AT2G37970 // AT2G25930	// AT4G26430 // AT3G62090 // AT5G11260 // AT1G53090 // AT1G52520 // AT1G10470 // AT4G21100 // AT4G16780 // AT3G61140 // AT5G15840 // AT2G18790 // AT4G25560 // AT2G26670 // AT3G17609 // AT1G28520 // AT1G18810 // AT4G16250 // AT2G26990 // AT2G24540 // AT3G59060 // AT2G40080 // AT5G04190 // AT2G39840 // AT5G15960 // AT1G09570 // AT2G20180 // AT2G46790 // AT2G43010 // AT5G35840 // AT2G32950 // AT2G46…
GO:0048584	P	positive regulation of response to stimulus	8	309	187	21972	0.0056	0.02	// AT5G47220 // AT1G51940 // AT4G12720 // AT1G77120 // AT3G50500 // AT1G61380 // AT3G05500 // AT3G15210	// AT1G07745 // AT3G49530 // AT1G51660 // AT2G43790 // AT1G80680 // AT4G12720 // AT1G70790 // AT3G09830 // AT1G56160 // AT1G28520 // AT5G46350 // AT3G18130 // AT2G01150 // AT5G61900 // AT4G11890 // AT5G26751 // AT5G14930 // AT1G47370 // AT3G15730 // AT5G58070 // AT5G39610 // AT3G05500 // AT1G18400 // AT5G58787 // AT1G67360 // AT5G18610 // AT2G03300 // AT4G09570 // AT5G01540 // AT3G51480 // AT3G57…
GO:0071229	P	cellular response to acid chemical	14	309	447	21972	0.0057	0.02	// AT5G47220 // AT1G51940 // AT3G52400 // AT5G14920 // AT1G29395 // AT3G50500 // AT5G58670 // AT1G19180 // AT1G16370 // AT3G17860 // AT4G18010 // AT3G15210 // AT1G49720 // AT4G17615	// AT1G75750 // AT3G09770 // AT5G06650 // AT4G03460 // AT2G01150 // AT1G74950 // AT1G22810 // AT3G08850 // AT3G15210 // AT1G60980 // AT1G19180 // AT5G58787 // AT1G05010 // AT2G30810 // AT2G39940 // AT5G41790 // AT1G18100 // AT3G52400 // AT1G12580 // AT2G41230 // AT5G08520 // AT4G03110 // AT1G80340 // AT1G22070 // AT1G18080 // AT5G40280 // AT5G25980 // AT5G47670 // AT1G52400 // AT1G72260 // AT5G06…
GO:0051252	P	regulation of RNA metabolic process	46	309	2135	21972	0.0058	0.021	// AT5G47220 // AT1G80840 // AT5G59820 // AT5G22250 // AT4G22950 // AT1G28050 // AT5G60100 // AT3G17860 // AT1G26665 // AT4G29190 // AT3G22830 // AT1G27630 // AT5G24470 // AT1G78600 // AT1G27730 // AT1G28370 // AT5G61380 // AT2G40140 // AT3G15210 // AT4G25480 // AT4G27410 // AT2G23340 // AT1G19180 // AT3G50700 // AT2G46400 // AT3G07650 // AT1G76580 // AT5G47230 // AT3G24520 // AT5G54470 // AT2G25…	// AT3G10470 // AT3G50890 // AT5G06710 // AT5G64530 // AT3G57370 // AT2G43010 // AT2G02470 // AT1G79730 // AT1G51140 // AT4G02590 // AT5G59570 // AT2G35940 // AT3G50700 // AT5G65130 // AT1G65300 // AT5G59710 // AT4G13640 // AT1G10522 // AT1G53320 // AT4G02020 // AT5G13180 // AT5G60960 // AT3G19860 // AT1G16910 // AT3G56710 // AT1G54330 // AT5G08130 // AT3G10500 // AT1G10450 // AT1G79960 // AT3G56…
GO:2000112	P	regulation of cellular macromolecule biosynthetic process	48	309	2253	21972	0.0061	0.021	// AT5G47220 // AT1G80840 // AT4G12720 // AT5G59820 // AT5G22250 // AT4G22950 // AT1G28050 // AT5G60100 // AT3G17860 // AT1G26665 // AT4G29190 // AT3G22830 // AT1G27630 // AT5G24470 // AT1G78600 // AT1G27730 // AT1G28370 // AT5G61380 // AT2G40140 // AT3G15210 // AT4G25480 // AT4G27410 // AT2G23340 // AT1G19180 // AT3G50700 // AT2G46400 // AT3G07650 // AT1G76580 // AT5G47230 // AT3G24520 // AT5G54…	// AT3G10470 // AT3G50890 // AT5G06710 // AT5G64530 // AT3G57370 // AT2G43010 // AT2G02470 // AT1G79730 // AT1G51140 // AT4G02590 // AT5G59570 // AT2G35940 // AT3G50700 // AT5G65130 // AT1G65300 // AT5G59710 // AT4G13640 // AT5G06000 // AT1G10522 // AT1G53320 // AT4G02020 // AT5G13180 // AT4G33250 // AT5G60960 // AT3G19860 // AT1G16910 // AT3G15150 // AT3G56710 // AT1G54330 // AT5G08130 // AT3G10…
GO:0005975	P	carbohydrate metabolic process	27	309	1104	21972	0.0062	0.021	// AT5G26570 // AT5G08380 // AT5G20830 // AT1G10760 // AT5G33290 // AT5G64860 // AT3G46440 // AT5G55180 // AT1G32860 // AT3G52180 // AT1G02310 // AT4G12720 // AT4G09020 // AT2G36390 // AT1G09350 // AT3G46970 // AT1G70820 // AT3G04010 // AT1G69830 // AT3G28340 // AT3G55760 // AT3G18080 // AT4G18010 // AT5G40390 // AT5G63810 // AT3G27300 // AT2G19450	// AT1G11720 // AT1G09910 // AT4G02500 // AT1G53000 // AT3G47520 // AT3G57270 // AT1G72990 // AT3G54270 // AT5G49720 // AT2G22125 // AT1G12990 // AT3G46440 // AT1G50390 // AT2G04560 // AT5G43710 // AT4G32840 // AT3G46570 // AT4G26250 // AT1G30620 // AT1G05630 // AT1G60450 // AT3G15020 // AT1G56680 // AT1G64770 // AT1G74420 // AT4G03340 // AT1G11920 // AT5G41870 // AT4G10960 // AT5G13870 // AT5G58…
GO:0065007	P	biological regulation	98	309	5165	21972	0.0064	0.022	// AT1G80840 // AT4G22950 // AT3G22830 // AT3G55580 // AT4G14580 // AT5G57630 // AT4G25470 // AT4G25480 // AT3G20810 // AT3G05500 // AT4G38580 // AT2G25930 // AT5G06690 // AT3G55450 // AT5G62360 // AT4G18010 // AT1G51090 // AT5G04340 // AT1G20450 // AT5G58650 // AT3G52400 // AT5G14920 // AT4G30350 // AT3G50260 // AT3G16800 // AT2G40130 // AT4G37260 // AT3G47860 // AT1G01560 // AT4G17615 // AT3G59…	// AT3G10470 // AT5G44790 // AT2G46660 // AT4G14465 // AT3G26680 // AT3G09770 // AT1G53210 // AT1G35530 // AT1G13980 // AT4G37390 // AT1G27340 // AT2G22125 // AT4G03460 // AT3G14990 // AT3G50890 // AT4G39730 // AT5G51700 // AT2G32440 // AT1G49040 // AT1G20980 // AT1G71050 // AT5G07780 // AT1G03160 // AT2G02470 // AT2G04890 // AT3G49810 // AT1G51140 // AT4G28860 // AT5G59570 // AT3G59400 // AT1G64…
// AT1G17140 // AT4G25480 // AT2G38340 // AT5G39810 // AT4G03160 // AT2G24300 // AT4G00710 // AT1G13460 // AT5G63930 // AT2G48160 // AT3G23780 // AT5G50780 // AT4G39080 // AT5G24380 // AT3G46060 // AT5G52310 // AT4G31120 // AT4G01010 // AT2G17800 // AT4G00480 // AT3G22400 // AT4G15660 // AT1G27630 // AT4G18470 // AT3G26090 // AT1G75840 // AT5G18240 // AT1G52880 // AT4G26100 // AT2G47400 // AT1G62…
// AT3G61830 // AT1G22280 // AT2G27470 // AT1G79860 // AT4G11400 // AT1G02740 // AT2G04620 // AT5G64950 // AT2G35550 // AT1G67810 // AT4G15415 // AT5G23320 // AT1G34460 // AT4G00980 // AT3G05660 // AT2G30910 // AT5G25220 // AT1G68780 // AT2G22040 // AT3G03260 // AT5G17970 // AT1G79600 // AT1G26110 // AT2G40670 // AT4G18610 // AT5G52260 // AT1G35560 // AT1G72180 // AT5G52170 // AT1G19100 // AT1G43…
GO:0010556	P	regulation of macromolecule biosynthetic process	48	309	2259	21972	0.0064	0.022	// AT5G47220 // AT1G80840 // AT4G12720 // AT5G59820 // AT5G22250 // AT4G22950 // AT1G28050 // AT5G60100 // AT3G17860 // AT1G26665 // AT4G29190 // AT3G22830 // AT1G27630 // AT5G24470 // AT1G78600 // AT1G27730 // AT1G28370 // AT5G61380 // AT2G40140 // AT3G15210 // AT4G25480 // AT4G27410 // AT2G23340 // AT1G19180 // AT3G50700 // AT2G46400 // AT3G07650 // AT1G76580 // AT5G47230 // AT3G24520 // AT5G54…	// AT3G10470 // AT3G50890 // AT5G06710 // AT5G64530 // AT3G57370 // AT2G43010 // AT2G02470 // AT1G79730 // AT1G51140 // AT4G02590 // AT5G59570 // AT2G35940 // AT3G50700 // AT5G65130 // AT1G65300 // AT5G59710 // AT4G13640 // AT5G06000 // AT1G10522 // AT1G53320 // AT4G02020 // AT5G13180 // AT4G33250 // AT5G60960 // AT3G19860 // AT1G16910 // AT3G15150 // AT3G56710 // AT1G54330 // AT5G08130 // AT3G10…
GO:0031323	P	regulation of cellular metabolic process	53	309	2554	21972	0.0069	0.023	// AT3G47860 // AT1G80840 // AT5G47220 // AT5G59820 // AT5G22250 // AT4G22950 // AT1G28050 // AT5G60100 // AT3G17860 // AT1G26665 // AT4G29190 // AT3G22830 // AT1G27630 // AT5G24470 // AT1G78600 // AT3G55580 // AT1G28370 // AT4G12720 // AT5G61380 // AT2G40140 // AT3G15210 // AT4G25480 // AT4G27410 // AT2G23340 // AT1G19180 // AT3G50700 // AT2G46400 // AT3G07650 // AT1G76580 // AT5G47230 // AT3G24…	// AT3G10470 // AT3G50890 // AT5G06710 // AT1G35530 // AT5G64530 // AT3G57370 // AT2G43010 // AT2G02470 // AT1G79730 // AT1G51140 // AT4G02590 // AT5G59570 // AT2G35940 // AT3G50700 // AT5G65130 // AT1G65300 // AT5G59710 // AT4G13640 // AT5G06000 // AT1G10522 // AT1G53320 // AT4G02020 // AT5G13180 // AT4G33250 // AT2G01690 // AT5G60960 // AT3G19860 // AT1G16910 // AT3G15150 // AT3G56710 // AT1G54…
// AT1G35750 // AT1G27730 // AT1G01720 // AT1G69540 // AT1G63650 // AT2G32070 // AT4G36710 // AT3G54390 // AT1G69780 // AT4G00760 // AT5G63980 // AT1G64670 // AT3G25940 // AT2G21900 // AT2G22630 // AT3G24140 // AT5G57660 // AT2G46990 // AT1G29550 // AT2G48110 // AT1G66810 // AT5G02850 // AT5G18960 // AT1G62700 // AT5G25220 // AT4G17490 // AT3G50410 // AT2G03050 // AT1G59890 // AT5G39660 // AT4G26…
GO:0009751	P	response to salicylic acid	8	309	195	21972	0.0072	0.024	// AT1G61340 // AT1G80840 // AT5G06320 // AT3G52400 // AT5G37260 // AT2G32690 // AT3G61190 // AT4G37260	// AT5G46050 // AT1G80840 // AT1G05690 // AT3G50060 // AT2G33380 // AT2G37630 // AT4G25560 // AT4G03460 // AT4G14390 // AT2G13810 // AT5G24530 // AT4G05320 // AT3G04290 // AT1G79180 // AT5G02840 // AT1G71030 // AT3G09370 // AT5G13170 // AT3G48090 // AT1G55870 // AT1G48000 // AT2G03760 // AT1G02860 // AT4G23810 // AT2G31180 // AT3G46130 // AT5G05190 // AT3G56400 // AT4G03450 // AT5G22570 // AT4G33…
GO:0051239	P	regulation of multicellular organismal process	14	309	462	21972	0.0075	0.024	// AT1G78600 // AT2G40080 // AT2G19450 // AT2G25930 // AT1G20450 // AT3G22840 // AT3G50500 // AT1G60190 // AT5G52310 // AT5G13200 // AT1G13260 // AT5G37260 // AT3G07650 // AT5G04340	// AT3G02860 // AT1G51660 // AT1G80680 // AT2G22125 // AT3G24240 // AT5G41520 // AT1G28520 // AT1G01380 // AT1G79730 // AT5G59570 // AT4G29140 // AT2G22840 // AT4G20910 // AT1G01040 // AT1G68640 // AT3G62020 // AT1G34245 // AT3G11580 // AT2G33790 // AT4G31820 // AT3G19980 // AT4G13240 // AT3G13550 // AT2G39940 // AT1G18100 // AT2G07040 // AT5G08520 // AT4G03110 // AT3G15150 // AT2G22540 // AT1G54…
GO:0005976	P	polysaccharide metabolic process	13	309	419	21972	0.008	0.026	// AT3G46970 // AT5G26570 // AT4G12720 // AT4G09020 // AT1G02310 // AT1G69830 // AT1G10760 // AT3G28340 // AT3G55760 // AT5G33290 // AT5G64860 // AT2G36390 // AT3G52180	// AT1G11720 // AT4G02500 // AT1G18580 // AT2G22125 // AT1G50390 // AT1G74420 // AT1G11920 // AT5G13870 // AT1G64390 // AT1G11580 // AT5G44480 // AT5G48300 // AT5G20860 // AT5G55700 // AT5G64740 // AT2G41800 // AT4G15290 // AT3G07010 // AT2G15350 // AT1G22880 // AT3G14310 // AT3G49220 // AT1G14720 // AT1G69940 // AT4G02330 // AT3G59100 // AT3G01510 // AT4G13090 // AT3G61130 // AT1G70230 // AT1G27…
GO:0019219	P	regulation of nucleobase-containing compound metabolic process	46	309	2188	21972	0.0087	0.028	// AT5G47220 // AT1G80840 // AT5G59820 // AT5G22250 // AT4G22950 // AT1G28050 // AT5G60100 // AT3G17860 // AT1G26665 // AT4G29190 // AT3G22830 // AT1G27630 // AT5G24470 // AT1G78600 // AT1G27730 // AT1G28370 // AT5G61380 // AT2G40140 // AT3G15210 // AT4G25480 // AT4G27410 // AT2G23340 // AT1G19180 // AT3G50700 // AT2G46400 // AT3G07650 // AT1G76580 // AT5G47230 // AT3G24520 // AT5G54470 // AT2G25…	// AT3G10470 // AT3G50890 // AT5G06710 // AT5G64530 // AT3G57370 // AT2G43010 // AT2G02470 // AT1G79730 // AT1G51140 // AT4G02590 // AT5G59570 // AT2G35940 // AT3G50700 // AT5G65130 // AT1G65300 // AT5G59710 // AT4G13640 // AT1G10522 // AT1G53320 // AT4G02020 // AT5G13180 // AT5G60960 // AT3G19860 // AT1G16910 // AT3G15150 // AT3G56710 // AT1G54330 // AT5G08130 // AT3G10500 // AT1G10450 // AT1G79…
GO:0071482	P	cellular response to light stimulus	6	309	125	21972	0.0091	0.029	// AT2G40080 // AT2G42540 // AT2G37970 // AT2G25930 // AT5G15960 // AT3G22840	// AT5G11260 // AT4G25350 // AT4G14690 // AT2G18790 // AT4G25560 // AT2G22960 // AT3G17609 // AT2G05620 // AT1G28520 // AT4G16250 // AT2G26990 // AT1G08830 // AT5G24120 // AT4G28860 // AT5G35840 // AT1G10470 // AT3G05210 // AT3G22840 // AT5G63310 // AT4G34190 // AT4G14110 // AT2G25930 // AT5G18100 // AT3G27810 // AT2G21320 // AT3G13550 // AT1G07180 // AT5G64330 // AT3G59470 // AT1G56510 // AT3G56…
GO:0097659	P	nucleic acid-templated transcription	46	309	2200	21972	0.0094	0.029	// AT5G47220 // AT1G80840 // AT5G59820 // AT5G22250 // AT4G22950 // AT1G28050 // AT5G60100 // AT3G17860 // AT1G26665 // AT4G29190 // AT3G22830 // AT1G27630 // AT5G24470 // AT1G78600 // AT1G27730 // AT1G28370 // AT5G61380 // AT2G40140 // AT3G15210 // AT4G25480 // AT4G27410 // AT2G23340 // AT1G19180 // AT3G50700 // AT2G46400 // AT3G07650 // AT1G76580 // AT5G47230 // AT3G24520 // AT5G54470 // AT2G25…	// AT1G06190 // AT3G10470 // AT3G50890 // AT5G06710 // AT5G64530 // AT3G57370 // AT2G43010 // AT2G02470 // AT1G79730 // AT1G51140 // AT4G02590 // AT5G59570 // AT2G35940 // AT3G50700 // AT5G65130 // AT1G65300 // AT5G59710 // AT4G13640 // AT1G10522 // AT1G53320 // AT4G02020 // AT5G13180 // AT5G60960 // AT3G19860 // AT1G16910 // AT3G56710 // AT1G54330 // AT5G08130 // AT3G10500 // AT1G10450 // AT1G79…
GO:0006351	P	transcription, DNA-templated	46	309	2199	21972	0.0094	0.029	// AT5G47220 // AT1G80840 // AT5G59820 // AT5G22250 // AT4G22950 // AT1G28050 // AT5G60100 // AT3G17860 // AT1G26665 // AT4G29190 // AT3G22830 // AT1G27630 // AT5G24470 // AT1G78600 // AT1G27730 // AT1G28370 // AT5G61380 // AT2G40140 // AT3G15210 // AT4G25480 // AT4G27410 // AT2G23340 // AT1G19180 // AT3G50700 // AT2G46400 // AT3G07650 // AT1G76580 // AT5G47230 // AT3G24520 // AT5G54470 // AT2G25…	// AT1G06190 // AT3G10470 // AT3G50890 // AT5G06710 // AT5G64530 // AT3G57370 // AT2G43010 // AT2G02470 // AT1G79730 // AT1G51140 // AT4G02590 // AT5G59570 // AT2G35940 // AT3G50700 // AT5G65130 // AT1G65300 // AT5G59710 // AT4G13640 // AT1G10522 // AT1G53320 // AT4G02020 // AT5G13180 // AT5G60960 // AT3G19860 // AT1G16910 // AT3G56710 // AT1G54330 // AT5G08130 // AT3G10500 // AT1G10450 // AT1G79…
GO:0032774	P	RNA biosynthetic process	46	309	2204	21972	0.0097	0.03	// AT5G47220 // AT1G80840 // AT5G59820 // AT5G22250 // AT4G22950 // AT1G28050 // AT5G60100 // AT3G17860 // AT1G26665 // AT4G29190 // AT3G22830 // AT1G27630 // AT5G24470 // AT1G78600 // AT1G27730 // AT1G28370 // AT5G61380 // AT2G40140 // AT3G15210 // AT4G25480 // AT4G27410 // AT2G23340 // AT1G19180 // AT3G50700 // AT2G46400 // AT3G07650 // AT1G76580 // AT5G47230 // AT3G24520 // AT5G54470 // AT2G25…	// AT1G06190 // AT3G10470 // AT3G50890 // AT5G06710 // AT5G64530 // AT3G57370 // AT2G43010 // AT2G02470 // AT1G79730 // AT1G51140 // AT4G02590 // AT5G59570 // AT2G35940 // AT3G50700 // AT5G65130 // AT1G65300 // AT5G59710 // AT4G13640 // AT1G10522 // AT1G53320 // AT4G02020 // AT5G13180 // AT5G60960 // AT3G19860 // AT1G16910 // AT3G56710 // AT1G54330 // AT5G08130 // AT3G10500 // AT1G10450 // AT1G79…
GO:0009873	P	ethylene-activated signaling pathway	7	309	167	21972	0.01	0.031	// AT5G47220 // AT5G47230 // AT1G13260 // AT2G23340 // AT3G50260 // AT1G28370 // AT3G15210	// AT1G64380 // AT5G44790 // AT2G46310 // AT1G73500 // AT3G20310 // AT1G77110 // AT4G18450 // AT5G42190 // AT1G56160 // AT4G28140 // AT1G28360 // AT2G40940 // AT1G22810 // AT2G20350 // AT3G15730 // AT2G23340 // AT1G46768 // AT3G25730 // AT1G21910 // AT5G65130 // AT1G04310 // AT3G16280 // AT1G36060 // AT5G65510 // AT4G36900 // AT1G75950 // AT2G41230 // AT1G79700 // AT2G28290 // AT1G32230 // AT3G50…
GO:0019438	P	aromatic compound biosynthetic process	54	309	2673	21972	0.01	0.031	// AT5G47220 // AT1G80840 // AT5G59820 // AT5G22250 // AT4G22950 // AT1G28050 // AT5G60100 // AT3G17860 // AT1G26665 // AT4G29190 // AT3G22830 // AT3G46440 // AT2G23910 // AT5G24470 // AT1G78600 // AT3G55580 // AT4G34230 // AT1G27630 // AT1G28370 // AT5G61380 // AT2G40140 // AT3G15210 // AT4G25480 // AT4G27410 // AT2G23340 // AT1G19180 // AT3G50700 // AT2G46400 // AT3G07650 // AT1G76580 // AT5G47…	// AT1G06190 // AT3G10470 // AT3G50890 // AT5G06710 // AT1G69180 // AT5G64530 // AT3G14990 // AT3G57370 // AT2G43010 // AT3G60330 // AT2G02470 // AT1G79730 // AT1G51140 // AT4G02590 // AT5G59570 // AT3G59400 // AT5G49520 // AT2G35940 // AT3G50700 // AT5G65130 // AT1G65300 // AT5G59710 // AT4G13640 // AT5G44480 // AT1G10522 // AT1G10520 // AT1G53320 // AT4G02020 // AT5G13180 // AT4G34570 // AT5G60…
// AT3G61630 // AT1G75430 // AT3G06160 // AT3G44530 // AT2G29690 // AT1G71930 // AT3G29360 // AT1G24190 // AT1G30330 // AT3G21270 // AT2G21230 // AT2G22850 // AT2G28610 // AT1G69310 // AT1G34650 // AT1G61660 // AT1G21100 // AT3G21070 // AT2G39880 // AT1G47270 // AT4G35160 // AT4G14720 // AT1G20980 // AT2G07698 // AT2G32700 // AT1G04020 // AT2G42280 // AT1G72570 // AT5G14270 // AT1G21340 // AT2G31…
GO:0042742	P	defense response to bacterium	11	309	339	21972	0.01	0.031	// AT5G47220 // AT1G80840 // AT5G06320 // AT5G22250 // AT4G12720 // AT4G23220 // AT3G15210 // AT1G32960 // AT3G50260 // AT1G19180 // AT1G51090	// AT4G31500 // AT5G46050 // AT4G37460 // AT1G07745 // AT1G80840 // AT4G03550 // AT4G11470 // AT4G02420 // AT2G43790 // AT5G53120 // AT5G52830 // AT3G53810 // AT2G22330 // AT4G24180 // AT1G02920 // AT3G09830 // AT4G30440 // AT5G18525 // AT1G56160 // AT2G13810 // AT5G24530 // AT5G26920 // AT5G51700 // AT3G62030 // AT1G52740 // AT1G08830 // AT1G13440 // AT4G26090 // AT1G80600 // AT4G23160 // AT5G14…
GO:0051171	P	regulation of nitrogen compound metabolic process	48	309	2330	21972	0.011	0.031	// AT5G47220 // AT1G80840 // AT5G59820 // AT5G22250 // AT4G22950 // AT1G28050 // AT5G60100 // AT3G17860 // AT1G26665 // AT4G29190 // AT3G22830 // AT1G27630 // AT5G24470 // AT1G78600 // AT1G27730 // AT1G28370 // AT5G61380 // AT2G40140 // AT3G15210 // AT4G25480 // AT4G27410 // AT2G23340 // AT1G19180 // AT3G50700 // AT2G46400 // AT3G07650 // AT1G76580 // AT5G47230 // AT3G24520 // AT5G54470 // AT2G25…	// AT3G10470 // AT3G50890 // AT5G06710 // AT5G64530 // AT3G57370 // AT2G43010 // AT2G02470 // AT1G79730 // AT1G51140 // AT4G02590 // AT5G59570 // AT2G35940 // AT3G50700 // AT5G65130 // AT1G65300 // AT5G59710 // AT4G13640 // AT5G06000 // AT1G10522 // AT1G53320 // AT4G02020 // AT5G13180 // AT4G33250 // AT5G60960 // AT3G19860 // AT1G16910 // AT3G15150 // AT3G56710 // AT1G54330 // AT5G08130 // AT3G10…
GO:0045088	P	regulation of innate immune response	5	309	93	21972	0.011	0.031	// AT3G52400 // AT4G12720 // AT3G15210 // AT1G61380 // AT5G47220	// AT2G43790 // AT4G11260 // AT1G80680 // AT2G22330 // AT2G37630 // AT3G09830 // AT1G56160 // AT1G49040 // AT1G03160 // AT1G47370 // AT5G39610 // AT4G22300 // AT1G20900 // AT5G01540 // AT3G51480 // AT1G17980 // AT3G18690 // AT3G25070 // AT3G52400 // AT4G15900 // AT1G51780 // AT1G32540 // AT1G73805 // AT1G44350 // AT3G49120 // AT4G25230 // AT4G36290 // AT4G18360 // AT3G25040 // AT5G13190 // AT4G08…
GO:0071478	P	cellular response to radiation	6	309	130	21972	0.011	0.031	// AT2G40080 // AT2G42540 // AT2G37970 // AT2G25930 // AT5G15960 // AT3G22840	// AT5G11260 // AT4G25350 // AT4G14690 // AT2G18790 // AT4G25560 // AT2G22960 // AT3G17609 // AT2G05620 // AT1G28520 // AT4G16250 // AT2G26990 // AT1G08830 // AT5G24120 // AT1G75100 // AT5G35840 // AT1G10470 // AT3G05210 // AT3G22840 // AT5G63310 // AT4G34190 // AT4G14110 // AT2G25930 // AT5G18100 // AT3G27810 // AT2G02950 // AT3G13550 // AT3G02680 // AT1G07180 // AT5G64330 // AT3G59470 // AT1G56…
GO:0048518	P	positive regulation of biological process	20	309	797	21972	0.012	0.035	// AT5G47220 // AT5G47230 // AT2G40080 // AT2G19450 // AT4G12720 // AT1G27630 // AT3G22840 // AT4G22950 // AT1G25250 // AT3G50500 // AT4G27410 // AT1G51940 // AT5G05410 // AT1G61380 // AT3G08720 // AT1G77120 // AT3G05500 // AT3G15210 // AT1G49720 // AT4G25490	// AT5G09920 // AT1G72350 // AT3G02860 // AT1G51660 // AT4G22950 // AT4G10710 // AT4G01710 // AT1G80680 // AT1G73500 // AT5G15800 // AT1G07745 // AT1G56160 // AT1G28520 // AT5G12870 // AT5G26920 // AT5G60910 // AT2G01150 // AT4G02980 // AT3G61910 // AT5G48930 // AT3G08850 // AT1G09060 // AT1G76630 // AT2G32950 // AT1G08860 // AT1G46768 // AT2G47190 // AT1G05880 // AT3G05500 // AT5G49420 // AT5G58…
GO:0050776	P	regulation of immune response	5	309	97	21972	0.013	0.035	// AT3G52400 // AT4G12720 // AT3G15210 // AT1G61380 // AT5G47220	// AT2G43790 // AT4G11260 // AT1G80680 // AT2G22330 // AT2G37630 // AT3G09830 // AT1G56160 // AT1G49040 // AT1G03160 // AT1G47370 // AT5G39610 // AT4G22300 // AT1G20900 // AT5G01540 // AT3G51480 // AT1G17980 // AT3G18690 // AT3G25070 // AT3G52400 // AT4G15900 // AT4G19660 // AT1G51780 // AT1G32540 // AT1G73805 // AT1G44350 // AT3G49120 // AT4G25230 // AT4G36290 // AT4G18360 // AT3G25040 // AT5G13…
GO:1901362	P	organic cyclic compound biosynthetic process	55	309	2784	21972	0.014	0.04	// AT5G47220 // AT1G80840 // AT5G59820 // AT5G22250 // AT4G22950 // AT1G28050 // AT5G60100 // AT3G17860 // AT1G26665 // AT4G29190 // AT3G22830 // AT3G46440 // AT2G23910 // AT5G24470 // AT1G78600 // AT3G55580 // AT4G34230 // AT1G27630 // AT1G28370 // AT5G61380 // AT2G40140 // AT3G15210 // AT4G25480 // AT4G27410 // AT2G23340 // AT2G22450 // AT1G19180 // AT3G50700 // AT2G46400 // AT3G07650 // AT1G76…	// AT1G06190 // AT3G10470 // AT3G50890 // AT5G06710 // AT1G69180 // AT1G76490 // AT5G64530 // AT3G14990 // AT3G57370 // AT2G43010 // AT2G32440 // AT3G60330 // AT2G02470 // AT1G79730 // AT1G51140 // AT4G02590 // AT5G59570 // AT3G59400 // AT5G49520 // AT2G35940 // AT3G50700 // AT5G65130 // AT1G65300 // AT5G59710 // AT4G13640 // AT5G44480 // AT1G10522 // AT1G10520 // AT1G53320 // AT4G02020 // AT1G12…
// AT1G28960 // AT1G43620 // AT5G25470 // AT5G57980 // AT5G25475 // AT4G16750 // AT5G46310 // AT5G23330 // AT4G11180 // AT5G24470 // AT1G12400 // AT5G39810 // AT5G67300 // AT5G57420 // AT4G27230 // AT1G44446 // AT3G17810 // AT3G23240 // AT2G41710 // AT5G05090 // AT4G17800 // AT4G16280 // AT4G03090 // AT3G51910 // AT4G17570 // AT3G11020 // AT2G37360 // AT3G15210 // AT1G27740 // AT4G07950 // AT1G26…
GO:0019222	P	regulation of metabolic process	54	309	2729	21972	0.014	0.04	// AT3G47860 // AT1G80840 // AT5G47220 // AT5G59820 // AT5G22250 // AT4G22950 // AT1G28050 // AT5G60100 // AT1G26665 // AT3G17860 // AT1G01560 // AT4G29190 // AT3G22830 // AT1G27630 // AT5G24470 // AT1G78600 // AT3G55580 // AT1G28370 // AT4G12720 // AT5G61380 // AT2G40140 // AT3G15210 // AT4G25480 // AT4G27410 // AT2G23340 // AT1G19180 // AT3G50700 // AT2G46400 // AT3G07650 // AT1G76580 // AT5G47…	// AT3G10470 // AT3G50890 // AT5G06710 // AT1G35530 // AT3G10690 // AT3G57370 // AT2G43010 // AT2G02470 // AT1G79730 // AT1G51140 // AT4G02590 // AT5G59570 // AT2G35940 // AT3G50700 // AT5G65130 // AT1G65300 // AT5G59710 // AT4G13640 // AT1G64520 // AT5G06000 // AT1G10522 // AT1G53320 // AT5G15540 // AT4G02020 // AT5G13180 // AT4G33250 // AT4G30760 // AT2G01690 // AT5G60960 // AT3G19860 // AT1G16…
// AT1G06180 // AT1G28380 // AT3G46590 // AT1G52880 // AT5G13080 // AT2G43060 // AT4G22070 // AT2G36990 // AT2G34600 // AT4G32915 // AT1G64860 // AT2G31210 // AT4G32910 // AT3G15030 // AT1G54410 // AT4G02670 // AT3G01015 // AT3G05040 // AT1G31640 // AT5G43110 // AT5G65210 // AT3G06540 // AT4G28490 // AT4G21320 // AT5G21150 // AT4G29510 // AT5G54640 // AT5G64630 // AT1G16070 // AT2G24500 // AT2G37…
GO:0007165	P	signal transduction	38	309	1806	21972	0.015	0.04	// AT5G47220 // AT1G01560 // AT4G12720 // AT4G22950 // AT1G66090 // AT3G05660 // AT4G17615 // AT3G17860 // AT3G55450 // AT1G28370 // AT2G40080 // AT5G15960 // AT5G07920 // AT4G14580 // AT3G50500 // AT2G23340 // AT1G19180 // AT3G55940 // AT5G47230 // AT1G51940 // AT2G37970 // AT2G25930 // AT5G58670 // AT3G08720 // AT4G18010 // AT3G15210 // AT5G45750 // AT5G60100 // AT2G42540 // AT3G52400 // AT5G14…	// AT5G44790 // AT3G09770 // AT1G13980 // AT1G27340 // AT4G03460 // AT2G43010 // AT4G28860 // AT3G59400 // AT1G64070 // AT5G65130 // AT5G02290 // AT2G03300 // AT3G57710 // AT3G26940 // AT1G57830 // AT2G20300 // AT1G12580 // AT5G21090 // AT1G19850 // AT5G48780 // AT3G15150 // AT1G16440 // AT1G23080 // AT5G08130 // AT4G38230 // AT5G54030 // AT3G43230 // AT1G06840 // AT5G44570 // AT1G12630 // AT2G33…
GO:0010468	P	regulation of gene expression	48	309	2386	21972	0.015	0.041	// AT5G47220 // AT1G80840 // AT5G59820 // AT5G22250 // AT4G22950 // AT1G28050 // AT5G60100 // AT1G26665 // AT3G17860 // AT1G01560 // AT4G29190 // AT3G22830 // AT1G27630 // AT5G24470 // AT1G78600 // AT1G27730 // AT1G28370 // AT5G61380 // AT2G40140 // AT3G15210 // AT4G25480 // AT4G27410 // AT2G23340 // AT1G19180 // AT3G50700 // AT2G46400 // AT3G07650 // AT1G76580 // AT5G47230 // AT3G24520 // AT5G54…	// AT3G10470 // AT3G50890 // AT5G06710 // AT3G10690 // AT3G57370 // AT2G43010 // AT2G02470 // AT1G79730 // AT1G51140 // AT4G02590 // AT5G59570 // AT2G35940 // AT3G50700 // AT5G65130 // AT1G65300 // AT5G59710 // AT4G13640 // AT5G06000 // AT1G10522 // AT1G53320 // AT5G15540 // AT4G02020 // AT5G13180 // AT4G33250 // AT4G30760 // AT5G60960 // AT3G19860 // AT1G16910 // AT3G56710 // AT1G54330 // AT5G08…
GO:0044700	P	single organism signaling	38	309	1822	21972	0.017	0.045	// AT5G47220 // AT1G01560 // AT4G12720 // AT4G22950 // AT1G66090 // AT3G05660 // AT4G17615 // AT3G17860 // AT3G55450 // AT1G28370 // AT2G40080 // AT5G15960 // AT5G07920 // AT4G14580 // AT3G50500 // AT2G23340 // AT1G19180 // AT3G55940 // AT5G47230 // AT1G51940 // AT2G37970 // AT2G25930 // AT5G58670 // AT3G08720 // AT4G18010 // AT3G15210 // AT5G45750 // AT5G60100 // AT2G42540 // AT3G52400 // AT5G14…	// AT5G44790 // AT3G09770 // AT1G13980 // AT1G27340 // AT4G03460 // AT2G43010 // AT4G28860 // AT3G59400 // AT1G64070 // AT5G65130 // AT5G02290 // AT2G03300 // AT3G57710 // AT3G26940 // AT1G57830 // AT2G20300 // AT1G12580 // AT5G21090 // AT1G19850 // AT5G48780 // AT3G15150 // AT1G16440 // AT1G23080 // AT5G08130 // AT4G38230 // AT5G54030 // AT3G43230 // AT1G06840 // AT5G44570 // AT1G12630 // AT2G33…
GO:0023052	P	signaling	38	309	1824	21972	0.017	0.045	// AT5G47220 // AT1G01560 // AT4G12720 // AT4G22950 // AT1G66090 // AT3G05660 // AT4G17615 // AT3G17860 // AT3G55450 // AT1G28370 // AT2G40080 // AT5G15960 // AT5G07920 // AT4G14580 // AT3G50500 // AT2G23340 // AT1G19180 // AT3G55940 // AT5G47230 // AT1G51940 // AT2G37970 // AT2G25930 // AT5G58670 // AT3G08720 // AT4G18010 // AT3G15210 // AT5G45750 // AT5G60100 // AT2G42540 // AT3G52400 // AT5G14…	// AT5G44790 // AT3G09770 // AT1G13980 // AT1G27340 // AT4G03460 // AT2G43010 // AT4G28860 // AT3G59400 // AT1G64070 // AT5G65130 // AT5G02290 // AT2G03300 // AT3G57710 // AT3G26940 // AT1G57830 // AT2G20300 // AT1G12580 // AT5G21090 // AT1G19850 // AT5G48780 // AT3G15150 // AT1G16440 // AT1G23080 // AT5G08130 // AT4G38230 // AT5G54030 // AT3G43230 // AT1G06840 // AT5G44570 // AT1G12630 // AT2G33…
GO:0007154	P	cell communication	41	309	1998	21972	0.017	0.045	// AT5G47220 // AT1G01560 // AT4G12720 // AT4G22950 // AT1G66090 // AT3G05660 // AT1G16370 // AT3G17860 // AT3G55450 // AT1G28370 // AT2G40080 // AT5G15960 // AT5G07920 // AT4G14580 // AT3G50500 // AT2G23340 // AT1G61380 // AT1G19180 // AT3G55940 // AT5G47230 // AT1G51940 // AT2G37970 // AT2G25930 // AT5G58670 // AT3G08720 // AT4G18010 // AT3G15210 // AT5G45750 // AT5G60100 // AT2G42540 // AT3G52…	// AT2G41890 // AT5G44790 // AT3G09770 // AT1G13980 // AT1G27340 // AT4G03460 // AT2G43010 // AT2G02470 // AT4G28860 // AT3G59400 // AT1G64070 // AT5G65130 // AT1G07910 // AT5G07530 // AT5G20410 // AT3G57710 // AT3G26940 // AT1G57830 // AT2G20300 // AT1G12580 // AT5G21090 // AT1G19850 // AT5G48780 // AT3G15150 // AT1G16440 // AT1G23080 // AT5G08130 // AT4G38230 // AT5G54030 // AT3G43230 // AT1G06…
GO:0080090	P	regulation of primary metabolic process	49	309	2467	21972	0.017	0.046	// AT3G47860 // AT1G80840 // AT5G47220 // AT5G59820 // AT5G22250 // AT4G22950 // AT1G28050 // AT5G60100 // AT3G17860 // AT1G26665 // AT4G29190 // AT3G22830 // AT1G27630 // AT5G24470 // AT1G78600 // AT1G27730 // AT1G28370 // AT4G12720 // AT5G61380 // AT2G40140 // AT3G15210 // AT4G25480 // AT4G27410 // AT2G23340 // AT1G19180 // AT3G50700 // AT2G46400 // AT3G07650 // AT1G76580 // AT5G47230 // AT3G24…	// AT3G10470 // AT3G50890 // AT5G06710 // AT1G35530 // AT5G64530 // AT3G57370 // AT2G43010 // AT2G02470 // AT1G79730 // AT1G51140 // AT4G02590 // AT5G59570 // AT2G35940 // AT3G50700 // AT5G65130 // AT1G65300 // AT5G59710 // AT4G13640 // AT1G64520 // AT5G06000 // AT1G10522 // AT1G53320 // AT4G02020 // AT5G13180 // AT4G33250 // AT2G01690 // AT5G60960 // AT3G19860 // AT1G16910 // AT3G15150 // AT3G56…
GO:0071369	P	cellular response to ethylene stimulus	7	309	188	21972	0.019	0.048	// AT5G47220 // AT5G47230 // AT1G13260 // AT2G23340 // AT3G50260 // AT1G28370 // AT3G15210	// AT1G64380 // AT3G08040 // AT5G44790 // AT2G46310 // AT1G73500 // AT3G20310 // AT1G77110 // AT4G18450 // AT5G42190 // AT1G56160 // AT4G28140 // AT3G53280 // AT1G28360 // AT2G40940 // AT1G22810 // AT2G20350 // AT4G23750 // AT3G15730 // AT2G23340 // AT1G46768 // AT3G25730 // AT1G21910 // AT5G65130 // AT3G52430 // AT1G04310 // AT3G16280 // AT4G19690 // AT1G36060 // AT5G65510 // AT4G36900 // AT1G75…
GO:0006811	P	ion transport	15	309	583	21972	0.022	0.057	// AT4G35180 // AT1G11960 // AT4G38580 // AT5G61810 // AT2G06925 // AT5G57110 // AT1G32090 // AT1G51610 // AT1G69870 // AT1G10090 // AT5G17850 // AT4G17615 // AT1G61800 // AT2G22500 // AT5G66650	// AT5G49730 // AT5G44790 // AT5G57490 // AT5G57350 // AT1G01910 // AT5G18290 // AT4G33000 // AT1G64780 // AT4G32530 // AT2G25610 // AT2G21410 // AT1G71050 // AT1G10130 // AT2G25810 // AT4G25950 // AT5G49740 // AT1G71680 // AT1G31120 // AT3G15380 // AT5G02170 // AT5G24580 // AT5G33280 // AT4G35870 // AT2G48020 // AT3G10350 // AT1G64150 // AT3G30390 // AT5G44370 // AT5G24030 // AT4G38250 // AT5G09…
GO:0009411	P	response to UV	5	309	112	21972	0.022	0.057	// AT5G59820 // AT3G22840 // AT2G22880 // AT5G05410 // AT3G17800	// AT2G31190 // AT5G11260 // AT4G14690 // AT5G26680 // AT5G09740 // AT2G43790 // AT5G07990 // AT4G00730 // AT2G22960 // AT5G01410 // AT3G55120 // AT3G07800 // AT1G79180 // AT5G58760 // AT2G02760 // AT3G05210 // AT3G22840 // AT5G63310 // AT4G34190 // AT5G37890 // AT4G01660 // AT5G18100 // AT1G10520 // AT2G28190 // AT5G63860 // AT3G17609 // AT1G66580 // AT1G20340 // AT1G26910 // AT3G51240 // AT5G63…
GO:0009791	P	post-embryonic development	31	309	1464	21972	0.023	0.058	// AT3G47860 // AT5G42900 // AT4G33980 // AT4G22950 // AT5G24470 // AT1G78600 // AT2G40080 // AT4G24960 // AT3G50500 // AT1G60190 // AT3G20810 // AT2G46400 // AT3G07650 // AT3G18830 // AT2G25930 // AT5G27520 // AT5G64050 // AT5G37260 // AT4G18010 // AT5G13200 // AT1G20450 // AT1G19180 // AT2G19450 // AT1G01470 // AT1G25250 // AT3G18000 // AT3G48520 // AT5G61380 // AT2G21660 // AT1G13260 // AT3G22…	// AT2G46660 // AT5G48230 // AT1G69180 // AT3G47520 // AT1G13980 // AT2G22125 // AT2G43010 // AT1G49040 // AT1G03160 // AT1G79730 // AT1G51140 // AT2G32280 // AT4G28860 // AT5G59570 // AT5G55490 // AT1G30100 // AT4G22950 // AT5G65590 // AT5G54650 // AT1G64520 // AT5G48300 // AT4G26420 // AT1G34245 // AT4G02020 // AT5G54380 // AT5G50540 // AT4G31820 // AT3G10670 // AT4G37710 // AT1G30610 // AT1G23…
GO:0018130	P	heterocycle biosynthetic process	50	309	2574	21972	0.023	0.058	// AT5G47220 // AT1G80840 // AT5G59820 // AT5G22250 // AT4G22950 // AT1G28050 // AT5G60100 // AT3G17860 // AT1G26665 // AT4G29190 // AT3G22830 // AT3G46440 // AT5G24470 // AT1G78600 // AT1G27730 // AT1G27630 // AT1G28370 // AT5G61380 // AT2G40140 // AT3G15210 // AT4G25480 // AT4G27410 // AT2G23340 // AT2G22450 // AT1G19180 // AT3G50700 // AT2G46400 // AT3G07650 // AT1G76580 // AT5G47230 // AT3G24…	// AT1G06190 // AT3G10470 // AT3G50890 // AT5G06710 // AT1G69180 // AT5G64530 // AT3G14990 // AT3G57370 // AT2G43010 // AT3G60330 // AT2G02470 // AT1G79730 // AT1G51140 // AT4G02590 // AT5G59570 // AT3G59400 // AT5G49520 // AT2G35940 // AT3G50700 // AT5G65130 // AT1G65300 // AT5G59710 // AT4G13640 // AT5G44480 // AT1G10522 // AT1G10520 // AT1G53320 // AT4G02020 // AT5G13180 // AT4G34570 // AT5G60…
// AT4G17810 // AT3G09600 // AT4G17360 // AT2G44020 // AT5G17990 // AT2G44750 // AT3G23030 // AT5G47435 // AT2G12280 // AT1G32150 // AT2G06200 // AT3G58710 // AT2G33810 // AT5G50820 // AT5G56270 // AT5G67190 // AT4G18770 // AT4G22070 // AT1G27730 // AT1G01720 // AT1G69540 // AT1G64970 // AT2G32070 // AT4G36710 // AT3G54390 // AT2G22450 // AT1G44318 // AT1G69780 // AT4G00760 // AT1G67320 // AT1G31…
GO:0009723	P	response to ethylene	9	309	288	21972	0.023	0.058	// AT5G47220 // AT5G47230 // AT1G13260 // AT5G37260 // AT2G23340 // AT3G50260 // AT1G28370 // AT3G15210 // AT4G37260	// AT1G64380 // AT3G08040 // AT3G23230 // AT5G44790 // AT1G05690 // AT5G05730 // AT2G43790 // AT1G73500 // AT3G20310 // AT1G77110 // AT4G24180 // AT4G18450 // AT5G42190 // AT5G04950 // AT1G56160 // AT4G28140 // AT4G05100 // AT3G53280 // AT5G02840 // AT1G36060 // AT2G38120 // AT2G40940 // AT1G71030 // AT2G20350 // AT3G09370 // AT4G32330 // AT3G15730 // AT1G19220 // AT1G33760 // AT3G50060 // AT5G39…
GO:0034654	P	nucleobase-containing compound biosynthetic process	47	309	2401	21972	0.024	0.059	// AT5G47220 // AT1G80840 // AT5G59820 // AT5G22250 // AT4G22950 // AT1G28050 // AT5G60100 // AT3G17860 // AT1G26665 // AT4G29190 // AT3G22830 // AT3G46440 // AT5G24470 // AT1G78600 // AT1G27730 // AT1G27630 // AT1G28370 // AT5G61380 // AT2G40140 // AT3G15210 // AT4G25480 // AT4G27410 // AT2G23340 // AT1G19180 // AT3G50700 // AT2G46400 // AT3G07650 // AT1G76580 // AT5G47230 // AT3G24520 // AT5G54…	// AT1G06190 // AT3G10470 // AT3G50890 // AT5G06710 // AT5G64530 // AT3G57370 // AT2G43010 // AT3G60330 // AT2G02470 // AT1G79730 // AT1G51140 // AT4G02590 // AT5G59570 // AT2G35940 // AT3G50700 // AT5G65130 // AT1G65300 // AT5G59710 // AT4G13640 // AT5G44480 // AT1G10522 // AT1G10520 // AT1G53320 // AT4G02020 // AT5G13180 // AT4G34570 // AT5G60960 // AT3G19860 // AT1G16910 // AT3G56710 // AT1G54…
GO:0050793	P	regulation of developmental process	15	309	589	21972	0.024	0.059	// AT1G78600 // AT2G40080 // AT2G19450 // AT2G25930 // AT1G20450 // AT3G22840 // AT4G22950 // AT3G50500 // AT1G60190 // AT5G52310 // AT5G13200 // AT1G13260 // AT5G37260 // AT3G07650 // AT5G04340	// AT3G02860 // AT1G51660 // AT4G22950 // AT1G80680 // AT2G22125 // AT3G24240 // AT5G41520 // AT1G28520 // AT5G60910 // AT1G79730 // AT4G28860 // AT5G59570 // AT4G29140 // AT2G22840 // AT3G23340 // AT4G20910 // AT1G01040 // AT4G28540 // AT3G62020 // AT1G34245 // AT3G11580 // AT5G54380 // AT2G33790 // AT4G31820 // AT2G41800 // AT3G19980 // AT4G13240 // AT3G13550 // AT2G39940 // AT1G18100 // AT2G07…
GO:1901701	P	cellular response to oxygen-containing compound	15	309	592	21972	0.025	0.061	// AT5G47220 // AT1G51940 // AT3G52400 // AT5G14920 // AT1G29395 // AT3G50500 // AT5G58670 // AT1G19180 // AT1G16370 // AT3G05800 // AT3G17860 // AT4G18010 // AT3G15210 // AT1G49720 // AT4G17615	// AT1G75750 // AT5G66850 // AT3G09770 // AT4G30610 // AT4G03460 // AT5G51810 // AT1G56160 // AT2G01150 // AT1G32130 // AT1G74950 // AT5G01060 // AT3G08850 // AT1G76260 // AT1G05630 // AT1G60980 // AT1G19180 // AT5G58787 // AT1G05010 // AT2G14210 // AT3G12890 // AT2G30810 // AT3G16570 // AT5G54380 // AT3G26940 // AT5G06650 // AT2G39940 // AT5G41790 // AT1G18100 // AT3G52400 // AT1G12580 // AT2G41…
GO:0048585	P	negative regulation of response to stimulus	6	309	158	21972	0.026	0.061	// AT1G51940 // AT3G52400 // AT1G51090 // AT3G61190 // AT3G15210 // AT3G07650	// AT5G62880 // AT5G62090 // AT5G46210 // AT5G66350 // AT3G06110 // AT4G32730 // AT1G49040 // AT4G24580 // AT3G49810 // AT4G26000 // AT1G17980 // AT4G02450 // AT3G09260 // AT5G04240 // AT1G04310 // AT2G19430 // AT5G65050 // AT1G50030 // AT1G20900 // AT5G01810 // AT3G59280 // AT2G21320 // AT5G57050 // AT1G51090 // AT5G08335 // AT5G09230 // AT3G09840 // AT4G22140 // AT2G39940 // AT3G25070 // AT3G52…
GO:0009755	P	hormone-mediated signaling pathway	18	309	753	21972	0.025	0.061	// AT5G47220 // AT5G47230 // AT1G51940 // AT1G13260 // AT3G52400 // AT5G14920 // AT2G23340 // AT3G50500 // AT5G58670 // AT1G19180 // AT3G50260 // AT4G17615 // AT3G05800 // AT3G17860 // AT4G18010 // AT1G28370 // AT3G15210 // AT1G49720	// AT1G75750 // AT5G44790 // AT3G09770 // AT5G06650 // AT1G27340 // AT5G51810 // AT1G56160 // AT2G43010 // AT2G01150 // AT1G32130 // AT1G28360 // AT1G74950 // AT5G01060 // AT2G46690 // AT1G76260 // AT1G51940 // AT1G19220 // AT3G09240 // AT1G60980 // AT1G19180 // AT5G65130 // AT1G07910 // AT1G56150 // AT1G64520 // AT5G14920 // AT1G78100 // AT2G30810 // AT3G16570 // AT5G54380 // AT3G26940 // AT1G36…
GO:0050794	P	regulation of cellular process	78	309	4285	21972	0.026	0.061	// AT3G47860 // AT1G01560 // AT5G47220 // AT5G59820 // AT5G22250 // AT4G22950 // AT1G28050 // AT1G66090 // AT4G12720 // AT3G05660 // AT3G05800 // AT4G17615 // AT1G26665 // AT3G17860 // AT1G80840 // AT4G29190 // AT3G22830 // AT1G27630 // AT5G24470 // AT1G78600 // AT3G08720 // AT2G40080 // AT4G24960 // AT3G55580 // AT2G30360 // AT5G15960 // AT5G07920 // AT3G24520 // AT4G14580 // AT3G50500 // AT3G15…	// AT3G10470 // AT5G44790 // AT4G14465 // AT1G69180 // AT3G09770 // AT1G35530 // AT1G13980 // AT1G27340 // AT2G22125 // AT4G03460 // AT3G14990 // AT3G50890 // AT2G43010 // AT1G20980 // AT5G07780 // AT1G03160 // AT2G02470 // AT2G04890 // AT1G79730 // AT1G51140 // AT4G28860 // AT5G59570 // AT3G59400 // AT1G64070 // AT2G20270 // AT4G22300 // AT3G50700 // AT5G65130 // AT1G65300 // AT5G02290 // AT5G59…
// AT1G51120 // AT3G05360 // AT3G10760 // AT5G10930 // AT3G06660 // AT3G61150 // AT5G07350 // AT3G52140 // AT3G21890 // AT1G08320 // AT3G01460 // AT1G69380 // AT4G38180 // AT3G56130 // AT5G61890 // AT3G09900 // AT1G54840 // AT4G13950 // AT5G50320 // AT1G10585 // AT1G11060 // AT1G06180 // AT5G14170 // AT1G34170 // AT1G24210 // AT3G12720 // AT2G41900 // AT3G42170 // AT3G20770 // AT3G12610 // AT3G10…
GO:1903507	P	negative regulation of nucleic acid-templated transcription	7	309	201	21972	0.026	0.061	// AT1G80840 // AT1G27730 // AT3G17860 // AT1G19180 // AT1G13260 // AT3G15210 // AT5G24470	// AT5G15020 // AT3G02860 // AT1G80840 // AT1G30500 // AT4G11660 // AT2G30470 // AT1G62990 // AT3G20310 // AT2G18790 // AT5G54640 // AT1G17760 // AT2G26990 // AT4G32730 // AT1G52740 // AT1G19100 // AT5G55390 // AT1G74950 // AT4G37460 // AT5G66750 // AT3G09370 // AT2G32940 // AT1G51060 // AT5G57620 // AT5G05660 // AT3G61050 // AT3G49250 // AT1G19180 // AT5G58360 // AT5G22650 // AT1G72450 // AT5G59…
GO:1902679	P	negative regulation of RNA biosynthetic process	7	309	201	21972	0.026	0.061	// AT1G80840 // AT1G27730 // AT3G17860 // AT1G19180 // AT1G13260 // AT3G15210 // AT5G24470	// AT5G15020 // AT3G02860 // AT1G80840 // AT1G30500 // AT4G11660 // AT2G30470 // AT1G62990 // AT3G20310 // AT2G18790 // AT5G54640 // AT1G17760 // AT2G26990 // AT4G32730 // AT1G52740 // AT1G19100 // AT5G55390 // AT1G74950 // AT4G37460 // AT5G66750 // AT3G09370 // AT2G32940 // AT1G51060 // AT5G57620 // AT5G05660 // AT3G61050 // AT3G49250 // AT1G19180 // AT5G58360 // AT5G22650 // AT1G72450 // AT5G59…
GO:0051253	P	negative regulation of RNA metabolic process	7	309	202	21972	0.026	0.061	// AT1G80840 // AT1G27730 // AT3G17860 // AT1G19180 // AT1G13260 // AT3G15210 // AT5G24470	// AT5G15020 // AT3G02860 // AT1G80840 // AT1G30500 // AT4G11660 // AT3G17040 // AT2G30470 // AT1G62990 // AT3G20310 // AT2G18790 // AT5G54640 // AT1G17760 // AT2G26990 // AT4G32730 // AT1G52740 // AT1G19100 // AT5G55390 // AT1G74950 // AT4G37460 // AT5G66750 // AT3G09370 // AT2G32940 // AT1G51060 // AT5G57620 // AT5G05660 // AT3G61050 // AT3G49250 // AT1G19180 // AT5G58360 // AT5G22650 // AT1G72…
GO:0060255	P	regulation of macromolecule metabolic process	49	309	2553	21972	0.028	0.066	// AT5G47220 // AT1G80840 // AT4G12720 // AT5G59820 // AT5G22250 // AT4G22950 // AT1G28050 // AT5G60100 // AT1G26665 // AT3G17860 // AT1G01560 // AT4G29190 // AT3G22830 // AT1G27630 // AT5G24470 // AT1G78600 // AT1G27730 // AT1G28370 // AT5G61380 // AT2G40140 // AT3G15210 // AT4G25480 // AT4G27410 // AT2G23340 // AT1G19180 // AT3G50700 // AT2G46400 // AT3G07650 // AT1G76580 // AT5G47230 // AT3G24…	// AT3G10470 // AT3G50890 // AT5G06710 // AT1G35530 // AT3G10690 // AT3G57370 // AT2G43010 // AT2G02470 // AT1G79730 // AT1G51140 // AT4G02590 // AT5G59570 // AT2G35940 // AT3G50700 // AT5G65130 // AT1G65300 // AT5G59710 // AT4G13640 // AT5G06000 // AT1G10522 // AT1G53320 // AT5G15540 // AT4G02020 // AT5G13180 // AT4G33250 // AT4G30760 // AT5G60960 // AT3G19860 // AT1G16910 // AT3G15150 // AT3G56…
// AT1G27730 // AT1G01720 // AT1G69540 // AT1G63650 // AT2G32070 // AT4G36710 // AT3G54390 // AT1G69780 // AT4G00760 // AT5G63980 // AT1G64670 // AT3G25940 // AT2G21900 // AT2G22630 // AT3G24140 // AT5G57660 // AT2G46990 // AT1G29550 // AT2G48110 // AT1G66810 // AT5G02850 // AT5G18960 // AT1G62700 // AT5G25220 // AT4G17490 // AT3G50410 // AT2G03050 // AT1G59890 // AT5G39660 // AT4G26170 // AT1G16…
GO:0016052	P	carbohydrate catabolic process	8	309	255	21972	0.03	0.07	// AT3G46970 // AT5G26570 // AT4G09020 // AT1G02310 // AT1G69830 // AT1G10760 // AT5G64860 // AT3G52180	// AT3G60730 // AT1G13440 // AT4G02290 // AT4G28490 // AT3G12780 // AT1G17160 // AT5G19730 // AT2G36190 // AT1G30350 // AT5G51820 // AT4G29130 // AT2G26450 // AT1G78050 // AT4G24620 // AT3G08590 // AT4G26390 // AT3G47400 // AT2G16790 // AT3G25960 // AT5G04970 // AT4G15980 // AT1G34430 // AT4G32840 // AT3G12500 // AT1G56560 // AT1G12900 // AT5G61410 // AT5G03690 // AT1G02810 // AT1G05310 // AT4G09…
GO:0002376	P	immune system process	10	309	355	21972	0.032	0.072	// AT5G47220 // AT1G51940 // AT1G80840 // AT2G21660 // AT5G06320 // AT3G52400 // AT4G12720 // AT1G32960 // AT1G61380 // AT3G15210	// AT3G44480 // AT1G51660 // AT5G66850 // AT5G44870 // AT1G80680 // AT3G05180 // AT5G18525 // AT1G56160 // AT1G28520 // AT5G51700 // AT1G49040 // AT4G37150 // AT1G03160 // AT2G14580 // AT4G22300 // AT4G20910 // AT5G42950 // AT1G01040 // AT3G46530 // AT5G27420 // AT2G39940 // AT3G52400 // AT2G30770 // AT1G51780 // AT5G54250 // AT3G56710 // AT1G22070 // AT4G37870 // AT2G30750 // AT4G36290 // AT3G25…
GO:0031328	P	positive regulation of cellular biosynthetic process	10	309	355	21972	0.032	0.072	// AT5G47220 // AT5G47230 // AT4G22950 // AT1G25250 // AT4G27410 // AT5G05410 // AT3G08720 // AT1G27630 // AT1G49720 // AT4G25490	// AT5G09920 // AT4G22950 // AT4G10710 // AT1G73500 // AT5G15800 // AT2G20140 // AT1G28520 // AT5G12870 // AT5G60910 // AT1G69120 // AT4G02980 // AT3G61910 // AT1G46768 // AT3G62420 // AT5G49420 // AT1G65300 // AT5G65590 // AT2G14210 // AT3G12890 // AT1G15780 // AT1G21910 // AT5G27580 // AT5G08520 // AT5G64220 // AT4G22680 // AT2G22540 // AT3G10500 // AT5G47670 // AT1G12630 // AT3G57390 // AT3G06…
GO:0044699	P	single-organism process	147	309	8637	21972	0.032	0.072	// AT5G07010 // AT4G05020 // AT4G22950 // AT2G33830 // AT2G31360 // AT1G16370 // AT5G33290 // AT3G46440 // AT1G76790 // AT4G12280 // AT3G55580 // AT2G42530 // AT4G14580 // AT3G19010 // AT1G60190 // AT2G12190 // AT2G39420 // AT3G20810 // AT3G05500 // AT1G09350 // AT4G38580 // AT2G25930 // AT5G64050 // AT3G27300 // AT3G28340 // AT2G16700 // AT3G44720 // AT2G42540 // AT4G18010 // AT5G04340 // AT1G20…	// AT1G06620 // AT2G46660 // AT3G09770 // AT4G22890 // AT3G21700 // AT1G11720 // AT1G12100 // AT3G57370 // AT2G34630 // AT2G43010 // AT1G49040 // AT5G25130 // AT4G17380 // AT3G01730 // AT2G32280 // AT3G15020 // AT1G58430 // AT2G35940 // AT3G10800 // AT5G65130 // AT1G16280 // AT5G02290 // AT5G62480 // AT3G61230 // AT1G53320 // AT3G23820 // AT1G31690 // AT4G31820 // AT1G75280 // AT4G17030 // AT1G57…
// AT5G64330 // AT4G26150 // AT4G17830 // AT1G17380 // AT5G61010 // AT1G34310 // AT3G47090 // AT5G65060 // AT2G03090 // AT3G26020 // AT1G68890 // AT3G20080 // AT3G54350 // AT4G32410 // AT4G26330 // AT2G34890 // AT3G57550 // AT1G31830 // AT5G52290 // AT5G48810 // AT1G77450 // AT2G46080 // AT1G68090 // AT1G71090 // AT1G12010 // AT4G29350 // AT5G03555 // AT3G26200 // AT1G70940 // AT5G58730 // AT1G75…
// AT5G14750 // AT3G12380 // AT5G14200 // AT3G16800 // AT1G04380 // AT3G48150 // AT2G38320 // AT4G01420 // AT1G05470 // AT5G56480 // AT1G15950 // AT5G24740 // AT5G11520 // AT3G44830 // AT1G77000 // AT1G18070 // AT5G26920 // AT5G66920 // AT4G35310 // AT3G48730 // AT2G01820 // AT5G66380 // AT5G67380 // AT5G63600 // AT2G23000 // AT2G26070 // AT4G32690 // AT5G24290 // AT4G10500 // AT5G46260 // AT1G26…
// AT1G52880 // AT4G26100 // AT4G08040 // AT4G03010 // AT4G23990 // AT3G07220 // AT1G68840 // AT3G51150 // AT3G54300 // AT1G12200 // AT3G54650 // AT5G39340 // AT4G37120 // AT2G02970 // AT3G58140 // AT3G50790 // AT5G48840 // AT5G52260 // AT5G25380 // AT1G09770 // AT4G08590 // AT1G13260 // AT1G17960 // AT3G20780 // AT4G02500 // AT3G20960 // AT2G22640 // AT3G46330 // AT2G25610 // AT5G60910 // AT1G55…
GO:0007568	P	aging	6	309	169	21972	0.034	0.076	// AT2G42540 // AT2G19450 // AT2G42530 // AT5G52310 // AT5G37600 // AT3G10985	// AT2G13810 // AT4G27700 // AT2G43790 // AT1G73500 // AT3G56240 // AT3G12090 // AT4G23410 // AT4G35770 // AT5G14930 // AT3G49700 // AT5G13170 // AT3G49620 // AT5G39610 // AT5G05700 // AT5G10420 // AT5G08290 // AT4G23810 // AT4G12570 // AT1G04250 // AT5G02760 // AT1G05010 // AT1G69490 // AT5G62165 // AT5G20250 // AT5G62000 // AT5G44160 // AT1G73220 // AT5G13180 // AT2G43000 // AT3G11340 // AT1G63…
GO:0016042	P	lipid catabolic process	7	309	215	21972	0.035	0.076	// AT5G49900 // AT5G27520 // AT2G06925 // AT5G58670 // AT4G01130 // AT1G02400 // AT3G55940	// AT5G42890 // AT1G61850 // AT3G08510 // AT1G28570 // AT5G45910 // AT5G48230 // AT4G26790 // AT1G27980 // AT1G52570 // AT1G58520 // AT3G16370 // AT3G05180 // AT1G28610 // AT1G33811 // AT3G63520 // AT1G28650 // AT3G09930 // AT3G04290 // AT1G59030 // AT1G56670 // AT4G31810 // AT5G14930 // AT4G29010 // AT1G07230 // AT3G15730 // AT3G63200 // AT1G58430 // AT5G14450 // AT3G11240 // AT1G76150 // AT4G16…
GO:0045087	P	innate immune response	9	309	310	21972	0.035	0.076	// AT5G47220 // AT1G51940 // AT2G21660 // AT5G06320 // AT3G52400 // AT4G12720 // AT1G32960 // AT1G61380 // AT3G15210	// AT4G31500 // AT3G60820 // AT2G13810 // AT3G49530 // AT1G51660 // AT5G66850 // AT2G22230 // AT5G44870 // AT2G43790 // AT4G11260 // AT3G44480 // AT2G23620 // AT1G06160 // AT3G05180 // AT2G22330 // AT4G24180 // AT5G60600 // AT5G18525 // AT1G56160 // AT1G28520 // AT5G45260 // AT5G51700 // AT3G09830 // AT1G49040 // AT2G27880 // AT4G37150 // AT4G26090 // AT1G03160 // AT4G37460 // AT3G12500 // AT1G47…
GO:0045934	P	negative regulation of nucleobase-containing compound metabolic process	7	309	217	21972	0.036	0.079	// AT1G80840 // AT1G27730 // AT3G17860 // AT1G19180 // AT1G13260 // AT3G15210 // AT5G24470	// AT1G33240 // AT5G15020 // AT3G02860 // AT1G80840 // AT1G30500 // AT4G11660 // AT3G17040 // AT2G30470 // AT1G62990 // AT3G20310 // AT2G18790 // AT5G54640 // AT1G17760 // AT2G26990 // AT4G32730 // AT1G52740 // AT1G19100 // AT5G55390 // AT1G74950 // AT4G37460 // AT1G20330 // AT3G09370 // AT2G32940 // AT1G51060 // AT5G57620 // AT5G05660 // AT3G61050 // AT3G49250 // AT1G19180 // AT5G58360 // AT5G22…
GO:0009891	P	positive regulation of biosynthetic process	10	309	367	21972	0.039	0.084	// AT5G47220 // AT5G47230 // AT4G22950 // AT1G25250 // AT4G27410 // AT5G05410 // AT3G08720 // AT1G27630 // AT1G49720 // AT4G25490	// AT5G09920 // AT4G22950 // AT4G10710 // AT1G73500 // AT5G15800 // AT2G20140 // AT1G28520 // AT5G12870 // AT5G60910 // AT1G69120 // AT4G02980 // AT3G61910 // AT5G48930 // AT2G32950 // AT1G46768 // AT3G62420 // AT5G49420 // AT1G65300 // AT5G65590 // AT2G14210 // AT3G12890 // AT1G15780 // AT1G21910 // AT5G27580 // AT5G08520 // AT1G04020 // AT4G22680 // AT2G22540 // AT3G10500 // AT5G47670 // AT1G12…
GO:0010228	P	vegetative to reproductive phase transition of meristem	6	309	175	21972	0.039	0.085	// AT5G42900 // AT2G25930 // AT4G33980 // AT2G40080 // AT2G21660 // AT3G07650	// AT1G14400 // AT5G62640 // AT5G46210 // AT4G10710 // AT2G46830 // AT3G22420 // AT5G40360 // AT2G18790 // AT1G28520 // AT1G03160 // AT2G35510 // AT1G27650 // AT1G51140 // AT5G06780 // AT2G02760 // AT2G32950 // AT2G45430 // AT4G34040 // AT4G00650 // AT1G76710 // AT5G04240 // AT1G77080 // AT2G25930 // AT1G01040 // AT3G16470 // AT2G01290 // AT1G55250 // AT5G41990 // AT5G44160 // AT4G22140 // AT1G70…
GO:0006955	P	immune response	9	309	319	21972	0.04	0.086	// AT5G47220 // AT1G51940 // AT2G21660 // AT5G06320 // AT3G52400 // AT4G12720 // AT1G32960 // AT1G61380 // AT3G15210	// AT4G31500 // AT3G60820 // AT2G13810 // AT3G49530 // AT1G51660 // AT5G66850 // AT2G22230 // AT5G44870 // AT2G43790 // AT4G11260 // AT3G44480 // AT2G23620 // AT1G06160 // AT3G05180 // AT2G22330 // AT4G24180 // AT5G60600 // AT5G18525 // AT1G56160 // AT1G28520 // AT5G45260 // AT5G51700 // AT3G09830 // AT1G49040 // AT2G27880 // AT4G37150 // AT4G26090 // AT1G03160 // AT4G37460 // AT3G12500 // AT1G47…
GO:0032870	P	cellular response to hormone stimulus	18	309	808	21972	0.045	0.094	// AT5G47220 // AT5G47230 // AT1G51940 // AT1G13260 // AT3G52400 // AT5G14920 // AT2G23340 // AT3G50500 // AT5G58670 // AT1G19180 // AT3G50260 // AT4G17615 // AT3G05800 // AT3G17860 // AT4G18010 // AT1G28370 // AT3G15210 // AT1G49720	// AT1G75750 // AT5G44790 // AT3G09770 // AT5G06650 // AT1G27340 // AT5G51810 // AT1G56160 // AT2G43010 // AT2G01150 // AT1G32130 // AT1G28360 // AT1G74950 // AT5G01060 // AT2G46690 // AT4G32330 // AT3G53970 // AT1G76260 // AT1G51940 // AT1G19220 // AT3G09240 // AT1G60980 // AT1G19180 // AT5G65130 // AT5G58787 // AT1G07910 // AT1G56150 // AT1G64520 // AT5G14920 // AT1G78100 // AT2G30810 // AT3G16…
GO:0009908	P	flower development	12	309	481	21972	0.045	0.094	// AT2G40080 // AT4G24960 // AT2G25930 // AT5G64050 // AT5G37260 // AT4G22950 // AT1G19180 // AT3G48520 // AT5G61380 // AT1G25250 // AT3G20810 // AT1G13260	// AT1G51660 // AT1G69180 // AT1G17560 // AT1G80680 // AT5G15800 // AT2G22125 // AT5G08450 // AT5G60910 // AT1G69120 // AT3G61910 // AT1G79730 // AT1G23420 // AT5G59570 // AT1G47260 // AT5G49030 // AT2G45430 // AT1G60980 // AT3G20810 // AT3G14380 // AT4G22950 // AT4G20910 // AT1G64520 // AT1G01040 // AT1G69690 // AT5G50540 // AT4G31820 // AT3G19980 // AT2G39940 // AT1G69190 // AT5G41410 // AT5G55…
GO:0055114	P	oxidation-reduction process	29	309	1454	21972	0.049	0.1	// AT3G47860 // AT4G05020 // AT2G31360 // AT5G35735 // AT1G02400 // AT1G79440 // AT5G43440 // AT4G12280 // AT4G34230 // AT2G12190 // AT2G36390 // AT3G20810 // AT1G62570 // AT3G46970 // AT1G77120 // AT5G27520 // AT4G20830 // AT2G27690 // AT4G12290 // AT3G19010 // AT2G36220 // AT5G39410 // AT1G64950 // AT5G06690 // AT3G27300 // AT3G48520 // AT2G38240 // AT4G20840 // AT4G11600	// AT1G06620 // AT2G46660 // AT5G48230 // AT3G47520 // AT4G22890 // AT3G14790 // AT1G31180 // AT2G32440 // AT4G37400 // AT4G12280 // AT5G25130 // AT1G31670 // AT3G15020 // AT3G15840 // AT1G30100 // AT5G48300 // AT1G14550 // AT1G31690 // AT1G12740 // AT1G75280 // AT1G45145 // AT4G21200 // AT1G50430 // AT5G07440 // AT4G37970 // AT2G07751 // AT1G74880 // AT4G37370 // AT2G05990 // AT3G12120 // AT4G39…
GO:0010557	P	positive regulation of macromolecule biosynthetic process	9	309	332	21972	0.049	0.1	// AT5G47220 // AT5G47230 // AT4G22950 // AT4G27410 // AT5G05410 // AT3G08720 // AT1G27630 // AT1G49720 // AT4G25490	// AT5G09920 // AT5G49520 // AT4G39410 // AT2G27960 // AT3G19040 // AT1G20980 // AT4G22950 // AT4G10710 // AT2G35110 // AT1G73500 // AT4G35900 // AT2G45660 // AT4G16390 // AT4G25560 // AT1G01530 // AT5G08050 // AT2G20140 // AT1G28520 // AT5G12870 // AT1G79700 // AT5G60910 // AT2G36270 // AT1G69120 // AT3G05530 // AT1G79180 // AT4G02980 // AT1G50030 // AT3G26744 // AT2G26320 // AT2G27230 // AT5G52…
GO:0071495	P	cellular response to endogenous stimulus	18	309	819	21972	0.049	0.1	// AT5G47220 // AT5G47230 // AT1G51940 // AT1G13260 // AT3G52400 // AT5G14920 // AT2G23340 // AT3G50500 // AT5G58670 // AT1G19180 // AT3G50260 // AT4G17615 // AT3G05800 // AT3G17860 // AT4G18010 // AT1G28370 // AT3G15210 // AT1G49720	// AT1G75750 // AT5G44790 // AT5G66850 // AT3G09770 // AT5G06650 // AT1G27340 // AT5G51810 // AT1G56160 // AT2G43010 // AT2G01150 // AT1G32130 // AT1G28360 // AT1G74950 // AT5G01060 // AT2G46690 // AT3G08850 // AT4G32330 // AT3G53970 // AT1G76260 // AT1G51940 // AT1G19220 // AT3G09240 // AT1G60980 // AT1G19180 // AT5G65130 // AT5G58787 // AT1G07910 // AT1G56150 // AT1G64520 // AT5G14920 // AT1G78…
GO:0090567	P	reproductive shoot system development	12	309	494	21972	0.053	0.11	// AT2G40080 // AT4G24960 // AT2G25930 // AT5G64050 // AT5G37260 // AT4G22950 // AT1G19180 // AT3G48520 // AT5G61380 // AT1G25250 // AT3G20810 // AT1G13260	// AT1G51660 // AT1G69180 // AT1G17560 // AT1G80680 // AT5G15800 // AT2G22125 // AT5G08450 // AT5G60910 // AT1G69120 // AT3G61910 // AT1G79730 // AT1G23420 // AT5G59570 // AT1G47260 // AT5G49030 // AT2G45430 // AT1G60980 // AT3G20810 // AT3G14380 // AT4G22950 // AT4G20910 // AT1G64520 // AT1G01040 // AT1G69690 // AT5G50540 // AT4G31820 // AT3G19980 // AT2G39940 // AT1G69190 // AT5G41410 // AT5G55…
GO:0010628	P	positive regulation of gene expression	9	309	339	21972	0.055	0.11	// AT5G47220 // AT5G47230 // AT4G22950 // AT4G27410 // AT5G05410 // AT3G08720 // AT1G27630 // AT1G49720 // AT4G25490	// AT3G54620 // AT5G09920 // AT4G39410 // AT2G27960 // AT1G03360 // AT1G20980 // AT4G22950 // AT4G10710 // AT2G35110 // AT1G73500 // AT4G35900 // AT2G45660 // AT4G16390 // AT4G25560 // AT1G01530 // AT5G08050 // AT2G20140 // AT3G19040 // AT5G12870 // AT5G60910 // AT2G36270 // AT1G69120 // AT5G65310 // AT1G79180 // AT1G50030 // AT3G26744 // AT2G26320 // AT2G27230 // AT5G52020 // AT1G69600 // AT5G39…
GO:0016311	P	dephosphorylation	5	309	145	21972	0.056	0.11	// AT4G33920 // AT4G18010 // AT3G52180 // AT3G16800 // AT3G62260	// AT5G58003 // AT1G10430 // AT1G31190 // AT5G04980 // AT1G05000 // AT4G01950 // AT5G56610 // AT3G63320 // AT1G79630 // AT3G55050 // AT2G32010 // AT3G58500 // AT4G18140 // AT3G17250 // AT4G31750 // AT1G05630 // AT3G23610 // AT1G34120 // AT1G43670 // AT5G02760 // AT4G24500 // AT3G19420 // AT5G57050 // AT4G18010 // AT5G52200 // AT3G54270 // AT5G27930 // AT4G33920 // AT2G37440 // AT5G36250 // AT5G01…
GO:0048513	P	animal organ development	10	309	397	21972	0.06	0.12	// AT3G18830 // AT2G42540 // AT1G25250 // AT3G18000 // AT2G42530 // AT5G52310 // AT5G37600 // AT2G22860 // AT1G13260 // AT2G46400	// AT4G03550 // AT1G73500 // AT3G09070 // AT1G13980 // AT1G27340 // AT4G36870 // AT2G32280 // AT1G19220 // AT4G20910 // AT1G64520 // AT1G69490 // AT2G14210 // AT1G73220 // AT5G13180 // AT2G46870 // AT3G07390 // AT2G13540 // AT2G41230 // AT5G08520 // AT1G23320 // AT5G56580 // AT3G51770 // AT4G38630 // AT1G25250 // AT3G10500 // AT4G18730 // AT2G38120 // AT2G42200 // AT1G48920 // AT5G17430 // AT2G22…
GO:0048519	P	negative regulation of biological process	16	309	728	21972	0.061	0.12	// AT3G47860 // AT1G51940 // AT1G80840 // AT1G27730 // AT3G52400 // AT3G16800 // AT5G61380 // AT3G61190 // AT3G15210 // AT3G17860 // AT4G24960 // AT1G19180 // AT1G13260 // AT1G51090 // AT3G07650 // AT5G24470	// AT5G15020 // AT3G02860 // AT5G07780 // AT4G11660 // AT1G17560 // AT4G24500 // AT1G35530 // AT1G01260 // AT1G17760 // AT1G01380 // AT1G49040 // AT1G74950 // AT1G03160 // AT5G66750 // AT3G49810 // AT5G62090 // AT3G53970 // AT1G09060 // AT1G51060 // AT5G11470 // AT2G31880 // AT1G19180 // AT3G11450 // AT1G50410 // AT1G14410 // AT5G59870 // AT4G20910 // AT5G59710 // AT5G49880 // AT1G01040 // AT1G34…
GO:0010558	P	negative regulation of macromolecule biosynthetic process	7	309	249	21972	0.066	0.13	// AT1G80840 // AT1G27730 // AT3G17860 // AT1G19180 // AT1G13260 // AT3G15210 // AT5G24470	// AT1G33240 // AT5G15020 // AT3G02860 // AT5G13010 // AT1G80840 // AT1G30500 // AT4G11660 // AT5G62430 // AT2G30470 // AT4G24500 // AT3G20310 // AT2G18790 // AT5G54640 // AT1G17760 // AT2G26990 // AT4G32730 // AT1G52740 // AT1G08830 // AT1G19100 // AT5G55390 // AT1G74950 // AT4G37460 // AT1G20330 // AT2G21150 // AT3G09370 // AT2G32940 // AT1G51060 // AT5G57620 // AT5G05660 // AT3G61050 // AT1G69…
GO:0044707	P	single-multicellular organism process	47	309	2610	21972	0.069	0.14	// AT3G47860 // AT5G42900 // AT5G47220 // AT1G25250 // AT4G33980 // AT4G22950 // AT2G33830 // AT5G52310 // AT1G28370 // AT5G24470 // AT1G78600 // AT2G40080 // AT4G24960 // AT1G27730 // AT4G27410 // AT4G15910 // AT3G50500 // AT1G60190 // AT2G42530 // AT2G22860 // AT3G20810 // AT2G46400 // AT3G07650 // AT3G18830 // AT5G54470 // AT2G25930 // AT5G27520 // AT5G64050 // AT5G37260 // AT1G52890 // AT4G18…	// AT3G10470 // AT3G57370 // AT2G46660 // AT5G48230 // AT1G69180 // AT3G47520 // AT1G13980 // AT1G27340 // AT2G22125 // AT5G64530 // AT2G34630 // AT2G43010 // AT2G32440 // AT1G49040 // AT3G51430 // AT2G11890 // AT1G03160 // AT2G02470 // AT1G79730 // AT3G01730 // AT2G32280 // AT4G28860 // AT5G59570 // AT2G35940 // AT5G55490 // AT1G30100 // AT4G22950 // AT5G65590 // AT5G54650 // AT1G64520 // AT5G48…
// AT2G25010 // AT5G12130 // AT1G14290 // AT1G14830 // AT1G05510 // AT3G19270 // AT1G05680 // AT5G17290 // AT4G36930 // AT2G31650 // AT1G73177 // AT1G52030 // AT3G16785 // AT4G23100 // AT5G63050 // AT2G03840 // AT5G67570 // AT3G07160 // AT2G20180 // AT1G61140 // AT5G49660 // AT5G14070 // AT2G34140 // AT1G60940 // AT4G10350 // AT3G22490 // AT3G07610 // AT3G08640 // AT1G14740 // AT2G19070 // AT3G22…
GO:0007275	P	multicellular organism development	46	309	2549	21972	0.069	0.14	// AT3G47860 // AT5G42900 // AT5G47220 // AT1G25250 // AT4G33980 // AT4G22950 // AT2G33830 // AT5G52310 // AT1G28370 // AT5G24470 // AT1G78600 // AT2G40080 // AT4G24960 // AT4G27410 // AT4G15910 // AT3G50500 // AT1G60190 // AT2G42530 // AT2G22860 // AT3G20810 // AT2G46400 // AT3G07650 // AT3G18830 // AT5G54470 // AT2G25930 // AT5G27520 // AT5G64050 // AT5G37260 // AT1G52890 // AT4G18010 // AT5G13…	// AT3G10470 // AT3G57370 // AT2G46660 // AT5G48230 // AT1G69180 // AT3G47520 // AT1G13980 // AT1G27340 // AT2G22125 // AT5G64530 // AT2G34630 // AT2G43010 // AT2G32440 // AT1G49040 // AT3G51430 // AT2G11890 // AT1G03160 // AT2G02470 // AT1G79730 // AT3G01730 // AT2G32280 // AT4G28860 // AT5G59570 // AT2G35940 // AT5G55490 // AT1G30100 // AT4G22950 // AT5G65590 // AT5G54650 // AT1G64520 // AT5G48…
// AT1G69780 // AT5G37900 // AT3G04120 // AT5G63980 // AT1G56260 // AT4G08500 // AT1G64670 // AT5G06170 // AT1G12560 // AT3G05290 // AT3G24140 // AT2G46990 // AT4G19350 // AT5G40010 // AT1G13180 // AT4G32720 // AT1G48380 // AT2G26330 // AT4G17490 // AT1G27640 // AT5G24310 // AT2G03050 // AT3G46290 // AT5G39660 // AT1G16710 // AT1G67490 // AT1G44090 // AT3G03110 // AT5G60340
GO:0070887	P	cellular response to chemical stimulus	22	309	1094	21972	0.071	0.14	// AT5G47220 // AT1G16370 // AT3G17860 // AT1G28370 // AT1G77120 // AT3G50500 // AT2G23340 // AT1G19180 // AT5G47230 // AT1G51940 // AT4G18010 // AT3G15210 // AT5G06690 // AT3G52400 // AT5G14920 // AT1G29395 // AT5G58670 // AT3G50260 // AT3G05800 // AT1G13260 // AT1G49720 // AT4G17615	// AT1G75750 // AT5G44790 // AT4G30610 // AT5G66850 // AT3G09770 // AT4G24500 // AT5G06650 // AT3G03670 // AT1G27340 // AT4G03460 // AT5G51810 // AT1G56160 // AT2G43010 // AT2G01150 // AT1G32130 // AT1G28360 // AT2G40030 // AT2G44800 // AT2G46690 // AT3G08850 // AT4G32330 // AT3G53970 // AT1G76260 // AT1G51940 // AT1G19220 // AT3G09240 // AT5G06370 // AT1G60980 // AT1G31170 // AT3G10800 // AT5G65…
GO:0098660	P	inorganic ion transmembrane transport	5	309	156	21972	0.072	0.14	// AT2G22500 // AT5G61810 // AT4G17615 // AT5G57110 // AT5G66650	// AT5G47100 // AT2G33770 // AT3G56240 // AT4G30190 // AT2G25610 // AT2G21410 // AT4G00895 // AT2G07741 // AT5G08690 // AT4G37640 // AT2G22950 // AT5G55290 // AT1G31120 // AT2G04032 // AT5G46360 // AT4G11150 // AT3G02050 // AT1G15700 // AT1G60960 // AT3G02850 // AT5G33280 // AT5G57350 // AT5G62160 // AT1G19910 // AT2G48020 // AT5G57110 // AT5G62000 // AT3G08560 // AT5G03570 // AT2G25600 // AT1G60…
GO:0051173	P	positive regulation of nitrogen compound metabolic process	9	309	358	21972	0.072	0.14	// AT5G47220 // AT5G47230 // AT4G22950 // AT4G27410 // AT5G05410 // AT3G08720 // AT1G27630 // AT1G49720 // AT4G25490	// AT5G09920 // AT4G22950 // AT4G10710 // AT1G73500 // AT5G15800 // AT2G20140 // AT1G28520 // AT5G12870 // AT5G60910 // AT1G69120 // AT4G02980 // AT3G61910 // AT1G46768 // AT3G62420 // AT5G49420 // AT1G65300 // AT5G65590 // AT2G14210 // AT3G57300 // AT3G12890 // AT1G21910 // AT5G27580 // AT5G08520 // AT5G64220 // AT4G22680 // AT2G22540 // AT3G10500 // AT5G47670 // AT1G12630 // AT3G57390 // AT3G06…
GO:0045893	P	positive regulation of transcription, DNA-templated	8	309	308	21972	0.074	0.14	// AT5G47220 // AT5G47230 // AT4G22950 // AT4G27410 // AT5G05410 // AT1G27630 // AT1G49720 // AT4G25490	// AT5G49520 // AT1G72350 // AT4G39410 // AT2G27960 // AT3G19040 // AT1G20980 // AT4G22950 // AT4G10710 // AT2G35110 // AT1G73500 // AT4G35900 // AT2G45660 // AT5G15800 // AT4G25560 // AT5G08050 // AT2G20140 // AT1G28520 // AT5G12870 // AT5G60910 // AT2G36270 // AT1G69120 // AT5G65310 // AT1G79180 // AT1G50030 // AT3G26744 // AT2G26320 // AT2G27230 // AT5G52020 // AT1G69600 // AT5G39750 // AT5G57…
GO:1903508	P	positive regulation of nucleic acid-templated transcription	8	309	309	21972	0.075	0.14	// AT5G47220 // AT5G47230 // AT4G22950 // AT4G27410 // AT5G05410 // AT1G27630 // AT1G49720 // AT4G25490	// AT5G49520 // AT1G72350 // AT4G39410 // AT2G27960 // AT3G19040 // AT1G20980 // AT4G22950 // AT4G10710 // AT2G35110 // AT1G73500 // AT4G35900 // AT2G45660 // AT5G15800 // AT4G25560 // AT5G08050 // AT2G20140 // AT1G28520 // AT5G12870 // AT5G60910 // AT2G36270 // AT1G69120 // AT5G65310 // AT1G79180 // AT1G50030 // AT3G26744 // AT2G26320 // AT2G27230 // AT5G52020 // AT1G69600 // AT5G39750 // AT5G57…
GO:0032501	P	multicellular organismal process	49	309	2755	21972	0.075	0.14	// AT3G47860 // AT5G42900 // AT5G47220 // AT1G25250 // AT4G33980 // AT4G22950 // AT2G33830 // AT5G52310 // AT4G17615 // AT1G28370 // AT5G24470 // AT1G78600 // AT2G40080 // AT4G24960 // AT1G27730 // AT4G27410 // AT4G15910 // AT3G50500 // AT1G60190 // AT2G42530 // AT1G61380 // AT2G22860 // AT3G20810 // AT2G46400 // AT3G07650 // AT3G18830 // AT5G54470 // AT2G25930 // AT5G27520 // AT5G64050 // AT5G37…	// AT3G10470 // AT2G41890 // AT3G57370 // AT2G46660 // AT5G48230 // AT1G69180 // AT3G47520 // AT1G13980 // AT1G27340 // AT2G22125 // AT5G64530 // AT2G34630 // AT2G43010 // AT2G32440 // AT1G49040 // AT3G51430 // AT2G11890 // AT1G03160 // AT2G02470 // AT1G79730 // AT3G01730 // AT2G32280 // AT4G28860 // AT5G59570 // AT2G35940 // AT5G55490 // AT1G30100 // AT4G22950 // AT5G07530 // AT5G65590 // AT5G54…
// AT5G42080 // AT5G63220 // AT1G13400 // AT5G06160 // AT3G15670 // AT3G14370 // AT3G09290 // AT3G54720 // AT5G47040 // AT5G35770 // AT4G16370 // AT1G48410 // AT3G21160 // AT2G25930 // AT2G46830 // AT4G33650 // AT4G26740 // AT2G04030 // AT4G18960 // AT2G20400 // AT1G16890 // AT2G17720 // AT2G05520 // AT3G01700 // AT3G21890 // AT4G18770 // AT4G28320 // AT3G50660 // AT2G33100 // AT3G27000 // AT5G16…
GO:1902680	P	positive regulation of RNA biosynthetic process	8	309	309	21972	0.075	0.14	// AT5G47220 // AT5G47230 // AT4G22950 // AT4G27410 // AT5G05410 // AT1G27630 // AT1G49720 // AT4G25490	// AT5G49520 // AT1G72350 // AT4G39410 // AT2G27960 // AT3G19040 // AT1G20980 // AT4G22950 // AT4G10710 // AT2G35110 // AT1G73500 // AT4G35900 // AT2G45660 // AT5G15800 // AT4G25560 // AT5G08050 // AT2G20140 // AT1G28520 // AT5G12870 // AT5G60910 // AT2G36270 // AT1G69120 // AT5G65310 // AT1G79180 // AT1G50030 // AT3G26744 // AT2G26320 // AT2G27230 // AT5G52020 // AT1G69600 // AT5G39750 // AT5G57…
GO:0006820	P	anion transport	6	309	208	21972	0.077	0.14	// AT4G35180 // AT5G61810 // AT2G06925 // AT1G69870 // AT1G61800 // AT2G22500	// AT5G60770 // AT4G14695 // AT4G25350 // AT3G28960 // AT3G54700 // AT5G57490 // AT3G16180 // AT4G21120 // AT5G65990 // AT1G77380 // AT1G47670 // AT4G25760 // AT2G34960 // AT2G38940 // AT5G01240 // AT5G09220 // AT1G22540 // AT1G24400 // AT5G15240 // AT3G51895 // AT1G71680 // AT3G46980 // AT1G20860 // AT1G48640 // AT3G18440 // AT5G19500 // AT2G25680 // AT5G20090 // AT5G02170 // AT1G64650 // AT5G33…
GO:0000302	P	response to reactive oxygen species	5	309	161	21972	0.08	0.15	// AT1G77120 // AT5G52310 // AT5G05410 // AT3G17800 // AT4G12720	// AT3G08040 // AT3G54660 // AT2G18170 // AT2G41680 // AT5G19790 // AT5G04950 // AT3G56240 // AT1G56160 // AT5G46350 // AT3G53280 // AT1G72520 // AT1G08830 // AT2G47900 // AT1G05690 // AT1G56560 // AT3G48090 // AT5G39610 // AT1G20620 // AT4G23140 // AT1G17870 // AT5G63310 // AT2G43790 // AT4G23810 // AT4G12570 // AT1G77490 // AT3G28580 // AT5G18100 // AT2G22240 // AT2G26150 // AT2G28190 // AT4G35…
GO:0031327	P	negative regulation of cellular biosynthetic process	7	309	264	21972	0.084	0.15	// AT1G80840 // AT1G27730 // AT3G17860 // AT1G19180 // AT1G13260 // AT3G15210 // AT5G24470	// AT1G33240 // AT5G15020 // AT3G02860 // AT5G13010 // AT1G80840 // AT1G30500 // AT4G11660 // AT1G08030 // AT5G62430 // AT2G30470 // AT4G24500 // AT3G20310 // AT2G18790 // AT5G52830 // AT5G54640 // AT1G17760 // AT2G26990 // AT4G32730 // AT1G52740 // AT1G08830 // AT5G42750 // AT1G19100 // AT5G55390 // AT1G74950 // AT4G37460 // AT1G20330 // AT2G21150 // AT3G09370 // AT2G32940 // AT1G51060 // AT5G57…
GO:0048569	P	post-embryonic organ development	5	309	164	21972	0.085	0.15	// AT1G13260 // AT3G18830 // AT1G25250 // AT2G46400 // AT3G18000	// AT3G50060 // AT1G15570 // AT4G28490 // AT1G13980 // AT2G27530 // AT5G42810 // AT5G55230 // AT4G26760 // AT2G01500 // AT2G35510 // AT5G57740 // AT1G12820 // AT1G19220 // AT1G59640 // AT5G39610 // AT4G20910 // AT5G03540 // AT2G14210 // AT2G23430 // AT1G02410 // AT1G47485 // AT3G60650 // AT1G17980 // AT3G07390 // AT1G21210 // AT3G19770 // AT2G18480 // AT2G41230 // AT5G43070 // AT3G28470 // AT3G18…
GO:0044723	P	single-organism carbohydrate metabolic process	13	309	594	21972	0.085	0.15	// AT3G46970 // AT3G27300 // AT2G19450 // AT4G12720 // AT3G46440 // AT5G20830 // AT3G28340 // AT5G33290 // AT5G64860 // AT2G36390 // AT4G18010 // AT5G40390 // AT1G09350	// AT1G11720 // AT4G02500 // AT1G53000 // AT3G54270 // AT1G18580 // AT2G22125 // AT3G46440 // AT1G50390 // AT2G04560 // AT5G43710 // AT4G32840 // AT4G26250 // AT1G30620 // AT1G05630 // AT1G60450 // AT1G74420 // AT4G03340 // AT3G25860 // AT4G10960 // AT5G58784 // AT5G58782 // AT5G58780 // AT5G44480 // AT5G48300 // AT5G64740 // AT2G36390 // AT4G15290 // AT4G26850 // AT2G32430 // AT2G15350 // AT3G02…
GO:0051254	P	positive regulation of RNA metabolic process	8	309	317	21972	0.084	0.15	// AT5G47220 // AT5G47230 // AT4G22950 // AT4G27410 // AT5G05410 // AT1G27630 // AT1G49720 // AT4G25490	// AT3G54620 // AT5G49520 // AT4G39410 // AT2G27960 // AT3G19040 // AT1G20980 // AT4G22950 // AT4G10710 // AT2G35110 // AT1G73500 // AT4G35900 // AT2G45660 // AT5G15800 // AT4G25560 // AT5G08050 // AT2G20140 // AT1G28520 // AT5G12870 // AT5G60910 // AT2G36270 // AT1G69120 // AT5G65310 // AT1G79180 // AT1G50030 // AT3G26744 // AT2G26320 // AT2G27230 // AT5G52020 // AT1G69600 // AT5G39750 // AT5G57…
GO:0031324	P	negative regulation of cellular metabolic process	8	309	317	21972	0.084	0.15	// AT3G47860 // AT1G80840 // AT1G27730 // AT3G17860 // AT1G19180 // AT1G13260 // AT3G15210 // AT5G24470	// AT1G33240 // AT5G04470 // AT3G02860 // AT5G13010 // AT1G80840 // AT1G30500 // AT4G11660 // AT1G08030 // AT3G17040 // AT5G62430 // AT2G30470 // AT4G24500 // AT1G35530 // AT3G20310 // AT5G15020 // AT2G18790 // AT5G52830 // AT5G54640 // AT1G17760 // AT2G26990 // AT4G32730 // AT1G52740 // AT1G08830 // AT5G42750 // AT1G19100 // AT5G55390 // AT1G74950 // AT4G37460 // AT1G20330 // AT2G21150 // AT3G12…
GO:0051172	P	negative regulation of nitrogen compound metabolic process	7	309	265	21972	0.085	0.15	// AT1G80840 // AT1G27730 // AT3G17860 // AT1G19180 // AT1G13260 // AT3G15210 // AT5G24470	// AT1G33240 // AT5G15020 // AT3G02860 // AT5G13010 // AT1G80840 // AT1G30500 // AT4G11660 // AT1G08030 // AT3G17040 // AT5G62430 // AT2G30470 // AT4G24500 // AT3G20310 // AT2G18790 // AT5G52830 // AT5G54640 // AT1G17760 // AT2G26990 // AT4G32730 // AT1G52740 // AT1G08830 // AT1G19100 // AT5G55390 // AT1G74950 // AT4G37460 // AT1G20330 // AT2G21150 // AT3G09370 // AT2G32940 // AT1G51060 // AT5G57…
GO:0044767	P	single-organism developmental process	50	309	2855	21972	0.088	0.16	// AT3G47860 // AT5G42900 // AT5G47220 // AT1G25250 // AT4G33980 // AT4G22950 // AT2G33830 // AT5G52310 // AT4G17615 // AT1G19180 // AT5G24470 // AT1G78600 // AT2G40080 // AT4G24960 // AT1G27730 // AT4G27410 // AT1G28370 // AT4G15910 // AT3G50500 // AT1G60190 // AT2G42530 // AT2G22860 // AT3G20810 // AT3G05500 // AT2G46400 // AT3G07650 // AT3G18830 // AT5G54470 // AT2G25930 // AT5G27520 // AT5G64…	// AT3G10470 // AT3G57370 // AT2G46660 // AT5G48230 // AT1G69180 // AT3G47520 // AT1G13980 // AT1G27340 // AT2G22125 // AT5G64530 // AT2G34630 // AT2G43010 // AT2G32440 // AT1G49040 // AT3G51430 // AT2G11890 // AT1G03160 // AT2G02470 // AT1G79730 // AT3G01730 // AT2G32280 // AT4G28860 // AT5G59570 // AT2G35940 // AT3G05500 // AT5G55490 // AT1G30100 // AT4G22950 // AT5G65590 // AT5G54650 // AT1G64…
// AT5G53520 // AT5G62000 // AT3G27810 // AT3G26810 // AT3G26540 // AT2G33480 // AT2G06510 // AT2G01210 // AT4G14590 // AT4G38490 // AT3G49500 // AT1G07430 // AT5G22640 // AT4G15880 // AT1G66750 // AT4G28560 // AT2G35230 // AT3G06020 // AT5G19360 // AT1G19360 // AT5G66300 // AT3G13890 // AT1G48130 // AT2G26830 // AT2G06990 // AT5G57930 // AT4G35550 // AT5G49270 // AT5G56080 // AT5G14400 // AT2G39…
GO:0044710	P	single-organism metabolic process	64	309	3747	21972	0.09	0.16	// AT3G47860 // AT5G07010 // AT3G26840 // AT4G12720 // AT4G05020 // AT4G22950 // AT2G31360 // AT1G79440 // AT5G35735 // AT1G73480 // AT1G02400 // AT5G33290 // AT5G64860 // AT3G46440 // AT2G23910 // AT5G43440 // AT4G12280 // AT3G55580 // AT5G06690 // AT1G77120 // AT5G22630 // AT3G19010 // AT4G34230 // AT4G01130 // AT2G22450 // AT2G12190 // AT2G39420 // AT2G36390 // AT3G20810 // AT1G62570 // AT3G55…	// AT1G06620 // AT1G11720 // AT2G46660 // AT1G50090 // AT5G48230 // AT2G40890 // AT1G76490 // AT3G47520 // AT4G22890 // AT3G05180 // AT3G57170 // AT3G14790 // AT1G31180 // AT3G14990 // AT2G34630 // AT5G51700 // AT4G21680 // AT4G37150 // AT4G37400 // AT4G12280 // AT4G02500 // AT3G60330 // AT5G25130 // AT5G50600 // AT3G59400 // AT1G31670 // AT3G15020 // AT4G26790 // AT1G58430 // AT4G22300 // AT3G56…
// AT1G06780 // AT1G31420 // AT5G54680 // AT1G20780 // AT4G09990 // AT4G34520 // AT4G34250 // AT4G25650 // AT1G68000 // AT2G26710 // AT5G26710 // AT3G50990 // AT2G44350 // AT1G20270 // AT5G51950 // AT4G21760 // AT4G04955 // AT4G21090 // AT3G18850 // AT4G38530 // AT4G39660 // AT2G31540 // AT2G31170 // AT5G15490 // AT5G22630 // AT5G42590 // AT2G43840 // AT1G65060 // AT3G10700 // AT4G05390 // AT1G77…
GO:0009890	P	negative regulation of biosynthetic process	7	309	269	21972	0.09	0.16	// AT1G80840 // AT1G27730 // AT3G17860 // AT1G19180 // AT1G13260 // AT3G15210 // AT5G24470	// AT1G33240 // AT5G15020 // AT3G02860 // AT5G13010 // AT1G80840 // AT1G30500 // AT4G11660 // AT1G08030 // AT5G62430 // AT2G30470 // AT4G24500 // AT3G20310 // AT2G18790 // AT5G52830 // AT5G54640 // AT1G17760 // AT2G26990 // AT4G32730 // AT1G52740 // AT1G61720 // AT5G42750 // AT1G19100 // AT5G55390 // AT1G74950 // AT4G37460 // AT1G20330 // AT2G21150 // AT3G09370 // AT1G76560 // AT2G32940 // AT1G51…
GO:0048522	P	positive regulation of cellular process	13	309	606	21972	0.095	0.17	// AT5G47220 // AT5G47230 // AT1G51940 // AT1G77120 // AT4G22950 // AT1G25250 // AT3G50500 // AT4G27410 // AT5G05410 // AT3G08720 // AT1G27630 // AT1G49720 // AT4G25490	// AT5G09920 // AT4G01710 // AT1G51660 // AT4G22950 // AT4G10710 // AT4G15200 // AT1G73500 // AT5G15800 // AT2G20140 // AT1G28520 // AT5G12870 // AT5G26920 // AT5G60910 // AT2G01150 // AT4G02980 // AT3G61910 // AT5G66750 // AT3G08850 // AT1G46768 // AT2G47190 // AT1G05880 // AT5G49420 // AT1G65300 // AT1G30460 // AT5G65590 // AT5G54650 // AT2G14210 // AT3G57300 // AT3G12890 // AT3G26940 // AT1G15…
GO:0031325	P	positive regulation of cellular metabolic process	10	309	445	21972	0.11	0.18	// AT5G47220 // AT5G47230 // AT4G22950 // AT1G25250 // AT4G27410 // AT5G05410 // AT3G08720 // AT1G27630 // AT1G49720 // AT4G25490	// AT5G09920 // AT1G51660 // AT4G22950 // AT4G10710 // AT1G73500 // AT5G15800 // AT2G20140 // AT1G28520 // AT5G12870 // AT5G60910 // AT1G69120 // AT4G02980 // AT3G61910 // AT5G66750 // AT3G08850 // AT1G46768 // AT2G47190 // AT1G05880 // AT5G49420 // AT1G65300 // AT5G65590 // AT2G14210 // AT3G57300 // AT1G16060 // AT1G15780 // AT1G21910 // AT5G27580 // AT5G08520 // AT3G59470 // AT5G64220 // AT2G22…
GO:0009738	P	abscisic acid-activated signaling pathway	6	309	228	21972	0.11	0.18	// AT1G51940 // AT3G50500 // AT5G58670 // AT4G17615 // AT4G18010 // AT1G49720	// AT5G62880 // AT5G11260 // AT4G36070 // AT5G46210 // AT5G47100 // AT1G18890 // AT4G37790 // AT4G04740 // AT2G36270 // AT2G01150 // AT5G01550 // AT4G18010 // AT3G48040 // AT1G69270 // AT5G04870 // AT3G15730 // AT1G76260 // AT1G66360 // AT3G10660 // AT3G56850 // AT2G40340 // AT1G28490 // AT5G52900 // AT4G23650 // AT3G09770 // AT3G50500 // AT5G05440 // AT1G34120 // AT4G09570 // AT5G01810 // AT1G24…
GO:0046686	P	response to cadmium ion	8	309	337	21972	0.11	0.19	// AT3G46970 // AT1G77120 // AT3G27300 // AT2G39920 // AT5G20830 // AT2G21660 // AT4G11600 // AT4G37260	// AT2G17630 // AT5G60160 // AT1G49760 // AT2G30110 // AT3G12780 // AT1G79930 // AT1G76030 // AT3G48000 // AT3G44320 // AT1G07920 // AT2G37630 // AT1G02920 // AT3G25230 // AT3G56240 // AT3G22890 // AT5G63950 // AT4G04740 // AT1G16150 // AT3G08590 // AT4G21680 // AT1G07590 // AT1G72650 // AT5G02840 // AT1G71050 // AT1G71030 // AT5G62790 // AT5G09590 // AT1G75040 // AT3G52880 // AT3G15730 // AT3G13…
GO:0055085	P	transmembrane transport	13	309	625	21972	0.11	0.19	// AT4G35180 // AT1G08900 // AT5G17850 // AT3G22840 // AT1G16370 // AT5G57110 // AT2G28900 // AT4G17615 // AT4G17550 // AT5G61810 // AT1G61800 // AT2G22500 // AT5G66650	// AT1G33080 // AT1G65550 // AT5G36940 // AT2G38510 // AT5G57490 // AT5G57350 // AT4G09810 // AT5G18290 // AT1G64780 // AT4G32530 // AT2G25610 // AT2G21410 // AT5G58970 // AT1G14360 // AT5G08690 // AT5G16620 // AT1G58340 // AT2G25810 // AT3G16690 // AT1G31120 // AT1G04940 // AT4G29140 // AT3G10600 // AT5G33280 // AT1G19910 // AT2G48020 // AT4G01430 // AT1G76030 // AT5G44370 // AT2G37890 // AT2G16…
GO:0045935	P	positive regulation of nucleobase-containing compound metabolic process	8	309	340	21972	0.11	0.19	// AT5G47220 // AT5G47230 // AT4G22950 // AT4G27410 // AT5G05410 // AT1G27630 // AT1G49720 // AT4G25490	// AT3G54620 // AT5G49520 // AT4G39410 // AT2G27960 // AT3G19040 // AT1G20980 // AT1G12790 // AT4G22950 // AT4G10710 // AT2G35110 // AT1G73500 // AT4G35900 // AT2G45660 // AT5G15800 // AT4G25560 // AT4G32960 // AT5G08050 // AT2G20140 // AT1G28520 // AT5G12870 // AT5G60910 // AT2G36270 // AT1G69120 // AT3G05530 // AT1G79180 // AT4G02980 // AT1G50030 // AT3G26744 // AT2G26320 // AT2G27230 // AT5G52…
GO:0006457	P	protein folding	6	309	233	21972	0.12	0.19	// AT3G53990 // AT3G13310 // AT2G21130 // AT1G56300 // AT5G23240 // AT4G04330	// AT2G32920 // AT3G04980 // AT1G79930 // AT5G25530 // AT4G19580 // AT5G01390 // AT4G39960 // AT5G67530 // AT3G25230 // AT5G18750 // AT5G56500 // AT1G80920 // AT5G48030 // AT3G62030 // AT3G08910 // AT1G21750 // AT2G20560 // AT2G30410 // AT5G53350 // AT4G09350 // AT3G16110 // AT3G03960 // AT1G55490 // AT1G09210 // AT5G03030 // AT1G44160 // AT5G35100 // AT1G79940 // AT3G13310 // AT2G30695 // AT5G61…
GO:0034220	P	ion transmembrane transport	6	309	233	21972	0.12	0.19	// AT5G17850 // AT5G61810 // AT5G57110 // AT4G17615 // AT2G22500 // AT5G66650	// AT3G08040 // AT2G07741 // AT3G54700 // AT1G76030 // AT5G47100 // AT5G18290 // AT2G33770 // AT1G64780 // AT3G56240 // AT4G30190 // AT2G07698 // AT2G25610 // AT2G38290 // AT2G21410 // AT4G00895 // AT4G35100 // AT5G08690 // AT4G37640 // AT2G22950 // AT2G25810 // AT2G38060 // AT5G55290 // AT4G23400 // AT1G31120 // AT3G01760 // AT5G46360 // AT4G11150 // AT2G01090 // AT1G15700 // AT3G47440 // AT5G20…
GO:0048367	P	shoot system development	16	309	806	21972	0.12	0.19	// AT2G40080 // AT2G42540 // AT2G25930 // AT3G48520 // AT5G64050 // AT5G37260 // AT4G22950 // AT1G19180 // AT1G25250 // AT2G42530 // AT5G61380 // AT5G52310 // AT5G37600 // AT4G24960 // AT3G20810 // AT1G13260	// AT1G51660 // AT1G69180 // AT1G17560 // AT1G80680 // AT1G73500 // AT3G09070 // AT2G24740 // AT1G27340 // AT3G06930 // AT5G64530 // AT5G41520 // AT5G08450 // AT5G60910 // AT4G36870 // AT1G69120 // AT3G61910 // AT4G32940 // AT1G79730 // AT2G32280 // AT1G23420 // AT5G59570 // AT1G47260 // AT1G19220 // AT2G45430 // AT1G60980 // AT3G20810 // AT2G22840 // AT3G14380 // AT5G57020 // AT4G22950 // AT4G20…
GO:0032502	P	developmental process	50	309	2947	21972	0.12	0.21	// AT3G47860 // AT5G42900 // AT5G47220 // AT1G25250 // AT4G33980 // AT4G22950 // AT2G33830 // AT5G52310 // AT4G17615 // AT1G19180 // AT5G24470 // AT1G78600 // AT2G40080 // AT4G24960 // AT1G27730 // AT4G27410 // AT1G28370 // AT4G15910 // AT3G50500 // AT1G60190 // AT2G42530 // AT2G22860 // AT3G20810 // AT3G05500 // AT2G46400 // AT3G07650 // AT3G18830 // AT5G54470 // AT2G25930 // AT5G27520 // AT5G64…	// AT3G10470 // AT3G21710 // AT3G57370 // AT2G46660 // AT5G48230 // AT1G69180 // AT3G47520 // AT1G13980 // AT1G27340 // AT2G22125 // AT5G64530 // AT2G34630 // AT2G43010 // AT2G32440 // AT1G49040 // AT3G51430 // AT5G23940 // AT2G11890 // AT1G03160 // AT2G02470 // AT1G79730 // AT3G01730 // AT2G32280 // AT4G28860 // AT5G59570 // AT2G35940 // AT3G05500 // AT5G55490 // AT1G30100 // AT4G22950 // AT5G65…
// AT1G77980 // AT4G29350 // AT1G32770 // AT1G62440 // AT5G61230 // AT1G16460 // AT3G10490 // AT2G46600 // AT5G51640 // AT1G34355 // AT2G42560 // AT3G47500 // AT1G34350 // AT5G05950 // AT1G17420 // AT1G28370 // AT1G27360 // AT5G20690 // AT3G60350 // AT4G12980 // AT5G51760 // AT5G59510 // AT3G14020 // AT3G46740 // AT2G02450 // AT5G45800 // AT1G23190 // AT1G51690 // AT3G57510 // AT3G59420 // AT1G31…
GO:0045892	P	negative regulation of transcription, DNA-templated	5	309	187	21972	0.13	0.21	// AT1G27730 // AT1G13260 // AT1G80840 // AT3G15210 // AT5G24470	// AT5G15020 // AT3G02860 // AT1G80840 // AT1G30500 // AT4G11660 // AT2G30470 // AT1G62990 // AT3G20310 // AT2G18790 // AT5G54640 // AT1G17760 // AT2G26990 // AT4G32730 // AT1G52740 // AT1G19100 // AT5G55390 // AT5G66750 // AT3G09370 // AT2G32940 // AT1G51060 // AT5G57620 // AT5G05660 // AT3G61050 // AT3G49250 // AT5G58360 // AT5G22650 // AT5G59870 // AT5G59710 // AT5G47370 // AT5G56740 // AT3G54…
GO:0071310	P	cellular response to organic substance	18	309	945	21972	0.13	0.22	// AT5G47220 // AT5G47230 // AT1G51940 // AT1G13260 // AT3G52400 // AT5G14920 // AT2G23340 // AT3G50500 // AT5G58670 // AT1G19180 // AT3G50260 // AT4G17615 // AT3G05800 // AT3G17860 // AT4G18010 // AT1G28370 // AT3G15210 // AT1G49720	// AT1G75750 // AT5G44790 // AT5G66850 // AT3G09770 // AT4G24500 // AT5G06650 // AT1G27340 // AT4G03460 // AT5G51810 // AT1G56160 // AT2G43010 // AT2G01150 // AT1G32130 // AT1G28360 // AT2G40030 // AT5G01060 // AT2G46690 // AT3G08850 // AT4G32330 // AT3G53970 // AT1G76260 // AT1G51940 // AT1G19220 // AT3G09240 // AT1G05630 // AT1G60980 // AT3G10800 // AT5G65130 // AT5G58787 // AT1G07910 // AT4G20…
GO:0044271	P	cellular nitrogen compound biosynthetic process	54	309	3224	21972	0.13	0.22	// AT5G47220 // AT1G80840 // AT5G59820 // AT5G22250 // AT4G22950 // AT1G28050 // AT3G05500 // AT3G17860 // AT1G26665 // AT4G29190 // AT3G22830 // AT3G46440 // AT5G24470 // AT1G78600 // AT1G27730 // AT1G27630 // AT1G28370 // AT5G61380 // AT2G40140 // AT3G15210 // AT4G25480 // AT4G27410 // AT2G23340 // AT2G22450 // AT1G19180 // AT3G50700 // AT2G46400 // AT3G07650 // AT1G76580 // AT5G47230 // AT3G24…	// AT1G06190 // AT3G10470 // AT3G50890 // AT5G06710 // AT1G09690 // AT5G63070 // AT3G10690 // AT3G57370 // AT2G43010 // AT3G51430 // AT3G60330 // AT2G02470 // AT1G79730 // AT1G51140 // AT4G02590 // AT5G59570 // AT3G59400 // AT2G46280 // AT4G26310 // AT5G49520 // AT3G53870 // AT2G35940 // AT3G50700 // AT5G65130 // AT1G65300 // AT5G45590 // AT5G59710 // AT4G13640 // AT5G44480 // AT5G06000 // AT2G41…
// AT1G54290 // AT5G05980 // AT5G06980 // AT5G42910 // AT5G59180 // AT4G24470 // AT4G29230 // AT3G60180 // AT1G34360 // AT4G34430 // AT5G51190 // AT1G49250 // AT3G57180 // AT1G27370 // AT1G42990 // AT4G00020 // AT5G07580 // AT1G13950 // AT1G28160 // AT3G46770 // AT5G13730 // AT3G15500 // AT5G22890 // AT5G07210 // AT4G37180 // AT5G20730 // AT5G43130 // AT5G64140 // AT5G45830 // AT1G17260 // AT5G45…
GO:0009892	P	negative regulation of metabolic process	9	309	414	21972	0.14	0.22	// AT3G47860 // AT1G80840 // AT1G27730 // AT5G61380 // AT3G17860 // AT1G19180 // AT1G13260 // AT3G15210 // AT5G24470	// AT5G15020 // AT3G02860 // AT4G11660 // AT4G24500 // AT1G01260 // AT1G17760 // AT1G74950 // AT5G66750 // AT3G53970 // AT3G15210 // AT1G51060 // AT5G11470 // AT1G19180 // AT1G35530 // AT1G14410 // AT5G59870 // AT4G20910 // AT5G59710 // AT1G11580 // AT1G01040 // AT4G19700 // AT5G13180 // AT4G24970 // AT5G13570 // AT2G13540 // AT4G04450 // AT4G31270 // AT3G15150 // AT3G01320 // AT2G22540 // AT4G36…
GO:0048731	P	system development	31	309	1767	21972	0.14	0.23	// AT3G47860 // AT5G42900 // AT5G47220 // AT4G33980 // AT4G22950 // AT5G52310 // AT1G28370 // AT2G40080 // AT4G24960 // AT2G42530 // AT2G22860 // AT3G20810 // AT2G46400 // AT3G07650 // AT3G18830 // AT2G25930 // AT5G64050 // AT5G37260 // AT5G13200 // AT5G04340 // AT1G19180 // AT2G42540 // AT2G19450 // AT1G01470 // AT1G25250 // AT3G18000 // AT3G48520 // AT5G61380 // AT2G21660 // AT5G37600 // AT1G13…	// AT2G46660 // AT5G48230 // AT1G69180 // AT3G47520 // AT1G13980 // AT1G27340 // AT2G22125 // AT5G64530 // AT3G24560 // AT2G11890 // AT1G03160 // AT2G02470 // AT1G79730 // AT3G01730 // AT2G32280 // AT1G23420 // AT5G59570 // AT5G55490 // AT1G30100 // AT4G22950 // AT5G65590 // AT5G54650 // AT1G64520 // AT5G48300 // AT4G26420 // AT1G34245 // AT4G02020 // AT5G50540 // AT4G31820 // AT5G13180 // AT5G58…
GO:0051716	P	cellular response to stimulus	44	309	2603	21972	0.14	0.23	// AT5G47220 // AT1G01560 // AT4G12720 // AT4G22950 // AT1G66090 // AT3G05660 // AT1G16370 // AT3G17860 // AT3G55450 // AT1G28370 // AT1G77120 // AT2G40080 // AT3G55580 // AT5G15960 // AT5G07920 // AT4G14580 // AT3G50500 // AT2G23340 // AT1G19180 // AT3G55940 // AT5G47230 // AT1G51940 // AT2G37970 // AT2G25930 // AT5G58670 // AT3G08720 // AT4G18010 // AT3G15210 // AT5G45750 // AT5G60100 // AT5G06…	// AT5G44790 // AT3G09770 // AT1G53210 // AT1G13980 // AT1G27340 // AT4G03460 // AT5G51700 // AT1G03160 // AT2G02470 // AT4G17380 // AT4G28860 // AT3G59400 // AT1G64070 // AT5G06370 // AT4G22300 // AT3G10800 // AT1G35530 // AT5G65130 // AT5G02290 // AT5G20410 // AT1G10520 // AT3G57710 // AT3G26940 // AT4G03510 // AT1G57830 // AT2G20300 // AT1G45145 // AT1G12580 // AT5G21090 // AT1G19850 // AT5G54…
// AT3G62690 // AT5G38850 // AT4G16960 // AT2G23270 // AT1G33590 // AT1G27510 // AT4G19690 // AT5G27060 // AT5G17290 // AT2G31650 // AT4G23450 // AT1G69160 // AT4G23100 // AT3G49580 // AT2G24130 // AT4G32280 // AT1G65070 // AT2G14540 // AT2G20180 // AT2G28160 // AT2G41090 // AT2G17890 // AT3G07610 // AT1G22280 // AT2G41970 // AT4G15415 // AT5G23320 // AT5G27660 // AT5G25220 // AT1G68780 // AT5G17…
GO:0071215	P	cellular response to abscisic acid stimulus	6	309	250	21972	0.15	0.23	// AT1G51940 // AT3G50500 // AT5G58670 // AT4G17615 // AT4G18010 // AT1G49720	// AT5G62880 // AT5G11260 // AT4G36070 // AT5G46210 // AT5G47100 // AT1G18890 // AT4G37790 // AT5G35750 // AT4G04740 // AT3G18130 // AT2G36270 // AT2G01150 // AT5G01550 // AT4G18010 // AT3G48040 // AT1G69270 // AT1G48630 // AT5G04870 // AT3G15730 // AT1G76260 // AT5G13170 // AT1G66360 // AT3G10660 // AT3G56850 // AT2G40340 // AT1G28490 // AT5G52900 // AT4G23650 // AT5G58787 // AT3G09770 // AT3G50…
GO:0097306	P	cellular response to alcohol	6	309	250	21972	0.15	0.23	// AT1G51940 // AT3G50500 // AT5G58670 // AT4G17615 // AT4G18010 // AT1G49720	// AT5G62880 // AT5G11260 // AT4G36070 // AT5G46210 // AT5G47100 // AT1G18890 // AT4G37790 // AT5G35750 // AT4G04740 // AT3G18130 // AT2G36270 // AT2G01150 // AT5G01550 // AT4G18010 // AT3G48040 // AT1G69270 // AT1G48630 // AT5G04870 // AT3G15730 // AT1G76260 // AT5G13170 // AT1G66360 // AT3G10660 // AT3G56850 // AT2G40340 // AT1G28490 // AT5G52900 // AT4G23650 // AT5G58787 // AT3G09770 // AT3G50…
GO:0009893	P	positive regulation of metabolic process	10	309	481	21972	0.15	0.24	// AT5G47220 // AT5G47230 // AT4G22950 // AT1G25250 // AT4G27410 // AT5G05410 // AT3G08720 // AT1G27630 // AT1G49720 // AT4G25490	// AT5G09920 // AT1G51660 // AT4G22950 // AT4G10710 // AT1G73500 // AT5G15800 // AT2G20140 // AT1G28520 // AT5G12870 // AT5G60910 // AT1G69120 // AT4G02980 // AT3G61910 // AT5G48930 // AT3G08850 // AT1G76630 // AT2G32950 // AT1G46768 // AT2G47190 // AT1G05880 // AT5G49420 // AT1G65300 // AT4G13640 // AT2G14210 // AT3G57300 // AT1G16060 // AT1G15780 // AT5G65590 // AT1G21910 // AT5G27580 // AT5G08…
GO:0044765	P	single-organism transport	17	309	909	21972	0.16	0.24	// AT4G35180 // AT1G08900 // AT3G18830 // AT5G27520 // AT3G52400 // AT5G61810 // AT2G06925 // AT5G59730 // AT4G39670 // AT5G06530 // AT2G28900 // AT4G17615 // AT4G17550 // AT1G25250 // AT5G11150 // AT1G61800 // AT2G22500	// AT2G31190 // AT1G33080 // AT5G36940 // AT2G38510 // AT5G57350 // AT4G09810 // AT4G24500 // AT3G09070 // AT1G13980 // AT1G12100 // AT5G56750 // AT3G14410 // AT2G25610 // AT1G66770 // AT2G21410 // AT2G01950 // AT1G14360 // AT5G08690 // AT5G53190 // AT2G10940 // AT1G55325 // AT2G27130 // AT4G25950 // AT3G16690 // AT1G04940 // AT2G42700 // AT4G29140 // AT3G10600 // AT4G04640 // AT5G07530 // AT1G19…
GO:0010604	P	positive regulation of macromolecule metabolic process	9	309	430	21972	0.16	0.25	// AT5G47220 // AT5G47230 // AT4G22950 // AT4G27410 // AT5G05410 // AT3G08720 // AT1G27630 // AT1G49720 // AT4G25490	// AT5G09920 // AT1G51660 // AT4G22950 // AT4G10710 // AT1G73500 // AT5G15800 // AT2G20140 // AT1G28520 // AT5G12870 // AT5G60910 // AT1G69120 // AT4G02980 // AT3G61910 // AT5G66750 // AT3G08850 // AT1G46768 // AT2G47190 // AT1G05880 // AT5G49420 // AT1G65300 // AT4G13640 // AT2G14210 // AT3G57300 // AT1G16060 // AT5G65590 // AT1G21910 // AT5G27580 // AT5G08520 // AT3G59470 // AT5G64220 // AT2G22…
GO:0048523	P	negative regulation of cellular process	10	309	490	21972	0.16	0.25	// AT3G47860 // AT4G24960 // AT1G27730 // AT3G52400 // AT3G17860 // AT1G80840 // AT1G19180 // AT1G13260 // AT3G15210 // AT5G24470	// AT5G15020 // AT3G02860 // AT5G07780 // AT4G11660 // AT1G17560 // AT4G24500 // AT1G17760 // AT1G01380 // AT1G74950 // AT1G03160 // AT5G66750 // AT3G53970 // AT3G15210 // AT1G51060 // AT5G11470 // AT1G19180 // AT1G35530 // AT1G14410 // AT5G59870 // AT4G20910 // AT5G59710 // AT5G49880 // AT1G01040 // AT5G57320 // AT4G19700 // AT5G13180 // AT3G02680 // AT3G52400 // AT2G13540 // AT5G66130 // AT4G04…
GO:0010605	P	negative regulation of macromolecule metabolic process	8	309	375	21972	0.17	0.26	// AT1G80840 // AT1G27730 // AT5G61380 // AT3G17860 // AT1G19180 // AT1G13260 // AT3G15210 // AT5G24470	// AT5G15020 // AT3G02860 // AT4G11660 // AT4G24500 // AT1G01260 // AT1G17760 // AT1G74950 // AT5G66750 // AT3G53970 // AT3G15210 // AT1G51060 // AT5G11470 // AT1G19180 // AT1G35530 // AT5G02030 // AT1G14410 // AT5G59870 // AT4G20910 // AT5G59710 // AT1G11580 // AT1G01040 // AT4G19700 // AT5G13180 // AT4G24970 // AT5G13570 // AT2G13540 // AT4G04450 // AT4G31270 // AT3G15150 // AT3G01320 // AT2G22…
GO:0016070	P	RNA metabolic process	48	309	2910	21972	0.17	0.26	// AT5G47220 // AT1G80840 // AT5G59820 // AT5G22250 // AT4G22950 // AT1G28050 // AT5G60100 // AT3G17860 // AT1G26665 // AT4G29190 // AT3G22830 // AT1G27630 // AT5G24470 // AT1G78600 // AT1G27730 // AT1G28370 // AT5G61380 // AT2G40140 // AT3G15210 // AT4G25480 // AT4G27410 // AT2G23340 // AT1G19180 // AT3G50700 // AT2G46400 // AT3G07650 // AT1G76580 // AT5G47230 // AT3G24520 // AT5G54470 // AT2G25…	// AT3G50670 // AT1G06190 // AT3G10470 // AT3G50890 // AT5G06710 // AT5G64530 // AT3G57370 // AT2G47220 // AT2G43010 // AT3G24560 // AT4G32430 // AT5G13270 // AT2G02470 // AT1G79730 // AT1G51140 // AT4G02590 // AT5G59570 // AT4G30080 // AT2G35940 // AT3G50700 // AT5G65130 // AT1G16280 // AT1G65300 // AT4G22950 // AT5G59710 // AT4G13640 // AT1G10522 // AT1G53320 // AT4G02020 // AT5G13180 // AT2G43…
// AT3G13200 // AT1G23400 // AT2G46040 // AT1G16060 // AT4G31805 // AT4G31800 // AT2G16720 // AT3G06930 // AT2G34720 // AT4G21750 // AT4G37730 // AT1G70980 // AT1G65470 // AT5G65330 // AT1G71450 // AT3G13300 // AT5G58003 // AT2G27960 // AT5G28740 // AT1G09230 // AT1G50410 // AT4G39410 // AT1G62990 // AT1G06160 // AT1G53690 // AT4G04450 // AT2G34260 // AT3G10113 // AT3G19040 // AT4G05100 // AT1G21…
GO:0006812	P	cation transport	7	309	323	21972	0.18	0.27	// AT5G17850 // AT4G38580 // AT5G57110 // AT1G51610 // AT4G17615 // AT2G22500 // AT5G66650	// AT3G08040 // AT4G30940 // AT5G44790 // AT1G08135 // AT2G42950 // AT4G33520 // AT1G55730 // AT5G47100 // AT3G01390 // AT5G35750 // AT2G13620 // AT1G76800 // AT1G64780 // AT3G56240 // AT4G30190 // AT5G64560 // AT2G25610 // AT2G38290 // AT1G55790 // AT5G22900 // AT2G21410 // AT1G71050 // AT3G05030 // AT2G07741 // AT1G10130 // AT4G37640 // AT2G22950 // AT5G01490 // AT5G01600 // AT4G25950 // AT2G24…
GO:0009966	P	regulation of signal transduction	5	309	210	21972	0.18	0.27	// AT3G17860 // AT1G19180 // AT1G51940 // AT3G15210 // AT3G50500	// AT5G62880 // AT5G11260 // AT3G49530 // AT1G51660 // AT5G57050 // AT4G16830 // AT1G13980 // AT1G27340 // AT4G03460 // AT4G14390 // AT4G03500 // AT3G18130 // AT5G66350 // AT3G06110 // AT2G01150 // AT5G65310 // AT1G74950 // AT4G24580 // AT5G39500 // AT3G15730 // AT1G76260 // AT1G19180 // AT4G02450 // AT3G16360 // AT1G72450 // AT1G07910 // AT4G35380 // AT5G48170 // AT4G09570 // AT4G03450 // AT5G01…
GO:0071396	P	cellular response to lipid	8	309	384	21972	0.18	0.27	// AT1G51940 // AT3G05800 // AT5G14920 // AT3G50500 // AT5G58670 // AT4G17615 // AT4G18010 // AT1G49720	// AT1G75750 // AT3G09770 // AT4G30610 // AT5G51810 // AT2G01150 // AT1G32130 // AT1G60980 // AT5G58787 // AT1G05010 // AT2G30810 // AT3G16570 // AT5G54380 // AT3G26940 // AT5G06650 // AT5G41790 // AT1G18100 // AT1G12580 // AT2G41230 // AT5G08520 // AT1G80340 // AT5G08130 // AT4G38230 // AT1G18080 // AT5G40280 // AT5G25980 // AT5G47670 // AT1G52400 // AT4G33950 // AT5G15160 // AT3G55530 // AT1G70…
GO:0048856	P	anatomical structure development	47	309	2866	21972	0.18	0.27	// AT3G47860 // AT5G42900 // AT5G47220 // AT1G25250 // AT4G33980 // AT4G22950 // AT2G33830 // AT5G52310 // AT4G17615 // AT1G28370 // AT5G24470 // AT1G78600 // AT2G40080 // AT4G24960 // AT4G27410 // AT4G15910 // AT3G50500 // AT1G60190 // AT2G42530 // AT2G22860 // AT3G20810 // AT2G46400 // AT3G07650 // AT3G18830 // AT5G54470 // AT2G25930 // AT5G27520 // AT5G64050 // AT5G37260 // AT1G52890 // AT4G18…	// AT3G10470 // AT3G21710 // AT3G57370 // AT2G46660 // AT5G48230 // AT1G69180 // AT3G47520 // AT1G13980 // AT1G27340 // AT2G22125 // AT5G64530 // AT2G34630 // AT2G43010 // AT2G32440 // AT1G49040 // AT3G51430 // AT2G11890 // AT1G03160 // AT2G02470 // AT1G79730 // AT3G01730 // AT2G32280 // AT4G28860 // AT5G59570 // AT2G35940 // AT5G55490 // AT1G30100 // AT4G22950 // AT5G65590 // AT5G54650 // AT1G64…
// AT1G79580 // AT2G42380 // AT1G65650 // AT4G34530 // AT3G17220 // AT5G37630 // AT4G14110 // AT5G53520 // AT5G19740 // AT5G62000 // AT3G27810 // AT3G26810 // AT3G26540 // AT2G33480 // AT2G06510 // AT2G01210 // AT4G14590 // AT4G38490 // AT2G34590 // AT3G49500 // AT1G07430 // AT5G22640 // AT4G01220 // AT4G15880 // AT1G66750 // AT4G28560 // AT2G35230 // AT3G06020 // AT5G19360 // AT1G19360 // AT5G66…
GO:0023051	P	regulation of signaling	5	309	213	21972	0.19	0.28	// AT3G17860 // AT1G19180 // AT1G51940 // AT3G15210 // AT3G50500	// AT5G62880 // AT5G11260 // AT3G49530 // AT1G51660 // AT5G57050 // AT4G16830 // AT1G13980 // AT1G27340 // AT4G03460 // AT4G14390 // AT4G03500 // AT3G18130 // AT1G01380 // AT3G06110 // AT2G01150 // AT5G65310 // AT1G74950 // AT4G24580 // AT5G39500 // AT3G15730 // AT1G76260 // AT1G19180 // AT4G02450 // AT3G16360 // AT1G72450 // AT1G07910 // AT4G35380 // AT5G48170 // AT4G09570 // AT4G03450 // AT5G01…
GO:1901576	P	organic substance biosynthetic process	74	309	4650	21972	0.18	0.28	// AT5G47220 // AT1G80840 // AT3G26840 // AT4G12720 // AT5G59820 // AT5G22250 // AT4G22950 // AT1G28050 // AT2G31360 // AT3G05500 // AT2G40140 // AT1G02400 // AT5G33290 // AT3G17860 // AT1G26665 // AT4G29190 // AT3G22830 // AT3G46440 // AT2G23910 // AT5G24470 // AT1G78600 // AT3G08720 // AT3G55580 // AT4G34230 // AT1G27630 // AT1G28370 // AT3G24520 // AT5G61380 // AT3G19010 // AT3G15210 // AT4G25…	// AT1G06190 // AT1G72350 // AT3G10470 // AT1G11720 // AT3G50890 // AT4G14465 // AT5G48230 // AT1G69180 // AT1G09690 // AT1G07420 // AT3G14790 // AT1G31180 // AT3G10690 // AT3G14990 // AT1G08250 // AT3G57370 // AT2G34630 // AT5G18790 // AT2G43010 // AT2G32440 // AT2G02480 // AT3G51430 // AT3G14550 // AT5G23940 // AT5G06710 // AT3G60330 // AT2G02470 // AT1G79730 // AT1G51140 // AT4G02590 // AT5G59…
// AT5G19990 // AT5G56780 // AT4G24240 // AT1G69010 // AT1G12640 // AT3G44680 // AT3G09290 // AT1G19080 // AT1G74350 // AT3G07050 // AT3G26650 // AT3G11945 // AT3G02000 // AT2G26580 // AT3G02550 // AT1G19640 // AT2G01430 // AT3G18960 // AT1G08980 // AT2G45460 // AT3G02790 // AT3G11430 // AT1G61810 // AT1G14070 // AT1G48150 // AT2G40690 // AT1G32640 // AT4G00870 // AT5G24800 // AT3G22320 // AT3G29…
GO:0044712	P	single-organism catabolic process	11	309	568	21972	0.19	0.28	// AT3G46970 // AT5G49900 // AT5G27520 // AT2G06925 // AT5G58670 // AT1G79440 // AT4G01130 // AT1G02400 // AT5G64860 // AT4G18010 // AT3G55940	// AT1G61850 // AT5G48230 // AT4G26790 // AT3G44320 // AT3G16370 // AT3G05180 // AT3G14990 // AT2G20140 // AT5G41240 // AT5G43710 // AT4G32840 // AT1G02940 // AT1G05630 // AT5G18890 // AT1G58430 // AT3G25860 // AT3G45300 // AT1G76150 // AT1G75890 // AT5G45670 // AT2G02390 // AT5G62480 // AT2G31100 // AT3G21780 // AT1G53280 // AT3G26690 // AT3G02040 // AT1G18260 // AT5G13800 // AT1G56190 // AT1G71…
GO:0016051	P	carbohydrate biosynthetic process	7	309	330	21972	0.19	0.28	// AT4G12720 // AT5G20830 // AT3G28340 // AT5G33290 // AT2G36390 // AT5G40390 // AT1G09350	// AT1G13440 // AT5G11110 // AT1G71990 // AT1G11720 // AT1G33800 // AT3G12780 // AT2G22900 // AT2G41680 // AT2G39930 // AT4G39800 // AT3G54270 // AT2G25450 // AT1G03520 // AT3G02350 // AT2G22125 // AT5G19220 // AT5G33290 // AT3G59480 // AT5G47780 // AT4G24620 // AT1G50390 // AT2G04560 // AT1G71220 // AT5G41040 // AT1G06020 // AT4G02500 // AT3G27190 // AT3G03050 // AT1G53000 // AT3G25140 // AT4G12…
GO:1902578	P	single-organism localization	17	309	943	21972	0.19	0.28	// AT4G35180 // AT1G08900 // AT3G18830 // AT5G27520 // AT3G52400 // AT5G61810 // AT2G06925 // AT5G59730 // AT4G39670 // AT5G06530 // AT2G28900 // AT4G17615 // AT4G17550 // AT1G25250 // AT5G11150 // AT1G61800 // AT2G22500	// AT2G31190 // AT1G33080 // AT5G36940 // AT2G38510 // AT5G57350 // AT4G09810 // AT4G24500 // AT1G01910 // AT3G09070 // AT1G13980 // AT1G12100 // AT5G56750 // AT3G14410 // AT2G25610 // AT1G66770 // AT2G21410 // AT2G01950 // AT1G14360 // AT5G08690 // AT5G53190 // AT2G10940 // AT1G55325 // AT2G27130 // AT4G25950 // AT3G16690 // AT1G04940 // AT2G42700 // AT4G29140 // AT3G10600 // AT4G04640 // AT5G07…
GO:0010646	P	regulation of cell communication	5	309	216	21972	0.19	0.28	// AT3G17860 // AT1G19180 // AT1G51940 // AT3G15210 // AT3G50500	// AT5G62880 // AT5G11260 // AT2G25180 // AT3G49530 // AT1G51660 // AT5G57050 // AT4G16830 // AT1G13980 // AT1G27340 // AT4G03460 // AT4G14390 // AT4G03500 // AT3G18130 // AT1G01380 // AT3G06110 // AT2G01150 // AT5G65310 // AT1G74950 // AT4G24580 // AT5G39500 // AT3G15730 // AT1G76260 // AT1G19180 // AT4G02450 // AT3G16360 // AT1G72450 // AT1G07910 // AT4G35380 // AT5G48170 // AT4G09570 // AT4G03…
GO:0009059	P	macromolecule biosynthetic process	53	309	3305	21972	0.21	0.3	// AT5G47220 // AT1G80840 // AT4G12720 // AT5G59820 // AT5G22250 // AT4G22950 // AT1G28050 // AT3G05500 // AT5G33290 // AT3G17860 // AT1G26665 // AT4G29190 // AT3G22830 // AT1G27630 // AT5G24470 // AT1G78600 // AT1G27730 // AT1G28370 // AT5G61380 // AT2G40140 // AT3G15210 // AT4G25480 // AT4G27410 // AT2G23340 // AT2G36390 // AT1G19180 // AT3G50700 // AT2G46400 // AT3G07650 // AT1G76580 // AT5G47…	// AT1G06190 // AT3G10470 // AT1G11720 // AT3G50890 // AT5G06710 // AT1G09690 // AT3G57170 // AT2G22125 // AT3G10690 // AT3G57370 // AT2G43010 // AT1G12290 // AT2G02470 // AT1G79730 // AT1G51140 // AT4G02590 // AT5G59570 // AT2G46280 // AT4G26310 // AT3G53870 // AT2G35940 // AT3G50700 // AT5G65130 // AT5G63070 // AT1G65300 // AT4G22950 // AT5G59710 // AT4G13640 // AT5G44480 // AT5G06000 // AT5G48…
// AT4G31270 // AT1G72320 // AT5G40820 // AT1G22490 // AT1G53880 // AT4G11140 // AT5G39810 // AT1G22070 // AT2G47760 // AT4G36290 // AT4G16420 // AT1G43640 // AT5G40360 // AT5G10630 // AT4G35800 // AT3G59100 // AT1G44910 // AT5G09240 // AT4G22600 // AT2G36740 // AT5G11430 // AT3G04570 // AT3G63190 // AT5G67320 // AT2G47610 // AT1G77080 // AT5G17430 // AT3G25710 // AT4G01580 // AT5G40350 // AT5G63…
GO:0009555	P	pollen development	6	309	293	21972	0.24	0.34	// AT4G24960 // AT1G74450 // AT3G18000 // AT3G48520 // AT5G54470 // AT1G19180	// AT5G11110 // AT3G10470 // AT2G39880 // AT3G08510 // AT5G54740 // AT3G44550 // AT3G11980 // AT2G43790 // AT4G16760 // AT5G16530 // AT2G34830 // AT5G05850 // AT3G55610 // AT3G45040 // AT5G64630 // AT3G08590 // AT5G18700 // AT4G28395 // AT4G02460 // AT1G73177 // AT2G35210 // AT1G14360 // AT5G14380 // AT1G12820 // AT5G15100 // AT1G09100 // AT2G42380 // AT2G44810 // AT3G01040 // AT1G67360 // AT5G53…
GO:0061458	P	reproductive system development	20	309	1177	21972	0.24	0.34	// AT3G47860 // AT2G40080 // AT4G24960 // AT2G19450 // AT2G25930 // AT5G64050 // AT1G01470 // AT4G22950 // AT1G19180 // AT4G33980 // AT3G48520 // AT5G61380 // AT5G42900 // AT5G13200 // AT2G21660 // AT1G25250 // AT3G20810 // AT1G13260 // AT5G37260 // AT3G07650	// AT2G41630 // AT2G25180 // AT2G46660 // AT1G51660 // AT5G48230 // AT1G69180 // AT1G17560 // AT4G10710 // AT1G80680 // AT3G09070 // AT1G13980 // AT5G15800 // AT5G41480 // AT4G24270 // AT3G55610 // AT5G51810 // AT1G28520 // AT3G46330 // AT5G08450 // AT5G60910 // AT2G41280 // AT3G24560 // AT3G29380 // AT3G61910 // AT2G35210 // AT1G43170 // AT3G08850 // AT1G79730 // AT1G51140 // AT2G32280 // AT5G06…
GO:0048608	P	reproductive structure development	20	309	1177	21972	0.24	0.34	// AT3G47860 // AT2G40080 // AT4G24960 // AT2G19450 // AT2G25930 // AT5G64050 // AT1G01470 // AT4G22950 // AT1G19180 // AT4G33980 // AT3G48520 // AT5G61380 // AT5G42900 // AT5G13200 // AT2G21660 // AT1G25250 // AT3G20810 // AT1G13260 // AT5G37260 // AT3G07650	// AT2G41630 // AT2G25180 // AT2G46660 // AT1G51660 // AT5G48230 // AT1G69180 // AT1G17560 // AT4G10710 // AT1G80680 // AT3G09070 // AT1G13980 // AT5G15800 // AT5G41480 // AT4G24270 // AT3G55610 // AT5G51810 // AT1G28520 // AT3G46330 // AT5G08450 // AT5G60910 // AT2G41280 // AT3G24560 // AT3G29380 // AT3G61910 // AT2G35210 // AT1G43170 // AT3G08850 // AT1G79730 // AT1G51140 // AT2G32280 // AT5G06…
GO:0009058	P	biosynthetic process	77	309	4971	21972	0.24	0.34	// AT5G47220 // AT1G80840 // AT3G26840 // AT4G12720 // AT5G20830 // AT5G22250 // AT4G15130 // AT5G47230 // AT1G28050 // AT2G31360 // AT3G05500 // AT2G40140 // AT1G02400 // AT5G33290 // AT3G17860 // AT1G26665 // AT4G29190 // AT3G22830 // AT3G46440 // AT2G23910 // AT5G24470 // AT1G78600 // AT3G08720 // AT3G55580 // AT4G34230 // AT1G27630 // AT1G28370 // AT3G24520 // AT5G61380 // AT3G19010 // AT3G15…	// AT1G06190 // AT1G72350 // AT3G10470 // AT1G11720 // AT3G50890 // AT2G46660 // AT4G14465 // AT5G48230 // AT1G69180 // AT1G09690 // AT1G07420 // AT3G14790 // AT1G31180 // AT3G10690 // AT3G14990 // AT1G08250 // AT3G57370 // AT2G34630 // AT5G18790 // AT2G43010 // AT2G32440 // AT4G20330 // AT3G51430 // AT3G14550 // AT4G37400 // AT5G23940 // AT5G06710 // AT3G60330 // AT2G02470 // AT5G25130 // AT1G79…
// AT5G58782 // AT1G50620 // AT5G58780 // AT3G53370 // AT3G55750 // AT3G06490 // AT1G54940 // AT4G32360 // AT3G57300 // AT2G42330 // AT5G64740 // AT5G55310 // AT1G54440 // AT3G23940 // AT1G16900 // AT5G24270 // AT4G31940 // AT1G50840 // AT1G53280 // AT2G13540 // AT3G10280 // AT4G37650 // AT3G62290 // AT4G26640 // AT1G16720 // AT2G02710 // AT1G23320 // AT5G65720 // AT1G64800 // AT3G01320 // AT1G57…
GO:2000113	P	negative regulation of cellular macromolecule biosynthetic process	5	309	235	21972	0.24	0.34	// AT1G27730 // AT1G13260 // AT1G80840 // AT3G15210 // AT5G24470	// AT1G33240 // AT5G15020 // AT3G02860 // AT5G13010 // AT1G80840 // AT1G30500 // AT4G11660 // AT5G62430 // AT2G30470 // AT4G24500 // AT3G20310 // AT2G18790 // AT5G54640 // AT1G17760 // AT2G26990 // AT4G32730 // AT1G52740 // AT1G08830 // AT1G19100 // AT5G55390 // AT1G20330 // AT2G21150 // AT3G09370 // AT2G32940 // AT1G51060 // AT5G57620 // AT5G05660 // AT3G61050 // AT1G69440 // AT3G49250 // AT2G46…
GO:0030001	P	metal ion transport	5	309	239	21972	0.25	0.36	// AT5G17850 // AT4G38580 // AT4G17615 // AT5G57110 // AT5G66650	// AT3G08040 // AT4G30940 // AT5G44790 // AT1G08135 // AT2G42950 // AT4G33520 // AT5G47100 // AT5G35750 // AT2G13620 // AT5G17860 // AT3G56240 // AT4G18160 // AT1G55790 // AT1G71050 // AT1G10130 // AT4G37640 // AT2G22950 // AT5G01490 // AT5G01600 // AT5G51710 // AT1G31120 // AT1G16380 // AT5G46360 // AT4G04850 // AT2G31500 // AT3G58970 // AT1G60960 // AT3G02850 // AT3G08650 // AT3G20870 // AT5G62…
GO:0006810	P	transport	35	309	2182	21972	0.25	0.36	// AT4G39670 // AT4G26670 // AT4G38580 // AT1G10090 // AT1G16370 // AT1G09070 // AT5G24470 // AT1G64890 // AT2G28900 // AT5G59730 // AT1G61800 // AT4G35180 // AT1G11960 // AT3G18830 // AT5G27520 // AT5G57110 // AT1G51610 // AT1G69870 // AT4G17550 // AT5G45750 // AT1G08900 // AT5G17850 // AT5G42570 // AT3G52400 // AT3G22840 // AT2G06925 // AT1G25250 // AT1G32090 // AT5G06530 // AT5G66650 // AT2G21…	// AT5G44790 // AT5G20300 // AT4G09810 // AT1G13980 // AT1G64780 // AT1G12100 // AT3G45870 // AT3G21865 // AT3G18200 // AT1G79910 // AT1G64890 // AT1G71050 // AT1G65550 // AT4G28860 // AT3G09800 // AT4G12510 // AT5G05570 // AT3G56620 // AT5G07530 // AT5G33280 // AT3G01350 // AT5G44370 // AT2G16130 // AT1G15020 // AT4G03510 // AT4G31820 // AT3G17970 // AT4G33090 // AT3G01280 // AT4G26550 // AT4G28…
GO:0034645	P	cellular macromolecule biosynthetic process	51	309	3254	21972	0.26	0.36	// AT5G47220 // AT1G80840 // AT4G12720 // AT5G59820 // AT5G22250 // AT4G22950 // AT1G28050 // AT3G05500 // AT3G17860 // AT1G26665 // AT4G29190 // AT3G22830 // AT1G27630 // AT5G24470 // AT1G78600 // AT1G27730 // AT1G28370 // AT5G61380 // AT2G40140 // AT3G15210 // AT4G25480 // AT4G27410 // AT2G23340 // AT2G36390 // AT1G19180 // AT3G50700 // AT2G46400 // AT3G07650 // AT1G76580 // AT5G47230 // AT3G24…	// AT1G06190 // AT3G10470 // AT1G11720 // AT3G50890 // AT5G06710 // AT1G09690 // AT3G57170 // AT2G22125 // AT3G10690 // AT3G57370 // AT2G43010 // AT1G12290 // AT2G02470 // AT1G79730 // AT1G51140 // AT4G02590 // AT5G59570 // AT2G46280 // AT4G26310 // AT3G53870 // AT2G35940 // AT3G50700 // AT5G65130 // AT5G63070 // AT1G65300 // AT4G22950 // AT5G59710 // AT4G13640 // AT5G44480 // AT5G06000 // AT5G48…
// AT2G03710 // AT2G21580 // AT1G69570 // AT5G52020 // AT2G36000 // AT1G59750 // AT1G55580 // AT3G05530 // AT1G63030 // AT3G50220 // AT5G40530 // AT3G24440 // AT4G24060 // AT4G32570 // AT1G28560 // AT5G35550 // AT5G04280 // AT5G59430 // AT4G32800 // AT1G76110 // AT1G26790 // AT1G09640 // AT4G02060 // AT4G24020 // AT5G59820 // AT1G63100 // AT5G06500 // AT1G16740 // AT2G47810 // AT2G40260 // AT1G54…
GO:0051234	P	establishment of localization	35	309	2195	21972	0.26	0.37	// AT4G39670 // AT4G26670 // AT4G38580 // AT1G10090 // AT1G16370 // AT1G09070 // AT5G24470 // AT1G64890 // AT2G28900 // AT5G59730 // AT1G61800 // AT4G35180 // AT1G11960 // AT3G18830 // AT5G27520 // AT5G57110 // AT1G51610 // AT1G69870 // AT4G17550 // AT5G45750 // AT1G08900 // AT5G17850 // AT5G42570 // AT3G52400 // AT3G22840 // AT2G06925 // AT1G25250 // AT1G32090 // AT5G06530 // AT5G66650 // AT2G21…	// AT5G44790 // AT5G20300 // AT4G09810 // AT1G13980 // AT1G64780 // AT1G12100 // AT3G45870 // AT3G21865 // AT3G18200 // AT1G79910 // AT1G64890 // AT1G71050 // AT1G65550 // AT4G28860 // AT3G09800 // AT4G12510 // AT5G05570 // AT3G56620 // AT5G07530 // AT5G33280 // AT3G01350 // AT5G44370 // AT2G16130 // AT1G15020 // AT4G03510 // AT4G31820 // AT3G17970 // AT4G33090 // AT3G01280 // AT4G26550 // AT4G28…
GO:0071702	P	organic substance transport	19	309	1138	21972	0.27	0.37	// AT4G35180 // AT1G08900 // AT3G18830 // AT5G42570 // AT5G27520 // AT3G52400 // AT4G26670 // AT2G06925 // AT4G39670 // AT1G69870 // AT2G22500 // AT2G28900 // AT1G09070 // AT2G21660 // AT4G17550 // AT5G61810 // AT5G11150 // AT1G61800 // AT5G45750	// AT5G09920 // AT5G46050 // AT2G16380 // AT3G21865 // AT5G20300 // AT3G16270 // AT5G36940 // AT1G16240 // AT4G09810 // AT1G80680 // AT5G26980 // AT1G12100 // AT5G18525 // AT3G14410 // AT1G12090 // AT1G79910 // AT1G32130 // AT1G33440 // AT5G57180 // AT1G14360 // AT5G53190 // AT2G10940 // AT3G24840 // AT2G38100 // AT5G51050 // AT2G27130 // AT3G61450 // AT3G29070 // AT3G16690 // AT1G71680 // AT1G04…
GO:0044281	P	small molecule metabolic process	25	309	1541	21972	0.27	0.38	// AT3G47860 // AT5G07010 // AT1G02400 // AT2G31360 // AT5G64860 // AT3G26840 // AT1G79440 // AT3G46440 // AT2G22450 // AT1G62570 // AT5G22630 // AT5G27520 // AT5G64050 // AT1G69870 // AT3G44720 // AT3G25780 // AT4G18010 // AT5G40390 // AT3G27300 // AT5G06690 // AT2G19450 // AT3G14050 // AT3G48520 // AT5G37600 // AT4G37260	// AT1G50090 // AT5G48230 // AT3G47520 // AT1G31180 // AT2G34630 // AT4G21680 // AT4G37150 // AT3G60330 // AT3G15020 // AT4G22300 // AT5G54060 // AT1G30100 // AT5G44480 // AT5G20410 // AT3G23820 // AT1G20510 // AT4G34570 // AT1G45145 // AT1G60550 // AT4G21200 // AT3G20390 // AT1G50430 // AT5G07440 // AT3G10850 // AT5G26780 // AT5G13980 // AT2G07751 // AT1G12630 // AT5G55810 // AT2G22570 // AT2G32…
GO:2000241	P	regulation of reproductive process	5	309	254	21972	0.29	0.4	// AT5G37260 // AT2G40080 // AT1G13260 // AT3G07650 // AT2G25930	// AT3G54620 // AT1G14400 // AT3G07650 // AT5G57660 // AT5G64390 // AT5G56860 // AT2G30470 // AT1G80680 // AT3G18990 // AT5G35750 // AT4G25530 // AT2G18790 // AT2G42890 // AT1G28520 // AT4G24620 // AT5G24240 // AT1G52740 // AT2G38810 // AT1G79730 // AT1G02580 // AT4G26000 // AT5G59570 // AT2G46340 // AT1G35730 // AT1G77300 // AT4G00650 // AT3G62420 // AT3G04610 // AT1G35530 // AT5G04240 // AT5G65…
GO:0051179	P	localization	36	309	2293	21972	0.29	0.4	// AT4G39670 // AT4G26670 // AT4G38580 // AT3G05500 // AT1G10090 // AT1G16370 // AT1G09070 // AT5G24470 // AT1G64890 // AT2G28900 // AT5G59730 // AT1G61800 // AT4G35180 // AT1G11960 // AT3G18830 // AT5G27520 // AT5G57110 // AT1G51610 // AT1G69870 // AT4G17550 // AT5G45750 // AT1G08900 // AT5G17850 // AT5G42570 // AT3G52400 // AT3G22840 // AT2G06925 // AT1G25250 // AT1G32090 // AT5G06530 // AT5G66…	// AT5G44790 // AT5G20300 // AT4G09810 // AT1G13980 // AT1G64780 // AT1G12100 // AT3G45870 // AT3G21865 // AT3G18200 // AT1G79910 // AT1G64890 // AT1G71050 // AT1G65550 // AT4G28860 // AT3G09800 // AT4G12510 // AT5G05570 // AT3G05500 // AT3G56620 // AT5G07530 // AT5G33280 // AT3G01350 // AT5G44370 // AT2G16130 // AT1G15020 // AT4G03510 // AT4G31820 // AT3G17970 // AT4G33090 // AT3G01280 // AT4G26…
GO:0010629	P	negative regulation of gene expression	6	309	318	21972	0.29	0.4	// AT1G80840 // AT1G27730 // AT5G61380 // AT1G13260 // AT3G15210 // AT5G24470	// AT5G15020 // AT1G70060 // AT3G02860 // AT5G13010 // AT1G80840 // AT1G30500 // AT4G11660 // AT2G06990 // AT1G50410 // AT5G62430 // AT2G30470 // AT4G24500 // AT5G21150 // AT3G20310 // AT2G18790 // AT5G52830 // AT1G01260 // AT1G03360 // AT3G20250 // AT2G26990 // AT4G32730 // AT1G52740 // AT3G10040 // AT1G19100 // AT5G55390 // AT2G40030 // AT5G66750 // AT2G21150 // AT3G09370 // AT2G32940 // AT1G51…
GO:0044249	P	cellular biosynthetic process	70	309	4609	21972	0.3	0.41	// AT5G47220 // AT1G80840 // AT3G26840 // AT4G12720 // AT5G59820 // AT5G22250 // AT4G22950 // AT1G28050 // AT2G31360 // AT3G05500 // AT1G02400 // AT3G17860 // AT1G26665 // AT4G29190 // AT3G22830 // AT3G46440 // AT2G23910 // AT5G24470 // AT1G78600 // AT3G08720 // AT3G55580 // AT4G34230 // AT1G27630 // AT1G28370 // AT3G24520 // AT5G61380 // AT2G40140 // AT3G15210 // AT4G25480 // AT4G27410 // AT2G23…	// AT1G06190 // AT1G72350 // AT3G10470 // AT1G11720 // AT3G50890 // AT4G14465 // AT5G48230 // AT1G69180 // AT1G09690 // AT1G07420 // AT1G31180 // AT3G10690 // AT3G14990 // AT1G08250 // AT3G57370 // AT2G34630 // AT5G18790 // AT2G43010 // AT2G32440 // AT2G02480 // AT3G51430 // AT3G14550 // AT5G06710 // AT3G60330 // AT2G02470 // AT1G79730 // AT1G51140 // AT4G02590 // AT5G59570 // AT3G59400 // AT2G46…
// AT5G24800 // AT3G22320 // AT3G29810 // AT1G02050 // AT5G47630 // AT1G14580 // AT1G26680 // AT5G50010 // AT2G23290 // AT2G23740 // AT1G80740 // AT3G58560 // AT1G32240 // AT5G39400 // AT5G36880 // AT1G44810 // AT4G36220 // AT2G36660 // AT2G41340 // AT1G48800 // AT4G38130 // AT5G14800 // AT1G18130 // AT2G23340 // AT1G07470 // AT2G28700 // AT1G03770 // AT1G14100 // AT3G63490 // AT4G34490 // AT5G05…
GO:0048366	P	leaf development	6	309	328	21972	0.32	0.43	// AT2G42540 // AT1G25250 // AT2G42530 // AT5G52310 // AT5G37600 // AT1G13260	// AT2G43570 // AT3G13300 // AT3G52770 // AT2G13810 // AT5G08370 // AT1G14400 // AT5G67100 // AT2G43790 // AT4G10090 // AT1G65470 // AT2G36400 // AT4G33950 // AT3G09070 // AT3G25520 // AT2G37630 // AT1G27340 // AT5G55300 // AT2G19520 // AT4G18750 // AT5G64630 // AT1G30210 // AT3G52910 // AT4G36870 // AT4G31160 // AT2G01500 // AT4G14720 // AT5G14930 // AT4G23750 // AT2G32280 // AT3G15730 // AT1G27…
GO:0003006	P	developmental process involved in reproduction	22	309	1390	21972	0.33	0.44	// AT3G47860 // AT5G42900 // AT4G33980 // AT4G22950 // AT4G17615 // AT2G40080 // AT4G24960 // AT1G19180 // AT3G07650 // AT2G25930 // AT5G64050 // AT5G37260 // AT5G13200 // AT3G20810 // AT2G19450 // AT1G01470 // AT1G25250 // AT3G18000 // AT3G48520 // AT5G61380 // AT2G21660 // AT1G13260	// AT2G46660 // AT5G48230 // AT1G69180 // AT3G47520 // AT1G13980 // AT2G22125 // AT3G24560 // AT1G03160 // AT1G79730 // AT1G51140 // AT2G32280 // AT1G23420 // AT5G59570 // AT5G55490 // AT1G30100 // AT4G22950 // AT5G54650 // AT1G64520 // AT5G48300 // AT4G26420 // AT4G02020 // AT5G50540 // AT4G31820 // AT4G13240 // AT1G03010 // AT3G10670 // AT4G37710 // AT1G30610 // AT1G23080 // AT5G58020 // AT4G21…
GO:0010038	P	response to metal ion	8	309	462	21972	0.33	0.44	// AT3G46970 // AT1G77120 // AT3G27300 // AT2G39920 // AT5G20830 // AT2G21660 // AT4G11600 // AT4G37260	// AT2G17630 // AT5G03630 // AT3G44320 // AT2G22125 // AT3G14990 // AT1G56160 // AT4G21680 // AT1G71050 // AT1G65930 // AT3G49700 // AT2G46280 // AT5G06370 // AT5G52920 // AT1G66340 // AT2G32080 // AT3G12580 // AT1G75280 // AT4G31940 // AT1G45145 // AT5G59780 // AT1G30580 // AT1G07610 // AT1G56190 // AT3G20390 // AT5G40820 // AT1G64550 // AT4G02930 // AT4G11280 // AT2G44060 // AT4G37870 // AT5G35…
GO:0008152	P	metabolic process	151	309	10242	21972	0.33	0.44	// AT5G07010 // AT1G80840 // AT4G05020 // AT4G22950 // AT2G31360 // AT5G63810 // AT5G33290 // AT3G22830 // AT3G46440 // AT1G76790 // AT4G12280 // AT3G55580 // AT4G34230 // AT4G14580 // AT3G19010 // AT4G35480 // AT4G25480 // AT2G12190 // AT2G39420 // AT3G20810 // AT3G50700 // AT1G09350 // AT2G28840 // AT3G24520 // AT2G25930 // AT5G64050 // AT3G27300 // AT3G28340 // AT3G44720 // AT4G18010 // AT4G25…	// AT1G06190 // AT1G06620 // AT2G46660 // AT3G26680 // AT3G09770 // AT4G22890 // AT2G41880 // AT3G10690 // AT3G57370 // AT2G34630 // AT2G43010 // AT3G46720 // AT5G25130 // AT4G17380 // AT3G15020 // AT1G58430 // AT2G35940 // AT5G05570 // AT1G76490 // AT1G16280 // AT5G02290 // AT5G59710 // AT5G06000 // AT5G62480 // AT5G02070 // AT1G53320 // AT3G23820 // AT1G31690 // AT4G31820 // AT1G75280 // AT2G01…
// AT5G43320 // AT5G51800 // AT5G56270 // AT1G77370 // AT4G22070 // AT1G12960 // AT1G69540 // AT3G26125 // AT1G49860 // AT1G49710 // AT3G04810 // AT1G18440 // AT4G00760 // AT4G09100 // AT4G03260 // AT5G35580 // AT1G16160 // AT5G55070 // AT5G05370 // AT1G17710 // AT3G24140 // AT5G08640 // AT2G36160 // AT5G18960 // AT2G26330 // AT3G49960 // AT5G53890 // AT2G18700 // AT1G77470 // AT4G26170 // AT1G29…
// AT3G44190 // AT3G44620 // AT2G31720 // AT1G80810 // AT1G20960 // AT4G38930 // AT1G18710 // AT2G24260 // AT1G42470 // AT1G52150 // AT2G05320 // AT5G14670 // AT4G35540 // AT4G35010 // AT1G08490 // AT2G26800 // AT5G11110 // AT5G18790 // AT4G16610 // AT5G63180 // AT3G44990 // AT1G13120 // AT1G02980 // AT2G18450 // AT3G55710 // AT4G36930 // AT3G16780 // AT1G73177 // AT5G56950 // AT4G23450 // AT4G23…
// AT1G30110 // AT4G21326 // AT4G28490 // AT4G21320 // AT5G26680 // AT4G12270 // AT1G34120 // AT5G45140 // AT5G54390 // AT5G54640 // AT3G20250 // AT1G16070 // AT1G12750 // AT1G22920 // AT5G58760 // AT1G23230 // AT1G23980 // AT1G08250 // AT3G15140 // AT1G09840 // AT1G11480 // AT3G56380 // AT5G59010 // AT2G45620 // AT3G46570 // AT2G43480 // AT5G58490 // AT4G29810 // AT5G03800 // AT2G38730 // AT5G08…
// AT3G50660 // AT5G05390 // AT5G13080 // AT3G24550 // AT4G21690 // AT1G17410 // AT3G22300 // AT4G19210 // AT4G12290 // AT1G50170 // AT5G06360 // AT5G53950 // AT1G11820 // AT5G07010 // AT1G78050 // AT2G33070 // AT5G45780 // AT3G47400 // AT5G51990 // AT5G02190 // AT3G54940 // AT1G80070 // AT3G58070 // AT4G38240 // AT4G38710 // AT2G27970 // AT4G28780 // AT3G56540 // AT3G28340 // AT1G65220 // AT5G65…
GO:0048827	P	phyllome development	8	309	466	21972	0.34	0.45	// AT2G42540 // AT3G48520 // AT5G64050 // AT1G25250 // AT2G42530 // AT5G52310 // AT5G37600 // AT1G13260	// AT1G69180 // AT1G17560 // AT1G73500 // AT3G09070 // AT2G24740 // AT1G27340 // AT2G22125 // AT4G36870 // AT3G61910 // AT4G32940 // AT2G32280 // AT1G23420 // AT1G47260 // AT1G19220 // AT5G40350 // AT2G22840 // AT3G14067 // AT1G64520 // AT1G01160 // AT1G73220 // AT4G31820 // AT5G13180 // AT2G39940 // AT5G41410 // AT5G15800 // AT4G37650 // AT5G08520 // AT5G55390 // AT1G23320 // AT1G25350 // AT4G11…
GO:1901575	P	organic substance catabolic process	19	309	1201	21972	0.34	0.45	// AT3G46970 // AT5G26570 // AT4G09020 // AT5G49900 // AT5G27520 // AT5G22250 // AT1G02310 // AT2G06925 // AT1G69830 // AT5G58670 // AT3G55940 // AT1G10760 // AT1G79440 // AT4G01130 // AT1G02400 // AT5G64860 // AT4G18010 // AT3G52180 // AT4G35480	// AT3G60730 // AT3G21860 // AT1G61850 // AT1G23310 // AT5G48230 // AT2G17730 // AT2G03170 // AT3G16370 // AT3G05180 // AT1G27340 // AT2G02390 // AT3G14990 // AT2G20140 // AT2G43580 // AT2G36580 // AT4G00500 // AT2G01150 // AT1G27820 // AT2G03870 // AT5G43710 // AT5G26860 // AT4G32840 // AT3G12500 // AT1G08630 // AT1G18270 // AT2G41110 // AT1G76630 // AT5G63750 // AT1G05630 // AT4G26910 // AT5G18…
GO:0044763	P	single-organism cellular process	89	309	6061	21972	0.38	0.5	// AT5G07010 // AT4G22950 // AT2G31360 // AT1G16370 // AT1G76790 // AT3G55580 // AT3G05660 // AT3G20810 // AT4G38580 // AT2G25930 // AT5G64050 // AT2G36220 // AT5G06690 // AT3G55450 // AT4G18010 // AT2G42540 // AT3G52400 // AT5G14920 // AT2G06925 // AT3G18000 // AT3G48520 // AT3G50260 // AT3G16800 // AT5G11150 // AT4G37260 // AT3G47860 // AT1G01560 // AT4G17615 // AT3G59820 // AT3G17860 // AT2G23…	// AT4G22890 // AT3G09770 // AT2G41880 // AT1G11720 // AT2G34630 // AT2G43010 // AT1G49040 // AT4G17380 // AT3G01730 // AT3G15020 // AT2G35940 // AT5G65130 // AT5G02290 // AT5G62480 // AT3G23820 // AT4G17030 // AT1G57830 // AT1G03010 // AT4G21200 // AT5G56320 // AT1G50430 // AT4G37970 // AT1G69940 // AT3G43230 // AT5G44570 // AT5G48010 // AT5G13690 // AT5G55810 // AT1G33980 // AT1G74730 // AT4G04…
// AT2G27150 // AT3G57410 // AT3G01120 // AT1G65440 // AT3G03800 // AT4G28560 // AT5G45610 // AT2G26400 // AT4G37670 // AT3G12500 // AT2G34640 // AT3G58620 // AT5G48390 // AT3G27000 // AT1G10370 // AT1G30460 // AT3G58990 // AT1G06410 // AT5G54440 // AT4G12430 // AT3G20580 // AT1G43910 // AT3G14490 // AT1G75780 // AT3G10660 // AT4G38530 // AT4G39660 // AT2G35060 // AT5G06970 // AT5G62320 // AT3G15…
// AT1G24180 // AT3G43740 // AT4G31740 // AT1G61660 // AT4G33450 // AT3G24650 // AT5G23420 // AT5G56130 // AT5G09550 // AT5G18580 // AT1G32320 // AT2G41220 // AT4G20990 // AT2G36580 // AT1G18270 // AT5G46280 // AT1G61000 // AT5G10140 // AT1G13790 // AT1G17050 // AT3G11730 // AT5G51870 // AT3G11040 // AT3G22370 // AT4G22590 // AT5G48030 // AT1G77130 // AT1G77640 // AT3G55030 // AT5G25900 // AT1G22…
GO:0010467	P	gene expression	51	309	3434	21972	0.38	0.5	// AT5G47220 // AT1G80840 // AT5G59820 // AT5G22250 // AT4G22950 // AT1G28050 // AT3G05500 // AT1G26665 // AT3G17860 // AT1G01560 // AT4G29190 // AT3G22830 // AT1G27630 // AT5G24470 // AT1G78600 // AT1G27730 // AT1G28370 // AT5G61380 // AT2G40140 // AT3G15210 // AT4G25480 // AT4G27410 // AT2G23340 // AT1G19180 // AT3G50700 // AT2G46400 // AT3G07650 // AT1G76580 // AT5G47230 // AT3G24520 // AT5G54…	// AT3G50670 // AT1G06190 // AT3G10470 // AT3G50890 // AT5G06710 // AT1G09690 // AT5G63070 // AT3G10690 // AT3G57370 // AT2G47220 // AT2G43010 // AT3G24560 // AT5G13270 // AT2G02470 // AT1G79730 // AT1G51140 // AT4G02590 // AT5G59570 // AT2G46280 // AT4G26310 // AT3G53870 // AT2G35940 // AT3G50700 // AT5G65130 // AT1G16280 // AT1G65300 // AT1G06580 // AT5G59710 // AT4G13640 // AT5G06000 // AT2G41…
// AT4G34620 // AT5G47320 // AT5G03850 // AT5G28650 // AT5G16770 // AT5G53290 // AT3G10480 // AT2G21660 // AT2G18880 // AT3G19350 // AT5G26210 // AT2G16910 // AT2G31370 // AT4G14465 // AT4G11120 // AT4G18330 // AT4G02990 // AT3G52270 // AT5G19720 // AT1G68240 // AT5G26180 // AT5G62020 // AT5G10120 // AT1G62830 // AT4G28640 // AT4G25410 // AT1G66390 // AT2G38340 // AT4G31120 // AT3G11250 // AT2G26…
GO:0090304	P	nucleic acid metabolic process	48	309	3241	21972	0.39	0.51	// AT5G47220 // AT1G80840 // AT5G59820 // AT5G22250 // AT4G22950 // AT1G28050 // AT5G60100 // AT3G17860 // AT1G26665 // AT4G29190 // AT3G22830 // AT1G27630 // AT5G24470 // AT1G78600 // AT1G27730 // AT1G28370 // AT5G61380 // AT2G40140 // AT3G15210 // AT4G25480 // AT4G27410 // AT2G23340 // AT1G19180 // AT3G50700 // AT2G46400 // AT3G07650 // AT1G76580 // AT5G47230 // AT3G24520 // AT5G54470 // AT2G25…	// AT3G50670 // AT1G06190 // AT3G10470 // AT3G50890 // AT5G06710 // AT5G64530 // AT3G57370 // AT2G47220 // AT2G43010 // AT3G24560 // AT4G32430 // AT5G13270 // AT2G02470 // AT4G17380 // AT5G53960 // AT4G02590 // AT5G59570 // AT4G30080 // AT2G35940 // AT5G45400 // AT3G50700 // AT5G65130 // AT1G16280 // AT1G65300 // AT4G22950 // AT5G59710 // AT4G13640 // AT1G10522 // AT1G10520 // AT1G53320 // AT4G02…
// AT5G18570 // AT5G61030 // AT1G01210 // AT3G54180 // AT1G03330 // AT5G62190 // AT2G33860 // AT2G37340 // AT3G15270 // AT1G17920 // AT2G03710 // AT4G03120 // AT1G69570 // AT2G18490 // AT5G24120 // AT1G59750 // AT1G55580 // AT3G05530 // AT1G63030 // AT3G54230 // AT3G24440 // AT4G24060 // AT4G32570 // AT1G28560 // AT5G35550 // AT1G20960 // AT1G03750 // AT5G04280 // AT5G59430 // AT4G32800 // AT1G76…
GO:0006725	P	cellular aromatic compound metabolic process	59	309	4024	21972	0.41	0.53	// AT5G47220 // AT1G80840 // AT5G59820 // AT5G22250 // AT4G22950 // AT1G28050 // AT5G60100 // AT3G17860 // AT1G26665 // AT4G29190 // AT3G22830 // AT3G46440 // AT2G23910 // AT5G24470 // AT1G78600 // AT3G55580 // AT4G34230 // AT1G27630 // AT1G28370 // AT5G61380 // AT2G40140 // AT3G15210 // AT4G25480 // AT4G27410 // AT2G23340 // AT1G19180 // AT3G50700 // AT2G46400 // AT3G07650 // AT1G76580 // AT5G47…	// AT3G50670 // AT1G06190 // AT3G10470 // AT3G50890 // AT4G14465 // AT3G02130 // AT3G14790 // AT3G10690 // AT3G14990 // AT2G24580 // AT2G47220 // AT2G36580 // AT2G43010 // AT3G24560 // AT4G32430 // AT4G37400 // AT5G06710 // AT3G60330 // AT5G13270 // AT2G02470 // AT4G17380 // AT5G53960 // AT4G02590 // AT5G59570 // AT4G11210 // AT3G59400 // AT4G30080 // AT5G18890 // AT3G63110 // AT5G46280 // AT2G35…
// AT5G67580 // AT2G40750 // AT5G10070 // AT1G51070 // AT1G25540 // AT3G07420 // AT1G13440 // AT1G67370 // AT2G27490 // AT3G24310 // AT5G62540 // AT1G17160 // AT3G51820 // AT4G00730 // AT2G18790 // AT4G18450 // AT3G63440 // AT5G46350 // AT3G22690 // AT2G37430 // AT5G39690 // AT5G63790 // AT2G18550 // AT3G55490 // AT1G65700 // AT3G04510 // AT5G27610 // AT1G69600 // AT5G67630 // AT1G02880 // AT5G23…
GO:0044550	P	secondary metabolite biosynthetic process	5	309	297	21972	0.41	0.53	// AT1G64950 // AT4G34230 // AT1G62570 // AT3G55580 // AT2G23910	// AT5G04660 // AT1G13110 // AT2G46660 // AT3G44550 // AT2G43790 // AT4G15350 // AT4G39410 // AT3G20960 // AT1G66800 // AT2G22330 // AT4G15360 // AT2G35660 // AT1G16490 // AT4G37980 // AT5G61420 // AT3G26170 // AT3G53280 // AT1G79180 // AT4G37400 // AT3G55580 // AT3G27190 // AT5G48930 // AT5G25130 // AT4G37310 // AT4G00040 // AT4G31950 // AT1G74110 // AT1G72680 // AT2G43090 // AT5G05170 // AT1G09…
GO:0071704	P	organic substance metabolic process	130	309	9012	21972	0.42	0.54	// AT5G07010 // AT1G80840 // AT4G22950 // AT2G31360 // AT5G63810 // AT5G33290 // AT3G22830 // AT3G46440 // AT1G76790 // AT3G55580 // AT4G14580 // AT5G57630 // AT4G25470 // AT4G25480 // AT2G39420 // AT3G20810 // AT3G50700 // AT1G09350 // AT2G28840 // AT3G24520 // AT2G25930 // AT5G64050 // AT3G28340 // AT3G55450 // AT4G18010 // AT4G35480 // AT5G04340 // AT4G33920 // AT2G06925 // AT3G18000 // AT3G48…	// AT1G06190 // AT3G10470 // AT3G26680 // AT3G09770 // AT3G10690 // AT3G57370 // AT2G34630 // AT2G43010 // AT4G17380 // AT3G15020 // AT1G58430 // AT2G35940 // AT3G10800 // AT1G76490 // AT1G16280 // AT5G02290 // AT5G59710 // AT5G06000 // AT5G02070 // AT1G53320 // AT3G23820 // AT4G31820 // AT2G01690 // AT1G03010 // AT4G33090 // AT1G19850 // AT1G67840 // AT1G51780 // AT4G21200 // AT3G56710 // AT1G30…
// AT3G49760 // AT2G04540 // AT1G19730 // AT1G53830 // AT2G41070 // AT4G03070 // AT5G11590 // AT1G61940 // AT5G62640 // AT5G14320 // AT5G25930 // AT1G47990 // AT2G19010 // AT5G23300 // AT5G27680 // AT1G17880 // AT1G27400 // AT4G01780 // AT1G01140 // AT3G51630 // AT1G01410 // AT4G19720 // AT2G42200 // AT1G32310 // AT4G20270 // AT2G41210 // AT1G18280 // AT3G03910 // AT1G24360 // AT1G03360 // AT2G40…
// AT2G43970 // AT5G03600 // AT4G38680 // AT2G27820 // AT5G58670 // AT3G26840 // AT2G42080 // AT5G61840 // AT2G33610 // AT5G04950 // AT1G24260 // AT5G19150 // AT2G29090 // AT4G39370 // AT1G50460 // AT1G80850 // AT2G31270 // AT5G18200 // AT2G17580 // AT4G34900 // AT3G44660 // AT2G42880 // AT4G38970 // AT3G15710 // AT2G40950 // AT2G45350 // AT4G30020 // AT4G39080 // AT4G35050 // AT1G60630 // AT1G01…
// AT3G20230 // AT5G64490 // AT1G27480 // AT2G34750 // AT1G70910 // AT1G23290 // AT2G37260 // AT2G25630 // AT3G46460 // AT1G08510 // AT3G15120 // AT4G21470 // AT1G48790 // AT1G51040 // AT1G51510 // AT5G65010 // AT5G62540 // AT5G16180 // AT1G50640 // AT1G29090 // AT3G57670 // AT5G44700 // AT4G33330 // AT4G34100 // AT2G41820 // AT5G26660 // AT5G13000 // AT4G38170 // AT3G60120 // AT3G06830 // AT5G42…
GO:1901360	P	organic cyclic compound metabolic process	60	309	4133	21972	0.43	0.56	// AT5G47220 // AT1G80840 // AT5G59820 // AT5G22250 // AT4G22950 // AT1G28050 // AT5G60100 // AT3G17860 // AT1G26665 // AT4G29190 // AT3G22830 // AT3G46440 // AT2G23910 // AT5G24470 // AT1G78600 // AT3G55580 // AT4G34230 // AT1G27630 // AT1G28370 // AT5G61380 // AT2G40140 // AT3G15210 // AT4G25480 // AT4G27410 // AT2G23340 // AT2G22450 // AT1G19180 // AT3G50700 // AT2G46400 // AT3G07650 // AT1G76…	// AT3G50670 // AT1G06190 // AT3G10470 // AT3G50890 // AT4G14465 // AT5G48230 // AT3G02130 // AT1G76490 // AT1G07420 // AT3G14790 // AT3G10690 // AT3G14990 // AT2G24580 // AT2G47220 // AT2G36580 // AT2G43010 // AT2G32440 // AT3G24560 // AT4G32430 // AT4G37400 // AT5G06710 // AT3G60330 // AT5G13270 // AT2G02470 // AT4G17380 // AT5G53960 // AT4G02590 // AT5G59570 // AT5G50600 // AT3G59400 // AT4G30…
// AT1G24280 // AT2G17040 // AT5G25450 // AT2G39140 // AT2G42070 // AT4G01510 // AT2G26940 // AT5G23880 // AT2G39780 // AT4G39070 // AT2G37650 // AT4G00390 // AT1G15440 // AT3G49240 // AT3G12980 // AT3G16350 // AT1G60930 // AT1G73250 // AT3G17730 // AT1G69580 // AT2G05120 // AT5G67450 // AT4G37430 // AT3G19510 // AT5G15390 // AT3G08900 // AT5G08570 // AT1G63130 // AT2G35270 // AT5G35210 // AT1G72…
GO:0006520	P	cellular amino acid metabolic process	5	309	312	21972	0.45	0.58	// AT5G37600 // AT5G64050 // AT1G79440 // AT5G22630 // AT3G44720	// AT2G17630 // AT3G11470 // AT1G64660 // AT1G23310 // AT2G13810 // AT3G13490 // AT3G03910 // AT1G27980 // AT2G30660 // AT4G04350 // AT3G14390 // AT2G37250 // AT4G17300 // AT1G78660 // AT4G33680 // AT1G31180 // AT2G30650 // AT4G15415 // AT5G01410 // AT1G70580 // AT4G19710 // AT4G28410 // AT2G20860 // AT1G69040 // AT2G16500 // AT1G80600 // AT1G35580 // AT1G62800 // AT2G03800 // AT5G04230 // AT5G28…
GO:0006629	P	lipid metabolic process	14	309	940	21972	0.46	0.58	// AT3G47860 // AT3G26840 // AT2G19450 // AT5G27520 // AT1G73480 // AT2G06925 // AT2G31360 // AT4G01130 // AT5G58670 // AT1G02400 // AT5G49900 // AT2G39420 // AT4G18010 // AT3G55940	// AT1G34500 // AT1G61850 // AT4G15560 // AT5G48230 // AT4G14210 // AT1G76490 // AT5G01800 // AT2G46210 // AT4G24500 // AT3G16370 // AT3G05180 // AT3G57170 // AT4G26790 // AT5G11380 // AT2G18250 // AT2G34630 // AT2G32440 // AT1G55940 // AT2G04560 // AT1G77240 // AT3G57180 // AT1G78510 // AT1G53920 // AT5G23960 // AT3G48790 // AT5G50600 // AT4G31050 // AT1G05630 // AT1G31910 // AT1G60980 // AT1G58…
GO:0071705	P	nitrogen compound transport	5	309	314	21972	0.45	0.58	// AT5G27520 // AT4G35180 // AT5G61810 // AT1G69870 // AT2G21660	// AT5G60770 // AT5G46050 // AT4G18220 // AT1G32130 // AT5G22370 // AT3G28960 // AT5G45380 // AT5G53520 // AT3G16180 // AT4G09810 // AT1G80680 // AT4G21120 // AT1G31820 // AT5G65990 // AT1G64780 // AT1G01070 // AT3G21390 // AT1G72120 // AT4G28390 // AT5G49660 // AT1G47670 // AT1G72125 // AT4G25760 // AT2G03600 // AT1G44100 // AT1G14360 // AT5G13670 // AT5G01240 // AT5G09220 // AT1G22540 // AT1G24…
GO:0006796	P	phosphate-containing compound metabolic process	24	309	1641	21972	0.46	0.58	// AT4G22950 // AT3G62260 // AT1G10760 // AT3G55450 // AT1G27630 // AT3G57760 // AT5G07920 // AT4G14580 // AT3G50500 // AT4G23220 // AT1G61380 // AT5G26570 // AT1G51940 // AT3G08720 // AT4G18010 // AT3G52180 // AT3G27300 // AT4G33920 // AT2G06925 // AT5G57630 // AT3G14050 // AT5G60100 // AT3G16800 // AT2G30360	// AT1G76490 // AT5G02290 // AT1G28390 // AT1G67470 // AT3G60330 // AT4G28860 // AT5G61560 // AT1G07910 // AT4G04500 // AT5G02070 // AT3G57710 // AT3G26940 // AT4G34570 // AT1G16040 // AT2G01690 // AT1G12580 // AT3G57170 // AT5G07620 // AT1G16440 // AT4G38230 // AT5G16480 // AT4G35230 // AT1G06840 // AT5G54590 // AT3G01510 // AT3G53380 // AT3G57390 // AT5G25110 // AT5G58150 // AT4G04870 // AT5G16…
GO:0043436	P	oxoacid metabolic process	14	309	952	21972	0.47	0.6	// AT3G47860 // AT5G07010 // AT5G37600 // AT5G22630 // AT5G27520 // AT5G64050 // AT1G79440 // AT2G31360 // AT1G69870 // AT3G48520 // AT3G44720 // AT3G25780 // AT1G62570 // AT4G37260	// AT2G17630 // AT3G11470 // AT1G61850 // AT1G23310 // AT4G15560 // AT2G39020 // AT5G48230 // AT2G46740 // AT3G44320 // AT3G47520 // AT4G32360 // AT5G60780 // AT3G55610 // AT2G02390 // AT2G36580 // AT4G21680 // AT4G37150 // AT4G36400 // AT4G32840 // AT1G08630 // AT2G31810 // AT4G31050 // AT3G15020 // AT1G06100 // AT3G59760 // AT4G22300 // AT3G25860 // AT3G45300 // AT2G22840 // AT1G30100 // AT1G25…
GO:0006793	P	phosphorus metabolic process	24	309	1656	21972	0.47	0.6	// AT4G22950 // AT3G62260 // AT1G10760 // AT3G55450 // AT1G27630 // AT3G57760 // AT5G07920 // AT4G14580 // AT3G50500 // AT4G23220 // AT1G61380 // AT5G26570 // AT1G51940 // AT3G08720 // AT4G18010 // AT3G52180 // AT3G27300 // AT4G33920 // AT2G06925 // AT5G57630 // AT3G14050 // AT5G60100 // AT3G16800 // AT2G30360	// AT1G76490 // AT5G02290 // AT1G28390 // AT3G14790 // AT1G67470 // AT3G60330 // AT4G28860 // AT5G61560 // AT1G07910 // AT4G04500 // AT5G02070 // AT3G57710 // AT3G26940 // AT4G34570 // AT1G16040 // AT2G01690 // AT1G12580 // AT3G57170 // AT5G07620 // AT1G16440 // AT4G38230 // AT5G16480 // AT4G35230 // AT1G06840 // AT5G54590 // AT3G01510 // AT3G53380 // AT3G57390 // AT5G25110 // AT5G58150 // AT4G04…
GO:0048229	P	gametophyte development	6	309	393	21972	0.48	0.6	// AT4G24960 // AT1G74450 // AT3G18000 // AT3G48520 // AT5G54470 // AT1G19180	// AT1G72440 // AT3G10470 // AT3G57370 // AT4G03550 // AT1G17560 // AT3G55610 // AT1G17760 // AT2G35210 // AT1G14360 // AT5G40740 // AT2G35940 // AT1G19180 // AT5G55490 // AT1G55420 // AT1G15940 // AT1G53320 // AT3G23940 // AT1G66170 // AT1G07340 // AT3G21180 // AT2G18080 // AT2G22125 // AT4G15890 // AT4G31400 // AT2G41420 // AT1G79950 // AT2G39800 // AT2G37690 // AT5G55810 // AT4G22600 // AT5G47…
GO:0044711	P	single-organism biosynthetic process	24	309	1662	21972	0.48	0.6	// AT1G02400 // AT4G12720 // AT5G20830 // AT2G31360 // AT3G26840 // AT5G33290 // AT2G23910 // AT1G78600 // AT3G55580 // AT4G34230 // AT2G22450 // AT2G36390 // AT1G62570 // AT1G09350 // AT5G22630 // AT3G28340 // AT3G44720 // AT3G25780 // AT5G40390 // AT1G76790 // AT2G19450 // AT1G64950 // AT3G22840 // AT5G37600	// AT1G11720 // AT2G46660 // AT5G48230 // AT1G76490 // AT3G57170 // AT1G31180 // AT3G14990 // AT2G34630 // AT2G32440 // AT3G14550 // AT4G37400 // AT3G60330 // AT5G25130 // AT3G59400 // AT1G30100 // AT5G44480 // AT5G20410 // AT5G48300 // AT3G23820 // AT1G20510 // AT1G12740 // AT4G34570 // AT1G16040 // AT1G60550 // AT4G21200 // AT3G20390 // AT4G26220 // AT1G09500 // AT2G22125 // AT1G50430 // AT5G26…
GO:0022414	P	reproductive process	23	309	1594	21972	0.48	0.6	// AT3G47860 // AT5G42900 // AT4G33980 // AT4G22950 // AT4G17615 // AT2G40080 // AT4G24960 // AT1G61380 // AT1G19180 // AT3G07650 // AT2G25930 // AT5G64050 // AT5G37260 // AT5G13200 // AT3G20810 // AT2G19450 // AT1G01470 // AT1G25250 // AT3G18000 // AT3G48520 // AT5G61380 // AT2G21660 // AT1G13260	// AT2G41890 // AT2G46660 // AT5G48230 // AT1G69180 // AT3G47520 // AT1G13980 // AT2G22125 // AT3G24560 // AT1G03160 // AT4G17380 // AT1G51140 // AT2G32280 // AT4G02590 // AT5G59570 // AT1G49910 // AT1G35530 // AT5G55490 // AT1G30100 // AT4G22950 // AT5G07530 // AT4G13640 // AT5G54650 // AT1G64520 // AT5G48300 // AT4G26420 // AT4G02020 // AT5G50540 // AT4G31820 // AT4G17030 // AT4G13240 // AT1G03…
GO:0000003	P	reproduction	23	309	1600	21972	0.49	0.61	// AT3G47860 // AT5G42900 // AT4G33980 // AT4G22950 // AT4G17615 // AT2G40080 // AT4G24960 // AT1G61380 // AT1G19180 // AT3G07650 // AT2G25930 // AT5G64050 // AT5G37260 // AT5G13200 // AT3G20810 // AT2G19450 // AT1G01470 // AT1G25250 // AT3G18000 // AT3G48520 // AT5G61380 // AT2G21660 // AT1G13260	// AT2G41890 // AT2G46660 // AT5G48230 // AT1G69180 // AT3G47520 // AT1G13980 // AT2G22125 // AT3G24560 // AT1G03160 // AT4G17380 // AT1G51140 // AT2G32280 // AT4G02590 // AT5G59570 // AT1G49910 // AT1G35530 // AT5G55490 // AT1G30100 // AT4G22950 // AT5G07530 // AT4G13640 // AT5G54650 // AT1G64520 // AT5G48300 // AT4G26420 // AT4G02020 // AT5G50540 // AT4G31820 // AT4G17030 // AT4G13240 // AT1G03…
GO:0046483	P	heterocycle metabolic process	55	309	3871	21972	0.49	0.61	// AT5G47220 // AT1G80840 // AT5G59820 // AT5G22250 // AT4G22950 // AT1G28050 // AT5G60100 // AT3G17860 // AT1G26665 // AT4G29190 // AT3G22830 // AT3G46440 // AT5G24470 // AT1G78600 // AT1G27730 // AT1G27630 // AT1G28370 // AT5G61380 // AT2G40140 // AT3G15210 // AT4G25480 // AT4G27410 // AT2G23340 // AT2G22450 // AT1G19180 // AT3G50700 // AT2G46400 // AT3G07650 // AT1G76580 // AT5G47230 // AT3G24…	// AT3G50670 // AT1G06190 // AT3G10470 // AT3G50890 // AT4G14465 // AT1G69180 // AT3G14790 // AT3G10690 // AT3G14990 // AT2G24580 // AT2G47220 // AT2G36580 // AT2G43010 // AT3G24560 // AT4G32430 // AT4G37400 // AT5G06710 // AT3G60330 // AT5G13270 // AT2G02470 // AT4G17380 // AT5G53960 // AT4G02590 // AT5G59570 // AT3G59400 // AT4G30080 // AT5G18890 // AT3G63110 // AT5G46280 // AT2G35940 // AT3G10…
// AT1G31280 // AT5G40350 // AT5G06250 // AT5G02200 // AT2G02550 // AT4G27650 // AT5G07690 // AT1G65440 // AT1G11190 // AT1G19480 // AT5G03150 // AT2G07690 // AT1G16430 // AT4G18890 // AT3G53310 // AT2G32940 // AT1G79530 // AT5G44210 // AT1G35890 // AT5G57710 // AT4G03430 // AT3G54500 // AT2G06020 // AT1G34380 // AT4G34410 // AT3G07930 // AT5G63960 // AT4G31390 // AT4G14410 // AT5G44180 // AT4G31…
GO:0006468	P	protein phosphorylation	13	309	901	21972	0.5	0.62	// AT5G26570 // AT1G51940 // AT4G22950 // AT4G14580 // AT3G50500 // AT4G23220 // AT5G57630 // AT1G61380 // AT3G08720 // AT3G55450 // AT1G27630 // AT2G30360 // AT3G57760	// AT4G40010 // AT1G14390 // AT1G51660 // AT5G66850 // AT2G39180 // AT5G02290 // AT1G01540 // AT1G73500 // AT5G15800 // AT1G51830 // AT3G24240 // AT5G18525 // AT3G46330 // AT5G60910 // AT1G69120 // AT4G13000 // AT2G02800 // AT4G36180 // AT4G10390 // AT3G08850 // AT1G25320 // AT4G28860 // AT5G10020 // AT2G28940 // AT5G15730 // AT2G25880 // AT3G23340 // AT4G22950 // AT4G04500 // AT5G38210 // AT2G23…
GO:0044255	P	cellular lipid metabolic process	9	309	618	21972	0.51	0.62	// AT3G47860 // AT3G26840 // AT2G19450 // AT5G27520 // AT2G06925 // AT2G31360 // AT1G02400 // AT5G49900 // AT4G18010	// AT4G15560 // AT5G48230 // AT4G14210 // AT1G76490 // AT2G46210 // AT4G24500 // AT3G57170 // AT5G11380 // AT2G34630 // AT2G32440 // AT2G04560 // AT1G78960 // AT3G57180 // AT1G78510 // AT5G23960 // AT3G48790 // AT4G31050 // AT1G05630 // AT1G31910 // AT1G60980 // AT1G67560 // AT4G22300 // AT2G28630 // AT1G76150 // AT5G58784 // AT5G58782 // AT5G58780 // AT5G20410 // AT1G06360 // AT1G71160 // AT1G15…
GO:0016310	P	phosphorylation	17	309	1196	21972	0.52	0.63	// AT5G26570 // AT1G51940 // AT3G14050 // AT5G07920 // AT4G22950 // AT4G14580 // AT3G50500 // AT5G60100 // AT1G10760 // AT4G23220 // AT5G57630 // AT1G61380 // AT3G08720 // AT3G55450 // AT1G27630 // AT2G30360 // AT3G57760	// AT1G13440 // AT4G40010 // AT1G14390 // AT1G51660 // AT5G66850 // AT2G39180 // AT5G02290 // AT3G17350 // AT1G01540 // AT1G73500 // AT5G15800 // AT1G51830 // AT3G55610 // AT3G24240 // AT5G18525 // AT3G46330 // AT5G60910 // AT1G69120 // AT5G11010 // AT2G02800 // AT1G65950 // AT3G12780 // AT4G36180 // AT4G10390 // AT3G08850 // AT4G14340 // AT1G25320 // AT4G28860 // AT5G10020 // AT1G31910 // AT1G18…
GO:0044248	P	cellular catabolic process	14	309	982	21972	0.52	0.63	// AT3G46970 // AT5G26570 // AT5G49900 // AT5G27520 // AT5G22250 // AT1G02310 // AT1G69830 // AT1G10760 // AT1G79440 // AT1G02400 // AT5G64860 // AT4G09020 // AT3G52180 // AT4G35480	// AT5G09920 // AT3G21860 // AT1G23310 // AT5G48230 // AT2G17730 // AT2G03170 // AT3G44320 // AT4G30610 // AT3G44240 // AT3G03670 // AT1G27340 // AT2G02390 // AT3G14990 // AT2G20140 // AT2G43580 // AT3G09640 // AT2G01150 // AT1G27820 // AT5G41240 // AT2G03870 // AT5G43710 // AT5G26860 // AT3G12500 // AT1G02940 // AT3G53970 // AT1G76630 // AT5G63750 // AT2G34060 // AT1G05880 // AT3G63470 // AT5G37…
GO:0006139	P	nucleobase-containing compound metabolic process	51	309	3624	21972	0.52	0.63	// AT5G47220 // AT1G80840 // AT5G59820 // AT5G22250 // AT4G22950 // AT1G28050 // AT5G60100 // AT3G17860 // AT1G26665 // AT4G29190 // AT3G22830 // AT3G46440 // AT5G24470 // AT1G78600 // AT1G27730 // AT1G27630 // AT1G28370 // AT5G61380 // AT2G40140 // AT3G15210 // AT4G25480 // AT4G27410 // AT2G23340 // AT1G19180 // AT3G50700 // AT2G46400 // AT3G07650 // AT1G76580 // AT5G47230 // AT3G24520 // AT5G54…	// AT3G50670 // AT1G06190 // AT3G10470 // AT3G50890 // AT5G06710 // AT3G14790 // AT3G10690 // AT3G57370 // AT2G47220 // AT2G36580 // AT2G43010 // AT3G24560 // AT4G32430 // AT3G60330 // AT5G13270 // AT2G02470 // AT4G17380 // AT5G53960 // AT4G02590 // AT5G59570 // AT4G30080 // AT5G18890 // AT2G35940 // AT3G10800 // AT3G50700 // AT5G65130 // AT1G16280 // AT1G65300 // AT4G22950 // AT5G59710 // AT4G13…
// AT5G59380 // AT5G23070 // AT5G46580 // AT1G56280 // AT3G26744 // AT2G45100 // AT2G40740 // AT2G21650 // AT3G58780 // AT1G33390 // AT3G23325 // AT5G23080 // AT1G48000 // AT3G49250 // AT5G11590 // AT4G11150 // AT2G01090 // AT4G23810 // AT2G24840 // AT4G36060 // AT5G40530 // AT4G16430 // AT3G23100 // AT2G17870 // AT3G42790 // AT2G23430 // AT5G50915 // AT5G01780 // AT5G10620 // AT1G14490 // AT3G23…
GO:0006082	P	organic acid metabolic process	15	309	1072	21972	0.55	0.65	// AT3G47860 // AT5G07010 // AT5G37600 // AT5G22630 // AT5G27520 // AT5G64050 // AT1G79440 // AT2G31360 // AT1G69870 // AT3G48520 // AT1G02400 // AT3G44720 // AT3G25780 // AT1G62570 // AT4G37260	// AT2G17630 // AT3G11470 // AT1G61850 // AT1G23310 // AT4G15560 // AT2G39020 // AT1G50090 // AT5G48230 // AT2G46740 // AT3G44320 // AT3G47520 // AT4G32360 // AT5G60780 // AT1G07420 // AT3G55610 // AT2G02390 // AT3G14990 // AT2G36580 // AT5G65410 // AT4G21680 // AT4G37150 // AT4G36400 // AT4G32840 // AT1G08630 // AT2G31810 // AT4G31050 // AT3G15020 // AT1G60980 // AT3G59760 // AT4G22300 // AT3G25…
GO:0009057	P	macromolecule catabolic process	10	309	713	21972	0.55	0.66	// AT3G46970 // AT5G26570 // AT5G22250 // AT1G02310 // AT1G69830 // AT1G10760 // AT5G64860 // AT4G09020 // AT3G52180 // AT4G35480	// AT5G09920 // AT3G21860 // AT2G17730 // AT2G03170 // AT4G30610 // AT3G44240 // AT1G27340 // AT2G20140 // AT2G01150 // AT1G27820 // AT5G43710 // AT5G26860 // AT3G12500 // AT5G43060 // AT3G53970 // AT1G76630 // AT1G02810 // AT4G22300 // AT1G05880 // AT3G63470 // AT1G11920 // AT5G59300 // AT1G64390 // AT1G30350 // AT5G59710 // AT1G11580 // AT1G64520 // AT1G51710 // AT1G01040 // AT4G05050 // AT5G20…
GO:0009987	P	cellular process	151	309	10851	21972	0.56	0.67	// AT5G07010 // AT1G80840 // AT4G09020 // AT4G22950 // AT2G31360 // AT1G16370 // AT5G33290 // AT3G22830 // AT3G46440 // AT1G76790 // AT3G55580 // AT4G14580 // AT4G35480 // AT4G25480 // AT3G20810 // AT3G50700 // AT2G28840 // AT3G13310 // AT4G38580 // AT2G25930 // AT5G64050 // AT3G27300 // AT1G20693 // AT3G28340 // AT1G20696 // AT3G44720 // AT2G42540 // AT4G18010 // AT4G25470 // AT5G04340 // AT5G58…	// AT1G06190 // AT4G22890 // AT3G26680 // AT3G09770 // AT3G10470 // AT3G21700 // AT1G11720 // AT3G10690 // AT3G21865 // AT2G34630 // AT2G43010 // AT1G49040 // AT5G12250 // AT1G78300 // AT4G17380 // AT3G01730 // AT3G15020 // AT2G35940 // AT3G10800 // AT1G76490 // AT1G16280 // AT5G02290 // AT5G59710 // AT5G06000 // AT5G62480 // AT5G02070 // AT3G61230 // AT1G53320 // AT3G23820 // AT1G64090 // AT4G31…
// AT5G26751 // AT1G20500 // AT3G02940 // AT1G65790 // AT3G14490 // AT3G14320 // AT5G59360 // AT5G02420 // AT3G04240 // AT4G02450 // AT1G07070 // AT5G58010 // AT5G58280 // AT3G61740 // AT5G28750 // AT1G70530 // AT4G13280 // AT5G22980 // AT3G18690 // AT5G61970 // AT4G16860 // AT2G38110 // AT3G02750 // AT5G19020 // AT5G12040 // AT1G80100 // AT3G01500 // AT5G62250 // AT5G48070 // AT5G15210 // AT3G55…
// AT5G51760 // AT3G10010 // AT3G14020 // AT5G02320 // AT3G20930 // AT3G20280 // AT5G55470 // AT1G16980 // AT3G47430 // AT3G47340 // AT2G33060 // AT3G54950 // AT1G50360 // AT4G37730 // AT5G62530 // AT1G79650 // AT2G27960 // AT1G27980 // AT1G65250 // AT3G56000 // AT4G04450 // AT4G15415 // AT4G24620 // AT1G21750 // AT2G29130 // AT1G21200 // AT5G62790 // AT1G12610 // AT2G43700 // AT4G13460 // AT2G30…
// AT1G12950 // AT3G04370 // AT1G69570 // AT1G50840 // AT1G78690 // AT3G15870 // AT2G01620 // AT5G44830 // AT1G63030 // AT3G05020 // AT1G09795 // AT3G60740 // AT1G09790 // AT3G24440 // AT4G21960 // AT1G17720 // AT5G35550 // AT1G48430 // AT1G59640 // AT1G06140 // AT1G71310 // AT5G18990 // AT5G53840 // AT3G49910 // AT5G02880 // AT5G06500 // AT1G29900 // AT2G27370 // AT3G30350 // AT3G13220 // AT1G34…
// AT2G24710 // AT3G14440 // AT2G46480 // AT1G67580 // AT2G26570 // AT4G32810 // AT1G50030 // AT4G16340 // AT2G02540 // AT1G26780 // AT1G26830 // AT1G55020 // AT1G63110 // AT5G48410 // AT4G29170 // AT4G17690 // AT5G42300 // AT4G17695 // AT5G41900 // AT5G56510 // AT1G65980 // AT1G30650 // AT1G31810 // AT5G65310 // AT3G12130 // AT5G20830 // AT1G67630 // AT3G19300 // AT1G45050 // AT1G12140 // AT1G12…
GO:0009056	P	catabolic process	19	309	1375	21972	0.56	0.67	// AT3G46970 // AT5G26570 // AT4G09020 // AT5G49900 // AT5G27520 // AT5G22250 // AT1G02310 // AT2G06925 // AT1G69830 // AT5G58670 // AT3G55940 // AT1G10760 // AT1G79440 // AT4G01130 // AT1G02400 // AT5G64860 // AT4G18010 // AT3G52180 // AT4G35480	// AT3G21860 // AT5G48230 // AT4G26790 // AT3G05180 // AT1G27340 // AT5G48100 // AT3G11910 // AT5G18890 // AT1G58430 // AT4G22300 // AT3G53100 // AT1G11920 // AT5G59710 // AT1G11580 // AT1G64520 // AT5G62480 // AT4G05050 // AT5G55700 // AT4G03510 // AT5G62800 // AT3G60020 // AT1G79090 // AT4G33090 // AT1G71120 // AT1G09850 // AT3G58040 // AT3G10850 // AT3G52010 // AT1G69940 // AT4G17510 // AT4G02…
GO:0065008	P	regulation of biological quality	13	309	949	21972	0.58	0.68	// AT2G02100 // AT5G06690 // AT2G42540 // AT3G59820 // AT5G27520 // AT2G02120 // AT4G38580 // AT1G25250 // AT3G61190 // AT1G61380 // AT4G17550 // AT3G05500 // AT5G04340	// AT2G26020 // AT5G06300 // AT4G01710 // AT5G07780 // AT2G31190 // AT3G09770 // AT5G13740 // AT4G24500 // AT1G13980 // AT2G24740 // AT4G37390 // AT2G22125 // AT5G27100 // AT5G56750 // AT5G41520 // AT2G22640 // AT5G51700 // AT2G32440 // AT1G55940 // AT2G21410 // AT4G02980 // AT1G71050 // AT2G27760 // AT2G02470 // AT1G10130 // AT5G43890 // AT1G19610 // AT4G28860 // AT3G57070 // AT4G30110 // AT1G60…
GO:0099402	P	plant organ development	12	309	884	21972	0.59	0.69	// AT3G18830 // AT2G42540 // AT3G48520 // AT5G64050 // AT1G25250 // AT3G18000 // AT2G42530 // AT5G52310 // AT5G37600 // AT1G13260 // AT2G46400 // AT5G04340	// AT5G65090 // AT1G51660 // AT3G01730 // AT1G69180 // AT1G17560 // AT1G73500 // AT3G09070 // AT1G13980 // AT2G24740 // AT3G52770 // AT1G27340 // AT2G22125 // AT3G24240 // AT2G20140 // AT1G01380 // AT4G36870 // AT5G55580 // AT3G61910 // AT4G32940 // AT2G02470 // AT1G10130 // AT5G62090 // AT2G32280 // AT1G23420 // AT1G47260 // AT1G19220 // AT1G05630 // AT2G31880 // AT1G65620 // AT4G02500 // AT5G40…
GO:0046907	P	intracellular transport	6	309	441	21972	0.59	0.69	// AT5G42570 // AT3G52400 // AT2G28900 // AT2G21660 // AT1G09070 // AT5G24470	// AT5G09920 // AT5G20300 // AT3G16270 // AT4G15200 // AT1G80680 // AT5G26980 // AT5G18525 // AT5G57180 // AT3G29070 // AT3G16690 // AT2G21390 // AT1G04940 // AT1G73430 // AT5G48650 // AT4G35870 // AT2G16640 // AT4G01800 // AT5G11490 // AT4G03510 // AT3G45280 // AT2G15290 // AT5G15930 // AT5G41790 // AT3G52400 // AT2G13540 // AT2G40730 // AT5G66030 // AT1G06210 // AT4G11140 // AT5G52440 // AT1G10…
GO:0044238	P	primary metabolic process	114	309	8285	21972	0.6	0.7	// AT1G80840 // AT4G22950 // AT2G31360 // AT5G63810 // AT5G33290 // AT3G22830 // AT3G46440 // AT4G14580 // AT4G25470 // AT4G25480 // AT2G39420 // AT3G20810 // AT3G05500 // AT1G09350 // AT2G28840 // AT3G24520 // AT2G25930 // AT5G64050 // AT3G28340 // AT3G55450 // AT4G18010 // AT4G35480 // AT5G04340 // AT4G33920 // AT2G06925 // AT4G30350 // AT3G50260 // AT3G16800 // AT2G40130 // AT4G37260 // AT3G47…	// AT1G06190 // AT3G10470 // AT3G26680 // AT3G09770 // AT3G10690 // AT3G57370 // AT2G34630 // AT2G43010 // AT4G17380 // AT3G15020 // AT1G58430 // AT2G35940 // AT3G10800 // AT1G76490 // AT1G16280 // AT5G02290 // AT5G59710 // AT5G06000 // AT5G02070 // AT1G53320 // AT3G23820 // AT4G31820 // AT2G01690 // AT1G03010 // AT4G33090 // AT1G19850 // AT1G51780 // AT4G21200 // AT3G56710 // AT1G30610 // AT1G54…
// AT1G63180 // AT3G01180 // AT5G44100 // AT5G64070 // AT2G47270 // AT4G17190 // AT1G17690 // AT1G66910 // AT3G08940 // AT1G03600 // AT2G11520 // AT4G28850 // AT4G21810 // AT2G38870 // AT4G02630 // AT4G22350 // AT1G06070 // AT3G04060 // AT1G16610 // AT5G39700 // AT1G31310 // AT1G09950 // AT4G33230 // AT1G16060 // AT5G51020 // AT3G18524 // AT5G01840 // AT3G14360 // AT2G36800 // AT5G02460 // AT4G32…
// AT5G17060 // AT3G09680 // AT1G34750 // AT5G46920 // AT1G49970 // AT2G16230 // AT4G29730 // AT4G29040 // AT5G42230 // AT4G18880 // AT3G05230 // AT5G61470 // AT5G41010 // AT2G24590 // AT1G58725 // AT4G21590 // AT5G65730 // AT2G03160 // AT2G46200 // AT4G24510 // AT2G23800 // AT4G02680 // AT5G40560 // AT4G32520 // AT5G11870 // AT3G57680 // AT5G55160 // AT3G57490 // AT1G10430 // AT4G19820 // AT1G65…
// AT3G08870 // AT4G02740 // AT4G27650 // AT2G46340 // AT3G59740 // AT1G23780 // AT4G13000 // AT4G29210 // AT4G26520 // AT5G64760 // AT1G11750 // AT5G44210 // AT2G01735 // AT4G03430 // AT4G34410 // AT3G07930 // AT4G21380 // AT4G07950 // AT2G03390 // AT3G14075 // AT5G58690 // AT3G61415 // AT3G61140 // AT3G13226 // AT1G23870 // AT3G17250 // AT1G11280 // AT5G59110 // AT4G30935 // AT3G01470 // AT3G30…
GO:0022622	P	root system development	6	309	453	21972	0.61	0.71	// AT3G18830 // AT3G18000 // AT5G52310 // AT1G13260 // AT2G46400 // AT5G04340	// AT5G65090 // AT2G11890 // AT3G01730 // AT3G09070 // AT1G13980 // AT5G18520 // AT5G51060 // AT2G22125 // AT3G24240 // AT2G20140 // AT1G01380 // AT4G02500 // AT2G02470 // AT1G10130 // AT5G12210 // AT1G19220 // AT1G05630 // AT4G29140 // AT2G22840 // AT1G27740 // AT1G64520 // AT2G14210 // AT3G62020 // AT3G23940 // AT2G26420 // AT3G07390 // AT4G15290 // AT5G58710 // AT1G75110 // AT1G23320 // AT3G06…
GO:0051649	P	establishment of localization in cell	6	309	454	21972	0.62	0.71	// AT5G42570 // AT3G52400 // AT2G28900 // AT2G21660 // AT1G09070 // AT5G24470	// AT5G09920 // AT5G20300 // AT3G16270 // AT4G15200 // AT1G80680 // AT5G26980 // AT5G18525 // AT5G57180 // AT3G29070 // AT3G16690 // AT2G21390 // AT1G04940 // AT1G73430 // AT5G48650 // AT4G35870 // AT2G16640 // AT4G01800 // AT5G11490 // AT4G03510 // AT3G45280 // AT2G15290 // AT5G15930 // AT1G13980 // AT3G52400 // AT2G13540 // AT2G40730 // AT5G66030 // AT1G06210 // AT4G11140 // AT5G52440 // AT1G10…
GO:0034613	P	cellular protein localization	5	309	379	21972	0.62	0.71	// AT3G52400 // AT4G26670 // AT2G28900 // AT5G42570 // AT1G09070	// AT5G20300 // AT3G16270 // AT1G80680 // AT1G01910 // AT5G26980 // AT2G22125 // AT5G18525 // AT5G57180 // AT3G29070 // AT1G04940 // AT1G73430 // AT2G21190 // AT4G35870 // AT2G16640 // AT4G01800 // AT5G11490 // AT4G03510 // AT3G45280 // AT2G15290 // AT5G15930 // AT5G41790 // AT3G52400 // AT5G50920 // AT5G66030 // AT1G47560 // AT1G06210 // AT4G11140 // AT5G52440 // AT5G61880 // AT1G79810 // AT3G25…
GO:0048364	P	root development	6	309	451	21972	0.61	0.71	// AT3G18830 // AT3G18000 // AT5G52310 // AT1G13260 // AT2G46400 // AT5G04340	// AT5G65090 // AT2G11890 // AT3G01730 // AT1G13980 // AT5G18520 // AT5G51060 // AT2G22125 // AT3G24240 // AT2G20140 // AT1G01380 // AT4G02500 // AT2G02470 // AT1G10130 // AT5G12210 // AT1G19220 // AT1G05630 // AT4G29140 // AT2G22840 // AT1G27740 // AT1G64520 // AT2G14210 // AT3G62020 // AT3G23940 // AT2G26420 // AT3G07390 // AT4G15290 // AT5G58710 // AT1G75110 // AT1G23320 // AT3G06810 // AT3G15…
GO:0044237	P	cellular metabolic process	113	309	8261	21972	0.62	0.71	// AT5G07010 // AT1G80840 // AT4G22950 // AT2G31360 // AT3G22830 // AT3G46440 // AT1G76790 // AT3G55580 // AT4G14580 // AT4G25470 // AT4G25480 // AT3G20810 // AT3G05500 // AT2G28840 // AT3G24520 // AT2G25930 // AT5G64050 // AT2G36220 // AT3G55450 // AT4G18010 // AT4G35480 // AT5G04340 // AT4G33920 // AT5G14920 // AT2G06925 // AT3G18000 // AT3G48520 // AT4G30350 // AT3G50260 // AT3G16800 // AT2G40…	// AT1G06190 // AT4G22890 // AT3G26680 // AT3G09770 // AT3G10470 // AT2G41880 // AT3G10690 // AT3G57370 // AT2G34630 // AT2G43010 // AT4G17380 // AT3G15020 // AT2G35940 // AT1G76490 // AT1G16280 // AT5G02290 // AT5G59710 // AT5G06000 // AT5G62480 // AT5G02070 // AT1G53320 // AT3G23820 // AT4G31820 // AT2G01690 // AT1G03010 // AT4G33090 // AT1G19850 // AT4G21200 // AT3G56710 // AT1G30610 // AT1G54…
// AT3G05630 // AT5G07470 // AT1G78380 // AT5G03730 // AT4G28500 // AT3G04840 // AT2G33720 // AT5G42990 // AT1G74540 // AT2G29630 // AT2G26460 // AT3G14180 // AT5G12000 // AT1G12460 // AT3G12040 // AT4G37340 // AT4G37610 // AT5G62920 // AT1G07650 // AT1G23360 // AT1G75090 // AT2G43590 // AT1G17180 // AT3G55400 // AT2G17290 // AT4G34830 // AT4G21100 // AT1G27840 // AT3G53110 // AT1G10310 // AT1G65…
// AT1G29220 // AT3G15620 // AT5G13650 // AT5G02760 // AT4G04830 // AT3G52160 // AT1G60280 // AT2G39830 // AT1G09780 // AT4G34200 // AT4G33925 // AT2G01450 // AT1G27900 // AT5G22000 // AT3G06220 // AT4G00585 // AT4G39120 // AT5G61480 // AT3G13810 // AT3G55270 // AT3G52300 // AT1G62930 // AT3G61080 // AT3G26410 // AT4G25740 // AT2G42430 // AT3G12630 // AT3G62420 // AT2G42120 // AT1G64060 // AT5G46…
// AT3G01470 // AT3G30530 // AT3G21500 // AT2G07675 // AT4G17020 // AT1G20780 // AT2G21060 // AT3G47370 // AT5G16140 // AT1G50600 // AT5G15490 // AT3G13040 // AT4G33990 // AT5G03200 // AT5G65410 // AT1G26590 // AT2G16500 // AT4G24670 // AT1G10480 // AT1G21250 // AT1G68130 // AT4G39260 // AT4G30310 // AT5G54590 // AT1G53850 // AT4G13430 // AT3G52910 // AT4G37850 // AT1G01610 // AT2G17450 // AT2G18…
GO:1901135	P	carbohydrate derivative metabolic process	8	309	611	21972	0.63	0.72	// AT1G76790 // AT3G27300 // AT4G12720 // AT3G14050 // AT5G49900 // AT3G18080 // AT2G36390 // AT3G46440	// AT1G11720 // AT4G15560 // AT3G47950 // AT5G57350 // AT3G57170 // AT3G14790 // AT2G18250 // AT3G46440 // AT2G04560 // AT2G21410 // AT4G37400 // AT5G43710 // AT3G60330 // AT4G32840 // AT5G08690 // AT1G18270 // AT3G24090 // AT4G28940 // AT1G76030 // AT5G18890 // AT1G74420 // AT5G54060 // AT3G25860 // AT5G58784 // AT5G58782 // AT5G58780 // AT5G44480 // AT5G20410 // AT2G07698 // AT5G24420 // AT3G23…
GO:0044702	P	single organism reproductive process	19	309	1437	21972	0.64	0.72	// AT3G47860 // AT2G40080 // AT4G24960 // AT2G19450 // AT2G25930 // AT5G64050 // AT1G01470 // AT4G22950 // AT1G19180 // AT3G18000 // AT3G48520 // AT5G61380 // AT4G17615 // AT1G61380 // AT1G25250 // AT3G20810 // AT1G13260 // AT5G37260 // AT5G13200	// AT2G41890 // AT2G46660 // AT5G48230 // AT1G69180 // AT3G47520 // AT1G13980 // AT2G22125 // AT3G24560 // AT4G17380 // AT2G32280 // AT4G02590 // AT5G59570 // AT1G49910 // AT1G35530 // AT5G55490 // AT1G30100 // AT4G22950 // AT5G07530 // AT4G13640 // AT5G54650 // AT1G64520 // AT4G26420 // AT4G02020 // AT5G50540 // AT4G31820 // AT4G13240 // AT1G03010 // AT3G10670 // AT4G37710 // AT1G68130 // AT1G30…
GO:0019752	P	carboxylic acid metabolic process	11	309	844	21972	0.64	0.73	// AT3G47860 // AT5G07010 // AT5G37600 // AT5G22630 // AT5G27520 // AT5G64050 // AT1G79440 // AT2G31360 // AT3G48520 // AT3G44720 // AT3G25780	// AT2G17630 // AT3G11470 // AT1G61850 // AT4G15560 // AT2G39020 // AT5G48230 // AT2G46740 // AT3G47520 // AT4G32360 // AT3G55610 // AT2G02390 // AT2G36580 // AT4G37150 // AT4G36400 // AT4G32840 // AT1G08630 // AT2G31810 // AT4G31050 // AT3G15020 // AT1G06100 // AT3G59760 // AT4G22300 // AT3G25860 // AT3G45300 // AT1G76150 // AT1G30100 // AT1G25450 // AT5G20410 // AT3G22740 // AT2G39030 // AT3G49…
GO:0032787	P	monocarboxylic acid metabolic process	6	309	471	21972	0.65	0.74	// AT3G47860 // AT5G07010 // AT5G27520 // AT2G31360 // AT3G48520 // AT3G25780	// AT1G61850 // AT4G15560 // AT5G48230 // AT4G32360 // AT2G36580 // AT4G37150 // AT4G36400 // AT4G32840 // AT4G31050 // AT1G06100 // AT1G67560 // AT4G22300 // AT3G25860 // AT1G76150 // AT1G30100 // AT1G25450 // AT5G20410 // AT1G06360 // AT5G57590 // AT3G23820 // AT1G20510 // AT1G15780 // AT3G21780 // AT5G63380 // AT1G53280 // AT3G10280 // AT5G67030 // AT5G08520 // AT5G46290 // AT1G56190 // AT3G06…
GO:0006807	P	nitrogen compound metabolic process	65	309	4845	21972	0.66	0.74	// AT5G47220 // AT1G80840 // AT5G59820 // AT5G22250 // AT4G15130 // AT1G28050 // AT3G05500 // AT1G79440 // AT3G17860 // AT1G26665 // AT4G29190 // AT3G22830 // AT3G46440 // AT5G24470 // AT1G78600 // AT3G08720 // AT1G27730 // AT1G27630 // AT1G28370 // AT3G24520 // AT5G61380 // AT2G40140 // AT3G15210 // AT4G25480 // AT4G27410 // AT2G23340 // AT2G22450 // AT1G19180 // AT3G50700 // AT2G46400 // AT3G07…	// AT3G50670 // AT1G06190 // AT3G10470 // AT3G50890 // AT3G56340 // AT4G14465 // AT3G26680 // AT1G09690 // AT1G08100 // AT1G35530 // AT1G51510 // AT3G20780 // AT1G31180 // AT3G10690 // AT2G24580 // AT2G47220 // AT2G36580 // AT5G18790 // AT2G43010 // AT4G21680 // AT3G24560 // AT3G51430 // AT4G32430 // AT4G37400 // AT1G50090 // AT3G60330 // AT5G13270 // AT2G02470 // AT1G62800 // AT4G17380 // AT5G53…
// AT1G59940 // AT1G75230 // AT3G18740 // AT1G22190 // AT4G20280 // AT3G10590 // AT4G23980 // AT5G26040 // AT3G02190 // AT5G13110 // AT5G28040 // AT2G02150 // AT2G33290 // AT3G06250 // AT5G15160 // AT4G10060 // AT3G17010 // AT5G03220 // AT3G12280 // AT1G04080 // AT5G43840 // AT5G03555 // AT3G17390 // AT5G42820 // AT3G53790 // AT5G08020 // AT5G03790 // AT5G45930 // AT1G60380 // AT3G11400 // AT5G45…
GO:0019748	P	secondary metabolic process	6	309	476	21972	0.66	0.74	// AT3G55580 // AT1G64950 // AT4G34230 // AT1G62570 // AT2G23910 // AT4G37260	// AT2G46660 // AT1G02940 // AT3G02130 // AT3G44320 // AT3G20960 // AT3G20140 // AT4G15360 // AT1G76880 // AT5G41240 // AT4G37400 // AT3G55580 // AT5G48930 // AT5G25130 // AT4G10490 // AT2G22840 // AT4G12300 // AT1G33720 // AT2G02390 // AT5G62480 // AT4G37750 // AT3G26190 // AT3G11580 // AT1G20510 // AT1G73500 // AT4G31940 // AT5G67030 // AT5G08520 // AT4G26220 // AT1G09500 // AT2G14100 // AT2G30…
GO:0051641	P	cellular localization	7	309	556	21972	0.67	0.74	// AT5G42570 // AT3G52400 // AT4G26670 // AT2G28900 // AT2G21660 // AT1G09070 // AT5G24470	// AT5G09920 // AT5G20300 // AT3G16270 // AT4G15200 // AT1G80680 // AT1G01910 // AT5G26980 // AT2G22125 // AT5G18525 // AT2G21410 // AT5G57180 // AT3G29070 // AT3G16690 // AT2G21390 // AT1G04940 // AT1G73430 // AT2G21190 // AT5G48650 // AT4G35870 // AT2G16640 // AT4G01800 // AT5G11490 // AT4G03510 // AT3G45280 // AT2G15290 // AT5G15930 // AT1G13980 // AT3G52400 // AT2G13540 // AT2G40730 // AT5G66…
GO:0034641	P	cellular nitrogen compound metabolic process	59	309	4426	21972	0.67	0.74	// AT5G47220 // AT1G80840 // AT5G59820 // AT5G22250 // AT4G22950 // AT1G28050 // AT3G05500 // AT3G17860 // AT1G26665 // AT4G29190 // AT3G22830 // AT3G46440 // AT5G24470 // AT1G78600 // AT1G27730 // AT1G27630 // AT1G28370 // AT5G61380 // AT2G40140 // AT3G15210 // AT4G25480 // AT4G27410 // AT2G23340 // AT2G22450 // AT1G19180 // AT3G50700 // AT2G46400 // AT3G07650 // AT1G76580 // AT5G47230 // AT3G24…	// AT3G50670 // AT1G06190 // AT3G10470 // AT3G50890 // AT4G14465 // AT1G09690 // AT1G35530 // AT3G14790 // AT5G63070 // AT3G10690 // AT3G57370 // AT2G47220 // AT2G36580 // AT5G18790 // AT2G43010 // AT3G24560 // AT3G51430 // AT4G32430 // AT4G37400 // AT5G06710 // AT3G60330 // AT5G13270 // AT2G02470 // AT4G17380 // AT5G53960 // AT4G02590 // AT5G59570 // AT3G59400 // AT2G46280 // AT4G26310 // AT5G18…
// AT3G05740 // AT5G05660 // AT3G05210 // AT2G06200 // AT3G24495 // AT4G03170 // AT5G14600 // AT3G04610 // AT2G40340 // AT3G09260 // AT5G02960 // AT3G56910 // AT4G29570 // AT3G53890 // AT5G61410 // AT3G47120 // AT1G35550 // AT3G24270 // AT5G08650 // AT1G55950 // AT1G62830 // AT4G24970 // AT1G70920 // AT1G76890 // AT2G34780 // AT2G32370 // AT1G49190 // AT1G75410 // AT5G44080 // AT3G53700 // AT1G59…
GO:0044283	P	small molecule biosynthetic process	8	309	640	21972	0.68	0.75	// AT5G22630 // AT2G31360 // AT5G37600 // AT2G22450 // AT1G02400 // AT3G44720 // AT3G25780 // AT5G40390	// AT2G17630 // AT3G11470 // AT1G61850 // AT4G15560 // AT2G46740 // AT4G32360 // AT3G55610 // AT3G14990 // AT1G22940 // AT2G34630 // AT2G32440 // AT1G10030 // AT1G77590 // AT1G78510 // AT1G08630 // AT2G31810 // AT4G31050 // AT1G60980 // AT3G59760 // AT4G01660 // AT5G34930 // AT1G30100 // AT5G58782 // AT5G58780 // AT5G32470 // AT3G22740 // AT3G49680 // AT5G57590 // AT3G23820 // AT3G23940 // AT1G15…
GO:0070727	P	cellular macromolecule localization	5	309	409	21972	0.68	0.75	// AT3G52400 // AT4G26670 // AT2G28900 // AT5G42570 // AT1G09070	// AT5G20300 // AT3G16270 // AT1G80680 // AT1G01910 // AT5G26980 // AT2G22125 // AT5G18525 // AT5G57180 // AT3G29070 // AT1G04940 // AT1G73430 // AT2G21190 // AT4G35870 // AT2G16640 // AT4G01800 // AT5G11490 // AT4G03510 // AT3G45280 // AT2G15290 // AT5G15930 // AT5G41790 // AT3G52400 // AT4G26850 // AT5G50920 // AT5G66030 // AT1G47560 // AT1G76730 // AT4G11140 // AT5G52440 // AT5G61880 // AT1G79…
GO:0042592	P	homeostatic process	6	309	504	21972	0.71	0.78	// AT5G06690 // AT4G38580 // AT3G61190 // AT3G59820 // AT4G17550 // AT5G04340	// AT2G32920 // AT3G09770 // AT1G53210 // AT4G37390 // AT5G27100 // AT5G41520 // AT2G32440 // AT1G55940 // AT2G21410 // AT1G71050 // AT2G02470 // AT1G10130 // AT4G30110 // AT3G01020 // AT1G05630 // AT5G04260 // AT4G29140 // AT1G14410 // AT1G19910 // AT3G16110 // AT1G69690 // AT1G73340 // AT5G24030 // AT1G12740 // AT5G03880 // AT5G55250 // AT3G02680 // AT2G15290 // AT1G45145 // AT4G37650 // AT3G02…
GO:0044260	P	cellular macromolecule metabolic process	78	309	5939	21972	0.73	0.79	// AT5G47220 // AT1G80840 // AT4G12720 // AT5G59820 // AT5G22250 // AT4G22950 // AT1G28050 // AT3G62260 // AT3G05500 // AT1G10760 // AT5G64860 // AT2G40140 // AT1G77450 // AT3G17860 // AT1G26665 // AT4G29190 // AT3G22830 // AT1G27630 // AT5G24470 // AT1G78600 // AT3G08720 // AT1G27730 // AT1G28370 // AT1G02310 // AT3G24520 // AT4G09020 // AT4G14580 // AT3G50500 // AT4G35480 // AT4G25480 // AT4G27…	// AT1G06190 // AT3G10470 // AT3G09770 // AT3G57370 // AT2G43010 // AT4G17380 // AT2G35940 // AT5G65130 // AT1G16280 // AT5G02290 // AT5G59710 // AT5G06000 // AT5G02070 // AT1G53320 // AT4G31820 // AT1G03010 // AT3G56710 // AT1G30610 // AT1G54330 // AT3G52010 // AT3G01510 // AT4G34370 // AT2G41550 // AT4G14605 // AT5G45990 // AT5G51120 // AT1G10850 // AT5G09860 // AT5G17490 // AT5G51350 // AT2G16…
[truncated: 97 more rows]

## Sheet: AgriGo_MSC
GO_acc	term_type	Term	queryitem	querytotal	refitem	reftotal	pvalue	FDR	entries	entries_ref
[truncated: 310 more rows]

[truncated: 15 more sheets: AgriGo_MSD, REVIGO_MSA, REVIGO_MSB, REVIGO_MSC, REVIGO_MSD, AgriGo_RSA, AgriGo_RSB, AgriGo_RSC, REVIGO_RSA, REVIGO_RSB, REVIGO_RSC, AgriGO_MRA, AgriGO_MRB, AgriGO_RRA, AgriGO_RRB]
