# Supplementary material for: Large-scale comparative transcriptomic analysis of temperature-responsive genes in Arabidopsis thaliana
Source: Plant Mol Biol. 2022 Jan 1;110(4-5):425–43. doi: 10.1007/s11103-021-01223-y (PMC9646545; doi:10.1007/s11103-021-01223-y)
Supplement: Supplementary file 8 — Supplementary file8 (XLSX 54 kb) [file 11103_2021_1223_MOESM8_ESM.xlsx]

## Sheet: R2_Table S4 Summary of HSF and 
family	Gene.ID	Abbre	description	MS_Cluster	RS_Cluster	MR_Cluster	RR_Cluster	HSFA1a_target	PIF4_target	CBFs_target
HSF	AT2G26150	HSFA2	Heat stress transcription factor A-2 [Source:UniProtKB/Swiss-Prot;Acc:O80982]	M-S-A	non-HVGs	M-R-A	non-HVGs	common_27_37	non-target	non-target
HSF	AT3G51910	HSFA7A	Heat stress transcription factor A-7a [Source:UniProtKB/Swiss-Prot;Acc:Q9SV12]	M-S-A	non-HVGs	M-R-A	non-HVGs	common_27_37	non-target	non-target
HSF	AT3G63350	HSFA7B	Heat stress transcription factor A-7b [Source:UniProtKB/Swiss-Prot;Acc:Q9M1V5]	M-S-A	non-HVGs	M-R-A	non-HVGs	specific_37	non-target	non-target
HSF	AT4G11660	HSFB2B	Heat stress transcription factor B-2b [Source:UniProtKB/Swiss-Prot;Acc:Q9T0D3]	M-S-A	non-HVGs	M-R-A	non-HVGs	common_27_37	non-target	non-target
HSF	AT5G62020	HSFB2A	HSFB2A [Source:UniProtKB/TrEMBL;Acc:A0A384KDZ5]	M-S-A	non-HVGs	M-R-A	non-HVGs	common_27_37	non-target	non-target
HSF	AT3G22830	HSFA6B	Heat stress transcription factor A-6b [Source:UniProtKB/Swiss-Prot;Acc:Q9LUH8]	M-S-B	non-HVGs	M-R-B	non-HVGs	non-target	non-target	non-target
HSF	AT3G24520	HSFC1	Heat stress transcription factor C-1 [Source:UniProtKB/Swiss-Prot;Acc:Q9LV52]	M-S-B	non-HVGs	M-R-B	non-HVGs	non-target	non-target	non-target
HSF	AT1G32330	HSFA1D	Heat stress transcription factor A-1d [Source:UniProtKB/Swiss-Prot;Acc:Q9LQM7]	non-HVGs	non-HVGs	non-HVGs	non-HVGs	non-target	non-target	non-target
HSF	AT1G46264	HSFB4	Heat stress transcription factor B-4 [Source:UniProtKB/Swiss-Prot;Acc:Q9C635]	non-HVGs	non-HVGs	non-HVGs	non-HVGs	non-target	non-target	non-target
HSF	AT1G67970	HSFA8	Heat stress transcription factor A-8 [Source:UniProtKB/Swiss-Prot;Acc:Q9S7U5]	non-HVGs	non-HVGs	non-HVGs	non-HVGs	non-target	non-target	non-target
HSF	AT2G41690	HSFB3	Heat stress transcription factor B-3 [Source:UniProtKB/Swiss-Prot;Acc:O22230]	non-HVGs	non-HVGs	non-HVGs	non-HVGs	non-target	non-target	non-target
HSF	AT3G02990	HSFA1E	Heat stress transcription factor A-1e [Source:UniProtKB/Swiss-Prot;Acc:Q9SCW5]	non-HVGs	non-HVGs	non-HVGs	non-HVGs	non-target	Yes	non-target
HSF	AT4G13980	HSFA5	Heat stress transcription factor A-5 [Source:UniProtKB/Swiss-Prot;Acc:Q94BZ5]	non-HVGs	non-HVGs	non-HVGs	non-HVGs	non-target	non-target	non-target
HSF	AT4G17750	HSFA1A	Heat stress transcription factor A-1a [Source:UniProtKB/Swiss-Prot;Acc:P41151]	non-HVGs	non-HVGs	non-HVGs	non-HVGs	non-target	non-target	non-target
HSF	AT4G18880	HSFA4A	HSF A4A [Source:UniProtKB/TrEMBL;Acc:A0A178UUP9]	non-HVGs	non-HVGs	non-HVGs	non-HVGs	non-target	non-target	non-target
HSF	AT4G36990	HSFB1	Heat stress transcription factor B-1 [Source:UniProtKB/Swiss-Prot;Acc:Q96320]	M-S-A	non-HVGs	non-HVGs	non-HVGs	common_27_37	non-target	non-target
HSF	AT5G03720	HSFA3	HSFA3 [Source:UniProtKB/TrEMBL;Acc:A0A178UHR4]	M-S-A	non-HVGs	non-HVGs	non-HVGs	specific_17	Yes	common_CBF1_CBF3
HSF	AT5G16820	HSFA1B	Heat stress transcription factor A-1b [Source:UniProtKB/Swiss-Prot;Acc:O81821]	non-HVGs	non-HVGs	non-HVGs	non-HVGs	non-target	Yes	non-target
HSF	AT5G43840	HSFA6A	Heat stress transcription factor A-6a [Source:UniProtKB/Swiss-Prot;Acc:Q1PDN3]	non-HVGs	non-HVGs	non-HVGs	non-HVGs	non-target	non-target	non-target
HSF	AT5G45710	HSFA4C	RHA1 [Source:UniProtKB/TrEMBL;Acc:A0A178UPK9]	non-HVGs	non-HVGs	non-HVGs	non-HVGs	non-target	non-target	non-target
HSF	AT5G54070	HSFA9	Heat stress transcription factor A-9 [Source:UniProtKB/Swiss-Prot;Acc:Q9LVW2]	non-HVGs	non-HVGs	non-HVGs	non-HVGs	non-target	non-target	non-target
HSP100	AT1G74310	CLPB1	Chaperone protein ClpB1 [Source:UniProtKB/Swiss-Prot;Acc:P42730]	M-S-A	non-HVGs	M-R-A	R-R-A	common_27_37	non-target	specific_CBF2
HSP100	AT2G25140	CLPB4	Chaperone protein ClpB4, mitochondrial [Source:UniProtKB/Swiss-Prot;Acc:Q8VYJ7]	M-S-A	R-S-B	M-R-A	non-HVGs	non-target	non-target	non-target
HSP100	AT5G15450	CLPB3	Chaperone protein ClpB3, chloroplastic [Source:UniProtKB/Swiss-Prot;Acc:Q9LF37]	M-S-A	R-S-B	M-R-A	non-HVGs	specific_37	non-target	non-target
HSP100	AT4G14670	CLPB2	Putative chaperone protein ClpB2, chloroplastic [Source:UniProtKB/Swiss-Prot;Acc:F4JVJ1]	non-HVGs	non-HVGs	non-HVGs	non-HVGs	non-target	non-target	specific_CBF1
HSP100	AT5G50920	CLPC1	Chaperone protein ClpC1, chloroplastic [Source:UniProtKB/Swiss-Prot;Acc:Q9FI56]	non-HVGs	non-HVGs	non-HVGs	non-HVGs	non-target	non-target	common_CBF1_CBF3
HSP100	AT5G51070	CLPD	Chaperone protein ClpD, chloroplastic [Source:UniProtKB/Swiss-Prot;Acc:P42762]	non-HVGs	non-HVGs	non-HVGs	non-HVGs	non-target	non-target	common_CBF1_CBF2_CBF3
HSP100	AT5G57710	SMAX1	Protein SUPPRESSOR OF MAX2 1 [Source:UniProtKB/Swiss-Prot;Acc:Q9FHH2]	non-HVGs	non-HVGs	non-HVGs	non-HVGs	common_17_27_37	non-target	common_CBF1_CBF2_CBF3
HSP20	AT1G52560	HSP26.5	26.5 kDa heat shock protein, mitochondrial [Source:UniProtKB/Swiss-Prot;Acc:Q9SSQ8]	M-S-A	non-HVGs	M-R-A	non-HVGs	non-target	non-target	non-target
HSP20	AT1G53540	HSP17.6C	17.6 kDa class I heat shock protein 3 [Source:UniProtKB/Swiss-Prot;Acc:P13853]	M-S-A	non-HVGs	M-R-A	non-HVGs	specific_37	non-target	specific_CBF1
HSP20	AT1G54050	HSP17.4B	17.4 kDa class III heat shock protein [Source:UniProtKB/Swiss-Prot;Acc:Q9SYG1]	M-S-A	non-HVGs	M-R-A	non-HVGs	common_27_37	non-target	non-target
HSP20	AT2G19310	HSP18.5	18.5 kDa class IV heat shock protein [Source:UniProtKB/Swiss-Prot;Acc:O64564]	M-S-A	R-S-B	M-R-A	R-R-A	common_27_37	non-target	non-target
HSP20	AT2G29500	HSP17.6B	17.6 kDa class I heat shock protein 2 [Source:UniProtKB/Swiss-Prot;Acc:Q9ZW31]	M-S-A	non-HVGs	M-R-A	non-HVGs	common_27_37	non-target	non-target
HSP20	AT3G46230	HSP17.4A	17.4 kDa class I heat shock protein [Source:UniProtKB/Swiss-Prot;Acc:P19036]	M-S-A	non-HVGs	M-R-A	non-HVGs	specific_37	non-target	common_CBF1_CBF2_CBF3
HSP20	AT4G10250	HSP22.0	22.0 kDa heat shock protein [Source:UniProtKB/Swiss-Prot;Acc:Q38806]	M-S-A	non-HVGs	M-R-A	non-HVGs	specific_37	Yes	non-target
HSP20	AT4G25200	HSP23.6	HSP23.6-MITO [Source:UniProtKB/TrEMBL;Acc:A0A178USN5]	M-S-A	non-HVGs	M-R-A	non-HVGs	specific_37	non-target	non-target
HSP20	AT4G27670	HSP21	HSP21 [Source:UniProtKB/TrEMBL;Acc:A0A178UVU5]	M-S-A	non-HVGs	M-R-A	non-HVGs	specific_37	non-target	non-target
HSP20	AT5G12020	HSP17.6	17.6 kDa class II heat shock protein [Source:UniProtKB/Swiss-Prot;Acc:P29830]	M-S-A	non-HVGs	M-R-A	non-HVGs	common_27_37	non-target	non-target
HSP20	AT5G12030	HSP17.7	17.7 kDa class II heat shock protein [Source:UniProtKB/Swiss-Prot;Acc:O81822]	M-S-A	non-HVGs	M-R-A	non-HVGs	common_27_37	non-target	non-target
HSP20	AT5G37670	HSP15.7	15.7 kDa heat shock protein, peroxisomal [Source:UniProtKB/Swiss-Prot;Acc:Q9FHQ3]	M-S-A	non-HVGs	M-R-A	non-HVGs	specific_37	non-target	non-target
HSP20	AT5G51440	HSP23.5	23.5 kDa heat shock protein, mitochondrial [Source:UniProtKB/Swiss-Prot;Acc:Q9FGM9]	M-S-A	R-S-B	M-R-A	R-R-A	common_27_37	non-target	common_CBF1_CBF3
HSP20	AT5G59720	HSP18.1	18.1 kDa class I heat shock protein [Source:UniProtKB/Swiss-Prot;Acc:P19037]	M-S-A	non-HVGs	M-R-A	non-HVGs	specific_37	non-target	non-target
HSP20	AT1G59860	HSP17.6A	17.6 kDa class I heat shock protein 1 [Source:UniProtKB/Swiss-Prot;Acc:Q9XIE3]	non-HVGs	non-HVGs	non-HVGs	non-HVGs	non-target	non-target	non-target
HSP20	AT4G21870	HSP15.4	15.4 kDa class V heat shock protein [Source:UniProtKB/Swiss-Prot;Acc:O49710]	M-S-C	non-HVGs	non-HVGs	non-HVGs	non-target	non-target	non-target
HSP20	AT5G47600	HSP14.7	14.7 kDa heat shock protein [Source:UniProtKB/Swiss-Prot;Acc:Q6NLV0]	M-S-A	non-HVGs	non-HVGs	non-HVGs	specific_27	non-target	common_CBF1_CBF2_CBF3
HSP20	AT5G54660	HSP21.7	21.7 kDa class VI heat shock protein [Source:UniProtKB/Swiss-Prot;Acc:Q9FIT9]	non-HVGs	non-HVGs	non-HVGs	non-HVGs	non-target	non-target	non-target
HSP70	AT1G16030	HSP70-5	Hsp70b [Source:UniProtKB/TrEMBL;Acc:A0A178W9N7]	M-S-A	non-HVGs	M-R-A	non-HVGs	specific_37	non-target	non-target
HSP70	AT2G32120	HSP70-8	Heat shock 70 kDa protein 8 [Source:UniProtKB/Swiss-Prot;Acc:Q9SKY8]	M-S-A	R-S-B	M-R-A	non-HVGs	specific_37	non-target	non-target
HSP70	AT3G09440	HSP70-3	Heat shock protein 70 (Hsp 70) family protein [Source:UniProtKB/TrEMBL;Acc:A0A178VI76]	M-S-A	R-S-B	M-R-A	non-HVGs	common_17_27_37	non-target	common_CBF1_CBF3
HSP70	AT5G09590	HSP70-10	Heat shock 70 kDa protein 10, mitochondrial [Source:UniProtKB/Swiss-Prot;Acc:Q9LDZ0]	M-S-A	R-S-B	M-R-A	non-HVGs	common_27_37	non-target	non-target
HSP70	AT5G49910	HSP70-7	Heat shock 70 kDa protein 7, chloroplastic [Source:UniProtKB/Swiss-Prot;Acc:Q9LTX9]	non-HVGs	R-S-C	M-R-A	non-HVGs	common_17_27_37	non-target	common_CBF1_CBF2_CBF3
HSP70	AT1G79920	HSP70-15	Heat shock protein 70 (Hsp 70) family protein [Source:TAIR;Acc:AT1G79920]	non-HVGs	R-S-B	non-HVGs	non-HVGs	non-target	non-target	non-target
HSP70	AT3G12580	HSP70-4	Probable mediator of RNA polymerase II transcription subunit 37c [Source:UniProtKB/Swiss-Prot;Acc:Q9LHA8]	M-S-A	R-S-B	non-HVGs	R-R-A	common_17_27_37	non-target	specific_CBF1
HSP70	AT4G16660	AT4G16660	heat shock protein 70 (Hsp 70) family protein [Source:TAIR;Acc:AT4G16660]	non-HVGs	R-S-C	non-HVGs	non-HVGs	non-target	non-target	non-target
HSP70	AT4G24280	HSP70-6	Heat shock 70 kDa protein 6, chloroplastic [Source:UniProtKB/Swiss-Prot;Acc:Q9STW6]	non-HVGs	non-HVGs	non-HVGs	non-HVGs	specific_37	non-target	non-target
HSP70	AT4G37910	HSP70-9	Heat shock 70 kDa protein 9, mitochondrial [Source:UniProtKB/Swiss-Prot;Acc:Q8GUM2]	non-HVGs	R-S-C	non-HVGs	non-HVGs	non-target	non-target	common_CBF1_CBF3
HSP70	AT5G02490	HSP70-2	Probable mediator of RNA polymerase II transcription subunit 37c [Source:UniProtKB/Swiss-Prot;Acc:P22954]	non-HVGs	R-S-B	non-HVGs	R-R-A	specific_37	non-target	non-target
HSP70	AT5G02500	HSP70-1	Probable mediator of RNA polymerase II transcription subunit 37e [Source:UniProtKB/Swiss-Prot;Acc:P22953]	non-HVGs	non-HVGs	non-HVGs	non-HVGs	common_17_27_37	Yes	specific_CBF1
HSP70	AT5G13820	TRP4	Telomere repeat-binding protein 4 [Source:UniProtKB/Swiss-Prot;Acc:Q9FFY9]	non-HVGs	non-HVGs	non-HVGs	non-HVGs	non-target	Yes	non-target
HSP90	AT5G52640	HSP90-1	Heat shock protein 90-1 [Source:UniProtKB/Swiss-Prot;Acc:P27323]	M-S-A	R-S-B	M-R-A	R-R-A	common_27_37	non-target	non-target
HSP90	AT2G04030	HSP90-5	HSP90.5 [Source:UniProtKB/TrEMBL;Acc:A0A178VPV7]	non-HVGs	R-S-B	non-HVGs	non-HVGs	common_27_37	non-target	non-target
HSP90	AT3G07770	HSP90-6	Heat shock protein 90-6, mitochondrial [Source:UniProtKB/Swiss-Prot;Acc:F4JFN3]	M-S-A	R-S-B	non-HVGs	non-HVGs	specific_37	non-target	non-target
HSP90	AT4G24190	HSP90-7	Endoplasmin homolog [Source:UniProtKB/Swiss-Prot;Acc:Q9STX5]	non-HVGs	R-S-C	non-HVGs	non-HVGs	non-target	non-target	non-target
HSP90	AT5G56000	HSP90-4	Hsp81.4 [Source:UniProtKB/TrEMBL;Acc:A0A178UQ52]	non-HVGs	non-HVGs	non-HVGs	non-HVGs	non-target	non-target	non-target
HSP90	AT5G56030	HSP81-2	Heat shock protein 81-2 [Source:UniProtKB/TrEMBL;Acc:F4K6B6]	M-S-A	R-S-B	non-HVGs	non-HVGs	common_27_37	non-target	non-target
sHSP	AT1G07400	HSP17.8	17.8 kDa class I heat shock protein [Source:UniProtKB/Swiss-Prot;Acc:Q9LNW0]	non-HVGs	non-HVGs	non-HVGs	non-HVGs	non-target	non-target	non-target
