# Supplementary material for: Large-scale comparative transcriptomic analysis of temperature-responsive genes in Arabidopsis thaliana
Source: Plant Mol Biol. 2022 Jan 1;110(4-5):425–43. doi: 10.1007/s11103-021-01223-y (PMC9646545; doi:10.1007/s11103-021-01223-y)
Supplement: Supplementary file 9 — Supplementary file9 (XLSX 5214 kb) [file 11103_2021_1223_MOESM9_ESM.xlsx]

## Sheet: specific_HSFA1a_37_MSA
GO_acc	term_type	Term	queryitem	querytotal	refitem	reftotal	pvalue	FDR	entries	entries_ref
GO:0009408	P	response to heat	20	51	182	20178	5.5e-25	2.8e-23	// AT3G63350 // AT5G59720 // AT4G21320 // AT2G33590 // AT4G10250 // AT4G26780 // AT3G46230 // AT5G53400 // AT2G22240 // AT4G29770 // AT5G37670 // AT5G15450 // AT3G25230 // AT4G25200 // AT1G16030 // AT2G32120 // AT1G17870 // AT5G27660 // AT1G53540 // AT4G27670	// AT2G38750 // AT5G09920 // AT4G14690 // AT5G10220 // AT3G46230 // AT5G44650 // AT4G39960 // AT3G25230 // AT5G16820 // AT5G55160 // AT4G19020 // AT4G21320 // AT4G26840 // AT1G12610 // AT5G06780 // AT1G76560 // AT5G58070 // AT1G17870 // AT3G06010 // AT1G50500 // AT4G11260 // AT5G43940 // AT2G04030 // AT1G64520 // AT4G26780 // AT2G22240 // AT4G25200 // AT2G26150 // AT2G21320 // AT3G63350 // AT5G57…
GO:0009266	P	response to temperature stimulus	20	51	499	20178	2.2e-16	5.7e-15	// AT3G63350 // AT5G59720 // AT4G21320 // AT2G33590 // AT4G10250 // AT4G26780 // AT3G46230 // AT5G53400 // AT2G22240 // AT4G29770 // AT5G37670 // AT5G15450 // AT3G25230 // AT4G25200 // AT1G16030 // AT2G32120 // AT1G17870 // AT5G27660 // AT1G53540 // AT4G27670	// AT5G09920 // AT4G22950 // AT2G46210 // AT5G44650 // AT4G24500 // AT1G28520 // AT1G54380 // AT1G23740 // AT3G55580 // AT5G15450 // AT5G06780 // AT4G25480 // AT3G16690 // AT1G46768 // AT1G09350 // AT1G14140 // AT5G58780 // AT3G47520 // AT3G16470 // AT4G02020 // AT1G21910 // AT1G20450 // AT1G32330 // AT4G26850 // AT2G40880 // AT5G67030 // AT4G35985 // AT5G10010 // AT5G52440 // AT4G04800 // AT5G22…
GO:0010286	P	heat acclimation	6	51	41	20178	1.6e-09	2.7e-08	// AT4G21320 // AT4G26780 // AT5G53400 // AT4G29770 // AT3G25230 // AT5G59720	// AT2G38470 // AT3G02885 // AT4G38580 // AT5G53400 // AT5G44650 // AT3G25230 // AT5G42980 // AT1G77000 // AT4G21320 // AT1G20440 // AT5G56030 // AT4G26840 // AT4G29770 // AT3G16770 // AT5G58070 // AT3G17880 // AT5G07100 // AT5G21160 // AT1G50500 // AT2G30250 // AT5G43940 // AT4G12400 // AT4G26780 // AT5G53060 // AT1G13080 // AT2G26150 // AT2G21320 // AT5G18040 // AT3G11020 // AT1G54490 // AT1G11…
GO:0006457	P	protein folding	9	51	221	20178	1.6e-08	2e-07	// AT1G71000 // AT2G32120 // AT4G26780 // AT5G53400 // AT5G37670 // AT3G25230 // AT1G16030 // AT3G13470 // AT3G07770	// AT2G32920 // AT3G04980 // AT5G53350 // AT5G25530 // AT2G41520 // AT2G29960 // AT5G67530 // AT3G25230 // AT5G18750 // AT5G56500 // AT1G80920 // AT5G48030 // AT2G38960 // AT3G62030 // AT3G08910 // AT1G21750 // AT4G09350 // AT3G16110 // AT3G03960 // AT1G55490 // AT1G09210 // AT5G03030 // AT4G37480 // AT5G35100 // AT1G79940 // AT3G13310 // AT2G30695 // AT5G61790 // AT3G47940 // AT1G59980 // AT4G26…
GO:0009628	P	response to abiotic stimulus	22	51	1805	20178	4.9e-08	4.2e-07	// AT4G21320 // AT3G46230 // AT5G53400 // AT3G25230 // AT1G16030 // AT1G53540 // AT2G33590 // AT4G29770 // AT5G15450 // AT1G17870 // AT5G37670 // AT5G58787 // AT4G27670 // AT4G10250 // AT4G26780 // AT5G66880 // AT2G22240 // AT4G25200 // AT3G63350 // AT5G27660 // AT2G32120 // AT5G59720	// AT3G47520 // AT1G53210 // AT2G22125 // AT2G43010 // AT3G49810 // AT1G51140 // AT5G66920 // AT1G09210 // AT2G35940 // AT3G05500 // AT1G30100 // AT2G28740 // AT1G64520 // AT5G48300 // AT1G10522 // AT1G10520 // AT4G02020 // AT2G46260 // AT5G64620 // AT4G31820 // AT5G13180 // AT1G03010 // AT1G30580 // AT4G37710 // AT1G16910 // AT3G56710 // AT5G22060 // AT5G08130 // AT5G07440 // AT3G10500 // AT3G26…
GO:0009644	P	response to high light intensity	6	51	71	20178	4.7e-08	4.2e-07	// AT4G27670 // AT2G32120 // AT2G22240 // AT3G63350 // AT1G17870 // AT5G59720	// AT3G03380 // AT3G47860 // AT2G17840 // AT4G14690 // AT3G15850 // AT1G52560 // AT2G47450 // AT1G54050 // AT1G06430 // AT3G18780 // AT2G19310 // AT1G67740 // AT3G47390 // AT2G05620 // AT1G17420 // AT2G22240 // AT2G42080 // AT1G02330 // AT4G32770 // AT2G29500 // AT3G54890 // AT1G27730 // AT4G08920 // AT1G71030 // AT4G28610 // AT1G50250 // AT5G12030 // AT1G07350 // AT5G15250 // AT5G58070 // AT2G39…
GO:0000302	P	response to reactive oxygen species	7	51	154	20178	2.7e-07	1.9e-06	// AT4G27670 // AT2G32120 // AT2G22240 // AT3G09640 // AT1G17870 // AT5G59720 // AT5G37670	// AT3G08040 // AT3G54660 // AT2G18170 // AT2G43790 // AT1G56650 // AT3G56240 // AT1G56160 // AT5G46350 // AT3G53280 // AT1G72520 // AT1G08830 // AT2G47900 // AT1G56560 // AT3G48090 // AT5G39610 // AT1G20620 // AT1G17870 // AT5G63310 // AT2G41680 // AT4G23810 // AT4G12570 // AT3G28580 // AT5G18100 // AT2G22240 // AT2G26150 // AT2G28190 // AT4G35970 // AT2G23140 // AT1G77490 // AT4G32320 // AT4G23…
GO:0006950	P	response to stress	27	51	2839	20178	3e-07	1.9e-06	// AT4G21320 // AT3G46230 // AT5G53400 // AT3G25230 // AT1G16030 // AT3G09640 // AT1G53540 // AT3G03270 // AT2G33590 // AT1G14360 // AT4G29770 // AT5G15450 // AT4G02550 // AT1G17870 // AT3G07770 // AT5G58787 // AT4G27670 // AT4G10250 // AT4G26780 // AT5G66880 // AT2G22240 // AT4G25200 // AT3G63350 // AT5G27660 // AT2G32120 // AT5G37670 // AT5G59720	// AT5G02290 // AT3G47520 // AT1G53210 // AT3G05180 // AT2G22125 // AT4G39730 // AT5G51700 // AT1G49040 // AT4G37150 // AT4G37400 // AT1G12290 // AT2G02470 // AT4G17380 // AT4G02590 // AT1G64070 // AT3G15020 // AT5G01650 // AT3G05480 // AT1G35530 // AT4G02600 // AT1G30100 // AT2G28740 // AT1G11580 // AT5G20410 // AT1G10520 // AT3G50950 // AT5G45770 // AT3G23820 // AT4G02020 // AT1G20510 // AT1G15…
// AT1G12610 // AT5G58480 // AT3G13782 // AT5G09740 // AT1G20620 // AT4G34190 // AT2G39730 // AT3G61220 // AT5G18610 // AT5G11250 // AT3G59280 // AT2G28190 // AT3G55450 // AT3G26810 // AT4G35480 // AT2G28355 // AT1G24180 // AT2G20340 // AT1G79050 // AT5G43810 // AT1G35140 // AT5G58390 // AT5G27830 // AT4G34990 // AT3G12250 // AT4G14060 // AT4G11760 // AT5G37980 // AT5G04720 // AT3G44630 // AT1G80…
GO:0042542	P	response to hydrogen peroxide	5	51	57	20178	5.1e-07	2.9e-06	// AT1G17870 // AT5G59720 // AT2G32120 // AT4G27670 // AT2G22240	// AT3G17790 // AT2G18170 // AT1G52560 // AT1G16420 // AT2G43790 // AT2G19310 // AT4G35090 // AT5G46350 // AT5G42980 // AT4G27670 // AT1G77120 // AT2G29500 // AT1G73260 // AT5G58940 // AT1G52760 // AT3G29035 // AT1G56560 // AT5G12030 // AT2G01980 // AT3G48360 // AT5G37770 // AT5G39610 // AT1G20620 // AT5G10720 // AT1G17870 // AT2G43350 // AT5G63310 // AT1G34190 // AT1G20630 // AT4G23810 // AT4G12…
GO:0009642	P	response to light intensity	6	51	133	20178	1.9e-06	9.9e-06	// AT4G27670 // AT2G32120 // AT2G22240 // AT3G63350 // AT1G17870 // AT5G59720	// AT3G53200 // AT4G14690 // AT2G47450 // AT2G18790 // AT5G01410 // AT2G43010 // AT3G62030 // AT1G08830 // AT1G50250 // AT2G06850 // AT1G07350 // AT5G58070 // AT2G45430 // AT1G17870 // AT4G34190 // AT4G04850 // AT4G30950 // AT1G64520 // AT5G18100 // AT2G22240 // AT2G26150 // AT2G28190 // AT3G63350 // AT4G01800 // AT5G57050 // AT3G50820 // AT2G30950 // AT2G42540 // AT2G32120 // AT1G01470 // AT3G03…
GO:0010035	P	response to inorganic substance	11	51	823	20178	2.6e-05	0.00012	// AT5G58787 // AT4G27670 // AT2G33590 // AT2G32120 // AT5G66880 // AT2G22240 // AT4G25200 // AT3G53230 // AT3G25230 // AT1G17870 // AT5G59720	// AT2G17630 // AT2G25180 // AT3G15352 // AT3G44320 // AT5G44650 // AT3G46970 // AT2G22125 // AT3G14990 // AT1G56160 // AT1G28520 // AT1G16150 // AT4G21680 // AT1G71050 // AT1G65930 // AT4G39230 // AT3G49700 // AT4G25480 // AT5G06370 // AT1G46768 // AT5G52920 // AT3G05500 // AT5G58787 // AT1G30100 // AT3G16857 // AT5G13740 // AT2G32080 // AT2G14210 // AT5G24030 // AT1G36060 // AT1G75280 // AT4G31…
GO:0006979	P	response to oxidative stress	7	51	406	20178	0.00014	0.00059	// AT4G27670 // AT2G32120 // AT2G22240 // AT3G09640 // AT1G17870 // AT5G59720 // AT5G37670	// AT1G73260 // AT5G36940 // AT5G44650 // AT5G64100 // AT1G56160 // AT3G25530 // AT1G14550 // AT1G09210 // AT1G31170 // AT1G09350 // AT2G44240 // AT2G21195 // AT4G35970 // AT3G16670 // AT1G75280 // AT1G45145 // AT4G23150 // AT1G69190 // AT2G21640 // AT4G04800 // AT1G43560 // AT1G05260 // AT3G08670 // AT1G50290 // AT4G08390 // AT1G77120 // AT2G29500 // AT3G05970 // AT1G49820 // AT5G17820 // AT1G22…
GO:0050896	P	response to stimulus	28	51	5223	20178	0.0015	0.006	// AT4G21320 // AT3G46230 // AT5G53400 // AT3G25230 // AT1G16030 // AT3G09640 // AT1G53540 // AT3G03270 // AT2G33590 // AT1G14360 // AT4G29770 // AT5G15450 // AT4G02550 // AT1G17870 // AT3G07770 // AT5G58787 // AT4G27670 // AT4G10250 // AT4G26780 // AT5G66880 // AT2G22240 // AT4G25200 // AT3G53230 // AT3G63350 // AT5G27660 // AT2G32120 // AT5G37670 // AT5G59720	// AT1G06190 // AT5G37640 // AT5G44790 // AT5G25610 // AT5G02290 // AT3G47520 // AT1G53210 // AT3G05180 // AT1G13980 // AT5G06870 // AT1G27340 // AT2G22125 // AT3G14990 // AT1G53350 // AT5G59840 // AT5G51700 // AT4G21680 // AT1G49040 // AT3G51430 // AT4G37150 // AT4G37400 // AT1G12290 // AT2G02470 // AT4G17380 // AT1G51140 // AT1G78700 // AT4G02590 // AT3G59400 // AT1G64070 // AT5G06370 // AT4G30…
// AT5G67270 // AT1G77640 // AT3G03300 // AT2G41710 // AT4G23600 // AT4G09930 // AT3G51200 // AT3G07770 // AT4G11920 // AT5G63020 // AT5G67070 // AT5G65270 // AT2G41370 // AT2G44270 // AT5G66070 // AT4G31230 // AT1G72650 // AT1G11310 // AT5G46390 // AT1G58390 // AT2G01930 // AT2G22420 // AT2G44690 // AT1G48360 // AT5G64250 // AT1G32870 // AT4G00710 // AT1G13460 // AT5G63930 // AT5G05490 // AT4G30…
// AT1G70710 // AT2G21340 // AT4G35380 // AT1G10120 // AT5G53660 // AT1G68360 // AT2G25820 // AT5G45210 // AT2G26710 // AT2G45400 // AT4G31000 // AT5G23580 // AT2G20270 // AT1G74410 // AT4G34150 // AT3G19490 // AT1G72520 // AT1G31360 // AT1G08490 // AT3G54930 // AT1G14290 // AT4G38380 // AT3G23990 // AT3G46200 // AT2G15490 // AT2G23270 // AT5G40010 // AT1G33590 // AT1G27510 // AT4G19690 // AT4G23…
GO:0042221	P	response to chemical	15	51	2503	20178	0.0048	0.018	// AT5G58787 // AT4G27670 // AT2G33590 // AT1G14360 // AT5G66880 // AT5G53400 // AT2G22240 // AT4G25200 // AT3G53230 // AT3G25230 // AT2G32120 // AT3G09640 // AT1G17870 // AT5G59720 // AT5G37670	// AT1G06190 // AT5G37640 // AT5G44790 // AT3G09770 // AT3G47520 // AT1G27340 // AT2G22125 // AT3G14990 // AT2G43010 // AT4G21680 // AT1G71050 // AT5G06370 // AT2G35940 // AT3G10800 // AT3G05500 // AT5G65130 // AT1G30100 // AT1G07910 // AT5G07020 // AT1G64520 // AT2G41630 // AT5G62480 // AT1G02950 // AT5G54380 // AT3G26940 // AT4G03510 // AT5G13180 // AT1G75280 // AT1G45145 // AT1G12580 // AT1G30…
GO:1901700	P	response to oxygen-containing compound	10	51	1400	20178	0.0056	0.019	// AT5G58787 // AT4G27670 // AT2G33590 // AT2G32120 // AT5G66880 // AT2G22240 // AT3G09640 // AT1G17870 // AT5G59720 // AT5G37670	// AT1G06190 // AT3G09770 // AT2G22125 // AT4G21680 // AT2G35940 // AT3G05500 // AT1G30100 // AT5G48655 // AT5G54380 // AT3G26940 // AT5G13180 // AT1G12580 // AT5G08130 // AT4G38230 // AT3G10500 // AT4G02330 // AT5G06950 // AT2G33710 // AT4G14605 // AT5G08620 // AT4G34390 // AT1G70410 // AT5G27320 // AT4G28680 // AT3G26830 // AT1G78080 // AT4G30270 // AT5G37500 // AT4G34710 // AT2G38940 // AT1G70…
GO:0009416	P	response to light stimulus	6	51	661	20178	0.0092	0.029	// AT4G27670 // AT2G32120 // AT2G22240 // AT3G63350 // AT1G17870 // AT5G59720	// AT2G31190 // AT3G53200 // AT2G17730 // AT4G10240 // AT5G27100 // AT1G80920 // AT1G28520 // AT5G26920 // AT3G61850 // AT2G43010 // AT5G08560 // AT1G51140 // AT1G05630 // AT2G45430 // AT1G60980 // AT2G35940 // AT1G05880 // AT5G62640 // AT4G01660 // AT5G47370 // AT1G64520 // AT5G48300 // AT1G10522 // AT1G10520 // AT3G06850 // AT4G01800 // AT2G46260 // AT4G31820 // AT1G66580 // AT3G23290 // AT5G03…
GO:0009314	P	response to radiation	6	51	686	20178	0.011	0.032	// AT4G27670 // AT2G32120 // AT2G22240 // AT3G63350 // AT1G17870 // AT5G59720	// AT2G31190 // AT3G53200 // AT2G17730 // AT4G10240 // AT5G27100 // AT1G80920 // AT1G28520 // AT5G26920 // AT3G61850 // AT2G43010 // AT5G08560 // AT1G51140 // AT1G05630 // AT2G45430 // AT1G60980 // AT2G35940 // AT3G05480 // AT5G62640 // AT4G01660 // AT5G47370 // AT1G64520 // AT5G48300 // AT1G10522 // AT1G10520 // AT3G06850 // AT4G01800 // AT2G46260 // AT4G31820 // AT1G66580 // AT3G23290 // AT3G02…
GO:0033554	P	cellular response to stress	5	51	725	20178	0.044	0.13	// AT1G14360 // AT5G27660 // AT3G25230 // AT2G22240 // AT3G09640	// AT5G09920 // AT2G32920 // AT1G51660 // AT5G44870 // AT3G44320 // AT2G46210 // AT1G53210 // AT1G03080 // AT1G07745 // AT2G20140 // AT4G10710 // AT5G51700 // AT1G54380 // AT3G55580 // AT1G03160 // AT2G44800 // AT1G14360 // AT3G08850 // AT4G17380 // AT3G16690 // AT1G31170 // AT2G47190 // AT4G18590 // AT3G10800 // AT1G35530 // AT1G14410 // AT5G24850 // AT5G20410 // AT1G15940 // AT1G10520 // AT3G57…
GO:0009725	P	response to hormone	6	51	1426	20178	0.17	0.46	// AT5G58787 // AT2G33590 // AT5G53400 // AT5G66880 // AT2G22240 // AT3G25230	// AT1G06190 // AT5G37640 // AT5G44790 // AT3G09770 // AT3G47520 // AT1G27340 // AT2G43010 // AT2G35940 // AT5G65130 // AT1G07910 // AT5G07020 // AT1G64520 // AT5G54380 // AT3G26940 // AT5G13180 // AT1G12580 // AT3G15150 // AT1G23080 // AT5G08130 // AT4G38230 // AT4G02330 // AT1G12630 // AT2G33710 // AT2G38120 // AT2G24400 // AT5G12050 // AT4G14605 // AT5G09860 // AT4G34390 // AT5G27320 // AT2G21…
GO:0010033	P	response to organic substance	7	51	1777	20178	0.19	0.48	// AT5G58787 // AT2G33590 // AT1G14360 // AT5G66880 // AT5G53400 // AT2G22240 // AT3G25230	// AT1G06190 // AT5G37640 // AT5G44790 // AT3G09770 // AT3G47520 // AT1G27340 // AT2G43010 // AT2G35940 // AT5G54060 // AT5G65130 // AT1G07910 // AT5G07020 // AT1G64520 // AT5G48655 // AT5G54380 // AT3G26940 // AT4G03510 // AT5G13180 // AT1G12580 // AT3G15150 // AT1G23080 // AT5G08130 // AT4G38230 // AT3G06770 // AT4G02330 // AT2G01520 // AT5G06950 // AT2G33710 // AT2G38120 // AT2G24400 // AT5G12…
GO:0009719	P	response to endogenous stimulus	6	51	1516	20178	0.21	0.5	// AT5G58787 // AT2G33590 // AT5G53400 // AT5G66880 // AT2G22240 // AT3G25230	// AT1G06190 // AT5G37640 // AT5G44790 // AT3G09770 // AT3G47520 // AT1G27340 // AT2G43010 // AT2G35940 // AT5G65130 // AT1G07910 // AT5G07020 // AT1G64520 // AT5G48655 // AT5G54380 // AT3G26940 // AT5G13180 // AT1G12580 // AT3G15150 // AT1G23080 // AT5G08130 // AT4G38230 // AT4G02330 // AT1G12630 // AT2G33710 // AT2G38120 // AT2G24400 // AT5G12050 // AT4G14605 // AT5G09860 // AT4G34390 // AT5G27…
GO:0044249	P	cellular biosynthetic process	6	51	4242	20178	0.95	0.98	// AT2G33590 // AT2G22240 // AT1G64200 // AT3G63350 // AT5G58770 // AT5G12110	// AT1G06190 // AT3G10470 // AT1G11720 // AT3G57370 // AT5G06710 // AT5G48230 // AT1G69180 // AT1G76490 // AT1G66070 // AT3G57170 // AT2G22125 // AT5G64530 // AT3G14990 // AT3G50890 // AT3G63270 // AT2G34630 // AT2G43010 // AT2G32440 // AT2G02480 // AT1G12290 // AT2G02470 // AT1G79730 // AT1G51140 // AT4G02590 // AT3G10070 // AT3G59400 // AT3G01020 // AT4G26310 // AT4G18590 // AT3G50700 // AT5G65…
// AT5G27380 // AT1G52670 // AT4G20400 // AT4G01280 // AT5G03510 // AT1G05850 // AT2G17040 // AT2G28305 // AT2G39140 // AT3G21220 // AT1G60240 // AT5G15530 // AT2G46310 // AT3G48110 // AT2G26940 // AT5G16570 // AT5G57800 // AT2G27100 // AT1G01480 // AT2G37650 // AT4G00390 // AT3G12980 // AT3G16350 // AT1G60930 // AT1G73250 // AT3G17730 // AT2G40490 // AT2G05120 // AT1G56380 // AT3G01380 // AT3G19…
GO:0051179	P	localization	5	51	2115	20178	0.62	0.98	// AT1G64200 // AT1G14360 // AT4G26780 // AT3G53230 // AT5G01180	// AT3G21865 // AT5G20300 // AT4G09810 // AT1G13980 // AT2G22125 // AT1G12100 // AT3G45870 // AT5G44790 // AT3G18200 // AT4G21680 // AT1G64890 // AT1G71050 // AT5G05570 // AT3G05500 // AT3G56620 // AT5G07530 // AT5G33280 // AT3G01350 // AT5G44370 // AT4G39180 // AT3G20240 // AT4G31820 // AT3G17970 // AT4G33090 // AT3G01280 // AT4G26550 // AT3G21180 // AT1G65410 // AT1G23080 // AT1G10290 // AT1G07…
GO:0007275	P	multicellular organism development	5	51	2421	20178	0.73	0.98	// AT1G14360 // AT3G25230 // AT5G53400 // AT5G66880 // AT2G22240	// AT3G10470 // AT3G57370 // AT2G46660 // AT3G01730 // AT1G69180 // AT3G47520 // AT1G13980 // AT1G27340 // AT2G22125 // AT5G64530 // AT2G34630 // AT2G43010 // AT2G32440 // AT1G49040 // AT2G11890 // AT1G03160 // AT2G02470 // AT1G79730 // AT5G48230 // AT2G32280 // AT1G23420 // AT2G35940 // AT1G16280 // AT1G30100 // AT1G17560 // AT5G65590 // AT5G54650 // AT1G64520 // AT5G48300 // AT4G26420 // AT1G53…
GO:0071840	P	cellular component organization or biogenesis	5	51	2416	20178	0.73	0.98	// AT5G15450 // AT4G26780 // AT5G01180 // AT1G09140 // AT3G13470	// AT1G06190 // AT3G21865 // AT5G48230 // AT1G13980 // AT2G22125 // AT1G49040 // AT1G71720 // AT1G03160 // AT2G02470 // AT4G28740 // AT4G17380 // AT5G53960 // AT3G10070 // AT3G01020 // AT1G49910 // AT2G35940 // AT1G35530 // AT5G41870 // AT1G16280 // AT4G13390 // AT5G65590 // AT5G54650 // AT1G64520 // AT5G06000 // AT2G41630 // AT5G54380 // AT1G64090 // AT5G55920 // AT5G47930 // AT4G17030 // AT4G13…
GO:0044267	P	cellular protein metabolic process	5	51	2608	20178	0.78	0.98	// AT5G12110 // AT5G18340 // AT5G27660 // AT5G66880 // AT5G58770	// AT3G21860 // AT5G61560 // AT5G02290 // AT2G45660 // AT1G28390 // AT1G27340 // AT5G63070 // AT1G67470 // AT1G12290 // AT3G49810 // AT3G10070 // AT4G26310 // AT4G22300 // AT3G05500 // AT1G07910 // AT4G04500 // AT5G59710 // AT1G11580 // AT1G64520 // AT5G06000 // AT5G49780 // AT4G05050 // AT5G02070 // AT5G10140 // AT5G54380 // AT3G26940 // AT2G46260 // AT4G03510 // AT4G31820 // AT5G47930 // AT4G33…
// AT3G59380 // AT4G38930 // AT5G58940 // AT4G31390 // AT4G31180 // AT5G14670 // AT5G57290 // AT3G62690 // AT1G08490 // AT3G28900 // AT1G72710 // AT1G19390 // AT1G02980 // AT3G16780 // AT2G18290 // AT3G26700 // AT4G36590 // AT4G00340 // AT5G49660 // AT2G39460 // AT2G39390 // AT1G04480 // AT1G60940 // AT3G07610 // AT1G22280 // AT1G02740 // AT1G63800 // AT4G33400 // AT3G27540 // AT1G63090 // AT5G23…
GO:0051716	P	cellular response to stimulus	7	51	2454	20178	0.44	0.98	// AT5G58787 // AT1G14360 // AT5G66880 // AT2G22240 // AT3G25230 // AT3G09640 // AT5G27660	// AT5G44790 // AT5G02290 // AT1G53210 // AT1G13980 // AT1G27340 // AT5G51700 // AT1G03160 // AT2G02470 // AT4G17380 // AT3G59400 // AT1G64070 // AT5G06370 // AT4G18590 // AT3G10800 // AT1G35530 // AT5G65130 // AT1G07910 // AT5G20410 // AT1G10520 // AT5G54380 // AT3G26940 // AT4G03510 // AT1G57830 // AT5G59930 // AT1G45145 // AT1G12580 // AT5G21090 // AT1G33520 // AT5G54250 // AT5G48780 // AT3G15…
GO:0051234	P	establishment of localization	5	51	2021	20178	0.59	0.98	// AT1G64200 // AT1G14360 // AT4G26780 // AT3G53230 // AT5G01180	// AT3G21865 // AT5G20300 // AT4G09810 // AT1G13980 // AT1G64780 // AT1G12100 // AT3G45870 // AT5G44790 // AT3G18200 // AT4G21680 // AT1G64890 // AT1G71050 // AT5G05570 // AT3G56620 // AT5G07530 // AT5G33280 // AT3G01350 // AT5G44370 // AT4G39180 // AT3G20240 // AT4G31820 // AT3G17970 // AT4G33090 // AT3G01280 // AT4G26550 // AT3G21180 // AT1G65410 // AT1G23080 // AT1G10290 // AT1G07000 // AT3G13…
GO:0044260	P	cellular macromolecule metabolic process	7	51	5520	20178	0.98	0.98	// AT1G09140 // AT5G66880 // AT5G18340 // AT3G63350 // AT5G58770 // AT5G12110 // AT5G27660	// AT1G06190 // AT3G10470 // AT5G02290 // AT3G50890 // AT2G43010 // AT4G17380 // AT2G35940 // AT5G65130 // AT1G16280 // AT3G09770 // AT5G59710 // AT5G06000 // AT5G02070 // AT1G53320 // AT4G31820 // AT3G60020 // AT3G56710 // AT1G30610 // AT1G54330 // AT3G01510 // AT4G34370 // AT2G41550 // AT4G14605 // AT5G51120 // AT1G10850 // AT5G09860 // AT5G17490 // AT3G18650 // AT2G16950 // AT3G13740 // AT3G61…
// AT1G13960 // AT1G27360 // AT5G51760 // AT3G10010 // AT3G14020 // AT5G06600 // AT3G20280 // AT2G16720 // AT4G37730 // AT2G27960 // AT4G04450 // AT4G24620 // AT1G21200 // AT3G25140 // AT2G43700 // AT4G13460 // AT5G01500 // AT1G07110 // AT2G02070 // AT3G61110 // AT4G14110 // AT4G38940 // AT3G55920 // AT1G10610 // AT5G08600 // AT4G04670 // AT4G35480 // AT1G26110 // AT2G06510 // AT1G60200 // AT3G17…
// AT4G33990 // AT5G03200 // AT5G65410 // AT1G26590 // AT1G10480 // AT1G21250 // AT2G29670 // AT4G35230 // AT5G54590 // AT3G52910 // AT4G37850 // AT2G17450 // AT2G18890 // AT5G26880 // AT5G22250 // AT2G21470 // AT5G57160 // AT1G10620 // AT3G06120 // AT2G39770 // AT1G60230 // AT1G14900 // AT5G49330 // AT5G49620 // AT3G62720 // AT1G04440 // AT4G24260 // AT5G12860 // AT2G45280 // AT3G11964 // AT3G51…
GO:0016043	P	cellular component organization	5	51	2163	20178	0.64	0.98	// AT5G15450 // AT4G26780 // AT5G01180 // AT1G09140 // AT3G13470	// AT3G21865 // AT5G48230 // AT1G13980 // AT2G22125 // AT1G49040 // AT1G71720 // AT1G03160 // AT2G02470 // AT4G28740 // AT4G17380 // AT5G53960 // AT3G10070 // AT3G01020 // AT1G49910 // AT2G35940 // AT1G35530 // AT5G41870 // AT5G13870 // AT4G13390 // AT5G65590 // AT5G54650 // AT1G64520 // AT5G06000 // AT2G41630 // AT5G54380 // AT1G64090 // AT4G17030 // AT4G13240 // AT1G03010 // AT1G75110 // AT5G59…
GO:0071704	P	organic substance metabolic process	14	51	8304	20178	0.94	0.98	// AT5G18340 // AT4G21320 // AT2G33590 // AT5G12110 // AT5G66880 // AT2G22240 // AT3G53230 // AT1G64200 // AT5G15450 // AT1G09140 // AT3G63350 // AT5G58770 // AT1G17870 // AT5G27660	// AT1G06190 // AT3G10470 // AT3G26680 // AT5G02290 // AT3G50890 // AT2G34630 // AT2G43010 // AT4G17380 // AT3G15020 // AT1G58430 // AT2G35940 // AT3G10800 // AT5G65130 // AT1G16280 // AT3G09770 // AT5G59710 // AT5G06000 // AT5G02070 // AT1G53320 // AT3G23820 // AT4G31820 // AT2G01690 // AT3G60020 // AT4G33090 // AT4G21200 // AT3G56710 // AT1G30610 // AT1G54330 // AT1G50430 // AT4G37970 // AT5G33…
// AT4G28850 // AT4G21810 // AT2G38870 // AT4G02630 // AT1G06070 // AT3G04060 // AT1G16610 // AT5G39700 // AT1G31310 // AT1G09950 // AT4G33230 // AT5G51020 // AT3G24200 // AT3G18524 // AT1G17520 // AT3G14360 // AT5G02460 // AT4G32880 // AT3G05630 // AT5G07470 // AT1G21410 // AT5G03730 // AT1G05840 // AT4G28500 // AT3G04840 // AT1G52570 // AT2G33720 // AT3G56290 // AT1G04860 // AT2G26460 // AT3G14…
// AT4G02420 // AT5G59660 // AT3G57140 // AT1G06820 // AT3G20310 // AT2G29660 // AT1G49200 // AT3G17840 // AT3G13540 // AT1G75660 // AT1G29220 // AT3G15620 // AT5G47880 // AT5G02760 // AT2G35100 // AT3G52160 // AT1G60280 // AT2G19740 // AT2G39830 // AT4G34200 // AT4G33925 // AT2G01450 // AT1G27900 // AT5G22000 // AT3G06220 // AT4G39120 // AT5G61480 // AT3G13810 // AT3G52300 // AT1G62930 // AT3G21…
// AT2G37220 // AT1G79650 // AT2G35840 // AT4G21430 // AT3G08870 // AT4G02740 // AT4G27650 // AT2G46340 // AT1G23780 // AT4G29210 // AT4G26520 // AT5G64760 // AT1G11750 // AT5G44210 // AT1G35890 // AT4G03430 // AT4G34410 // AT4G21380 // AT1G65840 // AT1G71020 // AT3G60030 // AT1G07140 // AT3G61140 // AT3G13226 // AT1G23870 // AT3G17250 // AT1G78010 // AT4G30935 // AT3G01470 // AT3G30530 // AT3G21…
GO:0010467	P	gene expression	5	51	3193	20178	0.9	0.98	// AT5G15450 // AT1G09140 // AT5G12110 // AT4G21320 // AT3G63350	// AT1G06190 // AT3G50670 // AT3G10470 // AT3G57370 // AT5G06710 // AT1G69180 // AT5G63070 // AT3G10690 // AT3G50890 // AT2G47220 // AT2G43010 // AT3G24560 // AT5G13270 // AT2G02470 // AT1G79730 // AT1G51140 // AT4G02590 // AT3G10070 // AT3G01020 // AT4G26310 // AT2G35940 // AT3G50700 // AT5G65130 // AT1G16280 // AT1G07910 // AT5G59710 // AT4G13640 // AT5G06000 // AT4G00200 // AT1G10522 // AT1G53…
// AT5G43130 // AT5G64140 // AT5G45830 // AT5G59980 // AT5G65230 // AT1G51950 // AT4G21340 // AT5G22890 // AT3G01790 // AT5G27910 // AT1G04970 // AT3G13682 // AT1G71260 // AT3G57290 // AT1G07540 // AT3G13445 // AT5G07100 // AT5G59340 // AT5G03905 // AT3G19810 // AT1G70510 // AT2G28350 // AT5G58040 // AT3G13840 // AT3G06700 // AT4G13850 // AT4G35580 // AT1G34030 // AT5G45010 // AT2G17180 // AT2G01…
GO:0065007	P	biological regulation	9	51	4868	20178	0.85	0.98	// AT5G58787 // AT1G09140 // AT4G21320 // AT1G14360 // AT4G02550 // AT5G53400 // AT3G53230 // AT3G63350 // AT5G66880	// AT2G26020 // AT2G17220 // AT3G10470 // AT3G57370 // AT2G46660 // AT5G06710 // AT5G06300 // AT1G69180 // AT5G02290 // AT1G53210 // AT1G13980 // AT1G27340 // AT2G22125 // AT5G64530 // AT1G26630 // AT3G50890 // AT2G43010 // AT2G32440 // AT1G49040 // AT1G71050 // AT5G07780 // AT1G03160 // AT2G02470 // AT2G04890 // AT3G49810 // AT1G51140 // AT4G02590 // AT3G10070 // AT3G59400 // AT3G01020 // AT2G20…
// AT2G01280 // AT3G09910 // AT1G04880 // AT5G48150 // AT1G52400 // AT5G57050 // AT3G25040 // AT1G07980 // AT2G20142 // AT5G62610 // AT2G41970 // AT2G26730 // AT3G12730 // AT5G37020 // AT2G42200 // AT3G61850 // AT4G33950 // AT4G09620 // AT4G25630 // AT1G71220 // AT3G10590 // AT2G35990 // AT4G23980 // AT5G26040 // AT4G38550 // AT2G47060 // AT5G28040 // AT2G31750 // AT4G04970 // AT2G20570 // AT5G15…
GO:0044699	P	single-organism process	12	51	7999	20178	0.97	0.98	// AT5G01180 // AT2G33590 // AT1G14360 // AT5G66880 // AT4G26780 // AT5G58770 // AT5G53400 // AT2G22240 // AT3G53230 // AT1G64200 // AT3G25230 // AT3G09640	// AT3G10470 // AT2G46660 // AT5G02290 // AT1G06620 // AT1G11720 // AT1G12100 // AT5G44790 // AT2G34630 // AT2G43010 // AT1G49040 // AT5G12250 // AT5G25130 // AT4G17380 // AT5G48230 // AT2G32280 // AT3G15020 // AT1G58430 // AT2G35940 // AT3G10800 // AT5G65130 // AT1G16280 // AT3G09770 // AT5G62480 // AT3G61230 // AT1G53320 // AT3G23820 // AT1G31690 // AT4G31820 // AT1G75280 // AT4G17030 // AT1G57…
// AT3G42880 // AT3G14980 // AT4G24160 // AT2G13600 // AT1G21140 // AT3G20520 // AT1G70570 // AT5G58500 // AT5G58050 // AT3G17980 // AT5G52820 // AT1G73000 // AT3G19050 // AT5G22360 // AT3G28890 // AT5G57850 // AT1G68320 // AT5G66350 // AT1G14920 // AT2G46870 // AT5G16690 // AT1G08920 // AT5G15250 // AT2G26580 // AT2G37860 // AT2G31470 // AT1G34500 // AT2G32920 // AT1G73260 // AT5G04470 // AT2G38…
// AT3G58810 // AT3G12280 // AT3G09930 // AT5G57030 // AT2G42590 // AT5G42820 // AT3G27930 // AT1G65040 // AT4G18270 // AT1G71820 // AT1G10770 // AT1G08410 // AT4G15920 // AT5G50200 // AT1G59670 // AT2G43420 // AT4G13780 // AT3G17470 // AT5G09810 // AT3G13730 // AT5G38830 // AT1G66630 // AT5G04330 // AT2G30140 // AT1G60490 // AT3G29035 // AT3G29030 // AT1G37140 // AT2G28670 // AT2G28900 // AT3G44…
// AT3G46370 // AT1G20960 // AT2G47140 // AT5G01190 // AT1G58080 // AT1G79670 // AT2G04050 // AT1G69400 // AT4G22460 // AT4G26500 // AT1G47620 // AT1G11770 // AT1G64440 // AT3G57610 // AT1G31710 // AT4G29230 // AT5G55190 // AT3G60180 // AT4G34430 // AT5G16715 // AT5G01990 // AT1G27370 // AT1G42990 // AT2G47980 // AT1G13950 // AT3G53340 // AT3G14050 // AT1G28160 // AT3G06850 // AT1G62940 // AT5G02…
GO:0032502	P	developmental process	6	51	2791	20178	0.71	0.98	// AT5G01180 // AT1G14360 // AT5G66880 // AT5G53400 // AT2G22240 // AT3G25230	// AT3G10470 // AT3G21710 // AT3G57370 // AT2G46660 // AT3G01730 // AT1G69180 // AT3G47520 // AT1G13980 // AT1G27340 // AT2G22125 // AT5G64530 // AT2G34630 // AT2G43010 // AT2G32440 // AT1G49040 // AT2G11890 // AT1G03160 // AT2G02470 // AT1G79730 // AT5G48230 // AT2G32280 // AT4G02590 // AT2G35940 // AT3G05500 // AT1G16280 // AT1G30100 // AT1G17560 // AT5G65590 // AT5G54650 // AT1G64520 // AT5G48…
// AT5G24470 // AT4G30340 // AT1G13710 // AT4G36630 // AT3G03250 // AT3G51840 // AT4G24900 // AT5G17410 // AT2G01830 // AT5G10720 // AT3G03090 // AT3G08010 // AT4G16280 // AT4G03090 // AT5G40330 // AT2G16280 // AT2G33800 // AT5G51810 // AT3G11020 // AT2G24790 // AT1G27740 // AT5G47530 // AT3G63080 // AT1G05190 // AT5G46795 // AT5G43280 // AT2G20570 // AT1G12970 // AT1G32500 // AT5G42080 // AT5G63…
GO:0032501	P	multicellular organismal process	6	51	2612	20178	0.65	0.98	// AT5G01180 // AT1G14360 // AT5G66880 // AT5G53400 // AT2G22240 // AT3G25230	// AT3G10470 // AT2G41890 // AT3G57370 // AT2G46660 // AT3G01730 // AT1G69180 // AT3G47520 // AT1G13980 // AT1G27340 // AT2G22125 // AT5G64530 // AT2G34630 // AT2G43010 // AT2G32440 // AT1G49040 // AT2G11890 // AT1G03160 // AT2G02470 // AT1G79730 // AT5G48230 // AT2G32280 // AT1G23420 // AT2G35940 // AT5G55490 // AT1G30100 // AT1G17560 // AT5G07530 // AT5G65590 // AT5G54650 // AT1G64520 // AT5G48…
// AT1G71750 // AT5G12130 // AT5G11110 // AT1G14830 // AT1G05510 // AT3G19270 // AT1G05680 // AT1G03880 // AT4G36930 // AT2G31650 // AT1G73177 // AT3G16785 // AT4G23100 // AT4G00180 // AT2G03840 // AT5G67570 // AT3G07160 // AT2G20180 // AT1G61140 // AT5G49660 // AT5G14070 // AT2G34140 // AT5G23420 // AT1G60940 // AT4G10350 // AT3G28630 // AT3G22490 // AT3G07610 // AT3G08640 // AT1G14740 // AT2G19…
GO:1901576	P	organic substance biosynthetic process	6	51	4284	20178	0.95	0.98	// AT2G33590 // AT2G22240 // AT1G64200 // AT3G63350 // AT5G58770 // AT5G12110	// AT1G06190 // AT3G10470 // AT1G11720 // AT3G57370 // AT5G06710 // AT5G48230 // AT1G69180 // AT1G76490 // AT1G66070 // AT3G57170 // AT3G14790 // AT5G56470 // AT2G22125 // AT5G64530 // AT3G14990 // AT3G50890 // AT3G63270 // AT2G34630 // AT2G43010 // AT2G32440 // AT2G02480 // AT1G12290 // AT2G02470 // AT1G79730 // AT1G51140 // AT4G02590 // AT3G10070 // AT3G24090 // AT3G59400 // AT4G14660 // AT4G26…
// AT3G30720 // AT3G27920 // AT1G08970 // AT3G17390 // AT3G12130 // AT3G21420 // AT3G21350 // AT1G62180 // AT3G53520 // AT2G45670 // AT5G12230 // AT1G68120 // AT1G43850 // AT2G47760 // AT5G50210 // AT4G30300 // AT4G24660 // AT4G34640 // AT3G17465 // AT3G44750 // AT1G70490 // AT2G43980 // AT3G14110 // AT5G13630 // AT4G39070 // AT4G15310 // AT3G19170 // AT1G73410 // AT1G54390 // AT4G16420 // AT1G24…
GO:0006810	P	transport	5	51	2008	20178	0.58	0.98	// AT1G64200 // AT1G14360 // AT4G26780 // AT3G53230 // AT5G01180	// AT3G21865 // AT5G20300 // AT4G09810 // AT1G13980 // AT1G64780 // AT1G12100 // AT3G45870 // AT5G44790 // AT3G18200 // AT4G21680 // AT1G64890 // AT1G71050 // AT5G05570 // AT3G56620 // AT5G07530 // AT5G33280 // AT3G01350 // AT5G44370 // AT4G39180 // AT3G20240 // AT4G31820 // AT3G17970 // AT4G33090 // AT3G01280 // AT4G26550 // AT3G21180 // AT1G65410 // AT1G23080 // AT1G10290 // AT1G07000 // AT3G13…
GO:0044710	P	single-organism metabolic process	5	51	3400	20178	0.92	0.98	// AT1G64200 // AT5G58770 // AT2G33590 // AT2G22240 // AT3G09640	// AT1G06620 // AT1G11720 // AT2G46660 // AT1G50090 // AT5G48230 // AT3G02130 // AT1G76490 // AT3G47520 // AT4G22890 // AT3G05180 // AT3G57170 // AT3G14790 // AT5G56470 // AT2G22125 // AT3G14990 // AT2G34630 // AT5G51700 // AT4G21680 // AT4G37150 // AT4G37400 // AT4G02500 // AT3G60330 // AT5G25130 // AT3G59400 // AT1G31670 // AT3G15020 // AT4G26790 // AT1G58430 // AT4G22300 // AT4G38690 // AT1G30…
// AT3G21360 // AT5G04590 // AT2G31570 // AT5G08170 // AT4G38270 // AT3G06730 // AT5G42870 // AT1G07240 // AT2G30550 // AT4G13840 // AT4G25700 // AT3G14820 // AT1G10700 // AT1G53670 // AT3G09810 // AT3G01310 // AT2G33590 // AT5G20240 // AT3G18660 // AT3G12670 // AT2G42670 // AT3G17240 // AT2G32620 // AT5G03320 // AT1G64440 // AT3G28480 // AT5G11270 // AT3G55270 // AT1G65580 // AT2G42490 // AT2G22…
GO:0044767	P	single-organism developmental process	6	51	2706	20178	0.68	0.98	// AT5G01180 // AT1G14360 // AT5G66880 // AT5G53400 // AT2G22240 // AT3G25230	// AT3G10470 // AT3G57370 // AT2G46660 // AT3G01730 // AT1G69180 // AT3G47520 // AT1G13980 // AT1G27340 // AT2G22125 // AT5G64530 // AT2G34630 // AT2G43010 // AT2G32440 // AT1G49040 // AT2G11890 // AT1G03160 // AT2G02470 // AT1G79730 // AT5G48230 // AT2G32280 // AT4G02590 // AT2G35940 // AT3G05500 // AT1G16280 // AT1G30100 // AT1G17560 // AT5G65590 // AT5G54650 // AT1G64520 // AT5G48300 // AT4G26…
// AT5G64630 // AT4G33240 // AT2G15890 // AT4G24580 // AT5G02190 // AT4G25050 // AT1G71440 // AT1G76710 // AT3G58070 // AT5G08335 // AT4G02450 // AT1G15750 // AT2G35340 // AT5G58010 // AT5G08120 // AT5G16320 // AT4G04350 // AT5G48170 // AT5G02600 // AT4G05440 // AT2G38280 // AT1G21210 // AT1G11130 // AT4G37890 // AT2G42620 // AT2G38110 // AT4G29810 // AT4G34160 // AT1G44890 // AT3G16160 // AT3G62…
GO:0044763	P	single-organism cellular process	8	51	5651	20178	0.96	0.98	// AT5G01180 // AT2G33590 // AT1G14360 // AT5G66880 // AT2G22240 // AT3G53230 // AT1G64200 // AT5G58770	// AT4G22890 // AT5G02290 // AT3G21700 // AT1G11720 // AT2G34630 // AT2G43010 // AT1G49040 // AT5G12250 // AT4G17380 // AT5G48230 // AT3G15020 // AT2G35940 // AT5G65130 // AT3G09770 // AT5G62480 // AT3G23820 // AT4G17030 // AT1G57830 // AT1G03010 // AT4G21200 // AT1G50430 // AT4G37970 // AT3G43230 // AT5G44570 // AT5G48010 // AT5G13690 // AT5G55810 // AT1G17050 // AT1G74730 // AT4G04870 // AT2G05…
// AT1G28560 // AT2G26560 // AT3G03740 // AT4G32770 // AT1G10060 // AT4G32800 // AT4G16350 // AT2G27170 // AT4G24020 // AT5G48400 // AT5G42910 // AT5G61350 // AT2G03220 // AT4G22860 // AT4G24470 // AT5G06290 // AT1G02860 // AT5G60880 // AT3G15500 // AT3G44460 // AT5G45940 // AT1G06430 // AT3G20010 // AT1G61560 // AT5G50375 // AT5G40170 // AT5G13420 // AT4G38510 // AT2G35040 // AT1G51800 // AT4G13…
// AT1G79610 // AT2G20490 // AT3G18100 // AT4G27440 // AT1G07570 // AT4G16890 // AT1G78790 // AT4G25350 // AT1G73670 // AT1G66960 // AT3G60620 // AT3G59480 // AT1G06020 // AT2G26080 // AT1G77300 // AT1G13220 // AT1G51490 // AT5G01810 // AT2G15290 // AT1G28530 // AT2G26550 // AT5G50750 // AT4G32780 // AT4G32830 // AT1G50010 // AT3G26690 // AT1G52520 // AT3G06060 // AT5G45600 // AT4G24400 // AT3G09…
GO:0008152	P	metabolic process	15	51	9405	20178	0.96	0.98	// AT5G18340 // AT4G21320 // AT2G33590 // AT5G58770 // AT5G66880 // AT2G22240 // AT3G53230 // AT1G64200 // AT5G15450 // AT1G09140 // AT5G12110 // AT3G63350 // AT3G09640 // AT1G17870 // AT5G27660	// AT1G06190 // AT3G10470 // AT2G46660 // AT3G26680 // AT5G02290 // AT1G06620 // AT3G50890 // AT2G34630 // AT2G43010 // AT3G46720 // AT5G25130 // AT4G17380 // AT3G15020 // AT1G58430 // AT2G35940 // AT5G05570 // AT5G65130 // AT1G16280 // AT3G09770 // AT5G59710 // AT5G06000 // AT5G62480 // AT5G02070 // AT1G53320 // AT3G23820 // AT1G31690 // AT4G31820 // AT1G75280 // AT2G01690 // AT3G60020 // AT4G33…
// AT4G25320 // AT3G57490 // AT1G31190 // AT5G44160 // AT4G17600 // AT4G14400 // AT1G30820 // AT2G11810 // AT1G79700 // AT4G16566 // AT3G59470 // AT1G16670 // AT1G62560 // AT4G02610 // AT4G22330 // AT4G26430 // AT2G02220 // AT3G21670 // AT3G50110 // AT1G64530 // AT3G57720 // AT5G41190 // AT5G55240 // AT1G79440 // AT5G01860 // AT1G27240 // AT4G03520 // AT3G18500 // AT1G71130 // AT1G80290 // AT1G16…
// AT1G53160 // AT2G32730 // AT2G17370 // AT5G40610 // AT2G44880 // AT4G38740 // AT3G48170 // AT2G38470 // AT5G27270 // AT5G16510 // AT4G39160 // AT5G23790 // AT5G19890 // AT4G35190 // AT2G34080 // AT3G52340 // AT5G40550 // AT2G25300 // AT2G25870 // AT1G78370 // AT4G05320 // AT4G10120 // AT2G42160 // AT5G22220 // AT1G04100 // AT4G40000 // AT1G27520 // AT1G33540 // AT1G08280 // AT3G11480 // AT3G63…
// AT4G17260 // AT2G25650 // AT1G48320 // AT5G65070 // AT2G30250 // AT5G16470 // AT5G64290 // AT3G10550 // AT2G34410 // AT1G53000 // AT2G41840 // AT3G50820 // AT5G13530 // AT2G45690 // AT4G25160 // AT5G26310 // AT1G20490 // AT3G06500 // AT1G51950 // AT3G52970 // AT3G13280 // AT5G53370 // AT4G05530 // AT2G28305 // AT5G55910 // AT1G15980 // AT2G29370 // AT3G12770 // AT1G71880 // AT2G38080 // AT2G18…
GO:0044238	P	primary metabolic process	12	51	7646	20178	0.95	0.98	// AT5G18340 // AT1G09140 // AT5G12110 // AT5G66880 // AT2G22240 // AT3G53230 // AT1G64200 // AT5G15450 // AT3G63350 // AT5G58770 // AT1G17870 // AT5G27660	// AT1G06190 // AT3G10470 // AT3G26680 // AT5G02290 // AT3G50890 // AT2G34630 // AT2G43010 // AT4G17380 // AT3G15020 // AT1G58430 // AT2G35940 // AT3G10800 // AT5G65130 // AT1G16280 // AT3G09770 // AT5G59710 // AT5G06000 // AT5G02070 // AT1G53320 // AT3G23820 // AT4G31820 // AT2G01690 // AT3G60020 // AT4G33090 // AT4G21200 // AT3G56710 // AT1G30610 // AT1G54330 // AT1G50430 // AT5G33370 // AT3G01…
// AT3G44720 // AT4G26910 // AT5G41580 // AT1G18670 // AT1G34640 // AT4G18390 // AT2G24120 // AT5G14590 // AT5G57190 // AT2G25090 // AT1G10120 // AT4G39780 // AT4G30690 // AT4G01550 // AT1G05890 // AT1G72520 // AT5G64670 // AT4G32180 // AT4G14990 // AT5G57330 // AT5G52120 // AT4G36690 // AT1G04410 // AT5G08530 // AT4G24210 // AT4G23240 // AT4G18640 // AT1G09010 // AT4G01560 // AT1G08710 // AT1G43…
// AT3G59580 // AT1G32740 // AT3G49930 // AT2G04270 // AT1G06160 // AT5G20390 // AT2G38960 // AT5G06520 // AT3G25840 // AT5G02200 // AT5G07690 // AT3G21160 // AT3G01270 // AT5G03150 // AT1G15100 // AT5G55330 // AT1G34380 // AT1G53290 // AT3G54690 // AT4G32950 // AT4G38190 // AT4G38620 // AT2G27840 // AT3G19290 // AT1G10570 // AT3G56120 // AT3G06580 // AT1G06780 // AT5G20930 // AT5G54680 // AT1G68…
// AT1G54380 // AT4G14430 // AT4G04640 // AT3G12680 // AT1G71930 // AT1G24190 // AT4G35490 // AT1G08810 // AT2G39880 // AT3G20420 // AT5G15450 // AT5G58380 // AT1G70080 // AT2G32700 // AT5G03240 // AT2G31500 // AT2G32850 // AT5G14270 // AT3G05290 // AT5G04040 // AT5G16810 // AT3G25540 // AT3G29430 // AT2G25820 // AT1G69220 // AT3G13880 // AT2G29070 // AT4G31000 // AT2G22830 // AT2G17410 // AT3G61…
GO:0044707	P	single-multicellular organism process	5	51	2479	20178	0.75	0.98	// AT1G14360 // AT3G25230 // AT5G53400 // AT5G66880 // AT2G22240	// AT3G10470 // AT3G57370 // AT2G46660 // AT3G01730 // AT1G69180 // AT3G47520 // AT1G13980 // AT1G27340 // AT2G22125 // AT5G64530 // AT2G34630 // AT2G43010 // AT2G32440 // AT1G49040 // AT2G11890 // AT1G03160 // AT2G02470 // AT1G79730 // AT5G48230 // AT2G32280 // AT1G23420 // AT2G35940 // AT1G16280 // AT1G30100 // AT1G17560 // AT5G65590 // AT5G54650 // AT1G64520 // AT5G48300 // AT4G26420 // AT1G53…
GO:0019538	P	protein metabolic process	8	51	2988	20178	0.5	0.98	// AT5G18340 // AT5G12110 // AT5G66880 // AT3G53230 // AT5G15450 // AT5G58770 // AT1G17870 // AT5G27660	// AT3G21860 // AT5G61560 // AT5G02290 // AT2G45660 // AT1G28390 // AT1G27340 // AT5G63070 // AT1G67470 // AT1G12290 // AT3G49810 // AT3G10070 // AT5G43100 // AT3G01020 // AT4G26310 // AT4G22300 // AT3G05500 // AT1G07910 // AT4G04500 // AT5G59710 // AT1G11580 // AT1G64520 // AT5G06000 // AT1G31450 // AT5G49780 // AT4G05050 // AT5G02070 // AT5G10140 // AT5G54380 // AT3G26940 // AT2G46260 // AT4G03…
// AT1G32990 // AT3G10940 // AT4G30640 // AT4G22050 // AT1G05170 // AT4G23050 // AT1G67340 // AT2G22475 // AT1G17110 // AT1G77720 // AT3G31910 // AT1G66750 // AT5G55500 // AT4G03240 // AT3G46340 // AT5G40030 // AT5G51610 // AT5G52520 // AT1G66830 // AT1G03740 // AT4G16360 // AT2G19470 // AT3G15190 // AT3G49900 // AT3G58640 // AT1G06150 // AT1G02340 // AT2G38910 // AT4G03390 // AT2G19670 // AT2G26…
GO:0048856	P	anatomical structure development	6	51	2713	20178	0.68	0.98	// AT5G01180 // AT1G14360 // AT5G66880 // AT5G53400 // AT2G22240 // AT3G25230	// AT3G10470 // AT3G21710 // AT3G57370 // AT2G46660 // AT3G01730 // AT1G69180 // AT3G47520 // AT1G13980 // AT1G27340 // AT2G22125 // AT5G64530 // AT2G34630 // AT2G43010 // AT2G32440 // AT1G49040 // AT2G11890 // AT1G03160 // AT2G02470 // AT1G79730 // AT5G48230 // AT2G32280 // AT4G02590 // AT2G35940 // AT1G16280 // AT1G30100 // AT1G17560 // AT5G65590 // AT5G54650 // AT1G64520 // AT5G48300 // AT4G26…
// AT1G34120 // AT3G13220 // AT5G45140 // AT5G21150 // AT2G44810 // AT3G53180 // AT1G70730 // AT5G64630 // AT4G33240 // AT2G15890 // AT4G24580 // AT5G02190 // AT4G25050 // AT1G71440 // AT1G76710 // AT3G58070 // AT5G08335 // AT4G02450 // AT1G15750 // AT2G35340 // AT5G58010 // AT5G08120 // AT5G16320 // AT4G04350 // AT5G48170 // AT5G02600 // AT4G05440 // AT2G38280 // AT1G21210 // AT1G11130 // AT4G37…
GO:0009058	P	biosynthetic process	6	51	4564	20178	0.96	0.98	// AT2G33590 // AT2G22240 // AT1G64200 // AT3G63350 // AT5G58770 // AT5G12110	// AT1G06190 // AT3G10470 // AT1G11720 // AT3G57370 // AT2G46660 // AT5G06710 // AT5G48230 // AT1G69180 // AT1G76490 // AT1G66070 // AT3G57170 // AT3G14790 // AT5G56470 // AT2G22125 // AT5G64530 // AT3G14990 // AT3G50890 // AT3G63270 // AT2G34630 // AT2G43010 // AT2G32440 // AT2G02480 // AT4G37400 // AT1G12290 // AT2G02470 // AT5G25130 // AT1G79730 // AT1G51140 // AT4G02590 // AT3G10070 // AT3G24…
// AT5G23020 // AT1G30520 // AT1G13580 // AT4G27440 // AT2G16780 // AT1G48970 // AT1G09700 // AT5G60100 // AT5G17260 // AT5G46920 // AT5G10240 // AT1G17020 // AT1G78790 // AT1G58290 // AT4G35540 // AT3G58790 // AT2G22230 // AT5G60670 // AT1G08030 // AT5G57500 // AT4G29390 // AT5G60850 // AT1G12210 // AT3G51160 // AT2G34830 // AT4G17300 // AT3G24010 // AT3G59480 // AT3G03990 // AT3G23050 // AT4G16…
GO:0044237	P	cellular metabolic process	11	51	7619	20178	0.97	0.98	// AT5G18340 // AT1G09140 // AT2G33590 // AT5G58770 // AT5G66880 // AT2G22240 // AT1G64200 // AT3G63350 // AT3G09640 // AT5G12110 // AT5G27660	// AT1G06190 // AT3G10470 // AT3G26680 // AT5G02290 // AT4G22890 // AT3G50890 // AT2G34630 // AT2G43010 // AT4G17380 // AT3G15020 // AT2G35940 // AT5G65130 // AT1G16280 // AT3G09770 // AT5G59710 // AT5G06000 // AT5G62480 // AT5G02070 // AT1G53320 // AT3G23820 // AT4G31820 // AT2G01690 // AT3G60020 // AT4G33090 // AT4G21200 // AT3G56710 // AT1G30610 // AT1G54330 // AT1G13020 // AT4G37970 // AT3G01…
// AT5G08530 // AT4G24210 // AT4G23240 // AT4G18640 // AT1G59720 // AT1G08710 // AT1G43170 // AT3G11910 // AT1G72290 // AT5G40950 // AT3G22110 // AT1G19670 // AT4G01330 // AT1G19850 // AT4G16845 // AT5G50870 // AT2G41550 // AT1G18090 // AT4G18700 // AT2G19190 // AT2G37500 // AT2G30870 // AT3G48930 // AT5G27720 // AT3G25660 // AT1G48830 // AT5G63770 // AT3G23790 // AT1G18890 // AT2G34970 // AT2G22…
// AT3G10800 // AT1G60650 // AT1G09000 // AT5G37170 // AT1G43860 // AT1G75490 // AT3G12400 // AT1G74360 // AT2G38770 // AT5G08340 // AT3G28490 // AT5G62030 // AT2G45590 // AT1G19530 // AT3G29010 // AT2G31780 // AT2G28380 // AT4G10040 // AT4G34740 // AT5G14520 // AT5G56760 // AT5G43640 // AT5G58900 // AT4G31680 // AT5G63120 // AT1G56170 // AT1G25330 // AT5G49020 // AT1G61520 // AT3G16720 // AT2G42…
// AT1G24100 // AT2G17410 // AT3G61130 // AT1G22590 // AT4G15520 // AT5G29000 // AT3G63270 // AT1G65310 // AT1G05680 // AT4G01690 // AT5G28060 // AT1G53520 // AT2G28760 // AT1G61410 // AT5G49660 // AT4G20320 // AT1G04480 // AT4G10350 // AT3G07340 // AT3G07610 // AT2G19810 // AT1G08100 // AT2G45970 // AT4G11400 // AT5G43430 // AT3G63410 // AT1G67810 // AT3G44840 // AT1G35560 // AT3G23250 // AT5G58…
GO:0043170	P	macromolecule metabolic process	11	51	6110	20178	0.88	0.98	// AT5G18340 // AT4G21320 // AT5G12110 // AT5G66880 // AT3G53230 // AT5G15450 // AT1G09140 // AT3G63350 // AT5G58770 // AT1G17870 // AT5G27660	// AT1G06190 // AT3G10470 // AT5G02290 // AT3G50890 // AT2G43010 // AT4G17380 // AT2G35940 // AT5G65130 // AT1G16280 // AT3G09770 // AT5G59710 // AT5G06000 // AT5G02070 // AT1G53320 // AT4G31820 // AT3G60020 // AT4G33090 // AT3G56710 // AT1G30610 // AT1G54330 // AT3G01510 // AT4G34370 // AT2G41550 // AT4G14605 // AT5G38195 // AT5G51120 // AT1G10850 // AT5G09860 // AT5G51870 // AT3G18650 // AT2G16…
// AT4G14300 // AT5G07160 // AT5G67450 // AT5G26150 // AT1G20650 // AT5G58540 // AT5G19480 // AT4G39000 // AT4G30530 // AT2G16900 // AT5G09760 // AT1G53700 // AT3G52260 // AT3G52590 // AT5G41340 // AT3G61360 // AT5G07900 // AT4G20140 // AT5G49110 // AT1G79000 // AT3G12060 // AT5G22380 // AT4G01700 // AT3G63140 // AT1G08320 // AT4G01250 // AT5G15810 // AT3G17740 // AT5G09500 // AT2G31760 // AT2G27…
// AT2G37870 // AT2G35580 // AT5G19450 // AT3G52560 // AT2G28110 // AT1G04550 // AT3G13940 // AT1G61660 // AT4G20440 // AT4G35880 // AT1G79050 // AT4G33450 // AT3G24650 // AT3G18520 // AT2G20680 // AT5G56130 // AT1G15790 // AT3G22590 // AT5G37900 // AT1G15440 // AT1G32320 // AT3G26680 // AT5G46280 // AT4G00200 // AT5G10140 // AT5G01840 // AT1G13790 // AT1G13020 // AT1G79960 // AT1G33980 // AT5G17…
GO:0050789	P	regulation of biological process	9	51	4431	20178	0.78	0.98	// AT5G58787 // AT1G09140 // AT4G21320 // AT1G14360 // AT4G02550 // AT5G53400 // AT3G53230 // AT3G63350 // AT5G66880	// AT2G17220 // AT3G10470 // AT3G57370 // AT2G46660 // AT5G06710 // AT1G69180 // AT5G02290 // AT1G13980 // AT1G27340 // AT2G22125 // AT5G64530 // AT1G26630 // AT3G50890 // AT2G43010 // AT1G49040 // AT5G07780 // AT1G03160 // AT2G02470 // AT2G04890 // AT3G49810 // AT1G51140 // AT4G02590 // AT3G10070 // AT3G59400 // AT1G64070 // AT2G20270 // AT2G35940 // AT3G05480 // AT1G35530 // AT5G65130 // AT1G63…
// AT3G24010 // AT2G44730 // AT3G23050 // AT4G16250 // AT2G36270 // AT4G18510 // AT2G16250 // AT3G18030 // AT4G26000 // AT5G61670 // AT4G22540 // AT1G13290 // AT1G35730 // AT3G24490 // AT1G17790 // AT1G77300 // AT3G27260 // AT1G48480 // AT4G29040 // AT2G40430 // AT3G04610 // AT5G25810 // AT3G09260 // AT4G26440 // AT5G06860 // AT1G16510 // AT5G45840 // AT5G24090 // AT3G57920 // AT4G18960 // AT5G01…
GO:0009987	P	cellular process	25	51	10055	20178	0.57	0.98	// AT5G53400 // AT1G64200 // AT3G25230 // AT1G16030 // AT3G09640 // AT2G33590 // AT1G14360 // AT5G15450 // AT3G07770 // AT5G58787 // AT5G18340 // AT4G26780 // AT5G58770 // AT5G66880 // AT2G22240 // AT3G53230 // AT3G63350 // AT5G27660 // AT5G01180 // AT1G71000 // AT2G32120 // AT1G09140 // AT5G37670 // AT3G13470 // AT5G12110	// AT1G06190 // AT3G10470 // AT3G26680 // AT5G02290 // AT4G22890 // AT1G11720 // AT3G50890 // AT2G34630 // AT2G43010 // AT1G49040 // AT1G11370 // AT4G17380 // AT5G48230 // AT3G15020 // AT2G35940 // AT3G10800 // AT5G65130 // AT1G16280 // AT3G09770 // AT5G59710 // AT1G20090 // AT5G06000 // AT5G62480 // AT5G02070 // AT1G53320 // AT3G23820 // AT1G64090 // AT4G31820 // AT4G17030 // AT1G57830 // AT2G01…
// AT5G02670 // AT2G30280 // AT2G34440 // AT2G20960 // AT5G60910 // AT3G50870 // AT2G32660 // AT1G20190 // AT5G13050 // AT2G29680 // AT4G30380 // AT1G76790 // AT5G57520 // AT5G27320 // AT5G16260 // AT5G11900 // AT5G55920 // AT1G78080 // AT2G42290 // AT1G73960 // AT1G04010 // AT2G42830 // AT4G34710 // AT3G06080 // AT5G51230 // AT5G56860 // AT1G05760 // AT1G01220 // AT2G29970 // AT5G23130 // AT1G60…
// AT2G20770 // AT3G18990 // AT1G05690 // AT3G63240 // AT1G56010 // AT2G03870 // AT5G37870 // AT3G61860 // AT2G15820 // AT3G50700 // AT4G20310 // AT1G25250 // AT2G31390 // AT1G14350 // AT1G61130 // AT4G00370 // AT5G57390 // AT1G73540 // AT3G59900 // AT2G45980 // AT1G79850 // AT2G07020 // AT3G07330 // AT5G47200 // AT1G08110 // AT3G63420 // AT5G51490 // AT2G04630 // AT1G19920 // AT3G61360 // AT1G50…
// AT4G38830 // AT1G54380 // AT4G28680 // AT5G47560 // AT3G56440 // AT4G04890 // AT4G35620 // AT4G30470 // AT4G24150 // AT5G27810 // AT2G26920 // AT1G24450 // AT5G53760 // AT2G46690 // AT5G37500 // AT5G37055 // AT3G17310 // AT2G33220 // AT1G70520 // AT2G39820 // AT4G13020 // AT3G52380 // AT5G49470 // AT3G55380 // AT3G19310 // AT1G61950 // AT5G57620 // AT4G14550 // AT5G22440 // AT2G21590 // AT1G68…
GO:0035639	F	purine ribonucleoside triphosphate binding	8	51	2217	20178	0.23	0.42	// AT1G72660 // AT2G32120 // AT5G66880 // AT3G53230 // AT5G15450 // AT1G16030 // AT3G13470 // AT3G07770	// AT2G41890 // AT5G44790 // AT5G20300 // AT5G61560 // AT5G02290 // AT1G28390 // AT1G67470 // AT2G03270 // AT4G24170 // AT2G11890 // AT1G12290 // AT4G17380 // AT5G53960 // AT1G64070 // AT5G58350 // AT3G05570 // AT1G35530 // AT3G05050 // AT1G16280 // AT1G07910 // AT4G04500 // AT5G48300 // AT5G02070 // AT5G54380 // AT3G26940 // AT1G20510 // AT2G37010 // AT1G12580 // AT1G30580 // AT5G07620 // AT5G07…
GO:0001883	F	purine nucleoside binding	8	51	2302	20178	0.25	0.42	// AT1G72660 // AT2G32120 // AT5G66880 // AT3G53230 // AT5G15450 // AT1G16030 // AT3G13470 // AT3G07770	// AT2G41890 // AT5G44790 // AT5G20300 // AT5G61560 // AT5G02290 // AT1G28390 // AT1G67470 // AT2G03270 // AT4G24170 // AT2G11890 // AT1G12290 // AT4G17380 // AT5G53960 // AT1G64070 // AT5G58350 // AT3G05570 // AT1G35530 // AT3G05050 // AT1G16280 // AT1G07910 // AT4G04500 // AT5G48300 // AT5G02070 // AT5G54380 // AT3G26940 // AT1G20510 // AT2G37010 // AT1G12580 // AT1G30580 // AT5G07620 // AT5G07…
GO:0000166	F	nucleotide binding	10	51	2933	20178	0.24	0.42	// AT1G09140 // AT1G72660 // AT2G32120 // AT4G26780 // AT5G66880 // AT3G53230 // AT5G15450 // AT1G16030 // AT3G13470 // AT3G07770	// AT3G50670 // AT2G41890 // AT5G44790 // AT5G20300 // AT5G61560 // AT5G02290 // AT5G55670 // AT1G28390 // AT1G67470 // AT2G37160 // AT2G03270 // AT4G24170 // AT2G11890 // AT1G12290 // AT4G17380 // AT5G53960 // AT1G64070 // AT3G05570 // AT1G49910 // AT5G05570 // AT1G35530 // AT3G05050 // AT1G16280 // AT1G07910 // AT4G04500 // AT5G65260 // AT5G48650 // AT5G06000 // AT5G48300 // AT5G02070 // AT5G54…
// AT5G55080 // AT1G16390 // AT1G54080 // AT1G12160 // AT3G46580 // AT3G60190 // AT3G17820 // AT1G53270 // AT2G22100 // AT1G17745 // AT5G20690 // AT3G45850 // AT5G13700 // AT3G04920 // AT4G17160 // AT2G22290 // AT3G01820 // AT2G37220 // AT5G45800 // AT1G30700 // AT5G65930 // AT1G51690 // AT3G50230 // AT3G59420 // AT1G50180 // AT5G49840 // AT5G02500 // AT3G57770 // AT5G53660 // AT5G54670 // AT5G20…
GO:0001882	F	nucleoside binding	8	51	2306	20178	0.26	0.42	// AT1G72660 // AT2G32120 // AT5G66880 // AT3G53230 // AT5G15450 // AT1G16030 // AT3G13470 // AT3G07770	// AT2G41890 // AT5G44790 // AT5G20300 // AT5G61560 // AT5G02290 // AT1G28390 // AT1G67470 // AT2G03270 // AT4G24170 // AT2G11890 // AT1G12290 // AT4G17380 // AT5G53960 // AT1G64070 // AT5G58350 // AT3G05570 // AT1G35530 // AT3G05050 // AT1G16280 // AT1G07910 // AT4G04500 // AT5G48300 // AT5G02070 // AT5G54380 // AT3G26940 // AT1G20510 // AT2G37010 // AT1G12580 // AT1G30580 // AT5G07620 // AT5G07…
GO:0032549	F	ribonucleoside binding	8	51	2305	20178	0.26	0.42	// AT1G72660 // AT2G32120 // AT5G66880 // AT3G53230 // AT5G15450 // AT1G16030 // AT3G13470 // AT3G07770	// AT2G41890 // AT5G44790 // AT5G20300 // AT5G61560 // AT5G02290 // AT1G28390 // AT1G67470 // AT2G03270 // AT4G24170 // AT2G11890 // AT1G12290 // AT4G17380 // AT5G53960 // AT1G64070 // AT5G58350 // AT3G05570 // AT1G35530 // AT3G05050 // AT1G16280 // AT1G07910 // AT4G04500 // AT5G48300 // AT5G02070 // AT5G54380 // AT3G26940 // AT1G20510 // AT2G37010 // AT1G12580 // AT1G30580 // AT5G07620 // AT5G07…
GO:0017076	F	purine nucleotide binding	9	51	2321	20178	0.16	0.42	// AT1G72660 // AT2G32120 // AT4G26780 // AT5G66880 // AT3G53230 // AT5G15450 // AT1G16030 // AT3G13470 // AT3G07770	// AT2G41890 // AT5G44790 // AT5G20300 // AT5G61560 // AT5G02290 // AT1G28390 // AT1G67470 // AT2G03270 // AT4G24170 // AT2G11890 // AT1G12290 // AT4G17380 // AT5G53960 // AT1G64070 // AT5G58350 // AT3G05570 // AT1G35530 // AT3G05050 // AT1G16280 // AT1G07910 // AT4G04500 // AT5G48300 // AT5G02070 // AT5G54380 // AT3G26940 // AT1G20510 // AT2G37010 // AT1G12580 // AT1G30580 // AT5G07620 // AT5G07…
GO:0036094	F	small molecule binding	10	51	2984	20178	0.26	0.42	// AT1G09140 // AT1G72660 // AT2G32120 // AT4G26780 // AT5G66880 // AT3G53230 // AT5G15450 // AT1G16030 // AT3G13470 // AT3G07770	// AT3G50670 // AT2G41890 // AT5G44790 // AT5G20300 // AT5G61560 // AT5G02290 // AT5G55670 // AT1G28390 // AT1G67470 // AT2G37160 // AT2G03270 // AT4G24170 // AT2G11890 // AT1G12290 // AT4G17380 // AT5G53960 // AT1G64070 // AT3G05570 // AT1G49910 // AT5G05570 // AT1G35530 // AT3G05050 // AT1G16280 // AT1G07910 // AT4G04500 // AT5G65260 // AT5G48650 // AT5G06000 // AT5G48300 // AT5G02070 // AT5G54…
// AT3G09620 // AT4G09720 // AT1G33910 // AT1G27190 // AT4G16566 // AT5G52230 // AT5G25880 // AT5G14870 // AT1G02500 // AT1G48030 // AT4G18820 // AT2G34790 // AT1G59760 // AT5G64200 // AT4G23050 // AT1G49880 // AT5G40870 // AT1G58410 // AT3G50720 // AT2G34470 // AT5G60740 // AT3G46340 // AT4G35740 // AT5G40030 // AT3G24430 // AT2G22610 // AT5G52520 // AT1G59780 // AT1G03740 // AT2G19470 // AT2G24…
GO:0005524	F	ATP binding	7	51	1986	20178	0.26	0.42	// AT2G32120 // AT5G66880 // AT3G53230 // AT5G15450 // AT1G16030 // AT3G13470 // AT3G07770	// AT2G41890 // AT5G44790 // AT2G03270 // AT5G61560 // AT5G02290 // AT1G28390 // AT1G67470 // AT3G47950 // AT4G24170 // AT2G11890 // AT1G12290 // AT4G17380 // AT5G53960 // AT1G64070 // AT3G05570 // AT1G35530 // AT3G05050 // AT1G16280 // AT1G07910 // AT4G04500 // AT5G48300 // AT5G02070 // AT5G54380 // AT3G26940 // AT1G20510 // AT2G37010 // AT1G12580 // AT1G30580 // AT5G07620 // AT5G07150 // AT5G59…
GO:0005515	F	protein binding	13	51	3179	20178	0.088	0.42	// AT1G09140 // AT3G03270 // AT5G66880 // AT4G26780 // AT3G46230 // AT5G53400 // AT2G22240 // AT4G29770 // AT3G53230 // AT3G25230 // AT3G13470 // AT5G59720 // AT3G07770	// AT1G06190 // AT3G50670 // AT4G22890 // AT1G11720 // AT3G50890 // AT3G21860 // AT1G76490 // AT3G54570 // AT1G13980 // AT2G16040 // AT2G22125 // AT3G14990 // AT3G21865 // AT5G51700 // AT1G49040 // AT3G08910 // AT4G37150 // AT5G07780 // AT2G02470 // AT1G78300 // AT1G51140 // AT4G02590 // AT3G10070 // AT2G07360 // AT3G59400 // AT1G09210 // AT2G27030 // AT2G35940 // AT1G44160 // AT4G02600 // AT1G06…
// AT3G54230 // AT3G24440 // AT4G32570 // AT5G35550 // AT5G62100 // AT1G02330 // AT1G59640 // AT1G10060 // AT1G71310 // AT2G25490 // AT3G19390 // AT5G55990 // AT5G48400 // AT5G06500 // AT2G47810 // AT2G27370 // AT3G24590 // AT3G30350 // AT2G24260 // AT5G48990 // AT5G59180 // AT4G24470 // AT5G55190 // AT3G17830 // AT4G21340 // AT2G16070 // AT2G34660 // AT2G46030 // AT2G43040 // AT1G22300 // AT1G02…
GO:1901265	F	nucleoside phosphate binding	10	51	2933	20178	0.24	0.42	// AT1G09140 // AT1G72660 // AT2G32120 // AT4G26780 // AT5G66880 // AT3G53230 // AT5G15450 // AT1G16030 // AT3G13470 // AT3G07770	// AT3G50670 // AT2G41890 // AT5G44790 // AT5G20300 // AT5G61560 // AT5G02290 // AT5G55670 // AT1G28390 // AT1G67470 // AT2G37160 // AT2G03270 // AT4G24170 // AT2G11890 // AT1G12290 // AT4G17380 // AT5G53960 // AT1G64070 // AT3G05570 // AT1G49910 // AT5G05570 // AT1G35530 // AT3G05050 // AT1G16280 // AT1G07910 // AT4G04500 // AT5G65260 // AT5G48650 // AT5G06000 // AT5G48300 // AT5G02070 // AT5G54…
// AT5G55080 // AT1G16390 // AT1G54080 // AT1G12160 // AT3G46580 // AT3G60190 // AT3G17820 // AT1G53270 // AT2G22100 // AT1G17745 // AT5G20690 // AT3G45850 // AT5G13700 // AT3G04920 // AT4G17160 // AT2G22290 // AT3G01820 // AT2G37220 // AT5G45800 // AT1G30700 // AT5G65930 // AT1G51690 // AT3G50230 // AT3G59420 // AT1G50180 // AT5G49840 // AT5G02500 // AT3G57770 // AT5G53660 // AT5G54670 // AT5G20…
GO:0097367	F	carbohydrate derivative binding	8	51	2369	20178	0.28	0.42	// AT1G72660 // AT2G32120 // AT5G66880 // AT3G53230 // AT5G15450 // AT1G16030 // AT3G13470 // AT3G07770	// AT2G41890 // AT5G44790 // AT5G20300 // AT5G61560 // AT5G02290 // AT1G28390 // AT1G67470 // AT2G03270 // AT4G24170 // AT2G11890 // AT1G12290 // AT4G17380 // AT5G53960 // AT3G24090 // AT1G64070 // AT5G58350 // AT3G05570 // AT1G35530 // AT3G05050 // AT1G16280 // AT1G07910 // AT4G04500 // AT5G48300 // AT5G02070 // AT5G54380 // AT3G26940 // AT1G20510 // AT2G37010 // AT1G12580 // AT1G30580 // AT5G07…
GO:0030554	F	adenyl nucleotide binding	8	51	2090	20178	0.19	0.42	// AT2G32120 // AT4G26780 // AT5G66880 // AT3G53230 // AT5G15450 // AT1G16030 // AT3G13470 // AT3G07770	// AT2G41890 // AT5G44790 // AT2G03270 // AT5G61560 // AT5G02290 // AT1G28390 // AT1G67470 // AT3G47950 // AT4G24170 // AT2G11890 // AT1G12290 // AT4G17380 // AT5G53960 // AT1G64070 // AT3G05570 // AT1G35530 // AT3G05050 // AT1G16280 // AT1G07910 // AT4G04500 // AT5G48300 // AT5G02070 // AT1G70070 // AT5G54380 // AT3G26940 // AT1G20510 // AT2G37010 // AT1G12580 // AT1G30580 // AT5G07620 // AT5G07…
GO:0032555	F	purine ribonucleotide binding	8	51	2319	20178	0.26	0.42	// AT1G72660 // AT2G32120 // AT5G66880 // AT3G53230 // AT5G15450 // AT1G16030 // AT3G13470 // AT3G07770	// AT2G41890 // AT5G44790 // AT5G20300 // AT5G61560 // AT5G02290 // AT1G28390 // AT1G67470 // AT2G03270 // AT4G24170 // AT2G11890 // AT1G12290 // AT4G17380 // AT5G53960 // AT1G64070 // AT5G58350 // AT3G05570 // AT1G35530 // AT3G05050 // AT1G16280 // AT1G07910 // AT4G04500 // AT5G48300 // AT5G02070 // AT5G54380 // AT3G26940 // AT1G20510 // AT2G37010 // AT1G12580 // AT1G30580 // AT5G07620 // AT5G07…
GO:0032550	F	purine ribonucleoside binding	8	51	2302	20178	0.25	0.42	// AT1G72660 // AT2G32120 // AT5G66880 // AT3G53230 // AT5G15450 // AT1G16030 // AT3G13470 // AT3G07770	// AT2G41890 // AT5G44790 // AT5G20300 // AT5G61560 // AT5G02290 // AT1G28390 // AT1G67470 // AT2G03270 // AT4G24170 // AT2G11890 // AT1G12290 // AT4G17380 // AT5G53960 // AT1G64070 // AT5G58350 // AT3G05570 // AT1G35530 // AT3G05050 // AT1G16280 // AT1G07910 // AT4G04500 // AT5G48300 // AT5G02070 // AT5G54380 // AT3G26940 // AT1G20510 // AT2G37010 // AT1G12580 // AT1G30580 // AT5G07620 // AT5G07…
GO:0032553	F	ribonucleotide binding	8	51	2341	20178	0.27	0.42	// AT1G72660 // AT2G32120 // AT5G66880 // AT3G53230 // AT5G15450 // AT1G16030 // AT3G13470 // AT3G07770	// AT2G41890 // AT5G44790 // AT5G20300 // AT5G61560 // AT5G02290 // AT1G28390 // AT1G67470 // AT2G03270 // AT4G24170 // AT2G11890 // AT1G12290 // AT4G17380 // AT5G53960 // AT1G64070 // AT5G58350 // AT3G05570 // AT1G35530 // AT3G05050 // AT1G16280 // AT1G07910 // AT4G04500 // AT5G48300 // AT5G02070 // AT5G54380 // AT3G26940 // AT1G20510 // AT2G37010 // AT1G12580 // AT1G30580 // AT5G07620 // AT5G07…
GO:0032559	F	adenyl ribonucleotide binding	7	51	2088	20178	0.3	0.43	// AT2G32120 // AT5G66880 // AT3G53230 // AT5G15450 // AT1G16030 // AT3G13470 // AT3G07770	// AT2G41890 // AT5G44790 // AT2G03270 // AT5G61560 // AT5G02290 // AT1G28390 // AT1G67470 // AT3G47950 // AT4G24170 // AT2G11890 // AT1G12290 // AT4G17380 // AT5G53960 // AT1G64070 // AT3G05570 // AT1G35530 // AT3G05050 // AT1G16280 // AT1G07910 // AT4G04500 // AT5G48300 // AT5G02070 // AT1G70070 // AT5G54380 // AT3G26940 // AT1G20510 // AT2G37010 // AT1G12580 // AT1G30580 // AT5G07620 // AT5G07…
GO:1901363	F	heterocyclic compound binding	14	51	5903	20178	0.63	0.69	// AT1G09140 // AT1G72660 // AT2G32120 // AT4G26780 // AT3G13470 // AT5G66880 // AT3G53230 // AT5G15450 // AT3G25230 // AT3G63350 // AT1G16030 // AT3G09640 // AT5G12110 // AT3G07770	// AT1G06190 // AT3G10470 // AT5G20300 // AT5G02290 // AT5G44790 // AT2G43010 // AT2G03270 // AT5G12250 // AT5G25130 // AT4G17380 // AT5G07710 // AT1G76010 // AT2G35940 // AT5G05570 // AT5G65130 // AT1G16280 // AT5G59710 // AT5G06000 // AT5G02070 // AT1G53320 // AT1G29600 // AT2G37010 // AT4G12600 // AT1G65410 // AT1G54330 // AT4G11290 // AT2G25100 // AT1G11100 // AT5G47840 // AT5G55810 // AT4G14…
// AT5G08590 // AT5G54910 // AT4G24270 // AT5G40540 // AT5G16820 // AT5G12870 // AT2G35210 // AT3G25530 // AT5G43890 // AT1G19340 // AT5G11470 // AT2G34060 // AT1G46768 // AT5G15730 // AT2G31680 // AT2G22840 // AT4G36580 // AT3G45430 // AT2G19130 // AT2G32080 // AT5G14460 // AT4G35970 // AT5G51980 // AT5G27740 // AT1G21910 // AT4G31580 // AT1G69190 // AT5G50920 // AT5G67030 // AT4G31270 // AT2G42…
// AT5G05790 // AT2G38840 // AT5G20290 // AT4G12020 // AT4G22360 // AT5G06110 // AT1G35550 // AT1G77360 // AT5G55760 // AT5G51070 // AT2G46770 // AT4G02990 // AT5G59680 // AT2G31800 // AT5G40090 // AT3G11510 // AT4G32850 // AT4G29130 // AT2G02580 // AT2G27120 // AT5G13960 // AT1G51700 // AT5G65600 // AT1G52500 // AT2G33770 // AT5G32460 // AT4G37310 // AT1G50250 // AT4G37640 // AT5G62950 // AT2G02…
GO:0005488	F	binding	24	51	9562	20178	0.55	0.69	// AT3G46230 // AT5G53400 // AT3G25230 // AT1G16030 // AT3G09640 // AT3G03270 // AT2G33590 // AT4G29770 // AT5G15450 // AT3G07770 // AT1G21550 // AT5G58787 // AT1G72660 // AT4G26780 // AT5G66880 // AT2G22240 // AT3G53230 // AT3G63350 // AT1G03070 // AT1G09140 // AT2G32120 // AT3G13470 // AT5G12110 // AT5G59720	// AT1G06190 // AT3G05470 // AT3G10470 // AT5G20300 // AT3G26680 // AT3G54570 // AT1G06620 // AT1G11720 // AT2G16040 // AT1G12100 // AT5G44790 // AT2G34630 // AT2G43010 // AT2G03270 // AT3G21340 // AT4G17380 // AT5G07710 // AT3G15020 // AT2G35940 // AT5G05570 // AT5G65130 // AT1G16280 // AT5G02290 // AT5G59710 // AT1G20090 // AT5G06000 // AT4G00200 // AT5G02070 // AT1G53320 // AT3G23820 // AT1G64…
// AT4G27780 // AT4G16566 // AT3G59470 // AT1G16670 // AT1G62560 // AT4G26430 // AT2G02220 // AT4G13380 // AT1G11020 // AT3G05310 // AT1G64530 // AT5G44340 // AT1G31440 // AT5G55240 // AT4G09930 // AT1G79440 // AT1G17500 // AT1G20560 // AT5G13190 // AT4G03520 // AT3G18500 // AT3G06960 // AT1G71130 // AT1G71420 // AT1G80290 // AT1G16900 // AT5G06720 // AT5G58520 // AT5G27050 // AT5G07450 // AT3G26…
// AT3G23990 // AT5G52630 // AT2G46030 // AT3G17880 // AT2G32480 // AT1G11870 // AT5G07040 // AT3G06190 // AT4G18350 // AT3G48425 // AT1G71960 // AT1G10650 // AT5G08640 // AT2G30420 // AT2G45740 // AT5G54740 // AT5G50180 // AT5G61460 // AT1G08860 // AT2G20300 // AT2G34555 // AT4G05090 // AT1G53165 // AT1G53160 // AT2G17370 // AT2G38470 // AT3G04160 // AT5G27270 // AT1G24490 // AT4G39160 // AT5G16…
// AT3G13730 // AT2G15530 // AT1G53820 // AT4G25940 // AT2G41060 // AT2G17750 // AT2G22290 // AT4G25490 // AT5G10300 // AT3G48000 // AT3G07480 // AT4G33470 // AT3G63130 // AT4G15110 // AT4G19710 // AT1G69040 // AT1G62010 // AT5G41400 // AT1G32300 // AT4G09350 // AT4G20200 // AT1G14570 // AT1G17070 // AT3G03900 // AT3G08760 // AT4G11270 // AT3G59670 // AT3G63350 // AT1G72050 // AT3G18080 // AT5G57…
GO:0016787	F	hydrolase activity	7	51	2762	20178	0.56	0.69	// AT3G03270 // AT1G72660 // AT3G53230 // AT1G64200 // AT5G15450 // AT1G17870 // AT5G27660	// AT5G44790 // AT5G20300 // AT4G26790 // AT5G40270 // AT3G05180 // AT2G47220 // AT2G03270 // AT4G37150 // AT1G03160 // AT5G13270 // AT5G53960 // AT5G07710 // AT1G58430 // AT4G22300 // AT3G53100 // AT1G35530 // AT5G41870 // AT1G16280 // AT1G07910 // AT4G27820 // AT1G06440 // AT1G11580 // AT1G64520 // AT5G20940 // AT1G53320 // AT3G17970 // AT3G18510 // AT2G37010 // AT5G60960 // AT4G33090 // AT1G30…
// AT2G18190 // AT5G66160 // AT4G09730 // AT1G49650 // AT1G17630 // AT1G03590 // AT1G32980 // AT2G16440 // AT3G50530 // AT5G24270 // AT1G75910 // AT5G42240 // AT5G35970 // AT4G23820 // AT5G42080 // AT3G49370 // AT5G63990 // AT1G02560 // AT5G05540 // AT3G24130 // AT5G60750 // AT3G11460 // AT3G54720 // AT4G25270 // AT3G07820 // AT2G33240 // AT1G48410 // AT2G27190 // AT4G17486 // AT1G51590 // AT4G17…
GO:0003824	F	catalytic activity	19	51	7682	20178	0.58	0.69	// AT5G58787 // AT5G18340 // AT3G03270 // AT4G21320 // AT2G33590 // AT2G07718 // AT5G58770 // AT5G66880 // AT2G22240 // AT3G53230 // AT1G64200 // AT5G15450 // AT3G25230 // AT3G09640 // AT1G17870 // AT3G57880 // AT5G27660 // AT3G07150 // AT1G72660	// AT1G06620 // AT5G20300 // AT3G26680 // AT5G40270 // AT4G22890 // AT2G34630 // AT2G03270 // AT3G46720 // AT5G25130 // AT5G07710 // AT3G15020 // AT1G58430 // AT5G05570 // AT1G16280 // AT5G02290 // AT1G06440 // AT5G62480 // AT5G02070 // AT1G53320 // AT3G23820 // AT1G31690 // AT3G17970 // AT2G37010 // AT3G60020 // AT4G33090 // AT4G21200 // AT5G65685 // AT1G65410 // AT5G65860 // AT1G50430 // AT4G27…
// AT5G16440 // AT1G50670 // AT1G29080 // AT5G64710 // AT4G29840 // AT4G34138 // AT5G13010 // AT5G35980 // AT1G20480 // AT5G26670 // AT1G65340 // AT5G62710 // AT5G16930 // AT1G23820 // AT3G52960 // AT4G37800 // AT2G22970 // AT1G70290 // AT3G61440 // AT5G07080 // AT2G01270 // AT3G01420 // AT1G73920 // AT5G51270 // AT5G38710 // AT3G10890 // AT3G14640 // AT4G01080 // AT5G58310 // AT1G75510 // AT3G61…
// AT4G11490 // AT1G66150 // AT1G16150 // AT2G01880 // AT3G25420 // AT3G29770 // AT2G01950 // AT1G11730 // AT3G32280 // AT2G32150 // AT2G30940 // AT1G01460 // AT1G07510 // AT5G05070 // AT2G01320 // AT1G48900 // AT1G56360 // AT5G63310 // AT4G29360 // AT1G59820 // AT2G22240 // AT1G03310 // AT3G15095 // AT3G07950 // AT3G03980 // AT4G33160 // AT5G61640 // AT1G54140 // AT1G27140 // AT5G20060 // AT5G51…
// AT1G17410 // AT4G19210 // AT3G10060 // AT1G50170 // AT1G16090 // AT5G18880 // AT1G11820 // AT5G07010 // AT1G78050 // AT3G53280 // AT5G38070 // AT3G47400 // AT5G02190 // AT3G54940 // AT5G22620 // AT4G38240 // AT2G27970 // AT4G28780 // AT3G53060 // AT1G22410 // AT3G28345 // AT4G04460 // AT4G35760 // AT4G24630 // AT2G38280 // AT2G05850 // AT5G27930 // AT1G24330 // AT2G26620 // AT4G37890 // AT3G53…
GO:0097159	F	organic cyclic compound binding	14	51	5918	20178	0.63	0.69	// AT1G09140 // AT1G72660 // AT2G32120 // AT4G26780 // AT3G13470 // AT5G66880 // AT3G53230 // AT5G15450 // AT3G25230 // AT3G63350 // AT1G16030 // AT3G09640 // AT5G12110 // AT3G07770	// AT1G06190 // AT3G10470 // AT5G20300 // AT5G02290 // AT5G44790 // AT2G43010 // AT2G03270 // AT5G12250 // AT5G25130 // AT4G17380 // AT5G07710 // AT1G76010 // AT2G35940 // AT5G05570 // AT5G65130 // AT1G16280 // AT5G59710 // AT5G06000 // AT5G02070 // AT1G53320 // AT1G29600 // AT2G37010 // AT4G33090 // AT4G12600 // AT1G65410 // AT1G54330 // AT4G11290 // AT2G25100 // AT1G11100 // AT5G47840 // AT5G55…
// AT1G69310 // AT2G45050 // AT1G01860 // AT1G15510 // AT5G15150 // AT3G13070 // AT5G53580 // AT5G48580 // AT1G14390 // AT1G14640 // AT5G57350 // AT1G73500 // AT5G08590 // AT5G54910 // AT4G24270 // AT5G40540 // AT5G16820 // AT5G12870 // AT2G35210 // AT3G25530 // AT5G43890 // AT1G19340 // AT5G11470 // AT2G34060 // AT1G46768 // AT5G15730 // AT2G31680 // AT2G22840 // AT4G36580 // AT3G45430 // AT2G19…
// AT4G27420 // AT2G20470 // AT3G04340 // AT1G67890 // AT5G34870 // AT2G41560 // AT3G05690 // AT3G01150 // AT2G40210 // AT2G47240 // AT4G25370 // AT3G61150 // AT3G24030 // AT1G79750 // AT5G05790 // AT2G38840 // AT5G20290 // AT4G12020 // AT4G22360 // AT5G06110 // AT1G35550 // AT1G77360 // AT5G55760 // AT5G51070 // AT2G46770 // AT4G02990 // AT5G59680 // AT2G31800 // AT5G40090 // AT3G11510 // AT4G32…
GO:0043167	F	ion binding	6	51	3180	20178	0.81	0.84	// AT5G58787 // AT4G26780 // AT3G25230 // AT3G09640 // AT1G03070 // AT1G21550	// AT1G72200 // AT3G10470 // AT3G50890 // AT5G20300 // AT5G48230 // AT1G69180 // AT3G09770 // AT1G06620 // AT2G22120 // AT4G05520 // AT5G44790 // AT3G63270 // AT2G34630 // AT5G51700 // AT2G32440 // AT2G46660 // AT1G20980 // AT4G37400 // AT3G06130 // AT3G60330 // AT5G13270 // AT2G02470 // AT5G25130 // AT5G07710 // AT4G12040 // AT3G01020 // AT3G15020 // AT2G27030 // AT5G45400 // AT3G50700 // AT1G11…
// AT3G24110 // AT4G21960 // AT1G59970 // AT4G15440 // AT5G65890 // AT5G01190 // AT5G09790 // AT1G71310 // AT4G16350 // AT1G80230 // AT4G26720 // AT1G54500 // AT1G58080 // AT1G50440 // AT3G57430 // AT4G31500 // AT1G29900 // AT3G23990 // AT5G05980 // AT1G30660 // AT5G06650 // AT3G55050 // AT5G44230 // AT1G31710 // AT4G24470 // AT1G53240 // AT3G17830 // AT3G23900 // AT1G27370 // AT3G45840 // AT3G06…
GO:0016740	F	transferase activity	5	51	3228	20178	0.9	0.9	// AT5G58787 // AT3G57880 // AT5G66880 // AT5G18340 // AT5G58770	// AT3G21860 // AT1G11720 // AT1G50090 // AT5G48230 // AT5G61560 // AT5G02290 // AT1G28390 // AT1G27340 // AT2G31750 // AT1G67470 // AT2G34630 // AT1G69790 // AT1G50760 // AT3G46720 // AT3G49810 // AT2G36390 // AT3G10070 // AT3G24090 // AT3G01020 // AT5G06370 // AT5G05570 // AT3G05050 // AT5G13870 // AT1G07910 // AT4G04500 // AT5G20410 // AT5G48300 // AT5G62480 // AT1G10520 // AT5G02070 // AT5G38…
// AT2G18620 // AT4G18780 // AT3G26370 // AT3G56960 // AT1G50840 // AT3G24660 // AT1G78690 // AT4G07400 // AT5G47080 // AT3G47170 // AT3G50730 // AT2G46700 // AT1G09795 // AT5G57630 // AT5G40530 // AT1G29340 // AT1G67000 // AT3G46370 // AT1G48430 // AT1G61640 // AT4G17770 // AT4G21410 // AT2G25490 // AT3G61720 // AT5G53840 // AT1G58080 // AT1G79670 // AT5G60080 // AT5G02880 // AT1G69220 // AT5G05…
GO:0005829	C	cytosol	10	51	1733	20178	0.021	0.29	// AT1G66080 // AT5G58787 // AT5G66880 // AT3G13470 // AT5G53400 // AT3G53230 // AT3G25230 // AT1G16030 // AT3G09640 // AT5G58770	// AT3G21710 // AT5G48230 // AT1G13980 // AT3G14790 // AT2G02470 // AT3G24090 // AT1G76010 // AT3G56150 // AT1G11580 // AT1G64520 // AT5G62480 // AT1G53320 // AT2G39700 // AT5G47930 // AT4G33250 // AT5G16130 // AT1G45145 // AT4G33090 // AT1G30580 // AT1G23730 // AT4G12600 // AT4G26220 // AT5G02450 // AT5G22060 // AT1G10290 // AT1G07000 // AT5G65460 // AT3G10850 // AT5G26780 // AT5G45510 // AT2G01…
GO:0005739	C	mitochondrion	12	51	2405	20178	0.032	0.29	// AT4G26780 // AT2G07722 // AT2G07718 // AT4G25200 // AT1G64200 // AT4G19430 // AT5G47830 // AT3G13470 // AT1G17870 // AT3G57880 // AT5G27660 // AT3G07770	// AT1G11720 // AT3G21865 // AT2G46190 // AT3G54570 // AT3G47520 // AT3G57170 // AT2G01740 // AT1G28395 // AT2G34630 // AT2G32440 // AT4G32430 // AT4G19220 // AT2G26240 // AT1G54420 // AT1G26900 // AT3G01020 // AT3G15020 // AT1G06530 // AT3G53470 // AT3G20240 // AT1G12740 // AT5G60960 // AT2G02650 // AT4G38010 // AT5G46160 // AT2G16880 // AT5G59370 // AT2G07708 // AT3G20390 // AT1G16910 // AT1G11…
GO:0005737	C	cytoplasm	40	51	10429	20178	0.032	0.29	// AT3G46230 // AT5G53400 // AT1G64200 // AT4G19430 // AT3G25230 // AT1G16030 // AT3G09640 // AT1G53540 // AT4G27670 // AT3G03270 // AT1G14360 // AT2G07718 // AT4G29770 // AT5G15450 // AT1G66510 // AT1G17870 // AT3G57880 // AT3G07770 // AT1G21550 // AT1G66080 // AT5G58787 // AT1G72660 // AT4G10250 // AT4G26780 // AT5G58770 // AT5G66880 // AT2G22240 // AT4G25200 // AT3G53230 // AT5G47830 // AT3G63…	// AT1G06190 // AT1G06620 // AT5G20300 // AT2G46190 // AT3G54570 // AT4G22890 // AT3G15290 // AT3G21710 // AT5G44790 // AT2G34630 // AT1G49040 // AT1G64890 // AT3G15530 // AT5G07710 // AT3G15020 // AT2G35940 // AT3G10800 // AT5G02290 // AT3G10210 // AT5G06000 // AT5G62480 // AT1G53320 // AT3G23820 // AT1G31690 // AT5G64620 // AT4G31820 // AT3G17970 // AT1G57830 // AT2G01690 // AT4G33090 // AT4G38…
// AT2G25910 // AT1G59540 // AT2G19070 // AT5G14300 // AT4G35830 // AT2G48060 // AT3G45000 // AT4G33400 // AT4G15415 // AT5G23320 // AT5G27660 // AT4G15410 // AT5G01500 // AT5G47010 // AT2G11010 // AT1G62040 // AT5G59730 // AT5G67370 // AT3G57950 // AT2G19790 // AT4G17360 // AT1G35680 // AT3G08730 // AT5G47435 // AT3G60510 // AT1G76570 // AT1G79910 // AT3G07900 // AT5G43320 // AT3G63300 // AT5G15…
// AT2G36170 // AT1G61890 // AT3G16780 // AT3G16785 // AT4G23450 // AT4G23100 // AT1G05470 // AT1G63940 // AT5G42650 // AT3G07160 // AT5G08415 // AT1G48050 // AT5G66550 // AT5G08410 // AT5G23920 // AT3G11830 // AT1G05170 // AT5G40870 // AT1G60940 // AT3G18870 // AT1G08670 // AT3G22200 // AT5G49840 // AT1G63800 // AT5G64950 // AT1G80030 // AT3G27540 // AT1G32880 // AT5G27460 // AT1G13760 // AT1G43…
// AT2G26340 // AT5G18970 // AT5G24300 // AT1G77540 // AT5G06560 // AT1G77440 // AT1G55670 // AT1G52800 // AT4G26180 // AT1G55850 // AT3G19660 // AT1G54090 // AT3G47530 // AT5G20680 // AT2G33100 // AT1G67460 // AT2G36990 // AT1G23450 // AT1G76370 // AT4G37430 // AT1G23180 // AT1G31860 // AT3G05510 // AT1G63010 // AT3G57560 // AT3G01010 // AT3G06540 // AT4G04510 // AT5G26680 // AT4G19980 // AT1G34…
// AT5G03905 // AT3G50900 // AT5G07480 // AT4G38070 // AT3G06440 // AT1G54310 // AT4G21990 // AT2G30570 // AT5G56470 // AT5G16620 // AT1G63450 // AT1G50410 // AT4G27930 // AT2G34260 // AT1G31280 // AT4G05450 // AT1G69960 // AT5G11810 // AT3G57530 // AT1G07590 // AT2G17220 // AT4G14510 // AT5G41070 // AT4G08480 // AT1G20330 // AT3G16060 // AT4G38380 // AT4G34350 // AT3G11930 // AT4G21190 // AT1G20…
GO:0031974	C	membrane-enclosed lumen	5	51	856	20178	0.077	0.35	// AT1G09140 // AT4G26780 // AT5G37670 // AT3G53230 // AT3G13470	// AT3G50670 // AT1G72440 // AT5G11010 // AT2G46190 // AT1G60850 // AT2G25880 // AT1G17560 // AT4G10710 // AT4G24500 // AT5G54910 // AT2G20140 // AT4G20280 // AT4G02980 // AT5G26860 // AT4G17380 // AT3G10070 // AT1G51060 // AT3G01020 // AT2G32950 // AT3G15020 // AT3G45300 // AT1G52530 // AT5G65260 // AT4G02430 // AT1G01040 // AT5G63870 // AT3G57300 // AT5G39840 // AT4G02020 // AT5G55310 // AT1G54…
GO:0043233	C	organelle lumen	5	51	856	20178	0.077	0.35	// AT1G09140 // AT4G26780 // AT5G37670 // AT3G53230 // AT3G13470	// AT3G50670 // AT1G72440 // AT5G11010 // AT2G46190 // AT1G60850 // AT2G25880 // AT1G17560 // AT4G10710 // AT4G24500 // AT5G54910 // AT2G20140 // AT4G20280 // AT4G02980 // AT5G26860 // AT4G17380 // AT3G10070 // AT1G51060 // AT3G01020 // AT2G32950 // AT3G15020 // AT3G45300 // AT1G52530 // AT5G65260 // AT4G02430 // AT1G01040 // AT5G63870 // AT3G57300 // AT5G39840 // AT4G02020 // AT5G55310 // AT1G54…
GO:0070013	C	intracellular organelle lumen	5	51	856	20178	0.077	0.35	// AT1G09140 // AT4G26780 // AT5G37670 // AT3G53230 // AT3G13470	// AT3G50670 // AT1G72440 // AT5G11010 // AT2G46190 // AT1G60850 // AT2G25880 // AT1G17560 // AT4G10710 // AT4G24500 // AT5G54910 // AT2G20140 // AT4G20280 // AT4G02980 // AT5G26860 // AT4G17380 // AT3G10070 // AT1G51060 // AT3G01020 // AT2G32950 // AT3G15020 // AT3G45300 // AT1G52530 // AT5G65260 // AT4G02430 // AT1G01040 // AT5G63870 // AT3G57300 // AT5G39840 // AT4G02020 // AT5G55310 // AT1G54…
GO:0044444	C	cytoplasmic part	28	51	8415	20178	0.15	0.57	// AT5G53400 // AT1G64200 // AT4G19430 // AT3G25230 // AT1G16030 // AT3G09640 // AT1G14360 // AT2G07718 // AT5G15450 // AT1G66510 // AT1G17870 // AT3G57880 // AT3G07770 // AT1G66080 // AT5G58787 // AT4G27670 // AT4G10250 // AT4G26780 // AT5G58770 // AT5G66880 // AT3G53230 // AT4G25200 // AT5G47830 // AT5G27660 // AT2G07722 // AT5G37670 // AT3G13470 // AT5G12110	// AT1G06190 // AT4G22890 // AT5G20300 // AT2G46190 // AT3G54570 // AT3G15290 // AT3G21710 // AT5G44790 // AT2G34630 // AT1G49040 // AT1G64890 // AT1G76010 // AT5G01650 // AT3G10800 // AT5G02290 // AT1G06440 // AT5G06000 // AT5G62480 // AT1G53320 // AT3G23820 // AT1G64090 // AT5G64620 // AT4G31820 // AT3G17970 // AT2G01690 // AT4G33090 // AT4G38010 // AT5G65685 // AT2G07708 // AT4G12600 // AT3G56…
// AT1G68530 // AT1G65500 // AT1G03540 // AT1G43190 // AT1G05520 // AT1G51160 // AT4G16820 // AT4G00040 // AT4G09570 // AT1G02550 // AT5G50850 // AT5G10780 // AT4G08770 // AT3G03630 // AT5G20740 // AT5G17520 // AT3G29110 // AT1G48850 // AT1G09070 // AT3G46620 // AT5G64290 // AT1G18870 // AT3G01980 // AT2G25470 // AT3G15360 // AT4G23885 // AT5G56330 // AT5G61710 // AT1G51310 // AT4G15620 // AT2G46…
// AT1G32260 // AT5G63290 // AT5G41760 // AT2G41490 // AT3G02150 // AT5G49570 // AT4G00100 // AT2G47400 // AT5G05480 // AT5G47030 // AT3G24320 // AT4G27190 // AT1G52260 // AT3G55330 // AT4G13840 // AT3G57250 // AT1G78930 // AT3G56660 // AT1G55190 // AT1G59670 // AT3G23090 // AT1G42960 // AT1G71740 // AT5G17060 // AT5G45550 // AT5G63830 // AT3G52420 // AT3G49870 // AT1G80550 // AT5G06680 // AT5G02…
// AT4G20150 // AT2G41000 // AT4G25434 // AT5G41350 // AT2G18970 // AT3G21220 // AT2G42070 // AT5G57800 // AT3G19770 // AT1G04850 // AT1G08350 // AT3G18820 // AT3G63150 // AT5G23460 // AT1G69020 // AT1G56380 // AT5G09510 // AT2G01130 // AT5G57790 // AT5G15390 // AT4G39220 // AT3G02560 // AT5G10100 // AT3G48200 // AT1G47128 // AT3G11770 // AT1G48160 // AT2G39210 // AT5G63480 // AT4G16660 // AT5G11…
GO:0044424	C	intracellular part	46	51	15724	20178	0.27	0.68	// AT4G21320 // AT3G46230 // AT5G53400 // AT1G64200 // AT4G19430 // AT3G25230 // AT1G16030 // AT3G09640 // AT4G27670 // AT1G53540 // AT1G72660 // AT3G03270 // AT1G14360 // AT2G07718 // AT4G29770 // AT5G15450 // AT1G66510 // AT4G10250 // AT1G17870 // AT3G57880 // AT3G07770 // AT1G21550 // AT1G66080 // AT5G58787 // AT5G18340 // AT4G23493 // AT4G02550 // AT4G26780 // AT5G58770 // AT5G66880 // AT2G22…	// AT1G06190 // AT3G50670 // AT3G10470 // AT5G20300 // AT2G46190 // AT3G26680 // AT5G40270 // AT1G67670 // AT1G06620 // AT3G15290 // AT2G01740 // AT2G16040 // AT3G50890 // AT4G39730 // AT2G34630 // AT2G43010 // AT2G03270 // AT1G64890 // AT3G46720 // AT3G15530 // AT4G17380 // AT4G02090 // AT5G07710 // AT3G08640 // AT3G15020 // AT2G35940 // AT5G05570 // AT5G65130 // AT1G16280 // AT3G54570 // AT3G10…
// AT5G37570 // AT5G43860 // AT5G43310 // AT3G61700 // AT2G43840 // AT3G52860 // AT3G10700 // AT4G05390 // AT2G22890 // AT1G69280 // AT3G21430 // AT1G78300 // AT3G62970 // AT4G25730 // AT3G18060 // AT2G07701 // AT1G20090 // AT2G07702 // AT2G07705 // AT2G07707 // AT2G07706 // AT5G38630 // AT5G61930 // AT4G28580 // AT5G04820 // AT3G18650 // AT2G20760 // AT3G14100 // AT5G12080 // AT2G21170 // AT4G27…
// AT1G14040 // AT1G18090 // AT5G46460 // AT3G23570 // AT1G21070 // AT5G57440 // AT2G37500 // AT5G22860 // AT3G32400 // AT2G30870 // AT3G48930 // AT5G50930 // AT5G13690 // AT5G27720 // AT3G25660 // AT3G08620 // AT5G05100 // AT1G04030 // AT1G12640 // AT1G48830 // AT2G15880 // AT1G53590 // AT3G49510 // AT5G63770 // AT3G29130 // AT3G23790 // AT1G18890 // AT1G29500 // AT4G36030 // AT2G22370 // AT1G55…
// AT4G22890 // AT5G60610 // AT5G61580 // AT1G79600 // AT4G27680 // AT3G22920 // AT3G59710 // AT5G20160 // AT5G60340 // AT1G62310 // AT1G32790 // AT3G54390 // AT1G67490 // AT1G55840 // AT4G22410 // AT4G02840 // AT1G78950 // AT1G35220 // AT3G21860 // AT1G11720 // AT3G57370 // AT5G48230 // AT1G76490 // AT4G09810 // AT4G36500 // AT1G13980 // AT1G27340 // AT1G65260 // AT5G51700 // AT3G24560 // AT1G28…
// AT3G06450 // AT1G75190 // AT1G01460 // AT5G27610 // AT3G13140 // AT5G05070 // AT2G01320 // AT4G27270 // AT1G48900 // AT1G32650 // AT5G63310 // AT5G63640 // AT1G55810 // AT4G02350 // AT3G03720 // AT3G57060 // AT5G13950 // AT1G31200 // AT1G76390 // AT5G60840 // AT5G25610 // AT1G03310 // AT4G20850 // AT3G15095 // AT4G17330 // AT3G07950 // AT3G03980 // AT4G33160 // AT1G33680 // AT5G61640 // AT1G54…
// AT1G18660 // AT3G02190 // AT2G21410 // AT4G36400 // AT5G57180 // AT5G26860 // AT4G27410 // AT5G66750 // AT1G10130 // AT5G19100 // AT2G16730 // AT4G04110 // AT4G35470 // AT4G39790 // AT5G66280 // AT5G56850 // AT1G21450 // AT1G05880 // AT1G72530 // AT5G23140 // AT3G59180 // AT5G11790 // AT3G53090 // AT4G31570 // AT3G49520 // AT4G00940 // AT5G62310 // AT2G18030 // AT5G24420 // AT2G16760 // AT5G40…
// AT3G05140 // AT4G29430 // AT1G63130 // AT4G03620 // AT4G17020 // AT3G27380 // AT1G61870 // AT1G76920 // AT3G56820 // AT1G67270 // AT4G24440 // AT5G35690 // AT3G54210 // AT5G61340 // AT1G12530 // AT5G47230 // AT2G03210 // AT5G06280 // AT1G26530 // AT4G14770 // AT1G49150 // AT1G07020 // AT5G05690 // AT2G16060 // AT3G52720 // AT2G47790 // AT1G74970 // AT2G34610 // AT3G58390 // AT4G34050 // AT2G22…
GO:0005622	C	intracellular	46	51	15748	20178	0.27	0.68	// AT4G21320 // AT3G46230 // AT5G53400 // AT1G64200 // AT4G19430 // AT3G25230 // AT1G16030 // AT3G09640 // AT4G27670 // AT1G53540 // AT1G72660 // AT3G03270 // AT1G14360 // AT2G07718 // AT4G29770 // AT5G15450 // AT1G66510 // AT4G10250 // AT1G17870 // AT3G57880 // AT3G07770 // AT1G21550 // AT1G66080 // AT5G58787 // AT5G18340 // AT4G23493 // AT4G02550 // AT4G26780 // AT5G58770 // AT5G66880 // AT2G22…	// AT1G06190 // AT3G50670 // AT3G10470 // AT5G20300 // AT2G46190 // AT3G26680 // AT5G40270 // AT1G67670 // AT1G06620 // AT3G15290 // AT2G01740 // AT2G16040 // AT3G50890 // AT4G39730 // AT2G34630 // AT2G43010 // AT2G03270 // AT1G64890 // AT3G46720 // AT3G15530 // AT4G17380 // AT4G02090 // AT5G07710 // AT3G08640 // AT3G15020 // AT2G35940 // AT5G05570 // AT5G65130 // AT1G16280 // AT3G54570 // AT3G10…
// AT2G25950 // AT4G04955 // AT4G21090 // AT3G06530 // AT1G33900 // AT1G10970 // AT5G37570 // AT5G43860 // AT5G43310 // AT3G61700 // AT2G43840 // AT3G52860 // AT3G10700 // AT4G05390 // AT2G22890 // AT1G69280 // AT3G21430 // AT1G78300 // AT3G62970 // AT4G25730 // AT3G18060 // AT2G07701 // AT1G20090 // AT2G07702 // AT2G07705 // AT2G07707 // AT2G07706 // AT5G38630 // AT5G61930 // AT4G28580 // AT5G04…
// AT3G22110 // AT1G19670 // AT4G01330 // AT1G19850 // AT4G01880 // AT4G09550 // AT4G16845 // AT5G50870 // AT2G41550 // AT2G16360 // AT1G14040 // AT1G18090 // AT5G46460 // AT3G23570 // AT1G21070 // AT4G18700 // AT5G57440 // AT2G37500 // AT5G22860 // AT3G32400 // AT2G30870 // AT3G48930 // AT5G50930 // AT5G13690 // AT5G27720 // AT3G25660 // AT3G08620 // AT5G05100 // AT1G04030 // AT1G12640 // AT1G48…
// AT1G78310 // AT1G54240 // AT3G05290 // AT4G40040 // AT5G44020 // AT5G60760 // AT1G03760 // AT3G60200 // AT3G45900 // AT2G47130 // AT2G35890 // AT1G13180 // AT5G47050 // AT1G77440 // AT3G03840 // AT4G22890 // AT5G60610 // AT5G61580 // AT1G79600 // AT4G27680 // AT3G22920 // AT3G59710 // AT5G20160 // AT5G60340 // AT1G62310 // AT1G32790 // AT3G54390 // AT1G67490 // AT1G55840 // AT4G22410 // AT4G02…
// AT3G25420 // AT4G11940 // AT3G29770 // AT4G01460 // AT3G17520 // AT1G49760 // AT1G64380 // AT3G46040 // AT1G14710 // AT4G00730 // AT1G47900 // AT4G20010 // AT4G18450 // AT3G54430 // AT2G37430 // AT1G76310 // AT3G13490 // AT3G06450 // AT1G75190 // AT1G01460 // AT5G27610 // AT3G13140 // AT5G05070 // AT2G01320 // AT4G27270 // AT1G48900 // AT1G32650 // AT5G63310 // AT5G63640 // AT1G55810 // AT4G02…
// AT5G04390 // AT5G56330 // AT2G26680 // AT3G19780 // AT4G39570 // AT1G03330 // AT5G09920 // AT2G39020 // AT5G15740 // AT2G25880 // AT5G18110 // AT2G45880 // AT1G46912 // AT3G44240 // AT3G09630 // AT1G51310 // AT1G80920 // AT5G22760 // AT1G79890 // AT1G18660 // AT3G02190 // AT2G21410 // AT4G36400 // AT5G57180 // AT5G26860 // AT4G27410 // AT5G66750 // AT1G10130 // AT5G19100 // AT2G16730 // AT4G04…
// AT1G72070 // AT5G05550 // AT5G05880 // AT1G28280 // AT5G20580 // AT5G17170 // AT5G40030 // AT3G50750 // AT4G13050 // AT1G20440 // AT3G58640 // AT1G30210 // AT4G01210 // AT1G02340 // AT5G24316 // AT3G23490 // AT1G78630 // AT4G26750 // AT2G02520 // AT4G17695 // AT4G18480 // AT4G18950 // AT3G05140 // AT4G29430 // AT1G63130 // AT4G03620 // AT4G17020 // AT3G27380 // AT1G61870 // AT1G76920 // AT3G56…
GO:0009536	C	plastid	11	51	3406	20178	0.28	0.68	// AT1G16030 // AT4G10250 // AT4G26780 // AT3G13470 // AT5G15450 // AT1G66510 // AT3G09640 // AT1G17870 // AT5G58770 // AT3G07770 // AT4G27670	// AT1G06190 // AT4G22890 // AT1G11720 // AT5G10820 // AT5G20300 // AT5G19855 // AT5G61560 // AT5G02290 // AT3G47520 // AT1G53210 // AT3G14790 // AT3G45870 // AT2G47220 // AT2G34630 // AT3G18200 // AT2G46660 // AT1G28150 // AT1G64890 // AT4G32920 // AT1G50760 // AT1G03160 // AT5G13270 // AT3G09630 // AT2G07360 // AT3G59400 // AT4G26310 // AT1G09210 // AT3G15840 // AT5G01650 // AT1G06530 // AT5G55…
// AT3G52300 // AT1G73650 // AT3G25740 // AT3G06730 // AT5G04490 // AT1G30270 // AT5G53070 // AT2G30550 // AT4G25700 // AT1G10700 // AT5G02630 // AT1G53670 // AT2G30790 // AT4G24380 // AT4G35200 // AT2G25140 // AT5G19590 // AT1G31490 // AT1G45230 // AT5G38480 // AT5G13650 // AT4G34620 // AT5G04810 // AT1G30380 // AT3G56330 // AT4G21170 // AT5G11270 // AT1G26230 // AT5G27560 // AT5G57170 // AT2G42…
GO:0009507	C	chloroplast	11	51	3351	20178	0.26	0.68	// AT1G16030 // AT4G10250 // AT4G26780 // AT3G13470 // AT5G15450 // AT1G66510 // AT3G09640 // AT1G17870 // AT5G58770 // AT3G07770 // AT4G27670	// AT1G06190 // AT4G22890 // AT1G11720 // AT5G10820 // AT5G20300 // AT5G19855 // AT5G61560 // AT5G02290 // AT3G47520 // AT1G53210 // AT3G14790 // AT3G45870 // AT2G47220 // AT2G34630 // AT3G18200 // AT2G46660 // AT1G28150 // AT1G64890 // AT4G32920 // AT1G50760 // AT1G03160 // AT5G13270 // AT3G09630 // AT2G07360 // AT3G59400 // AT4G26310 // AT1G09210 // AT3G15840 // AT5G01650 // AT5G55490 // AT1G30…
// AT1G70840 // AT5G52850 // AT4G14000 // AT5G58370 // AT3G55870 // AT2G46220 // AT2G04400 // AT2G43320 // AT3G48860 // AT5G36120 // AT2G17730 // AT3G12300 // AT3G44890 // AT5G22400 // AT5G18520 // AT2G20020 // AT1G66770 // AT1G18740 // AT5G27290 // AT5G15450 // AT5G40670 // AT2G16070 // AT5G49030 // AT5G15100 // AT1G21350 // AT5G04260 // AT5G63460 // AT1G02060 // AT5G24850 // AT3G63510 // AT3G32…
GO:0043231	C	intracellular membrane-bounded organelle	34	51	13763	20178	0.58	0.79	// AT4G21320 // AT1G64200 // AT4G19430 // AT3G25230 // AT1G16030 // AT3G09640 // AT1G66510 // AT1G14360 // AT2G07718 // AT4G29770 // AT5G15450 // AT4G23493 // AT4G10250 // AT1G17870 // AT3G57880 // AT3G07770 // AT5G18340 // AT4G27670 // AT4G02550 // AT4G26780 // AT5G58770 // AT5G66880 // AT3G53230 // AT4G25200 // AT5G47830 // AT3G63350 // AT5G27660 // AT1G09140 // AT2G07722 // AT1G35660 // AT5G37…	// AT1G06190 // AT3G50670 // AT3G10470 // AT5G20300 // AT2G46190 // AT3G26680 // AT5G40270 // AT1G67670 // AT4G22890 // AT3G15290 // AT2G01740 // AT2G16040 // AT3G50890 // AT4G39730 // AT2G34630 // AT2G43010 // AT2G03270 // AT1G64890 // AT3G46720 // AT4G17380 // AT4G02090 // AT5G07710 // AT3G15020 // AT2G35940 // AT5G05570 // AT5G65130 // AT1G16280 // AT3G54570 // AT1G06440 // AT1G73720 // AT4G00…
// AT3G22190 // AT4G14350 // AT3G22620 // AT2G04700 // AT4G01800 // AT5G11490 // AT1G67910 // AT1G56290 // AT5G09400 // AT1G78470 // AT3G19770 // AT5G41790 // AT1G18100 // AT3G02120 // AT2G17940 // AT3G02125 // AT1G36970 // AT4G36470 // AT1G22490 // AT5G14040 // AT5G10010 // AT1G48610 // AT1G13420 // AT2G38320 // AT3G22990 // AT1G28630 // AT1G43640 // AT2G26140 // AT3G22440 // AT3G26280 // AT5G24…
// AT3G53150 // AT5G42480 // AT1G30400 // AT3G09910 // AT4G35650 // AT1G06960 // AT5G02570 // AT3G25040 // ATMG00650 // AT1G23860 // AT5G35970 // AT5G50335 // AT3G27640 // AT5G37020 // AT1G60070 // AT3G61850 // AT1G29120 // AT1G75230 // AT2G43330 // AT3G55190 // AT5G03770 // AT1G69120 // AT1G09030 // AT4G38550 // AT5G35790 // AT1G35260 // AT1G45688 // AT5G04200 // AT3G28850 // AT5G19600 // AT4G39…
// AT3G43590 // AT2G34340 // AT5G49555 // AT3G23340 // AT3G23610 // AT5G49550 // AT5G49880 // AT1G42560 // AT3G16470 // AT2G35110 // AT3G45530 // AT3G27500 // AT1G66580 // AT3G45280 // AT3G12890 // AT4G15290 // AT1G53840 // AT2G23230 // AT3G49140 // AT1G56190 // AT1G19040 // AT5G06340 // AT2G28050 // AT5G11150 // AT3G11745 // AT2G22540 // AT5G53180 // AT1G47885 // AT1G59610 // AT2G19720 // AT1G22…
// AT5G63520 // AT3G54150 // AT1G67250 // AT3G54400 // AT3G19500 // AT3G58780 // AT3G58830 // AT3G04460 // AT3G04580 // AT3G58710 // AT1G54160 // AT5G50820 // AT3G45510 // AT4G18770 // AT4G18800 // AT4G18870 // AT3G45480 // AT4G23070 // AT1G64970 // AT2G32070 // AT5G05150 // AT3G07580 // AT1G13160 // AT5G48640 // AT3G03600 // AT1G48620 // AT1G64600 // AT5G53170 // AT3G25940 // AT3G09210 // AT2G02…
// AT3G60800 // AT2G15420 // AT5G12860 // AT5G66190 // AT1G34010 // AT2G45280 // AT3G11960 // AT5G27280 // AT3G11964 // AT1G19330 // AT5G43880 // AT3G54110 // AT5G09980 // AT3G28340 // AT2G34070 // AT1G19620 // AT2G28810 // AT4G29440 // AT2G46310 // AT2G32090 // AT5G66470 // AT4G35900 // AT4G35905 // AT3G45420 // AT3G01175 // AT1G21920 // AT5G27750 // AT1G64310 // AT2G30820 // AT4G19490 // AT3G05…
GO:0044422	C	organelle part	10	51	4134	20178	0.6	0.79	// AT1G09140 // AT1G14360 // AT4G26780 // AT3G53230 // AT5G37670 // AT1G64200 // AT5G15450 // AT3G13470 // AT1G17870 // AT3G07770	// AT3G50670 // AT4G22890 // AT5G62410 // AT3G21865 // AT5G20300 // AT2G46190 // AT5G19855 // AT1G76490 // AT5G07990 // AT3G47520 // AT1G53210 // AT1G51540 // AT1G79940 // AT1G13980 // AT2G22125 // AT1G65260 // AT5G44790 // AT2G47220 // AT2G32440 // AT1G28150 // AT4G24170 // AT4G02500 // AT1G03160 // AT4G17380 // AT5G53960 // AT3G10070 // AT2G28310 // AT3G59400 // AT3G01020 // AT3G15020 // AT3G15…
// AT1G07790 // AT2G17265 // AT5G53490 // AT1G47530 // AT1G24360 // AT3G14110 // AT5G63070 // AT2G47990 // AT1G20840 // AT5G13630 // AT3G19170 // AT5G37300 // AT3G16730 // AT3G27690 // AT3G55330 // AT4G16700 // AT3G55250 // AT5G27540 // AT3G62870 // AT5G19700 // AT4G39850 // AT5G53470 // AT1G02830 // AT3G02360 // AT3G20870 // AT4G20400 // AT3G48680 // AT1G08570 // AT5G16300 // AT4G32520 // AT2G21…
GO:0043229	C	intracellular organelle	34	51	14021	20178	0.61	0.79	// AT4G21320 // AT1G64200 // AT4G19430 // AT3G25230 // AT1G16030 // AT3G09640 // AT1G66510 // AT1G14360 // AT2G07718 // AT4G29770 // AT5G15450 // AT4G23493 // AT4G10250 // AT1G17870 // AT3G57880 // AT3G07770 // AT5G18340 // AT4G27670 // AT4G02550 // AT4G26780 // AT5G58770 // AT5G66880 // AT3G53230 // AT4G25200 // AT5G47830 // AT3G63350 // AT5G27660 // AT1G09140 // AT2G07722 // AT1G35660 // AT5G37…	// AT1G06190 // AT3G50670 // AT3G10470 // AT5G20300 // AT2G46190 // AT3G26680 // AT5G40270 // AT1G67670 // AT4G22890 // AT3G15290 // AT2G01740 // AT2G16040 // AT3G50890 // AT4G39730 // AT2G34630 // AT2G43010 // AT2G03270 // AT1G64890 // AT3G46720 // AT4G17380 // AT4G02090 // AT5G07710 // AT3G15020 // AT2G35940 // AT5G05570 // AT5G65130 // AT1G16280 // AT3G54570 // AT1G06440 // AT1G73720 // AT4G00…
// AT3G25220 // AT5G16910 // AT5G19720 // AT5G62020 // AT1G08680 // AT3G29575 // AT2G20270 // AT1G37130 // AT4G05230 // AT1G69340 // AT2G28620 // AT4G31120 // AT2G17510 // AT1G70840 // AT4G14000 // AT3G23900 // AT4G34750 // AT5G10950 // AT3G55870 // AT2G25180 // AT3G48860 // AT5G60160 // AT4G15200 // AT5G12310 // AT4G19550 // AT2G20020 // AT1G01260 // AT1G56160 // AT3G53540 // AT3G59350 // AT3G09…
// AT3G04530 // AT3G51440 // AT1G69620 // AT1G56540 // AT5G39560 // AT1G77590 // AT3G26085 // AT1G76970 // AT2G29970 // AT4G25340 // AT1G24000 // AT5G60040 // AT5G41970 // AT3G60630 // AT2G16020 // AT2G40220 // AT5G02910 // AT3G51910 // AT5G35460 // AT3G08980 // AT1G48760 // AT1G54490 // AT2G03190 // AT2G33310 // AT3G59490 // AT5G39740 // AT5G50810 // AT5G52910 // AT1G77370 // AT3G53460 // AT1G44…
// AT1G32460 // AT3G55170 // AT2G19510 // AT1G54690 // AT5G61620 // AT1G54120 // AT5G61150 // AT5G65100 // AT5G01600 // AT2G46470 // AT3G59690 // AT2G21970 // AT5G06050 // AT5G02000 // AT1G53310 // AT5G44610 // AT4G10925 // AT1G29670 // AT1G12230 // AT4G17060 // AT1G11680 // AT5G41880 // AT5G13330 // AT4G38020 // AT1G03040 // AT1G74910 // AT3G24190 // AT4G12120 // AT3G53930 // AT4G12650 // AT3G56…
// AT1G76370 // AT2G31210 // AT4G32910 // AT1G76140 // AT1G68580 // AT1G23180 // AT3G56250 // AT1G31860 // AT3G01015 // AT1G63010 // AT3G57560 // AT1G64040 // AT5G65210 // AT1G30110 // AT4G04510 // AT4G21320 // AT5G26680 // AT1G78920 // AT4G19980 // AT5G18510 // AT1G34120 // AT3G56160 // AT4G19985 // AT5G12440 // AT3G57210 // AT5G54390 // AT2G46050 // AT5G54640 // AT3G20250 // AT1G16070 // AT1G12…
// AT5G17450 // AT2G39210 // AT5G63480 // AT3G22880 // AT5G05890 // AT4G16660 // AT5G11670 // AT2G35950 // AT1G44800 // AT3G44940 // AT1G02680 // AT1G78650 // AT4G14800 // AT1G30795 // AT3G55070 // AT5G36890 // AT3G44560 // AT1G63910 // AT3G19190 // AT4G36250 // AT2G25200 // AT4G24380 // AT5G66500 // AT1G33920 // AT5G25940 // AT1G47340 // AT2G07719 // AT4G11120 // AT1G66620 // AT1G68480 // AT1G66…
GO:0043227	C	membrane-bounded organelle	34	51	13772	20178	0.58	0.79	// AT4G21320 // AT1G64200 // AT4G19430 // AT3G25230 // AT1G16030 // AT3G09640 // AT1G66510 // AT1G14360 // AT2G07718 // AT4G29770 // AT5G15450 // AT4G23493 // AT4G10250 // AT1G17870 // AT3G57880 // AT3G07770 // AT5G18340 // AT4G27670 // AT4G02550 // AT4G26780 // AT5G58770 // AT5G66880 // AT3G53230 // AT4G25200 // AT5G47830 // AT3G63350 // AT5G27660 // AT1G09140 // AT2G07722 // AT1G35660 // AT5G37…	// AT1G06190 // AT3G50670 // AT3G10470 // AT5G20300 // AT2G46190 // AT3G26680 // AT5G40270 // AT1G67670 // AT4G22890 // AT3G15290 // AT2G01740 // AT2G16040 // AT3G50890 // AT4G39730 // AT2G34630 // AT2G43010 // AT2G03270 // AT1G64890 // AT3G46720 // AT4G17380 // AT4G02090 // AT5G07710 // AT3G15020 // AT2G35940 // AT5G05570 // AT5G65130 // AT1G16280 // AT3G54570 // AT1G06440 // AT1G73720 // AT4G00…
// AT1G72740 // AT1G01040 // AT3G22190 // AT4G14350 // AT3G22620 // AT2G04700 // AT4G01800 // AT5G11490 // AT1G67910 // AT1G56290 // AT5G09400 // AT1G78470 // AT3G19770 // AT5G41790 // AT1G18100 // AT3G02120 // AT2G17940 // AT3G02125 // AT1G36970 // AT4G36470 // AT1G22490 // AT5G14040 // AT5G10010 // AT1G48610 // AT1G13420 // AT2G38320 // AT3G22990 // AT1G28630 // AT1G43640 // AT2G26140 // AT3G22…
// AT4G04800 // AT4G04370 // AT4G21140 // AT3G13230 // AT4G12410 // AT2G05920 // AT3G53150 // AT5G42480 // AT1G30400 // AT3G09910 // AT4G35650 // AT1G06960 // AT5G02570 // AT3G25040 // ATMG00650 // AT1G23860 // AT5G35970 // AT5G50335 // AT3G27640 // AT5G37020 // AT1G60070 // AT3G61850 // AT1G29120 // AT1G75230 // AT2G43330 // AT3G55190 // AT5G03770 // AT1G69120 // AT1G09030 // AT4G38550 // AT5G35…
// AT4G24370 // AT1G32400 // AT1G68430 // AT5G23960 // AT1G72840 // AT3G51560 // AT3G29070 // AT1G60450 // AT3G43590 // AT2G34340 // AT5G49555 // AT3G23340 // AT3G23610 // AT5G49550 // AT5G49880 // AT1G42560 // AT3G16470 // AT2G35110 // AT3G45530 // AT3G27500 // AT1G66580 // AT3G45280 // AT3G12890 // AT4G15290 // AT1G53840 // AT2G23230 // AT3G49140 // AT1G56190 // AT1G19040 // AT5G06340 // AT2G28…
// AT2G02280 // AT4G36620 // AT5G52170 // AT5G66170 // AT4G24930 // AT4G15090 // AT5G56230 // AT3G08000 // AT5G63520 // AT3G54150 // AT1G67250 // AT3G54400 // AT3G19500 // AT3G58780 // AT3G58830 // AT3G04460 // AT3G04580 // AT3G58710 // AT1G54160 // AT5G50820 // AT3G45510 // AT4G18770 // AT4G18800 // AT4G18870 // AT3G45480 // AT4G23070 // AT1G64970 // AT2G32070 // AT5G05150 // AT3G07580 // AT1G13…
// AT1G14900 // AT2G20450 // AT5G46100 // AT1G04330 // AT5G57340 // AT1G04440 // AT5G57345 // AT5G04000 // AT3G60800 // AT2G15420 // AT5G05500 // AT5G12860 // AT5G66190 // AT1G34010 // AT2G45280 // AT3G11960 // AT5G27280 // AT3G11964 // AT1G19330 // AT5G43880 // AT3G54110 // AT5G09980 // AT3G28340 // AT2G34070 // AT1G19620 // AT2G28810 // AT4G29440 // AT2G46310 // AT2G32090 // AT5G66470 // AT4G35…
GO:0044446	C	intracellular organelle part	10	51	4123	20178	0.6	0.79	// AT1G09140 // AT1G14360 // AT4G26780 // AT3G53230 // AT5G37670 // AT1G64200 // AT5G15450 // AT3G13470 // AT1G17870 // AT3G07770	// AT3G50670 // AT4G22890 // AT5G62410 // AT3G21865 // AT5G20300 // AT2G46190 // AT5G19855 // AT1G76490 // AT5G07990 // AT3G47520 // AT1G53210 // AT1G51540 // AT1G79940 // AT1G13980 // AT2G22125 // AT1G65260 // AT5G44790 // AT2G47220 // AT2G32440 // AT1G28150 // AT4G24170 // AT4G02500 // AT1G03160 // AT4G17380 // AT5G53960 // AT3G10070 // AT2G28310 // AT3G59400 // AT3G01020 // AT3G15020 // AT3G15…
// AT1G20840 // AT5G13630 // AT3G19170 // AT5G37300 // AT3G16730 // AT3G27690 // AT3G55330 // AT4G16700 // AT3G55250 // AT5G27540 // AT3G62870 // AT5G19700 // AT4G39850 // AT5G53470 // AT1G02830 // AT3G02360 // AT4G20150 // AT4G20400 // AT3G48680 // AT1G08570 // AT5G16300 // AT4G32520 // AT2G21280 // AT2G45070 // AT2G47570 // AT3G02930 // AT3G48110 // AT2G38360 // AT5G23880 // AT5G57800 // AT5G19…
GO:0044464	C	cell part	47	51	17392	20178	0.41	0.79	// AT4G21320 // AT3G46230 // AT5G53400 // AT1G64200 // AT4G19430 // AT3G25230 // AT1G16030 // AT3G09640 // AT4G27670 // AT1G53540 // AT1G72660 // AT3G03270 // AT1G14360 // AT2G07718 // AT4G29770 // AT5G15450 // AT1G66510 // AT4G10250 // AT1G17870 // AT3G57880 // AT3G07770 // AT1G21550 // AT1G66080 // AT5G58787 // AT5G18340 // AT4G23493 // AT4G02550 // AT4G26780 // AT5G58770 // AT5G66880 // AT2G22…	// AT1G06190 // AT3G50670 // AT3G10470 // AT5G20300 // AT2G46190 // AT3G26680 // AT5G40270 // AT1G67670 // AT1G06620 // AT3G15290 // AT1G11720 // AT2G16040 // AT3G50890 // AT4G39730 // AT2G34630 // AT2G43010 // AT2G03270 // AT1G64890 // AT3G46720 // AT5G48650 // AT3G15530 // AT1G11370 // AT4G17380 // AT5G48230 // AT4G02090 // AT5G07710 // AT3G08640 // AT3G15020 // AT2G35940 // AT5G05570 // AT5G65…
// AT3G61390 // AT1G70490 // AT2G43450 // AT2G43980 // AT3G50430 // AT3G12470 // AT3G19170 // AT1G74370 // AT4G14240 // AT3G16730 // AT3G27690 // AT2G38760 // AT5G38800 // AT5G19700 // AT4G39850 // AT1G68460 // AT5G08370 // AT5G59680 // AT5G17890 // AT5G27380 // AT2G25830 // AT5G16970 // AT1G37150 // AT1G19520 // AT5G53290 // AT1G19250 // AT4G01280 // AT3G09250 // AT1G03750 // AT4G31140 // AT5G16…
// AT1G68270 // AT1G35470 // AT1G63180 // AT2G40130 // AT3G01180 // AT2G25780 // AT3G53450 // AT3G45820 // AT4G17660 // AT4G17190 // AT2G25990 // AT3G08940 // AT1G68620 // AT5G13200 // AT1G03600 // AT2G11520 // AT1G33320 // AT4G28850 // AT1G79760 // AT1G36990 // AT4G21810 // AT2G44120 // AT5G43150 // AT4G12010 // AT3G53800 // AT1G33890 // AT4G02630 // AT2G04360 // AT1G06070 // AT5G53060 // AT5G47…
// AT2G35040 // AT5G19640 // AT4G39390 // AT4G39640 // AT1G50400 // AT1G51800 // AT4G13580 // AT4G13850 // AT2G34270 // AT2G20280 // AT2G25150 // AT1G53660 // AT1G07150 // AT2G01570 // AT1G03430 // AT5G41060 // AT5G55840 // AT1G74840 // AT1G57750 // AT4G34340 // AT2G17210 // AT1G62640 // AT4G21180 // AT2G18490 // AT5G47890 // AT2G42640 // AT3G53190 // AT1G30910 // AT5G51170 // AT1G30440 // AT4G04…
// AT1G17380 // AT3G57920 // AT2G25450 // AT1G01960 // AT5G04750 // AT3G02760 // AT5G51290 // AT1G24020 // AT1G08430 // AT4G15900 // AT5G37130 // AT3G62870 // AT5G37640 // AT1G46840 // AT3G26670 // AT1G60610 // AT2G43400 // AT1G70130 // AT2G43950 // AT3G17450 // AT5G09830 // AT5G17320 // AT4G10260 // AT5G22580 // AT5G28950 // AT2G17650 // AT5G46070 // AT2G28250 // AT5G57940 // AT1G74320 // AT5G57…
// AT1G20760 // AT4G15890 // AT1G72570 // AT5G17050 // AT4G15230 // AT2G29960 // AT4G39753 // AT2G23560 // AT1G60780 // AT5G56720 // AT1G29710 // AT2G04920 // AT3G10140 // AT5G09650 // AT1G53450 // AT3G26910 // AT3G50310 // AT3G59380 // AT5G41270 // AT5G56370 // AT5G53550 // AT3G61920 // AT4G31390 // AT1G70710 // AT5G48570 // AT4G25510 // AT4G20740 // AT5G53660 // AT2G27990 // AT3G51450 // AT5G49…
// AT5G03080 // AT5G48150 // AT1G42470 // AT5G55400 // AT4G32630 // AT1G79200 // AT3G12730 // AT1G74630 // AT2G42200 // AT2G38040 // AT5G19070 // AT3G18740 // AT2G21045 // AT1G71220 // AT5G59090 // AT3G14890 // AT5G02680 // AT2G46770 // AT5G62990 // AT5G16430 // AT5G64890 // AT3G13020 // AT5G15160 // AT3G13750 // AT1G70060 // AT1G53760 // AT5G11630 // AT5G08190 // AT5G03555 // AT1G32500 // AT1G05…
GO:0005623	C	cell	47	51	17394	20178	0.41	0.79	// AT4G21320 // AT3G46230 // AT5G53400 // AT1G64200 // AT4G19430 // AT3G25230 // AT1G16030 // AT3G09640 // AT4G27670 // AT1G53540 // AT1G72660 // AT3G03270 // AT1G14360 // AT2G07718 // AT4G29770 // AT5G15450 // AT1G66510 // AT4G10250 // AT1G17870 // AT3G57880 // AT3G07770 // AT1G21550 // AT1G66080 // AT5G58787 // AT5G18340 // AT4G23493 // AT4G02550 // AT4G26780 // AT5G58770 // AT5G66880 // AT2G22…	// AT1G06190 // AT3G50670 // AT3G10470 // AT5G20300 // AT2G46190 // AT3G26680 // AT5G40270 // AT1G67670 // AT1G06620 // AT3G15290 // AT1G11720 // AT2G16040 // AT3G50890 // AT4G39730 // AT2G34630 // AT2G43010 // AT2G03270 // AT1G64890 // AT3G46720 // AT5G48650 // AT3G15530 // AT1G11370 // AT4G17380 // AT5G48230 // AT4G02090 // AT5G07710 // AT3G08640 // AT3G15020 // AT2G35940 // AT5G05570 // AT5G65…
// AT3G61390 // AT1G70490 // AT2G43450 // AT2G43980 // AT3G50430 // AT3G12470 // AT3G19170 // AT1G74370 // AT4G14240 // AT3G16730 // AT3G27690 // AT2G38760 // AT5G38800 // AT5G19700 // AT4G39850 // AT1G68460 // AT5G08370 // AT5G59680 // AT5G17890 // AT5G27380 // AT2G25830 // AT5G16970 // AT1G37150 // AT1G19520 // AT5G53290 // AT1G19250 // AT4G01280 // AT3G09250 // AT1G03750 // AT4G31140 // AT5G16…
// AT1G68270 // AT1G35470 // AT1G63180 // AT2G40130 // AT3G01180 // AT2G25780 // AT3G53450 // AT3G45820 // AT4G17660 // AT4G17190 // AT2G25990 // AT3G08940 // AT1G68620 // AT5G13200 // AT1G03600 // AT2G11520 // AT1G33320 // AT4G28850 // AT1G79760 // AT1G36990 // AT4G21810 // AT2G44120 // AT5G43150 // AT4G12010 // AT3G53800 // AT1G33890 // AT4G02630 // AT2G04360 // AT1G06070 // AT5G53060 // AT5G47…
// AT2G35040 // AT5G19640 // AT4G39390 // AT4G39640 // AT1G50400 // AT1G51800 // AT4G13580 // AT4G13850 // AT2G34270 // AT2G20280 // AT2G25150 // AT1G53660 // AT1G07150 // AT2G01570 // AT1G03430 // AT5G41060 // AT5G55840 // AT1G74840 // AT1G57750 // AT4G34340 // AT2G17210 // AT1G62640 // AT4G21180 // AT2G18490 // AT5G47890 // AT2G42640 // AT3G53190 // AT1G30910 // AT5G51170 // AT1G30440 // AT4G04…
// AT1G17380 // AT3G57920 // AT2G25450 // AT1G01960 // AT5G04750 // AT3G02760 // AT5G51290 // AT1G24020 // AT1G08430 // AT4G15900 // AT5G37130 // AT3G62870 // AT5G37640 // AT1G46840 // AT3G26670 // AT1G60610 // AT2G43400 // AT1G70130 // AT2G43950 // AT3G17450 // AT5G09830 // AT5G17320 // AT4G10260 // AT5G22580 // AT5G28950 // AT2G17650 // AT5G46070 // AT2G28250 // AT5G57940 // AT1G74320 // AT5G57…
// AT1G04020 // AT1G20760 // AT4G15890 // AT1G72570 // AT5G17050 // AT4G15230 // AT2G29960 // AT4G39753 // AT2G23560 // AT1G60780 // AT5G56720 // AT1G29710 // AT2G04920 // AT3G10140 // AT5G09650 // AT1G53450 // AT3G26910 // AT3G50310 // AT3G59380 // AT5G41270 // AT5G56370 // AT5G53550 // AT3G61920 // AT4G31390 // AT1G70710 // AT5G48570 // AT4G25510 // AT4G20740 // AT5G53660 // AT2G27990 // AT3G51…
// AT3G21560 // AT2G01280 // AT5G03080 // AT5G48150 // AT1G42470 // AT5G55400 // AT4G32630 // AT1G79200 // AT3G12730 // AT1G74630 // AT2G42200 // AT2G38040 // AT5G19070 // AT3G18740 // AT2G21045 // AT1G71220 // AT5G59090 // AT3G14890 // AT5G02680 // AT2G46770 // AT5G62990 // AT5G16430 // AT5G64890 // AT3G13020 // AT5G15160 // AT3G13750 // AT1G70060 // AT1G53760 // AT5G11630 // AT5G08190 // AT5G03…
GO:0071944	C	cell periphery	9	51	3700	20178	0.6	0.79	// AT5G01180 // AT3G03270 // AT1G35660 // AT3G53230 // AT3G25230 // AT1G16030 // AT5G12110 // AT3G57880 // AT3G07770	// AT5G37640 // AT2G41890 // AT3G01730 // AT2G40890 // AT5G61560 // AT5G02290 // AT4G09810 // AT1G51540 // AT4G00970 // AT1G13980 // AT1G28390 // AT5G06870 // AT2G22125 // AT3G14990 // AT3G45870 // AT1G67470 // AT4G17140 // AT3G18200 // AT4G21680 // AT1G49040 // AT3G60330 // AT1G11370 // AT5G48230 // AT3G09630 // AT2G25270 // AT2G27030 // AT4G22300 // AT5G05570 // AT1G34320 // AT4G02600 // AT3G05…
// AT1G24150 // AT3G28540 // AT1G61630 // AT2G30490 // AT3G19740 // AT5G37770 // AT2G13680 // AT5G04220 // AT2G29250 // AT4G10310 // AT4G01700 // AT3G18830 // AT5G56160 // AT5G66710 // AT1G15270 // AT1G74210 // AT5G24710 // AT5G08580 // AT4G24260 // AT4G04340 // AT5G37790 // AT4G26830 // AT3G03510 // AT5G22410 // AT2G27710 // AT3G25500 // AT1G18200 // AT1G22530 // AT4G18030 // AT3G11964 // AT3G16…
GO:0043226	C	organelle	34	51	14028	20178	0.62	0.79	// AT4G21320 // AT1G64200 // AT4G19430 // AT3G25230 // AT1G16030 // AT3G09640 // AT1G66510 // AT1G14360 // AT2G07718 // AT4G29770 // AT5G15450 // AT4G23493 // AT4G10250 // AT1G17870 // AT3G57880 // AT3G07770 // AT5G18340 // AT4G27670 // AT4G02550 // AT4G26780 // AT5G58770 // AT5G66880 // AT3G53230 // AT4G25200 // AT5G47830 // AT3G63350 // AT5G27660 // AT1G09140 // AT2G07722 // AT1G35660 // AT5G37…	// AT1G06190 // AT3G50670 // AT3G10470 // AT5G20300 // AT2G46190 // AT3G26680 // AT5G40270 // AT1G67670 // AT4G22890 // AT3G15290 // AT2G01740 // AT2G16040 // AT3G50890 // AT4G39730 // AT2G34630 // AT2G43010 // AT2G03270 // AT1G64890 // AT3G46720 // AT4G17380 // AT4G02090 // AT5G07710 // AT3G15020 // AT2G35940 // AT5G05570 // AT5G65130 // AT1G16280 // AT3G54570 // AT1G06440 // AT1G73720 // AT4G00…
// AT5G04670 // AT2G30170 // AT3G25220 // AT5G16910 // AT5G19720 // AT5G62020 // AT1G08680 // AT3G29575 // AT2G20270 // AT1G37130 // AT4G05230 // AT1G69340 // AT2G28620 // AT4G31120 // AT2G17510 // AT1G70840 // AT4G14000 // AT3G23900 // AT4G34750 // AT5G10950 // AT3G55870 // AT2G25180 // AT3G48860 // AT5G60160 // AT4G15200 // AT5G12310 // AT4G19550 // AT2G20020 // AT1G01260 // AT1G56160 // AT3G53…
// AT1G07210 // AT3G22790 // AT2G17710 // AT4G27450 // AT4G19130 // AT3G04530 // AT3G51440 // AT1G69620 // AT1G56540 // AT5G39560 // AT1G77590 // AT3G26085 // AT1G76970 // AT2G29970 // AT4G25340 // AT1G24000 // AT5G60040 // AT5G41970 // AT3G60630 // AT2G16020 // AT2G40220 // AT5G02910 // AT3G51910 // AT5G35460 // AT3G08980 // AT1G48760 // AT1G54490 // AT2G03190 // AT2G33310 // AT3G59490 // AT5G39…
// AT3G27080 // AT5G07720 // AT3G61160 // AT2G32250 // AT3G08780 // AT4G33100 // AT1G32460 // AT3G55170 // AT2G19510 // AT1G54690 // AT5G61620 // AT1G54120 // AT5G61150 // AT5G65100 // AT5G01600 // AT2G46470 // AT3G59690 // AT2G21970 // AT5G06050 // AT5G02000 // AT1G53310 // AT5G44610 // AT4G10925 // AT1G29670 // AT1G12230 // AT4G17060 // AT1G11680 // AT5G41880 // AT5G13330 // AT4G38020 // AT1G03…
// AT2G33100 // AT1G67460 // AT2G19080 // AT2G36990 // AT2G37410 // AT1G23450 // AT1G76370 // AT2G31210 // AT4G32910 // AT1G76140 // AT1G68580 // AT1G23180 // AT3G56250 // AT1G31860 // AT3G01015 // AT1G63010 // AT3G57560 // AT1G64040 // AT5G65210 // AT1G30110 // AT4G04510 // AT4G21320 // AT5G26680 // AT1G78920 // AT4G19980 // AT5G18510 // AT1G34120 // AT3G56160 // AT4G19985 // AT5G12440 // AT3G57…
// AT3G16280 // AT3G48200 // AT1G47128 // AT2G38560 // AT3G28155 // AT5G19730 // AT5G17450 // AT2G39210 // AT5G63480 // AT3G22880 // AT5G05890 // AT4G16660 // AT5G11670 // AT2G35950 // AT1G44800 // AT3G44940 // AT1G02680 // AT1G78650 // AT4G14800 // AT1G30795 // AT3G55070 // AT5G36890 // AT3G44560 // AT1G63910 // AT3G19190 // AT4G36250 // AT2G25200 // AT4G24380 // AT5G66500 // AT1G33920 // AT5G25…
GO:0032991	C	macromolecular complex	5	51	2082	20178	0.61	0.79	// AT1G64200 // AT5G12110 // AT4G26780 // AT1G09140 // AT3G13470	// AT3G50670 // AT3G21860 // AT2G22125 // AT1G49040 // AT1G71720 // AT1G79730 // AT3G10070 // AT5G48520 // AT1G49910 // AT1G07910 // AT5G59710 // AT5G33280 // AT1G64520 // AT5G06000 // AT5G48300 // AT1G10522 // AT5G10140 // AT4G02020 // AT2G46260 // AT4G03510 // AT5G47930 // AT4G33250 // AT5G16130 // AT2G01690 // AT5G60960 // AT5G46160 // AT2G20980 // AT3G01280 // AT4G12600 // AT3G15150 // AT5G02…
GO:0016021	C	integral component of membrane	5	51	4185	20178	0.97	0.98	// AT1G14360 // AT1G17870 // AT3G57880 // AT1G03070 // AT5G01180	// AT3G05470 // AT4G22890 // AT2G41890 // AT3G21865 // AT5G20300 // AT5G55750 // AT3G01730 // AT3G25410 // AT5G07990 // AT4G09810 // AT2G22120 // AT1G07420 // AT3G21710 // AT1G64780 // AT3G45870 // AT5G44790 // AT3G18200 // AT4G21680 // AT2G46660 // AT1G64890 // AT4G32920 // AT1G03160 // AT3G15530 // AT2G26240 // AT2G32280 // AT4G36460 // AT5G11960 // AT5G43100 // AT5G48830 // AT5G10020 // AT5G05…
// AT3G21630 // AT1G51830 // AT3G53210 // AT3G12180 // AT5G19700 // AT4G39850 // AT4G20390 // AT2G38940 // AT5G53470 // AT1G70470 // AT1G14730 // AT2G45580 // AT1G53730 // AT5G43980 // AT1G05300 // AT2G41000 // AT1G57670 // AT3G14760 // AT2G45070 // AT1G78260 // AT4G01040 // AT5G18250 // AT2G38360 // AT4G36180 // AT5G43360 // AT5G57800 // AT5G19380 // AT1G15530 // AT5G36140 // AT1G14660 // AT1G72…
GO:0016020	C	membrane	12	51	6871	20178	0.91	0.98	// AT5G01180 // AT3G03270 // AT1G35660 // AT4G26780 // AT3G53230 // AT1G64200 // AT1G14360 // AT1G16030 // AT5G12110 // AT1G17870 // AT3G57880 // AT1G03070	// AT4G22890 // AT5G20300 // AT5G02290 // AT3G21710 // AT5G44790 // AT1G49040 // AT1G64890 // AT5G12250 // AT3G15530 // AT5G25130 // AT5G48230 // AT2G32280 // AT3G15020 // AT5G05570 // AT3G09770 // AT5G02070 // AT1G53320 // AT3G23820 // AT1G64090 // AT4G31820 // AT3G17970 // AT4G25040 // AT2G37010 // AT2G01690 // AT1G03010 // AT4G33090 // AT3G06420 // AT1G50430 // AT4G13800 // AT1G74880 // AT1G74…
// AT2G29620 // AT5G19290 // AT4G35790 // AT4G35240 // AT5G15770 // AT5G18470 // AT1G80950 // AT1G18650 // AT3G62190 // AT3G55140 // AT5G57070 // AT2G29990 // AT4G08850 // AT1G01820 // AT1G08550 // AT1G72500 // AT2G45010 // AT5G50120 // AT5G37740 // AT4G00910 // AT2G16750 // AT3G58970 // AT1G26180 // AT3G62770 // AT3G16620 // AT3G07040 // AT3G11930 // AT5G19875 // AT2G45270 // AT5G40970 // AT5G19…
// AT2G20970 // AT1G60160 // AT3G50860 // AT3G13790 // AT4G29810 // AT2G07777 // AT2G32670 // AT1G20180 // AT4G38660 // AT2G38730 // AT1G51910 // AT5G16250 // AT5G19200 // AT5G27330 // AT5G19750 // AT3G52710 // AT4G05200 // AT2G22900 // AT5G42980 // AT2G17520 // AT1G11220 // AT1G20980 // AT4G34700 // AT2G07698 // AT2G07695 // AT1G73990 // AT1G73620 // AT1G20760 // AT4G15230 // AT2G29960 // AT4G30…
GO:0044425	C	membrane part	7	51	4711	20178	0.94	0.98	// AT5G01180 // AT1G14360 // AT4G26780 // AT1G64200 // AT1G17870 // AT3G57880 // AT1G03070	// AT3G05470 // AT4G22890 // AT2G41890 // AT3G21865 // AT5G20300 // AT5G55750 // AT3G01730 // AT3G25410 // AT1G76490 // AT5G07990 // AT4G09810 // AT2G22120 // AT1G07420 // AT3G21710 // AT2G22125 // AT3G45870 // AT5G44790 // AT2G26710 // AT3G18200 // AT4G21680 // AT2G46660 // AT1G64890 // AT4G32920 // AT1G03160 // AT3G15530 // AT2G26240 // AT2G32280 // AT4G36460 // AT5G11960 // AT5G43100 // AT5G48…
// AT3G06100 // AT2G24170 // AT5G42590 // AT1G60490 // AT2G46650 // AT5G56190 // AT3G43790 // AT2G15300 // AT5G44920 // AT5G07920 // AT5G48450 // AT2G18960 // AT5G11990 // AT2G14670 // AT5G15360 // AT2G28900 // AT1G24170 // AT1G08560 // AT5G42800 // AT1G74540 // AT5G57810 // AT5G24380 // AT5G52860 // AT3G52080 // AT1G72310 // AT1G21890 // AT1G17700 // AT4G00900 // AT2G21390 // AT3G07180 // AT2G42…
GO:0031224	C	intrinsic component of membrane	5	51	4379	20178	0.98	0.98	// AT1G14360 // AT1G17870 // AT3G57880 // AT1G03070 // AT5G01180	// AT3G05470 // AT4G22890 // AT2G41890 // AT3G21865 // AT5G20300 // AT5G55750 // AT3G01730 // AT3G25410 // AT5G07990 // AT4G09810 // AT2G22120 // AT1G07420 // AT3G21710 // AT1G64780 // AT3G45870 // AT5G44790 // AT3G18200 // AT4G21680 // AT2G46660 // AT1G64890 // AT4G32920 // AT1G03160 // AT3G15530 // AT2G26240 // AT2G32280 // AT4G36460 // AT5G11960 // AT5G43100 // AT5G48830 // AT5G10020 // AT5G05…
// AT3G27100 // AT4G26710 // AT1G76410 // AT1G16170 // AT5G53870 // AT1G10830 // AT5G41960 // AT2G04060 // AT5G60070 // AT2G26600 // AT1G72100 // AT4G28570 // AT1G18910 // AT1G50630 // AT1G10030 // AT3G20480 // AT2G32440 // AT5G55320 // AT1G34550 // AT4G22830 // AT4G28370 // AT1G79520 // AT1G53270 // AT2G46170 // AT1G29750 // AT1G29200 // AT1G57943 // AT1G49220 // AT5G49630 // AT1G27320 // AT1G69…
GO:0005634	C	nucleus	15	51	7607	20178	0.84	0.98	// AT5G18340 // AT4G21320 // AT1G35660 // AT4G02550 // AT5G66880 // AT3G53230 // AT4G29770 // AT1G71000 // AT1G09140 // AT3G25230 // AT3G63350 // AT4G23493 // AT3G13470 // AT5G47830 // AT4G14270	// AT1G06190 // AT3G50670 // AT3G10470 // AT2G03270 // AT5G40270 // AT1G67670 // AT2G16040 // AT3G50890 // AT2G43010 // AT1G49040 // AT3G46720 // AT4G17380 // AT5G07710 // AT2G35940 // AT5G05570 // AT5G65130 // AT1G16280 // AT5G59710 // AT4G00200 // AT5G62480 // AT1G53320 // AT4G14490 // AT1G29600 // AT3G60020 // AT4G33090 // AT5G13470 // AT4G12600 // AT5G61360 // AT3G56710 // AT3G06420 // AT1G54…
// AT3G04260 // AT5G39890 // AT3G01160 // AT5G44120 // AT5G64010 // AT2G40200 // AT2G47250 // AT3G05680 // AT5G35400 // AT5G13220 // AT1G03190 // AT1G51190 // AT3G19790 // AT3G53820 // AT2G33370 // AT5G06100 // AT5G39760 // AT3G26910 // AT5G48600 // AT4G09970 // AT1G17545 // AT1G17540 // AT5G61190 // AT1G16490 // AT3G04880 // AT4G32860 // AT5G35670 // AT2G31830 // AT4G03000 // AT2G27110 // AT1G26…
// AT1G01920 // AT2G43990 // AT5G37170 // AT5G53480 // AT1G75360 // AT1G75490 // AT5G03840 // AT3G28940 // AT3G12400 // AT1G04200 // AT2G38770 // AT4G39860 // AT1G19530 // AT2G39170 // AT2G31780 // AT2G28380 // AT5G14520 // AT4G11790 // AT1G01250 // AT3G52460 // AT5G58900 // AT4G31680 // AT5G63120 // AT5G09690 // AT1G56170 // AT1G25330 // AT5G49020 // AT5G46030 // AT3G02800 // AT3G16720 // AT4G14…
// AT3G07340 // AT3G07610 // AT4G15130 // AT2G19810 // AT5G56380 // AT1G72150 // AT1G79860 // AT4G11400 // AT3G59130 // AT4G01960 // AT5G09270 // AT3G26010 // AT1G77500 // AT1G35560 // AT1G80670 // AT3G23250 // AT2G21560 // AT5G10750 // AT3G56980 // AT5G52380 // AT3G63110 // AT2G46840 // AT4G30840 // AT2G33810 // AT4G32620 // AT1G62310 // AT1G52920 // AT5G52120 // AT1G09470 // AT4G36710 // AT1G16…
GO:0005886	C	plasma membrane	6	51	3191	20178	0.81	0.98	// AT5G01180 // AT3G03270 // AT1G35660 // AT3G53230 // AT1G16030 // AT5G12110	// AT2G41890 // AT3G01730 // AT2G40890 // AT5G61560 // AT5G02290 // AT4G09810 // AT1G51540 // AT4G00970 // AT1G13980 // AT1G28390 // AT2G22125 // AT3G14990 // AT3G45870 // AT1G67470 // AT4G17140 // AT3G18200 // AT4G21680 // AT1G49040 // AT3G60330 // AT3G21340 // AT5G48230 // AT3G09630 // AT2G22950 // AT2G27030 // AT4G22300 // AT5G05570 // AT1G34320 // AT4G02600 // AT3G05050 // AT3G56620 // AT3G09…
// AT2G20780 // AT4G17170 // AT4G37450 // AT1G02860 // AT5G60880 // AT5G63640 // AT1G54470 // AT1G47250 // AT3G01810 // AT3G26520 // AT3G01070 // AT4G29520 // AT4G26610 // AT3G20290 // AT5G03040 // AT5G62230 // AT3G56100 // AT1G30220 // AT3G01650 // AT1G60030 // AT1G61560 // AT1G10550 // AT3G23870 // AT5G40170 // AT2G41930 // AT4G02075 // AT5G47960 // AT1G27970 // AT5G58580 // AT1G75270 // AT2G24…

## Sheet: common_HSFA1a_27_37_MSA
GO_acc	term_type	Term	queryitem	querytotal	refitem	reftotal	pvalue	FDR	entries	entries_ref
GO:0009408	P	response to heat	19	40	182	20178	4.7e-25	4e-23	// AT3G09350 // AT2G29500 // AT2G19310 // AT5G56030 // AT5G09590 // AT4G12400 // AT3G23990 // AT5G12020 // AT5G12030 // AT1G74310 // AT2G26150 // AT1G54050 // AT3G51910 // AT3G24500 // AT5G48570 // AT4G36990 // AT2G46240 // AT5G51440 // AT5G52640	// AT2G38750 // AT5G09920 // AT4G14690 // AT5G10220 // AT3G46230 // AT5G44650 // AT4G39960 // AT3G25230 // AT5G16820 // AT5G55160 // AT4G19020 // AT4G21320 // AT4G26840 // AT1G12610 // AT5G06780 // AT1G76560 // AT5G58070 // AT1G17870 // AT3G06010 // AT1G50500 // AT4G11260 // AT5G43940 // AT2G04030 // AT1G64520 // AT4G26780 // AT2G22240 // AT4G25200 // AT2G26150 // AT2G21320 // AT3G63350 // AT5G57…
GO:0009266	P	response to temperature stimulus	19	40	499	20178	7.6e-17	3.2e-15	// AT3G09350 // AT2G29500 // AT2G19310 // AT5G56030 // AT5G09590 // AT4G12400 // AT3G23990 // AT5G12020 // AT5G12030 // AT1G74310 // AT2G26150 // AT1G54050 // AT3G51910 // AT3G24500 // AT5G48570 // AT4G36990 // AT2G46240 // AT5G51440 // AT5G52640	// AT5G09920 // AT4G22950 // AT2G46210 // AT5G44650 // AT4G24500 // AT1G28520 // AT1G54380 // AT1G23740 // AT3G55580 // AT5G15450 // AT5G06780 // AT4G25480 // AT3G16690 // AT1G46768 // AT1G09350 // AT1G14140 // AT5G58780 // AT3G47520 // AT3G16470 // AT4G02020 // AT1G21910 // AT1G20450 // AT1G32330 // AT4G26850 // AT2G40880 // AT5G67030 // AT4G35985 // AT5G10010 // AT5G52440 // AT4G04800 // AT5G22…
GO:0009644	P	response to high light intensity	10	40	71	20178	1.3e-15	3.8e-14	// AT2G29500 // AT2G26150 // AT4G12400 // AT3G51910 // AT1G74310 // AT1G07350 // AT5G12030 // AT1G54050 // AT2G19310 // AT2G46240	// AT3G03380 // AT3G47860 // AT2G17840 // AT4G14690 // AT3G15850 // AT1G52560 // AT2G47450 // AT1G54050 // AT1G06430 // AT3G18780 // AT2G19310 // AT1G67740 // AT3G47390 // AT2G05620 // AT1G17420 // AT2G22240 // AT2G42080 // AT1G02330 // AT4G32770 // AT2G29500 // AT3G54890 // AT1G27730 // AT4G08920 // AT1G71030 // AT4G28610 // AT1G50250 // AT5G12030 // AT1G07350 // AT5G15250 // AT5G58070 // AT2G39…
GO:0009642	P	response to light intensity	10	40	133	20178	8.5e-13	1.4e-11	// AT2G29500 // AT2G26150 // AT4G12400 // AT3G51910 // AT1G74310 // AT1G07350 // AT5G12030 // AT1G54050 // AT2G19310 // AT2G46240	// AT3G53200 // AT4G14690 // AT2G47450 // AT2G18790 // AT5G01410 // AT2G43010 // AT3G62030 // AT1G08830 // AT1G50250 // AT2G06850 // AT1G07350 // AT5G58070 // AT2G45430 // AT1G17870 // AT4G34190 // AT4G04850 // AT4G30950 // AT1G64520 // AT5G18100 // AT2G22240 // AT2G26150 // AT2G28190 // AT3G63350 // AT4G01800 // AT5G57050 // AT3G50820 // AT2G30950 // AT2G42540 // AT2G32120 // AT1G01470 // AT3G03…
GO:0042542	P	response to hydrogen peroxide	8	40	57	20178	8.2e-13	1.4e-11	// AT2G29500 // AT4G12400 // AT1G54050 // AT1G74310 // AT2G26150 // AT5G12030 // AT2G19310 // AT2G46240	// AT3G17790 // AT2G18170 // AT1G52560 // AT1G16420 // AT2G43790 // AT2G19310 // AT4G35090 // AT5G46350 // AT5G42980 // AT4G27670 // AT1G77120 // AT2G29500 // AT1G73260 // AT5G58940 // AT1G52760 // AT3G29035 // AT1G56560 // AT5G12030 // AT2G01980 // AT3G48360 // AT5G37770 // AT5G39610 // AT1G20620 // AT5G10720 // AT1G17870 // AT2G43350 // AT5G63310 // AT1G34190 // AT1G20630 // AT4G23810 // AT4G12…
GO:0009628	P	response to abiotic stimulus	22	40	1805	20178	1.6e-09	2.2e-08	// AT3G09350 // AT2G36460 // AT2G19310 // AT2G29500 // AT5G56030 // AT3G23990 // AT5G12030 // AT1G07350 // AT1G54050 // AT4G36990 // AT1G67360 // AT4G12400 // AT3G51910 // AT1G74310 // AT2G26150 // AT2G46240 // AT5G51440 // AT5G12020 // AT5G52640 // AT5G48570 // AT5G09590 // AT3G24500	// AT3G47520 // AT1G53210 // AT2G22125 // AT2G43010 // AT3G49810 // AT1G51140 // AT5G66920 // AT1G09210 // AT2G35940 // AT3G05500 // AT1G30100 // AT2G28740 // AT1G64520 // AT5G48300 // AT1G10522 // AT1G10520 // AT4G02020 // AT2G46260 // AT5G64620 // AT4G31820 // AT5G13180 // AT1G03010 // AT1G30580 // AT4G37710 // AT1G16910 // AT3G56710 // AT5G22060 // AT5G08130 // AT5G07440 // AT3G10500 // AT3G26…
GO:0000302	P	response to reactive oxygen species	8	40	154	20178	2.6e-09	3.2e-08	// AT2G29500 // AT4G12400 // AT1G54050 // AT1G74310 // AT2G26150 // AT5G12030 // AT2G19310 // AT2G46240	// AT3G08040 // AT3G54660 // AT2G18170 // AT2G43790 // AT1G56650 // AT3G56240 // AT1G56160 // AT5G46350 // AT3G53280 // AT1G72520 // AT1G08830 // AT2G47900 // AT1G56560 // AT3G48090 // AT5G39610 // AT1G20620 // AT1G17870 // AT5G63310 // AT2G41680 // AT4G23810 // AT4G12570 // AT3G28580 // AT5G18100 // AT2G22240 // AT2G26150 // AT2G28190 // AT4G35970 // AT2G23140 // AT1G77490 // AT4G32320 // AT4G23…
GO:0010035	P	response to inorganic substance	14	40	823	20178	1.4e-08	1.4e-07	// AT1G67360 // AT2G29500 // AT5G56030 // AT2G36460 // AT4G12400 // AT3G23990 // AT5G12030 // AT1G74310 // AT2G26150 // AT1G54050 // AT3G24500 // AT2G19310 // AT5G09590 // AT2G46240	// AT2G17630 // AT2G25180 // AT3G15352 // AT3G44320 // AT5G44650 // AT3G46970 // AT2G22125 // AT3G14990 // AT1G56160 // AT1G28520 // AT1G16150 // AT4G21680 // AT1G71050 // AT1G65930 // AT4G39230 // AT3G49700 // AT4G25480 // AT5G06370 // AT1G46768 // AT5G52920 // AT3G05500 // AT5G58787 // AT1G30100 // AT3G16857 // AT5G13740 // AT2G32080 // AT2G14210 // AT5G24030 // AT1G36060 // AT1G75280 // AT4G31…
GO:0006950	P	response to stress	24	40	2839	20178	2.4e-07	2.3e-06	// AT3G09350 // AT2G36460 // AT1G54050 // AT4G23570 // AT2G29500 // AT5G56030 // AT3G23990 // AT5G12030 // AT4G36990 // AT1G67360 // AT4G12400 // AT3G51910 // AT1G74310 // AT2G26150 // AT2G46240 // AT2G19310 // AT5G51440 // AT5G12020 // AT3G10020 // AT5G52640 // AT5G48570 // AT5G09590 // AT3G12050 // AT3G24500	// AT5G02290 // AT3G47520 // AT1G53210 // AT3G05180 // AT2G22125 // AT4G39730 // AT5G51700 // AT1G49040 // AT4G37150 // AT4G37400 // AT1G12290 // AT2G02470 // AT4G17380 // AT4G02590 // AT1G64070 // AT3G15020 // AT5G01650 // AT3G05480 // AT1G35530 // AT4G02600 // AT1G30100 // AT2G28740 // AT1G11580 // AT5G20410 // AT1G10520 // AT3G50950 // AT5G45770 // AT3G23820 // AT4G02020 // AT1G20510 // AT1G15…
// AT1G12610 // AT5G58480 // AT3G13782 // AT5G09740 // AT1G20620 // AT4G34190 // AT2G39730 // AT3G61220 // AT5G18610 // AT5G11250 // AT3G59280 // AT2G28190 // AT3G55450 // AT3G26810 // AT4G35480 // AT2G28355 // AT1G24180 // AT2G20340 // AT1G79050 // AT5G43810 // AT1G35140 // AT5G58390 // AT5G27830 // AT4G34990 // AT3G12250 // AT4G14060 // AT4G11760 // AT5G37980 // AT5G04720 // AT3G44630 // AT1G80…
GO:0006979	P	response to oxidative stress	9	40	406	20178	4.2e-07	3.6e-06	// AT2G29500 // AT3G10020 // AT4G12400 // AT1G54050 // AT1G74310 // AT2G26150 // AT5G12030 // AT2G19310 // AT2G46240	// AT1G73260 // AT5G36940 // AT5G44650 // AT5G64100 // AT1G56160 // AT3G25530 // AT1G14550 // AT1G09210 // AT1G31170 // AT1G09350 // AT2G44240 // AT2G21195 // AT4G35970 // AT3G16670 // AT1G75280 // AT1G45145 // AT4G23150 // AT1G69190 // AT2G21640 // AT4G04800 // AT1G43560 // AT1G05260 // AT3G08670 // AT1G50290 // AT4G08390 // AT1G77120 // AT2G29500 // AT3G05970 // AT1G49820 // AT5G17820 // AT1G22…
GO:0006457	P	protein folding	7	40	221	20178	6.9e-07	5.4e-06	// AT5G56030 // AT3G23990 // AT5G12030 // AT3G14200 // AT5G48570 // AT5G09590 // AT2G46240	// AT2G32920 // AT3G04980 // AT5G53350 // AT5G25530 // AT2G41520 // AT2G29960 // AT5G67530 // AT3G25230 // AT5G18750 // AT5G56500 // AT1G80920 // AT5G48030 // AT2G38960 // AT3G62030 // AT3G08910 // AT1G21750 // AT4G09350 // AT3G16110 // AT3G03960 // AT1G55490 // AT1G09210 // AT5G03030 // AT4G37480 // AT5G35100 // AT1G79940 // AT3G13310 // AT2G30695 // AT5G61790 // AT3G47940 // AT1G59980 // AT4G26…
GO:0009416	P	response to light stimulus	10	40	661	20178	3.1e-06	2.2e-05	// AT2G29500 // AT2G26150 // AT4G12400 // AT3G51910 // AT1G74310 // AT1G07350 // AT5G12030 // AT1G54050 // AT2G19310 // AT2G46240	// AT2G31190 // AT3G53200 // AT2G17730 // AT4G10240 // AT5G27100 // AT1G80920 // AT1G28520 // AT5G26920 // AT3G61850 // AT2G43010 // AT5G08560 // AT1G51140 // AT1G05630 // AT2G45430 // AT1G60980 // AT2G35940 // AT1G05880 // AT5G62640 // AT4G01660 // AT5G47370 // AT1G64520 // AT5G48300 // AT1G10522 // AT1G10520 // AT3G06850 // AT4G01800 // AT2G46260 // AT4G31820 // AT1G66580 // AT3G23290 // AT5G03…
GO:0009314	P	response to radiation	10	40	686	20178	4.3e-06	2.8e-05	// AT2G29500 // AT2G26150 // AT4G12400 // AT3G51910 // AT1G74310 // AT1G07350 // AT5G12030 // AT1G54050 // AT2G19310 // AT2G46240	// AT2G31190 // AT3G53200 // AT2G17730 // AT4G10240 // AT5G27100 // AT1G80920 // AT1G28520 // AT5G26920 // AT3G61850 // AT2G43010 // AT5G08560 // AT1G51140 // AT1G05630 // AT2G45430 // AT1G60980 // AT2G35940 // AT3G05480 // AT5G62640 // AT4G01660 // AT5G47370 // AT1G64520 // AT5G48300 // AT1G10522 // AT1G10520 // AT3G06850 // AT4G01800 // AT2G46260 // AT4G31820 // AT1G66580 // AT3G23290 // AT3G02…
GO:1901700	P	response to oxygen-containing compound	13	40	1400	20178	2.5e-05	0.00015	// AT1G67360 // AT2G29500 // AT5G56030 // AT4G11660 // AT4G12400 // AT5G12030 // AT1G74310 // AT2G26150 // AT1G54050 // AT3G24500 // AT2G19310 // AT5G62020 // AT2G46240	// AT1G06190 // AT3G09770 // AT2G22125 // AT4G21680 // AT2G35940 // AT3G05500 // AT1G30100 // AT5G48655 // AT5G54380 // AT3G26940 // AT5G13180 // AT1G12580 // AT5G08130 // AT4G38230 // AT3G10500 // AT4G02330 // AT5G06950 // AT2G33710 // AT4G14605 // AT5G08620 // AT4G34390 // AT1G70410 // AT5G27320 // AT4G28680 // AT3G26830 // AT1G78080 // AT4G30270 // AT5G37500 // AT4G34710 // AT2G38940 // AT1G70…
GO:0042221	P	response to chemical	18	40	2503	20178	3.2e-05	0.00018	// AT1G67360 // AT2G29500 // AT5G56030 // AT4G11660 // AT2G36460 // AT4G12400 // AT3G23990 // AT5G12030 // AT1G74310 // AT2G26150 // AT1G54050 // AT3G24500 // AT2G19310 // AT5G62020 // AT2G46240 // AT5G09590 // AT4G23570 // AT5G52640	// AT1G06190 // AT5G37640 // AT5G44790 // AT3G09770 // AT3G47520 // AT1G27340 // AT2G22125 // AT3G14990 // AT2G43010 // AT4G21680 // AT1G71050 // AT5G06370 // AT2G35940 // AT3G10800 // AT3G05500 // AT5G65130 // AT1G30100 // AT1G07910 // AT5G07020 // AT1G64520 // AT2G41630 // AT5G62480 // AT1G02950 // AT5G54380 // AT3G26940 // AT4G03510 // AT5G13180 // AT1G75280 // AT1G45145 // AT1G12580 // AT1G30…
GO:0050896	P	response to stimulus	27	40	5223	20178	0.00018	0.00095	// AT3G09350 // AT4G11660 // AT2G36460 // AT1G54050 // AT4G23570 // AT2G29500 // AT5G56030 // AT3G23990 // AT5G12030 // AT1G07350 // AT4G36990 // AT1G67360 // AT4G12400 // AT3G51910 // AT1G74310 // AT2G26150 // AT5G62020 // AT2G46240 // AT2G19310 // AT5G51440 // AT5G12020 // AT3G10020 // AT5G52640 // AT5G48570 // AT5G09590 // AT3G12050 // AT3G24500	// AT1G06190 // AT5G37640 // AT5G44790 // AT5G25610 // AT5G02290 // AT3G47520 // AT1G53210 // AT3G05180 // AT1G13980 // AT5G06870 // AT1G27340 // AT2G22125 // AT3G14990 // AT1G53350 // AT5G59840 // AT5G51700 // AT4G21680 // AT1G49040 // AT3G51430 // AT4G37150 // AT4G37400 // AT1G12290 // AT2G02470 // AT4G17380 // AT1G51140 // AT1G78700 // AT4G02590 // AT3G59400 // AT1G64070 // AT5G06370 // AT4G30…
// AT5G67270 // AT1G77640 // AT3G03300 // AT2G41710 // AT4G23600 // AT4G09930 // AT3G51200 // AT3G07770 // AT4G11920 // AT5G63020 // AT5G67070 // AT5G65270 // AT2G41370 // AT2G44270 // AT5G66070 // AT4G31230 // AT1G72650 // AT1G11310 // AT5G46390 // AT1G58390 // AT2G01930 // AT2G22420 // AT2G44690 // AT1G48360 // AT5G64250 // AT1G32870 // AT4G00710 // AT1G13460 // AT5G63930 // AT5G05490 // AT4G30…
// AT1G70710 // AT2G21340 // AT4G35380 // AT1G10120 // AT5G53660 // AT1G68360 // AT2G25820 // AT5G45210 // AT2G26710 // AT2G45400 // AT4G31000 // AT5G23580 // AT2G20270 // AT1G74410 // AT4G34150 // AT3G19490 // AT1G72520 // AT1G31360 // AT1G08490 // AT3G54930 // AT1G14290 // AT4G38380 // AT3G23990 // AT3G46200 // AT2G15490 // AT2G23270 // AT5G40010 // AT1G33590 // AT1G27510 // AT4G19690 // AT4G23…
GO:0006970	P	response to osmotic stress	5	40	563	20178	0.0072	0.036	// AT2G36460 // AT3G09350 // AT5G56030 // AT5G12030 // AT5G09590	// AT5G46050 // AT4G40010 // AT3G47950 // AT5G44650 // AT4G24500 // AT1G73500 // AT5G08590 // AT4G33000 // AT2G18250 // AT2G01150 // AT5G55580 // AT1G71030 // AT3G49810 // AT5G43060 // AT3G12630 // AT1G47260 // AT3G16690 // AT1G09210 // AT2G47190 // AT5G08560 // AT3G06490 // AT3G16470 // AT1G05680 // AT1G53210 // AT1G78290 // AT5G24030 // AT3G23940 // AT3G21780 // AT5G13180 // AT2G40880 // AT5G67…
GO:0048518	P	positive regulation of biological process	5	40	747	20178	0.022	0.1	// AT2G26150 // AT1G67360 // AT2G46240 // AT3G24500 // AT1G74310	// AT5G09920 // AT3G02860 // AT1G51660 // AT4G22950 // AT4G10710 // AT4G15200 // AT1G80680 // AT1G73500 // AT5G15800 // AT1G07745 // AT1G56160 // AT1G28520 // AT5G12870 // AT5G26920 // AT5G60910 // AT1G69120 // AT4G02980 // AT5G07780 // AT5G48930 // AT3G08850 // AT1G09060 // AT2G32950 // AT1G08860 // AT2G23430 // AT1G46768 // AT1G05880 // AT3G05500 // AT5G58787 // AT4G13640 // AT5G54650 // AT2G14…
GO:0043207	P	response to external biotic stimulus	5	40	866	20178	0.037	0.16	// AT5G09590 // AT2G46240 // AT5G56030 // AT4G23570 // AT5G52640	// AT5G46050 // AT1G61850 // AT4G09950 // AT1G73260 // AT1G51660 // AT5G66850 // AT5G44870 // AT5G13740 // AT1G73500 // AT3G05180 // AT5G18520 // AT4G03280 // AT5G18525 // AT1G56160 // AT1G28520 // AT5G12870 // AT5G51700 // AT4G37150 // AT4G37400 // AT1G03160 // AT1G25280 // AT4G10490 // AT5G23960 // AT5G06780 // AT1G60985 // AT1G64070 // AT5G03760 // AT3G15020 // AT5G01650 // AT1G19180 // AT2G22…
GO:0051707	P	response to other organism	5	40	865	20178	0.037	0.16	// AT5G09590 // AT2G46240 // AT5G56030 // AT4G23570 // AT5G52640	// AT5G46050 // AT1G61850 // AT4G09950 // AT1G73260 // AT1G51660 // AT5G66850 // AT5G44870 // AT5G13740 // AT1G73500 // AT3G05180 // AT5G18520 // AT4G03280 // AT5G18525 // AT1G56160 // AT1G28520 // AT5G12870 // AT5G51700 // AT4G37150 // AT4G37400 // AT1G03160 // AT1G25280 // AT4G10490 // AT5G23960 // AT5G06780 // AT1G60985 // AT1G64070 // AT5G03760 // AT3G15020 // AT5G01650 // AT1G19180 // AT2G22…
GO:0009607	P	response to biotic stimulus	5	40	905	20178	0.043	0.17	// AT5G09590 // AT2G46240 // AT5G56030 // AT4G23570 // AT5G52640	// AT5G46050 // AT1G61850 // AT4G09950 // AT1G73260 // AT1G51660 // AT5G66850 // AT5G44870 // AT5G13740 // AT1G73500 // AT3G05180 // AT5G18520 // AT4G03280 // AT5G18525 // AT1G56160 // AT1G28520 // AT5G12870 // AT5G51700 // AT4G37150 // AT4G37400 // AT1G03160 // AT1G25280 // AT4G10490 // AT5G23960 // AT4G31750 // AT1G60985 // AT1G64070 // AT5G03760 // AT3G15020 // AT5G01650 // AT1G19180 // AT4G02…
GO:0034641	P	cellular nitrogen compound metabolic process	13	40	4101	20178	0.1	0.33	// AT3G16050 // AT2G07715 // AT2G36460 // AT4G11660 // AT3G51910 // AT1G74310 // AT1G07350 // AT5G25450 // AT3G24500 // AT2G26150 // AT4G10040 // AT4G36990 // AT5G62020	// AT1G06190 // AT3G50670 // AT3G10470 // AT3G57370 // AT5G06710 // AT1G69180 // AT1G66070 // AT3G14790 // AT5G63070 // AT5G64530 // AT3G50890 // AT2G47220 // AT2G43010 // AT3G24560 // AT3G51430 // AT4G32430 // AT4G37400 // AT3G60330 // AT5G13270 // AT2G02470 // AT4G17380 // AT5G53960 // AT4G02590 // AT3G10070 // AT3G59400 // AT4G26310 // AT2G35940 // AT3G10800 // AT3G50700 // AT5G65130 // AT1G16…
// AT1G71692 // AT4G11010 // AT3G22880 // AT3G19070 // AT1G62670 // AT5G56510 // AT5G49900 // AT4G32010 // AT1G02680 // AT1G78650 // AT4G35910 // AT3G04420 // AT1G67970 // AT1G63910 // AT1G68640 // AT1G52890 // AT4G31210 // AT4G21430 // AT2G23350 // AT5G67580 // AT2G40750 // AT5G10070 // AT3G02080 // AT5G43110 // AT1G25540 // AT5G24490 // AT1G13440 // AT1G67370 // AT1G49760 // AT2G27490 // AT3G24…
GO:0009719	P	response to endogenous stimulus	6	40	1516	20178	0.099	0.33	// AT4G11660 // AT2G36460 // AT2G26150 // AT3G24500 // AT5G62020 // AT4G23570	// AT1G06190 // AT5G37640 // AT5G44790 // AT3G09770 // AT3G47520 // AT1G27340 // AT2G43010 // AT2G35940 // AT5G65130 // AT1G07910 // AT5G07020 // AT1G64520 // AT5G48655 // AT5G54380 // AT3G26940 // AT5G13180 // AT1G12580 // AT3G15150 // AT1G23080 // AT5G08130 // AT4G38230 // AT4G02330 // AT1G12630 // AT2G33710 // AT2G38120 // AT2G24400 // AT5G12050 // AT4G14605 // AT5G09860 // AT4G34390 // AT5G27…
GO:1901564	P	organonitrogen compound metabolic process	6	40	1497	20178	0.095	0.33	// AT3G16050 // AT2G07715 // AT2G36460 // AT1G74310 // AT5G25450 // AT4G10040	// AT1G50090 // AT5G06300 // AT5G63070 // AT4G37400 // AT3G60330 // AT3G59400 // AT4G26310 // AT3G05500 // AT1G07910 // AT5G59710 // AT1G11580 // AT5G06000 // AT1G66340 // AT5G47930 // AT4G33250 // AT2G01250 // AT5G16130 // AT5G60960 // AT4G33090 // AT3G20390 // AT5G02450 // AT4G02930 // AT5G26030 // AT5G07440 // AT5G26780 // AT2G07751 // AT5G55810 // AT4G37370 // AT5G13050 // AT2G16950 // AT4G28…
GO:0051171	P	regulation of nitrogen compound metabolic process	8	40	2215	20178	0.097	0.33	// AT4G11660 // AT3G51910 // AT1G74310 // AT1G07350 // AT3G24500 // AT2G26150 // AT4G36990 // AT5G62020	// AT3G10470 // AT3G57370 // AT5G06710 // AT5G64530 // AT3G50890 // AT2G43010 // AT2G02470 // AT1G79730 // AT1G51140 // AT4G02590 // AT3G10070 // AT2G35940 // AT1G35530 // AT5G65130 // AT5G59710 // AT4G13640 // AT5G06000 // AT1G10522 // AT1G53320 // AT4G02020 // AT5G13180 // AT4G33250 // AT5G60960 // AT1G50300 // AT1G16910 // AT3G15150 // AT3G56710 // AT1G54330 // AT5G08130 // AT3G10500 // AT1G79…
GO:0009605	P	response to external stimulus	5	40	1163	20178	0.097	0.33	// AT5G09590 // AT2G46240 // AT5G56030 // AT4G23570 // AT5G52640	// AT2G41630 // AT5G46050 // AT1G61850 // AT3G58350 // AT4G09950 // AT1G73260 // AT1G51660 // AT5G66850 // AT5G44870 // AT3G44320 // AT5G13740 // AT4G24500 // AT1G73500 // AT3G05180 // AT5G18520 // AT4G03280 // AT5G18525 // AT1G56160 // AT1G28520 // AT5G12870 // AT1G73590 // AT2G43010 // AT4G37150 // AT4G37400 // AT1G03160 // AT1G25280 // AT2G02470 // AT3G08850 // AT4G10490 // AT5G23960 // AT4G31…
GO:0010468	P	regulation of gene expression	8	40	2260	20178	0.11	0.33	// AT4G11660 // AT3G51910 // AT1G74310 // AT1G07350 // AT3G24500 // AT2G26150 // AT4G36990 // AT5G62020	// AT3G10470 // AT3G57370 // AT5G06710 // AT5G64530 // AT3G50890 // AT2G43010 // AT2G02470 // AT1G79730 // AT1G51140 // AT4G02590 // AT3G10070 // AT2G35940 // AT3G50700 // AT5G65130 // AT5G59710 // AT4G13640 // AT5G06000 // AT1G10522 // AT1G53320 // AT1G60650 // AT4G02020 // AT5G13180 // AT4G33250 // AT5G60960 // AT1G50300 // AT1G16910 // AT3G56710 // AT1G54330 // AT5G08130 // AT3G10500 // AT1G79…
GO:0051704	P	multi-organism process	5	40	1228	20178	0.11	0.35	// AT5G09590 // AT2G46240 // AT5G56030 // AT4G23570 // AT5G52640	// AT5G39650 // AT5G46050 // AT1G61850 // AT2G41890 // AT4G09950 // AT1G73260 // AT1G51660 // AT5G66850 // AT2G01660 // AT5G44870 // AT3G59700 // AT4G15200 // AT1G73500 // AT3G05180 // AT5G18520 // AT2G22125 // AT3G24240 // AT5G18525 // AT1G56160 // AT1G28520 // AT5G12870 // AT5G51700 // AT1G32400 // AT4G37150 // AT4G37400 // AT1G03160 // AT1G25280 // AT5G66750 // AT3G12500 // AT4G10490 // AT5G23…
GO:0019222	P	regulation of metabolic process	8	40	2587	20178	0.17	0.35	// AT4G11660 // AT3G51910 // AT1G74310 // AT1G07350 // AT3G24500 // AT2G26150 // AT4G36990 // AT5G62020	// AT3G10470 // AT3G57370 // AT5G06710 // AT5G64530 // AT3G50890 // AT2G43010 // AT2G02470 // AT1G79730 // AT1G51140 // AT4G02590 // AT3G10070 // AT2G35940 // AT1G35530 // AT5G65130 // AT5G59710 // AT4G13640 // AT1G64520 // AT5G06000 // AT1G10522 // AT1G53320 // AT1G60650 // AT4G02020 // AT5G13180 // AT4G33250 // AT4G30760 // AT2G01690 // AT5G60960 // AT1G50300 // AT1G16910 // AT3G15150 // AT3G56…
// AT1G02740 // AT5G64950 // AT1G67810 // AT4G15415 // AT4G00980 // AT2G35430 // AT3G03260 // AT1G55110 // AT1G26110 // AT2G40670 // AT4G18610 // AT1G35560 // AT5G52170 // AT1G43700 // AT3G23250 // AT5G58230 // AT4G15090 // AT5G10970 // AT1G19000 // AT1G22130 // AT4G17810 // AT3G09600 // AT3G08730 // AT2G27040 // AT3G23030 // AT1G32150 // AT5G05660 // AT1G12260 // AT3G58710 // AT2G33810 // AT5G50…
GO:0031323	P	regulation of cellular metabolic process	8	40	2423	20178	0.14	0.35	// AT4G11660 // AT3G51910 // AT1G74310 // AT1G07350 // AT3G24500 // AT2G26150 // AT4G36990 // AT5G62020	// AT3G10470 // AT3G57370 // AT5G06710 // AT5G64530 // AT3G50890 // AT2G43010 // AT2G02470 // AT1G79730 // AT1G51140 // AT4G02590 // AT3G10070 // AT2G35940 // AT1G35530 // AT5G65130 // AT5G59710 // AT4G13640 // AT5G06000 // AT1G10522 // AT1G53320 // AT4G02020 // AT5G13180 // AT4G33250 // AT2G01690 // AT5G60960 // AT1G50300 // AT1G16910 // AT3G15150 // AT3G56710 // AT1G54330 // AT5G08130 // AT3G10…
GO:0006139	P	nucleobase-containing compound metabolic process	10	40	3412	20178	0.18	0.35	// AT4G11660 // AT2G36460 // AT3G51910 // AT1G07350 // AT5G25450 // AT3G24500 // AT2G26150 // AT4G10040 // AT4G36990 // AT5G62020	// AT1G06190 // AT3G50670 // AT3G10470 // AT3G57370 // AT5G06710 // AT1G69180 // AT3G14790 // AT5G64530 // AT3G50890 // AT2G47220 // AT2G43010 // AT3G24560 // AT4G32430 // AT3G60330 // AT5G13270 // AT2G02470 // AT4G17380 // AT5G53960 // AT4G02590 // AT3G10070 // AT4G30080 // AT2G35940 // AT1G35530 // AT5G65130 // AT1G16280 // AT1G07910 // AT5G59710 // AT4G13640 // AT5G44480 // AT1G10522 // AT1G10…
// AT1G05920 // AT3G26650 // AT5G15550 // AT3G12670 // AT1G04100 // AT1G20640 // AT5G13650 // AT5G28650 // AT5G16770 // AT5G53290 // AT3G57610 // AT5G10810 // AT2G18880 // AT5G26210 // AT2G16910 // AT2G31370 // AT5G04670 // AT4G02990 // AT3G52270 // AT5G19720 // AT1G68240 // AT5G26180 // AT5G62020 // AT5G10120 // AT1G69310 // AT5G42400 // AT4G25410 // AT4G01460 // AT2G38340 // AT4G31120 // AT4G08…
GO:0006807	P	nitrogen compound metabolic process	13	40	4476	20178	0.15	0.35	// AT3G16050 // AT2G07715 // AT2G36460 // AT4G11660 // AT3G51910 // AT1G74310 // AT1G07350 // AT5G25450 // AT3G24500 // AT2G26150 // AT4G10040 // AT4G36990 // AT5G62020	// AT1G06190 // AT3G50670 // AT3G10470 // AT3G57370 // AT5G06710 // AT5G06300 // AT3G26680 // AT1G66070 // AT1G51510 // AT3G14790 // AT5G63070 // AT5G64530 // AT3G50890 // AT2G47220 // AT2G43010 // AT4G21680 // AT3G24560 // AT3G51430 // AT4G32430 // AT4G37400 // AT1G50090 // AT3G60330 // AT5G13270 // AT2G02470 // AT4G17380 // AT5G53960 // AT4G02590 // AT3G10070 // AT3G59400 // AT4G26310 // AT2G35…
// AT3G04610 // AT2G47420 // AT3G09260 // AT3G56910 // AT3G19290 // AT3G53890 // AT5G61410 // AT4G24200 // AT3G47120 // AT1G35550 // AT3G24270 // AT5G08650 // AT4G29080 // AT1G62830 // AT1G03090 // AT4G24970 // AT1G70920 // AT2G47350 // AT2G34780 // AT2G32370 // AT1G49190 // AT1G07705 // AT5G44080 // AT1G59900 // AT2G19430 // AT3G47600 // AT2G26550 // AT4G17230 // AT4G32850 // AT3G10160 // AT5G50…
GO:0050789	P	regulation of biological process	13	40	4431	20178	0.15	0.35	// AT1G67360 // AT5G56030 // AT4G11660 // AT2G36460 // AT3G51910 // AT1G74310 // AT1G07350 // AT3G24500 // AT2G26150 // AT4G36990 // AT5G62020 // AT4G23570 // AT2G46240	// AT2G17220 // AT3G10470 // AT3G57370 // AT2G46660 // AT5G06710 // AT1G69180 // AT5G02290 // AT1G13980 // AT1G27340 // AT2G22125 // AT5G64530 // AT1G26630 // AT3G50890 // AT2G43010 // AT1G49040 // AT5G07780 // AT1G03160 // AT2G02470 // AT2G04890 // AT3G49810 // AT1G51140 // AT4G02590 // AT3G10070 // AT3G59400 // AT1G64070 // AT2G20270 // AT2G35940 // AT3G05480 // AT1G35530 // AT5G65130 // AT1G63…
// AT3G24010 // AT2G44730 // AT3G23050 // AT4G16250 // AT2G36270 // AT4G18510 // AT2G16250 // AT3G18030 // AT4G26000 // AT5G61670 // AT4G22540 // AT1G13290 // AT1G35730 // AT3G24490 // AT1G17790 // AT1G77300 // AT3G27260 // AT1G48480 // AT4G29040 // AT2G40430 // AT3G04610 // AT5G25810 // AT3G09260 // AT4G26440 // AT5G06860 // AT1G16510 // AT5G45840 // AT5G24090 // AT3G57920 // AT4G18960 // AT5G01…
GO:0080090	P	regulation of primary metabolic process	8	40	2341	20178	0.12	0.35	// AT4G11660 // AT3G51910 // AT1G74310 // AT1G07350 // AT3G24500 // AT2G26150 // AT4G36990 // AT5G62020	// AT3G10470 // AT3G57370 // AT5G06710 // AT5G64530 // AT3G50890 // AT2G43010 // AT2G02470 // AT1G79730 // AT1G51140 // AT4G02590 // AT3G10070 // AT2G35940 // AT1G35530 // AT5G65130 // AT5G59710 // AT4G13640 // AT1G64520 // AT5G06000 // AT1G10522 // AT1G53320 // AT4G02020 // AT5G13180 // AT4G33250 // AT2G01690 // AT5G60960 // AT1G50300 // AT1G16910 // AT3G15150 // AT3G56710 // AT1G54330 // AT5G08…
GO:2000112	P	regulation of cellular macromolecule biosynthetic process	7	40	2139	20178	0.16	0.35	// AT4G11660 // AT3G51910 // AT1G74310 // AT2G26150 // AT3G24500 // AT4G36990 // AT5G62020	// AT3G10470 // AT3G57370 // AT5G06710 // AT5G64530 // AT3G50890 // AT2G43010 // AT2G02470 // AT1G79730 // AT1G51140 // AT4G02590 // AT3G10070 // AT2G35940 // AT3G50700 // AT5G65130 // AT5G59710 // AT4G13640 // AT5G06000 // AT1G10522 // AT1G53320 // AT4G02020 // AT5G13180 // AT4G33250 // AT5G60960 // AT1G50300 // AT1G16910 // AT3G15150 // AT3G56710 // AT1G54330 // AT5G08130 // AT3G10500 // AT1G79…
GO:0031326	P	regulation of cellular biosynthetic process	7	40	2208	20178	0.18	0.35	// AT4G11660 // AT3G51910 // AT1G74310 // AT2G26150 // AT3G24500 // AT4G36990 // AT5G62020	// AT3G10470 // AT3G57370 // AT5G06710 // AT5G64530 // AT3G50890 // AT2G43010 // AT2G02470 // AT1G79730 // AT1G51140 // AT4G02590 // AT3G10070 // AT2G35940 // AT3G50700 // AT5G65130 // AT5G59710 // AT4G13640 // AT5G06000 // AT1G10522 // AT1G53320 // AT4G02020 // AT5G13180 // AT4G33250 // AT5G60960 // AT1G50300 // AT1G16910 // AT3G15150 // AT3G56710 // AT1G54330 // AT5G08130 // AT3G10500 // AT1G79…
GO:0010033	P	response to organic substance	6	40	1777	20178	0.17	0.35	// AT4G11660 // AT2G36460 // AT2G26150 // AT3G24500 // AT5G62020 // AT4G23570	// AT1G06190 // AT5G37640 // AT5G44790 // AT3G09770 // AT3G47520 // AT1G27340 // AT2G43010 // AT2G35940 // AT5G54060 // AT5G65130 // AT1G07910 // AT5G07020 // AT1G64520 // AT5G48655 // AT5G54380 // AT3G26940 // AT4G03510 // AT5G13180 // AT1G12580 // AT3G15150 // AT1G23080 // AT5G08130 // AT4G38230 // AT3G06770 // AT4G02330 // AT2G01520 // AT5G06950 // AT2G33710 // AT2G38120 // AT2G24400 // AT5G12…
GO:0019219	P	regulation of nucleobase-containing compound metabolic process	7	40	2081	20178	0.15	0.35	// AT2G26150 // AT4G11660 // AT3G51910 // AT1G07350 // AT3G24500 // AT4G36990 // AT5G62020	// AT3G10470 // AT3G57370 // AT5G06710 // AT5G64530 // AT3G50890 // AT2G43010 // AT2G02470 // AT1G79730 // AT1G51140 // AT4G02590 // AT3G10070 // AT2G35940 // AT1G35530 // AT5G65130 // AT5G59710 // AT4G13640 // AT1G10522 // AT1G53320 // AT4G02020 // AT5G13180 // AT5G60960 // AT1G50300 // AT1G16910 // AT3G15150 // AT3G56710 // AT1G54330 // AT5G08130 // AT3G10500 // AT1G79960 // AT1G03770 // AT2G30…
GO:0044271	P	cellular nitrogen compound biosynthetic process	9	40	2980	20178	0.17	0.35	// AT3G16050 // AT2G07715 // AT4G11660 // AT3G51910 // AT1G74310 // AT2G26150 // AT3G24500 // AT4G36990 // AT5G62020	// AT1G06190 // AT3G10470 // AT3G57370 // AT5G06710 // AT1G69180 // AT1G66070 // AT5G63070 // AT5G64530 // AT3G50890 // AT2G43010 // AT3G60330 // AT2G02470 // AT1G79730 // AT1G51140 // AT4G02590 // AT3G10070 // AT3G59400 // AT4G26310 // AT2G35940 // AT3G50700 // AT5G65130 // AT1G63030 // AT1G07910 // AT5G59710 // AT4G13640 // AT5G44480 // AT5G06000 // AT2G41630 // AT1G10522 // AT1G10520 // AT1G53…
// AT3G24120 // AT5G52520 // AT1G35560 // AT3G15190 // AT1G54060 // AT1G06150 // AT1G02340 // AT1G63480 // AT5G06510 // AT2G19670 // AT5G14170 // AT4G18480 // AT5G41920 // AT1G77450 // AT1G77980 // AT4G38130 // AT1G69410 // AT1G32770 // AT1G29970 // AT5G06770 // AT3G07340 // AT4G24440 // AT1G16690 // AT5G52510 // AT3G50650 // AT5G48560 // AT2G01760 // AT4G34340 // AT3G25890 // AT3G46580 // AT3G47…
GO:0060255	P	regulation of macromolecule metabolic process	8	40	2419	20178	0.14	0.35	// AT4G11660 // AT3G51910 // AT1G74310 // AT1G07350 // AT3G24500 // AT2G26150 // AT4G36990 // AT5G62020	// AT3G10470 // AT3G57370 // AT5G06710 // AT5G64530 // AT3G50890 // AT2G43010 // AT2G02470 // AT1G79730 // AT1G51140 // AT4G02590 // AT3G10070 // AT2G35940 // AT1G35530 // AT5G65130 // AT5G59710 // AT4G13640 // AT5G06000 // AT1G10522 // AT1G53320 // AT1G60650 // AT4G02020 // AT5G13180 // AT4G33250 // AT4G30760 // AT5G60960 // AT1G50300 // AT1G16910 // AT3G15150 // AT3G56710 // AT1G54330 // AT5G08…
GO:0009889	P	regulation of biosynthetic process	7	40	2225	20178	0.18	0.35	// AT4G11660 // AT3G51910 // AT1G74310 // AT2G26150 // AT3G24500 // AT4G36990 // AT5G62020	// AT3G10470 // AT3G57370 // AT5G06710 // AT5G64530 // AT3G50890 // AT2G43010 // AT2G02470 // AT1G79730 // AT1G51140 // AT4G02590 // AT3G10070 // AT2G35940 // AT3G50700 // AT5G65130 // AT5G59710 // AT4G13640 // AT1G64520 // AT5G06000 // AT1G10522 // AT1G53320 // AT4G02020 // AT5G13180 // AT4G33250 // AT5G60960 // AT1G50300 // AT1G16910 // AT3G15150 // AT3G56710 // AT1G54330 // AT5G08130 // AT3G10…
GO:0046483	P	heterocycle metabolic process	11	40	3630	20178	0.14	0.35	// AT3G16050 // AT4G11660 // AT2G36460 // AT3G51910 // AT1G07350 // AT5G25450 // AT3G24500 // AT2G26150 // AT4G10040 // AT4G36990 // AT5G62020	// AT1G06190 // AT3G50670 // AT3G10470 // AT3G57370 // AT5G06710 // AT1G69180 // AT3G14790 // AT5G64530 // AT3G14990 // AT3G50890 // AT2G47220 // AT2G43010 // AT3G24560 // AT4G32430 // AT4G37400 // AT3G60330 // AT5G13270 // AT2G02470 // AT4G17380 // AT5G53960 // AT4G02590 // AT3G10070 // AT3G59400 // AT4G30080 // AT2G35940 // AT1G35530 // AT5G65130 // AT1G16280 // AT1G07910 // AT5G59710 // AT4G13…
// AT1G48000 // AT3G49250 // AT5G11590 // AT4G11150 // AT2G01090 // AT1G77180 // AT2G24840 // AT4G36060 // AT3G54230 // AT4G16430 // AT3G23100 // AT2G17870 // AT3G42790 // AT2G26150 // AT5G50915 // AT5G01780 // AT5G10620 // AT1G14490 // AT3G23690 // AT1G76300 // AT2G23380 // AT5G09230 // AT1G44900 // AT4G11880 // AT4G22140 // AT1G55150 // AT5G27620 // AT4G27260 // AT5G60470 // AT3G23210 // AT1G62…
GO:0010556	P	regulation of macromolecule biosynthetic process	7	40	2145	20178	0.16	0.35	// AT4G11660 // AT3G51910 // AT1G74310 // AT2G26150 // AT3G24500 // AT4G36990 // AT5G62020	// AT3G10470 // AT3G57370 // AT5G06710 // AT5G64530 // AT3G50890 // AT2G43010 // AT2G02470 // AT1G79730 // AT1G51140 // AT4G02590 // AT3G10070 // AT2G35940 // AT3G50700 // AT5G65130 // AT5G59710 // AT4G13640 // AT5G06000 // AT1G10522 // AT1G53320 // AT4G02020 // AT5G13180 // AT4G33250 // AT5G60960 // AT1G50300 // AT1G16910 // AT3G15150 // AT3G56710 // AT1G54330 // AT5G08130 // AT3G10500 // AT1G79…
GO:0051252	P	regulation of RNA metabolic process	7	40	2032	20178	0.13	0.35	// AT2G26150 // AT4G11660 // AT3G51910 // AT1G07350 // AT3G24500 // AT4G36990 // AT5G62020	// AT3G10470 // AT3G57370 // AT5G06710 // AT5G64530 // AT3G50890 // AT2G43010 // AT2G02470 // AT1G79730 // AT1G51140 // AT4G02590 // AT3G10070 // AT2G35940 // AT3G50700 // AT5G65130 // AT5G59710 // AT4G13640 // AT1G10522 // AT1G53320 // AT4G02020 // AT5G13180 // AT5G60960 // AT1G50300 // AT1G16910 // AT3G56710 // AT1G54330 // AT5G08130 // AT3G10500 // AT1G79960 // AT1G03770 // AT2G30280 // AT1G17…
GO:1901360	P	organic cyclic compound metabolic process	11	40	3869	20178	0.19	0.35	// AT3G16050 // AT4G11660 // AT2G36460 // AT3G51910 // AT1G07350 // AT5G25450 // AT3G24500 // AT2G26150 // AT4G10040 // AT4G36990 // AT5G62020	// AT1G06190 // AT3G50670 // AT3G10470 // AT3G57370 // AT5G06710 // AT5G48230 // AT3G02130 // AT1G76490 // AT3G14790 // AT5G64530 // AT3G14990 // AT3G50890 // AT2G47220 // AT2G43010 // AT2G32440 // AT3G24560 // AT4G32430 // AT4G37400 // AT3G60330 // AT5G13270 // AT2G02470 // AT4G17380 // AT5G53960 // AT4G02590 // AT3G10070 // AT3G59400 // AT4G30080 // AT2G35940 // AT1G35530 // AT5G65130 // AT1G16…
// AT3G07930 // AT4G17980 // AT4G31390 // AT5G44180 // AT4G31920 // AT1G07360 // AT3G60360 // AT2G34640 // AT1G20500 // AT2G03390 // AT5G48390 // AT5G61420 // AT3G16990 // AT2G12900 // AT4G38620 // AT2G27840 // AT1G30460 // AT3G19290 // AT4G13940 // AT4G30935 // AT3G01470 // AT3G30530 // AT3G56120 // AT1G79220 // AT5G46640 // AT1G50410 // AT5G54680 // AT4G11210 // AT2G21060 // AT2G02760 // AT5G06…
GO:2001141	P	regulation of RNA biosynthetic process	6	40	2003	20178	0.23	0.39	// AT4G11660 // AT3G51910 // AT2G26150 // AT3G24500 // AT5G62020 // AT4G36990	// AT3G10470 // AT3G57370 // AT5G06710 // AT5G64530 // AT3G50890 // AT2G43010 // AT2G02470 // AT1G79730 // AT1G51140 // AT4G02590 // AT3G10070 // AT2G35940 // AT3G50700 // AT5G65130 // AT5G59710 // AT4G13640 // AT1G10522 // AT1G53320 // AT4G02020 // AT5G13180 // AT5G60960 // AT1G50300 // AT1G16910 // AT3G56710 // AT1G54330 // AT5G08130 // AT3G10500 // AT1G79960 // AT1G03770 // AT2G30280 // AT1G17…
GO:0010467	P	gene expression	9	40	3193	20178	0.22	0.39	// AT2G07715 // AT4G11660 // AT3G51910 // AT1G74310 // AT1G07350 // AT3G24500 // AT2G26150 // AT4G36990 // AT5G62020	// AT1G06190 // AT3G50670 // AT3G10470 // AT3G57370 // AT5G06710 // AT1G69180 // AT5G63070 // AT3G10690 // AT3G50890 // AT2G47220 // AT2G43010 // AT3G24560 // AT5G13270 // AT2G02470 // AT1G79730 // AT1G51140 // AT4G02590 // AT3G10070 // AT3G01020 // AT4G26310 // AT2G35940 // AT3G50700 // AT5G65130 // AT1G16280 // AT1G07910 // AT5G59710 // AT4G13640 // AT5G06000 // AT4G00200 // AT1G10522 // AT1G53…
// AT5G43130 // AT5G64140 // AT5G45830 // AT5G59980 // AT5G65230 // AT1G51950 // AT4G21340 // AT5G22890 // AT3G01790 // AT5G27910 // AT1G04970 // AT3G13682 // AT1G71260 // AT3G57290 // AT1G07540 // AT3G13445 // AT5G07100 // AT5G59340 // AT5G03905 // AT3G19810 // AT1G70510 // AT2G28350 // AT5G58040 // AT3G13840 // AT3G06700 // AT4G13850 // AT4G35580 // AT1G34030 // AT5G45010 // AT2G17180 // AT2G01…
GO:0065007	P	biological regulation	13	40	4868	20178	0.22	0.39	// AT1G67360 // AT5G56030 // AT4G11660 // AT2G36460 // AT3G51910 // AT1G74310 // AT1G07350 // AT3G24500 // AT2G26150 // AT4G36990 // AT5G62020 // AT4G23570 // AT2G46240	// AT2G26020 // AT2G17220 // AT3G10470 // AT3G57370 // AT2G46660 // AT5G06710 // AT5G06300 // AT1G69180 // AT5G02290 // AT1G53210 // AT1G13980 // AT1G27340 // AT2G22125 // AT5G64530 // AT1G26630 // AT3G50890 // AT2G43010 // AT2G32440 // AT1G49040 // AT1G71050 // AT5G07780 // AT1G03160 // AT2G02470 // AT2G04890 // AT3G49810 // AT1G51140 // AT4G02590 // AT3G10070 // AT3G59400 // AT3G01020 // AT2G20…
// AT2G01280 // AT3G09910 // AT1G04880 // AT5G48150 // AT1G52400 // AT5G57050 // AT3G25040 // AT1G07980 // AT2G20142 // AT5G62610 // AT2G41970 // AT2G26730 // AT3G12730 // AT5G37020 // AT2G42200 // AT3G61850 // AT4G33950 // AT4G09620 // AT4G25630 // AT1G71220 // AT3G10590 // AT2G35990 // AT4G23980 // AT5G26040 // AT4G38550 // AT2G47060 // AT5G28040 // AT2G31750 // AT4G04970 // AT2G20570 // AT5G15…
GO:0018130	P	heterocycle biosynthetic process	7	40	2418	20178	0.23	0.39	// AT3G16050 // AT4G11660 // AT3G51910 // AT2G26150 // AT3G24500 // AT4G36990 // AT5G62020	// AT1G06190 // AT3G10470 // AT3G57370 // AT5G06710 // AT1G69180 // AT5G64530 // AT3G14990 // AT3G50890 // AT2G43010 // AT3G60330 // AT2G02470 // AT1G79730 // AT1G51140 // AT4G02590 // AT3G10070 // AT3G59400 // AT2G35940 // AT3G50700 // AT5G65130 // AT5G59710 // AT4G13640 // AT5G44480 // AT1G10522 // AT1G10520 // AT1G53320 // AT4G02020 // AT5G13180 // AT5G60960 // AT1G50300 // AT1G16910 // AT3G56…
GO:1903506	P	regulation of nucleic acid-templated transcription	6	40	2003	20178	0.23	0.39	// AT4G11660 // AT3G51910 // AT2G26150 // AT3G24500 // AT5G62020 // AT4G36990	// AT3G10470 // AT3G57370 // AT5G06710 // AT5G64530 // AT3G50890 // AT2G43010 // AT2G02470 // AT1G79730 // AT1G51140 // AT4G02590 // AT3G10070 // AT2G35940 // AT3G50700 // AT5G65130 // AT5G59710 // AT4G13640 // AT1G10522 // AT1G53320 // AT4G02020 // AT5G13180 // AT5G60960 // AT1G50300 // AT1G16910 // AT3G56710 // AT1G54330 // AT5G08130 // AT3G10500 // AT1G79960 // AT1G03770 // AT2G30280 // AT1G17…
GO:0006355	P	regulation of transcription, DNA-templated	6	40	2002	20178	0.23	0.39	// AT4G11660 // AT3G51910 // AT2G26150 // AT3G24500 // AT5G62020 // AT4G36990	// AT3G10470 // AT3G57370 // AT5G06710 // AT5G64530 // AT3G50890 // AT2G43010 // AT2G02470 // AT1G79730 // AT1G51140 // AT4G02590 // AT3G10070 // AT2G35940 // AT3G50700 // AT5G65130 // AT5G59710 // AT4G13640 // AT1G10522 // AT1G53320 // AT4G02020 // AT5G13180 // AT5G60960 // AT1G50300 // AT1G16910 // AT3G56710 // AT1G54330 // AT5G08130 // AT3G10500 // AT1G79960 // AT1G03770 // AT2G30280 // AT1G17…
GO:0032774	P	RNA biosynthetic process	6	40	2089	20178	0.26	0.4	// AT4G11660 // AT3G51910 // AT2G26150 // AT3G24500 // AT5G62020 // AT4G36990	// AT1G06190 // AT3G10470 // AT3G57370 // AT5G06710 // AT5G64530 // AT3G50890 // AT2G43010 // AT2G02470 // AT1G79730 // AT1G51140 // AT4G02590 // AT3G10070 // AT2G35940 // AT3G50700 // AT5G65130 // AT5G59710 // AT4G13640 // AT1G10522 // AT1G53320 // AT4G02020 // AT5G13180 // AT5G60960 // AT1G50300 // AT1G16910 // AT3G56710 // AT1G54330 // AT5G08130 // AT3G10500 // AT1G79960 // AT1G03770 // AT2G30…
GO:0006725	P	cellular aromatic compound metabolic process	10	40	3773	20178	0.26	0.4	// AT4G11660 // AT2G36460 // AT3G51910 // AT1G07350 // AT5G25450 // AT3G24500 // AT2G26150 // AT4G10040 // AT4G36990 // AT5G62020	// AT1G06190 // AT3G50670 // AT3G10470 // AT3G57370 // AT5G06710 // AT3G02130 // AT3G14790 // AT5G64530 // AT3G14990 // AT3G50890 // AT2G47220 // AT2G43010 // AT3G24560 // AT4G32430 // AT4G37400 // AT3G60330 // AT5G13270 // AT2G02470 // AT4G17380 // AT5G53960 // AT4G02590 // AT3G10070 // AT3G59400 // AT4G30080 // AT2G35940 // AT1G35530 // AT5G65130 // AT1G16280 // AT1G07910 // AT5G59710 // AT4G13…
// AT2G04890 // AT3G58070 // AT4G25730 // AT3G10800 // AT2G25170 // AT1G60650 // AT1G10480 // AT4G39260 // AT3G08590 // AT1G43860 // AT2G42660 // AT5G04820 // AT2G42910 // AT3G18650 // AT1G75490 // AT5G67450 // AT3G14100 // AT3G52910 // AT4G37850 // AT5G23650 // AT4G30530 // AT2G36460 // AT5G22250 // AT5G04640 // AT5G08340 // AT3G56380 // AT3G17100 // AT3G52260 // AT4G35900 // AT5G57160 // AT2G27…
GO:0097659	P	nucleic acid-templated transcription	6	40	2085	20178	0.26	0.4	// AT4G11660 // AT3G51910 // AT2G26150 // AT3G24500 // AT5G62020 // AT4G36990	// AT1G06190 // AT3G10470 // AT3G57370 // AT5G06710 // AT5G64530 // AT3G50890 // AT2G43010 // AT2G02470 // AT1G79730 // AT1G51140 // AT4G02590 // AT3G10070 // AT2G35940 // AT3G50700 // AT5G65130 // AT5G59710 // AT4G13640 // AT1G10522 // AT1G53320 // AT4G02020 // AT5G13180 // AT5G60960 // AT1G50300 // AT1G16910 // AT3G56710 // AT1G54330 // AT5G08130 // AT3G10500 // AT1G79960 // AT1G03770 // AT2G30…
GO:0006351	P	transcription, DNA-templated	6	40	2084	20178	0.26	0.4	// AT4G11660 // AT3G51910 // AT2G26150 // AT3G24500 // AT5G62020 // AT4G36990	// AT1G06190 // AT3G10470 // AT3G57370 // AT5G06710 // AT5G64530 // AT3G50890 // AT2G43010 // AT2G02470 // AT1G79730 // AT1G51140 // AT4G02590 // AT3G10070 // AT2G35940 // AT3G50700 // AT5G65130 // AT5G59710 // AT4G13640 // AT1G10522 // AT1G53320 // AT4G02020 // AT5G13180 // AT5G60960 // AT1G50300 // AT1G16910 // AT3G56710 // AT1G54330 // AT5G08130 // AT3G10500 // AT1G79960 // AT1G03770 // AT2G30…
GO:0009987	P	cellular process	24	40	10055	20178	0.28	0.42	// AT4G11660 // AT2G36460 // AT1G67360 // AT5G25450 // AT3G24500 // AT4G23570 // AT4G15420 // AT5G56030 // AT2G07715 // AT3G23990 // AT5G12030 // AT1G07350 // AT4G10040 // AT4G36990 // AT3G16050 // AT3G51910 // AT1G74310 // AT2G26150 // AT5G62020 // AT2G46240 // AT3G14200 // AT3G10020 // AT5G48570 // AT5G09590	// AT1G06190 // AT3G10470 // AT3G26680 // AT5G02290 // AT4G22890 // AT1G11720 // AT3G50890 // AT2G34630 // AT2G43010 // AT1G49040 // AT1G11370 // AT4G17380 // AT5G48230 // AT3G15020 // AT2G35940 // AT3G10800 // AT5G65130 // AT1G16280 // AT3G09770 // AT5G59710 // AT1G20090 // AT5G06000 // AT5G62480 // AT5G02070 // AT1G53320 // AT3G23820 // AT1G64090 // AT4G31820 // AT4G17030 // AT1G57830 // AT2G01…
// AT5G02670 // AT2G30280 // AT2G34440 // AT2G20960 // AT5G60910 // AT3G50870 // AT2G32660 // AT1G20190 // AT5G13050 // AT2G29680 // AT4G30380 // AT1G76790 // AT5G57520 // AT5G27320 // AT5G16260 // AT5G11900 // AT5G55920 // AT1G78080 // AT2G42290 // AT1G73960 // AT1G04010 // AT2G42830 // AT4G34710 // AT3G06080 // AT5G51230 // AT5G56860 // AT1G05760 // AT1G01220 // AT2G29970 // AT5G23130 // AT1G60…
// AT2G20770 // AT3G18990 // AT1G05690 // AT3G63240 // AT1G56010 // AT2G03870 // AT5G37870 // AT3G61860 // AT2G15820 // AT3G50700 // AT4G20310 // AT1G25250 // AT2G31390 // AT1G14350 // AT1G61130 // AT4G00370 // AT5G57390 // AT1G73540 // AT3G59900 // AT2G45980 // AT1G79850 // AT2G07020 // AT3G07330 // AT5G47200 // AT1G08110 // AT3G63420 // AT5G51490 // AT2G04630 // AT1G19920 // AT3G61360 // AT1G50…
// AT4G38830 // AT1G54380 // AT4G28680 // AT5G47560 // AT3G56440 // AT4G04890 // AT4G35620 // AT4G30470 // AT4G24150 // AT5G27810 // AT2G26920 // AT1G24450 // AT5G53760 // AT2G46690 // AT5G37500 // AT5G37055 // AT3G17310 // AT2G33220 // AT1G70520 // AT2G39820 // AT4G13020 // AT3G52380 // AT5G49470 // AT3G55380 // AT3G19310 // AT1G61950 // AT5G57620 // AT4G14550 // AT5G22440 // AT2G21590 // AT1G68…
GO:0034645	P	cellular macromolecule biosynthetic process	8	40	3026	20178	0.28	0.42	// AT2G07715 // AT4G11660 // AT3G51910 // AT1G74310 // AT2G26150 // AT3G24500 // AT4G36990 // AT5G62020	// AT1G06190 // AT3G10470 // AT1G11720 // AT3G57370 // AT5G06710 // AT1G69180 // AT3G57170 // AT2G22125 // AT5G64530 // AT3G50890 // AT2G43010 // AT1G12290 // AT2G02470 // AT1G79730 // AT1G51140 // AT4G02590 // AT3G10070 // AT4G26310 // AT2G35940 // AT3G50700 // AT5G65130 // AT5G63070 // AT1G63030 // AT1G07910 // AT5G59710 // AT4G13640 // AT5G44480 // AT5G06000 // AT5G48300 // AT1G10522 // AT1G10…
// AT5G09250 // AT4G27240 // AT3G12930 // AT5G19480 // AT4G14920 // AT5G63670 // AT5G42780 // AT5G10280 // AT5G24590 // AT3G16980 // AT5G17420 // AT5G20240 // AT1G52830 // AT1G18950 // AT3G11440 // AT1G29280 // AT5G52230 // AT3G43990 // AT5G39790 // AT1G32990 // AT1G64600 // AT5G10510 // AT5G01360 // AT1G72370 // AT4G23050 // AT1G69560 // AT4G36730 // AT1G66230 // AT1G76580 // AT1G16640 // AT1G35…
GO:1901362	P	organic cyclic compound biosynthetic process	7	40	2617	20178	0.29	0.43	// AT3G16050 // AT4G11660 // AT3G51910 // AT2G26150 // AT3G24500 // AT4G36990 // AT5G62020	// AT1G06190 // AT3G10470 // AT3G57370 // AT5G06710 // AT1G69180 // AT1G76490 // AT5G64530 // AT3G14990 // AT3G50890 // AT2G43010 // AT2G32440 // AT3G60330 // AT2G02470 // AT1G79730 // AT1G51140 // AT4G02590 // AT3G10070 // AT3G59400 // AT2G35940 // AT3G50700 // AT5G65130 // AT5G59710 // AT4G13640 // AT5G44480 // AT1G10522 // AT1G10520 // AT1G53320 // AT4G02020 // AT1G12740 // AT5G13180 // AT5G60…
// AT5G23290 // AT3G63270 // AT4G23690 // AT4G36930 // AT2G31650 // AT1G73177 // AT4G01690 // AT4G23100 // AT4G00180 // AT2G35550 // AT4G32280 // AT5G67570 // AT2G20180 // AT5G14070 // AT5G40870 // AT4G20320 // AT2G28160 // AT4G10350 // AT3G45260 // AT3G18870 // AT2G46130 // AT3G07610 // AT2G19810 // AT4G11400 // AT1G02740 // AT5G64950 // AT3G63410 // AT4G15415 // AT4G00980 // AT2G35430 // AT3G03…
GO:0009059	P	macromolecule biosynthetic process	8	40	3077	20178	0.3	0.43	// AT2G07715 // AT4G11660 // AT3G51910 // AT1G74310 // AT2G26150 // AT3G24500 // AT4G36990 // AT5G62020	// AT1G06190 // AT3G10470 // AT1G11720 // AT3G57370 // AT5G06710 // AT1G69180 // AT3G57170 // AT2G22125 // AT5G64530 // AT3G50890 // AT2G43010 // AT1G12290 // AT2G02470 // AT1G79730 // AT1G51140 // AT4G02590 // AT3G10070 // AT4G26310 // AT2G35940 // AT3G50700 // AT5G65130 // AT5G63070 // AT1G63030 // AT1G07910 // AT5G59710 // AT4G13640 // AT5G44480 // AT5G06000 // AT5G48300 // AT1G10522 // AT1G10…
// AT3G49690 // AT5G23290 // AT5G46760 // AT2G39240 // AT4G36590 // AT5G18110 // AT1G05570 // AT5G09410 // AT2G27410 // AT1G15810 // AT1G04550 // AT1G80780 // AT3G55730 // AT3G22900 // AT5G51990 // AT2G31650 // AT5G19910 // AT5G67000 // AT5G57720 // AT2G36620 // AT3G61830 // AT1G76890 // AT1G22240 // AT2G35530 // AT2G35160 // AT3G07140 // AT1G25260 // AT4G11175 // AT4G13170 // AT5G23900 // AT1G72…
GO:0050794	P	regulation of cellular process	10	40	4057	20178	0.32	0.45	// AT4G11660 // AT2G36460 // AT3G51910 // AT1G74310 // AT1G07350 // AT3G24500 // AT2G26150 // AT4G36990 // AT5G62020 // AT2G46240	// AT2G17220 // AT3G10470 // AT3G57370 // AT5G06710 // AT1G69180 // AT5G02290 // AT1G13980 // AT1G27340 // AT2G22125 // AT5G64530 // AT1G26630 // AT3G50890 // AT2G43010 // AT5G07780 // AT1G03160 // AT2G02470 // AT2G04890 // AT1G79730 // AT1G51140 // AT4G02590 // AT3G10070 // AT3G59400 // AT1G64070 // AT2G20270 // AT2G35940 // AT3G05480 // AT1G35530 // AT5G65130 // AT1G63030 // AT1G07910 // AT5G59…
// AT4G10940 // AT2G38560 // AT2G28800 // AT2G45450 // AT3G45780 // AT3G08500 // AT1G54410 // AT1G77120 // AT5G04760 // AT5G23260 // AT4G29130 // AT1G52260 // AT1G78160 // AT5G56510 // AT5G23060 // AT2G17440 // AT1G02680 // AT3G48920 // AT5G54840 // AT3G04420 // AT3G55070 // AT1G67970 // AT4G09420 // AT1G63910 // AT1G66400 // AT1G66150 // AT1G05920 // AT4G21430 // AT1G08190 // AT2G21650 // AT2G23…
GO:0034654	P	nucleobase-containing compound biosynthetic process	6	40	2266	20178	0.32	0.45	// AT4G11660 // AT3G51910 // AT2G26150 // AT3G24500 // AT5G62020 // AT4G36990	// AT1G06190 // AT3G10470 // AT3G57370 // AT5G06710 // AT5G64530 // AT3G50890 // AT2G43010 // AT3G60330 // AT2G02470 // AT1G79730 // AT1G51140 // AT4G02590 // AT3G10070 // AT2G35940 // AT3G50700 // AT5G65130 // AT5G59710 // AT4G13640 // AT5G44480 // AT1G10522 // AT1G10520 // AT1G53320 // AT4G02020 // AT5G13180 // AT5G60960 // AT1G50300 // AT1G16910 // AT3G56710 // AT1G54330 // AT5G08130 // AT3G10…
GO:0016070	P	RNA metabolic process	7	40	2756	20178	0.33	0.46	// AT2G26150 // AT4G11660 // AT3G51910 // AT1G07350 // AT3G24500 // AT4G36990 // AT5G62020	// AT1G06190 // AT3G50670 // AT3G10470 // AT3G57370 // AT5G06710 // AT1G69180 // AT5G64530 // AT3G50890 // AT2G47220 // AT2G43010 // AT3G24560 // AT4G32430 // AT5G13270 // AT2G02470 // AT1G79730 // AT1G51140 // AT4G02590 // AT3G10070 // AT4G30080 // AT2G35940 // AT3G50700 // AT5G65130 // AT1G16280 // AT1G07910 // AT5G59710 // AT4G13640 // AT1G10522 // AT1G53320 // AT4G02020 // AT5G13180 // AT2G43…
// AT2G20570 // AT1G52930 // AT1G49720 // AT5G06160 // AT1G76860 // AT3G19840 // AT3G11460 // AT3G54090 // AT2G26580 // AT4G17710 // AT4G25270 // AT5G35770 // AT1G48410 // AT5G61590 // AT2G46830 // AT2G27350 // AT5G56740 // AT1G54270 // AT1G17380 // AT2G20400 // AT3G04730 // AT2G04038 // AT1G62300 // AT2G46610 // AT5G44780 // AT3G21890 // AT1G06180 // AT3G46590 // AT5G13080 // AT2G43060 // AT2G36…
GO:1901576	P	organic substance biosynthetic process	10	40	4284	20178	0.38	0.51	// AT3G16050 // AT2G07715 // AT2G36460 // AT4G11660 // AT3G51910 // AT1G74310 // AT2G26150 // AT3G24500 // AT4G36990 // AT5G62020	// AT1G06190 // AT3G10470 // AT1G11720 // AT3G57370 // AT5G06710 // AT5G48230 // AT1G69180 // AT1G76490 // AT1G66070 // AT3G57170 // AT3G14790 // AT5G56470 // AT2G22125 // AT5G64530 // AT3G14990 // AT3G50890 // AT3G63270 // AT2G34630 // AT2G43010 // AT2G32440 // AT2G02480 // AT1G12290 // AT2G02470 // AT1G79730 // AT1G51140 // AT4G02590 // AT3G10070 // AT3G24090 // AT3G59400 // AT4G14660 // AT4G26…
// AT3G30720 // AT3G27920 // AT1G08970 // AT3G17390 // AT3G12130 // AT3G21420 // AT3G21350 // AT1G62180 // AT3G53520 // AT2G45670 // AT5G12230 // AT1G68120 // AT1G43850 // AT2G47760 // AT5G50210 // AT4G30300 // AT4G24660 // AT4G34640 // AT3G17465 // AT3G44750 // AT1G70490 // AT2G43980 // AT3G14110 // AT5G13630 // AT4G39070 // AT4G15310 // AT3G19170 // AT1G73410 // AT1G54390 // AT4G16420 // AT1G24…
GO:0019438	P	aromatic compound biosynthetic process	6	40	2512	20178	0.4	0.53	// AT4G11660 // AT3G51910 // AT2G26150 // AT3G24500 // AT5G62020 // AT4G36990	// AT1G06190 // AT3G10470 // AT3G57370 // AT5G06710 // AT1G69180 // AT5G64530 // AT3G14990 // AT3G50890 // AT2G43010 // AT3G60330 // AT2G02470 // AT1G79730 // AT1G51140 // AT4G02590 // AT3G10070 // AT3G59400 // AT2G35940 // AT3G50700 // AT5G65130 // AT5G59710 // AT4G13640 // AT5G44480 // AT1G10522 // AT1G10520 // AT1G53320 // AT4G02020 // AT5G13180 // AT5G60960 // AT1G50300 // AT4G26220 // AT1G09…
GO:0090304	P	nucleic acid metabolic process	7	40	3066	20178	0.43	0.56	// AT2G26150 // AT4G11660 // AT3G51910 // AT1G07350 // AT3G24500 // AT4G36990 // AT5G62020	// AT1G06190 // AT3G50670 // AT3G10470 // AT3G57370 // AT5G06710 // AT1G69180 // AT5G64530 // AT3G50890 // AT2G47220 // AT2G43010 // AT3G24560 // AT4G32430 // AT5G13270 // AT2G02470 // AT4G17380 // AT5G53960 // AT4G02590 // AT3G10070 // AT4G30080 // AT2G35940 // AT1G35530 // AT5G65130 // AT1G16280 // AT1G07910 // AT5G59710 // AT4G13640 // AT1G10522 // AT1G10520 // AT1G53320 // AT4G02020 // AT3G12…
// AT4G36860 // AT5G12840 // AT1G05750 // AT4G04260 // AT5G13830 // AT2G28290 // AT4G01120 // AT3G48250 // AT2G45420 // AT4G31060 // AT1G74430 // AT1G80010 // AT4G33760 // AT5G24930 // AT3G49690 // AT5G23290 // AT5G46760 // AT2G39240 // AT4G36590 // AT5G09410 // AT2G27410 // AT2G30800 // AT1G04550 // AT1G80780 // AT5G04110 // AT4G14850 // AT5G51990 // AT5G19910 // AT5G67000 // AT5G57720 // AT3G61…
GO:0009058	P	biosynthetic process	10	40	4564	20178	0.44	0.57	// AT3G16050 // AT2G07715 // AT2G36460 // AT4G11660 // AT3G51910 // AT1G74310 // AT2G26150 // AT3G24500 // AT4G36990 // AT5G62020	// AT1G06190 // AT3G10470 // AT1G11720 // AT3G57370 // AT2G46660 // AT5G06710 // AT5G48230 // AT1G69180 // AT1G76490 // AT1G66070 // AT3G57170 // AT3G14790 // AT5G56470 // AT2G22125 // AT5G64530 // AT3G14990 // AT3G50890 // AT3G63270 // AT2G34630 // AT2G43010 // AT2G32440 // AT2G02480 // AT4G37400 // AT1G12290 // AT2G02470 // AT5G25130 // AT1G79730 // AT1G51140 // AT4G02590 // AT3G10070 // AT3G24…
// AT5G23020 // AT1G30520 // AT1G13580 // AT4G27440 // AT2G16780 // AT1G48970 // AT1G09700 // AT5G60100 // AT5G17260 // AT5G46920 // AT5G10240 // AT1G17020 // AT1G78790 // AT1G58290 // AT4G35540 // AT3G58790 // AT2G22230 // AT5G60670 // AT1G08030 // AT5G57500 // AT4G29390 // AT5G60850 // AT1G12210 // AT3G51160 // AT2G34830 // AT4G17300 // AT3G24010 // AT3G59480 // AT3G03990 // AT3G23050 // AT4G16…
GO:0044237	P	cellular metabolic process	16	40	7619	20178	0.47	0.6	// AT3G16050 // AT4G15420 // AT4G11660 // AT2G36460 // AT2G07715 // AT3G51910 // AT1G74310 // AT1G07350 // AT5G25450 // AT3G10020 // AT3G24500 // AT2G26150 // AT4G10040 // AT4G36990 // AT5G62020 // AT4G23570	// AT1G06190 // AT3G10470 // AT3G26680 // AT5G02290 // AT4G22890 // AT3G50890 // AT2G34630 // AT2G43010 // AT4G17380 // AT3G15020 // AT2G35940 // AT5G65130 // AT1G16280 // AT3G09770 // AT5G59710 // AT5G06000 // AT5G62480 // AT5G02070 // AT1G53320 // AT3G23820 // AT4G31820 // AT2G01690 // AT3G60020 // AT4G33090 // AT4G21200 // AT3G56710 // AT1G30610 // AT1G54330 // AT1G13020 // AT4G37970 // AT3G01…
// AT5G08530 // AT4G24210 // AT4G23240 // AT4G18640 // AT1G59720 // AT1G08710 // AT1G43170 // AT3G11910 // AT1G72290 // AT5G40950 // AT3G22110 // AT1G19670 // AT4G01330 // AT1G19850 // AT4G16845 // AT5G50870 // AT2G41550 // AT1G18090 // AT4G18700 // AT2G19190 // AT2G37500 // AT2G30870 // AT3G48930 // AT5G27720 // AT3G25660 // AT1G48830 // AT5G63770 // AT3G23790 // AT1G18890 // AT2G34970 // AT2G22…
// AT3G10800 // AT1G60650 // AT1G09000 // AT5G37170 // AT1G43860 // AT1G75490 // AT3G12400 // AT1G74360 // AT2G38770 // AT5G08340 // AT3G28490 // AT5G62030 // AT2G45590 // AT1G19530 // AT3G29010 // AT2G31780 // AT2G28380 // AT4G10040 // AT4G34740 // AT5G14520 // AT5G56760 // AT5G43640 // AT5G58900 // AT4G31680 // AT5G63120 // AT1G56170 // AT1G25330 // AT5G49020 // AT1G61520 // AT3G16720 // AT2G42…
// AT1G24100 // AT2G17410 // AT3G61130 // AT1G22590 // AT4G15520 // AT5G29000 // AT3G63270 // AT1G65310 // AT1G05680 // AT4G01690 // AT5G28060 // AT1G53520 // AT2G28760 // AT1G61410 // AT5G49660 // AT4G20320 // AT1G04480 // AT4G10350 // AT3G07340 // AT3G07610 // AT2G19810 // AT1G08100 // AT2G45970 // AT4G11400 // AT5G43430 // AT3G63410 // AT1G67810 // AT3G44840 // AT1G35560 // AT3G23250 // AT5G58…
GO:0044249	P	cellular biosynthetic process	9	40	4242	20178	0.49	0.61	// AT3G16050 // AT2G07715 // AT4G11660 // AT3G51910 // AT1G74310 // AT2G26150 // AT3G24500 // AT4G36990 // AT5G62020	// AT1G06190 // AT3G10470 // AT1G11720 // AT3G57370 // AT5G06710 // AT5G48230 // AT1G69180 // AT1G76490 // AT1G66070 // AT3G57170 // AT2G22125 // AT5G64530 // AT3G14990 // AT3G50890 // AT3G63270 // AT2G34630 // AT2G43010 // AT2G32440 // AT2G02480 // AT1G12290 // AT2G02470 // AT1G79730 // AT1G51140 // AT4G02590 // AT3G10070 // AT3G59400 // AT3G01020 // AT4G26310 // AT4G18590 // AT3G50700 // AT5G65…
// AT5G27380 // AT1G52670 // AT4G20400 // AT4G01280 // AT5G03510 // AT1G05850 // AT2G17040 // AT2G28305 // AT2G39140 // AT3G21220 // AT1G60240 // AT5G15530 // AT2G46310 // AT3G48110 // AT2G26940 // AT5G16570 // AT5G57800 // AT2G27100 // AT1G01480 // AT2G37650 // AT4G00390 // AT3G12980 // AT3G16350 // AT1G60930 // AT1G73250 // AT3G17730 // AT2G40490 // AT2G05120 // AT1G56380 // AT3G01380 // AT3G19…
GO:0044707	P	single-multicellular organism process	5	40	2479	20178	0.56	0.66	// AT1G67360 // AT5G64510 // AT5G56030 // AT4G23570 // AT2G46240	// AT3G10470 // AT3G57370 // AT2G46660 // AT3G01730 // AT1G69180 // AT3G47520 // AT1G13980 // AT1G27340 // AT2G22125 // AT5G64530 // AT2G34630 // AT2G43010 // AT2G32440 // AT1G49040 // AT2G11890 // AT1G03160 // AT2G02470 // AT1G79730 // AT5G48230 // AT2G32280 // AT1G23420 // AT2G35940 // AT1G16280 // AT1G30100 // AT1G17560 // AT5G65590 // AT5G54650 // AT1G64520 // AT5G48300 // AT4G26420 // AT1G53…
GO:0051716	P	cellular response to stimulus	5	40	2454	20178	0.55	0.66	// AT2G36460 // AT2G26150 // AT5G48570 // AT3G24500 // AT4G23570	// AT5G44790 // AT5G02290 // AT1G53210 // AT1G13980 // AT1G27340 // AT5G51700 // AT1G03160 // AT2G02470 // AT4G17380 // AT3G59400 // AT1G64070 // AT5G06370 // AT4G18590 // AT3G10800 // AT1G35530 // AT5G65130 // AT1G07910 // AT5G20410 // AT1G10520 // AT5G54380 // AT3G26940 // AT4G03510 // AT1G57830 // AT5G59930 // AT1G45145 // AT1G12580 // AT5G21090 // AT1G33520 // AT5G54250 // AT5G48780 // AT3G15…
GO:0007275	P	multicellular organism development	5	40	2421	20178	0.54	0.66	// AT1G67360 // AT5G64510 // AT5G56030 // AT4G23570 // AT2G46240	// AT3G10470 // AT3G57370 // AT2G46660 // AT3G01730 // AT1G69180 // AT3G47520 // AT1G13980 // AT1G27340 // AT2G22125 // AT5G64530 // AT2G34630 // AT2G43010 // AT2G32440 // AT1G49040 // AT2G11890 // AT1G03160 // AT2G02470 // AT1G79730 // AT5G48230 // AT2G32280 // AT1G23420 // AT2G35940 // AT1G16280 // AT1G30100 // AT1G17560 // AT5G65590 // AT5G54650 // AT1G64520 // AT5G48300 // AT4G26420 // AT1G53…
GO:0044260	P	cellular macromolecule metabolic process	11	40	5520	20178	0.55	0.66	// AT4G15420 // AT2G07715 // AT4G11660 // AT3G51910 // AT1G74310 // AT1G07350 // AT3G24500 // AT2G26150 // AT4G36990 // AT5G62020 // AT4G23570	// AT1G06190 // AT3G10470 // AT5G02290 // AT3G50890 // AT2G43010 // AT4G17380 // AT2G35940 // AT5G65130 // AT1G16280 // AT3G09770 // AT5G59710 // AT5G06000 // AT5G02070 // AT1G53320 // AT4G31820 // AT3G60020 // AT3G56710 // AT1G30610 // AT1G54330 // AT3G01510 // AT4G34370 // AT2G41550 // AT4G14605 // AT5G51120 // AT1G10850 // AT5G09860 // AT5G17490 // AT3G18650 // AT2G16950 // AT3G13740 // AT3G61…
// AT1G13960 // AT1G27360 // AT5G51760 // AT3G10010 // AT3G14020 // AT5G06600 // AT3G20280 // AT2G16720 // AT4G37730 // AT2G27960 // AT4G04450 // AT4G24620 // AT1G21200 // AT3G25140 // AT2G43700 // AT4G13460 // AT5G01500 // AT1G07110 // AT2G02070 // AT3G61110 // AT4G14110 // AT4G38940 // AT3G55920 // AT1G10610 // AT5G08600 // AT4G04670 // AT4G35480 // AT1G26110 // AT2G06510 // AT1G60200 // AT3G17…
// AT4G33990 // AT5G03200 // AT5G65410 // AT1G26590 // AT1G10480 // AT1G21250 // AT2G29670 // AT4G35230 // AT5G54590 // AT3G52910 // AT4G37850 // AT2G17450 // AT2G18890 // AT5G26880 // AT5G22250 // AT2G21470 // AT5G57160 // AT1G10620 // AT3G06120 // AT2G39770 // AT1G60230 // AT1G14900 // AT5G49330 // AT5G49620 // AT3G62720 // AT1G04440 // AT4G24260 // AT5G12860 // AT2G45280 // AT3G11964 // AT3G51…
GO:0044267	P	cellular protein metabolic process	5	40	2608	20178	0.6	0.69	// AT1G74310 // AT3G51910 // AT4G15420 // AT4G23570 // AT2G07715	// AT3G21860 // AT5G61560 // AT5G02290 // AT2G45660 // AT1G28390 // AT1G27340 // AT5G63070 // AT1G67470 // AT1G12290 // AT3G49810 // AT3G10070 // AT4G26310 // AT4G22300 // AT3G05500 // AT1G07910 // AT4G04500 // AT5G59710 // AT1G11580 // AT1G64520 // AT5G06000 // AT5G49780 // AT4G05050 // AT5G02070 // AT5G10140 // AT5G54380 // AT3G26940 // AT2G46260 // AT4G03510 // AT4G31820 // AT5G47930 // AT4G33…
// AT3G59380 // AT4G38930 // AT5G58940 // AT4G31390 // AT4G31180 // AT5G14670 // AT5G57290 // AT3G62690 // AT1G08490 // AT3G28900 // AT1G72710 // AT1G19390 // AT1G02980 // AT3G16780 // AT2G18290 // AT3G26700 // AT4G36590 // AT4G00340 // AT5G49660 // AT2G39460 // AT2G39390 // AT1G04480 // AT1G60940 // AT3G07610 // AT1G22280 // AT1G02740 // AT1G63800 // AT4G33400 // AT3G27540 // AT1G63090 // AT5G23…
GO:0032501	P	multicellular organismal process	5	40	2612	20178	0.6	0.69	// AT1G67360 // AT5G64510 // AT5G56030 // AT4G23570 // AT2G46240	// AT3G10470 // AT2G41890 // AT3G57370 // AT2G46660 // AT3G01730 // AT1G69180 // AT3G47520 // AT1G13980 // AT1G27340 // AT2G22125 // AT5G64530 // AT2G34630 // AT2G43010 // AT2G32440 // AT1G49040 // AT2G11890 // AT1G03160 // AT2G02470 // AT1G79730 // AT5G48230 // AT2G32280 // AT1G23420 // AT2G35940 // AT5G55490 // AT1G30100 // AT1G17560 // AT5G07530 // AT5G65590 // AT5G54650 // AT1G64520 // AT5G48…
// AT1G71750 // AT5G12130 // AT5G11110 // AT1G14830 // AT1G05510 // AT3G19270 // AT1G05680 // AT1G03880 // AT4G36930 // AT2G31650 // AT1G73177 // AT3G16785 // AT4G23100 // AT4G00180 // AT2G03840 // AT5G67570 // AT3G07160 // AT2G20180 // AT1G61140 // AT5G49660 // AT5G14070 // AT2G34140 // AT5G23420 // AT1G60940 // AT4G10350 // AT3G28630 // AT3G22490 // AT3G07610 // AT3G08640 // AT1G14740 // AT2G19…
GO:0044767	P	single-organism developmental process	5	40	2706	20178	0.63	0.7	// AT1G67360 // AT5G64510 // AT5G56030 // AT4G23570 // AT2G46240	// AT3G10470 // AT3G57370 // AT2G46660 // AT3G01730 // AT1G69180 // AT3G47520 // AT1G13980 // AT1G27340 // AT2G22125 // AT5G64530 // AT2G34630 // AT2G43010 // AT2G32440 // AT1G49040 // AT2G11890 // AT1G03160 // AT2G02470 // AT1G79730 // AT5G48230 // AT2G32280 // AT4G02590 // AT2G35940 // AT3G05500 // AT1G16280 // AT1G30100 // AT1G17560 // AT5G65590 // AT5G54650 // AT1G64520 // AT5G48300 // AT4G26…
// AT5G64630 // AT4G33240 // AT2G15890 // AT4G24580 // AT5G02190 // AT4G25050 // AT1G71440 // AT1G76710 // AT3G58070 // AT5G08335 // AT4G02450 // AT1G15750 // AT2G35340 // AT5G58010 // AT5G08120 // AT5G16320 // AT4G04350 // AT5G48170 // AT5G02600 // AT4G05440 // AT2G38280 // AT1G21210 // AT1G11130 // AT4G37890 // AT2G42620 // AT2G38110 // AT4G29810 // AT4G34160 // AT1G44890 // AT3G16160 // AT3G62…
GO:0048856	P	anatomical structure development	5	40	2713	20178	0.63	0.7	// AT1G67360 // AT5G64510 // AT5G56030 // AT4G23570 // AT2G46240	// AT3G10470 // AT3G21710 // AT3G57370 // AT2G46660 // AT3G01730 // AT1G69180 // AT3G47520 // AT1G13980 // AT1G27340 // AT2G22125 // AT5G64530 // AT2G34630 // AT2G43010 // AT2G32440 // AT1G49040 // AT2G11890 // AT1G03160 // AT2G02470 // AT1G79730 // AT5G48230 // AT2G32280 // AT4G02590 // AT2G35940 // AT1G16280 // AT1G30100 // AT1G17560 // AT5G65590 // AT5G54650 // AT1G64520 // AT5G48300 // AT4G26…
// AT1G34120 // AT3G13220 // AT5G45140 // AT5G21150 // AT2G44810 // AT3G53180 // AT1G70730 // AT5G64630 // AT4G33240 // AT2G15890 // AT4G24580 // AT5G02190 // AT4G25050 // AT1G71440 // AT1G76710 // AT3G58070 // AT5G08335 // AT4G02450 // AT1G15750 // AT2G35340 // AT5G58010 // AT5G08120 // AT5G16320 // AT4G04350 // AT5G48170 // AT5G02600 // AT4G05440 // AT2G38280 // AT1G21210 // AT1G11130 // AT4G37…
GO:0044238	P	primary metabolic process	14	40	7646	20178	0.65	0.71	// AT4G15420 // AT4G11660 // AT2G36460 // AT2G07715 // AT3G51910 // AT1G74310 // AT1G07350 // AT5G25450 // AT3G24500 // AT2G26150 // AT4G10040 // AT4G36990 // AT5G62020 // AT4G23570	// AT1G06190 // AT3G10470 // AT3G26680 // AT5G02290 // AT3G50890 // AT2G34630 // AT2G43010 // AT4G17380 // AT3G15020 // AT1G58430 // AT2G35940 // AT3G10800 // AT5G65130 // AT1G16280 // AT3G09770 // AT5G59710 // AT5G06000 // AT5G02070 // AT1G53320 // AT3G23820 // AT4G31820 // AT2G01690 // AT3G60020 // AT4G33090 // AT4G21200 // AT3G56710 // AT1G30610 // AT1G54330 // AT1G50430 // AT5G33370 // AT3G01…
// AT3G44720 // AT4G26910 // AT5G41580 // AT1G18670 // AT1G34640 // AT4G18390 // AT2G24120 // AT5G14590 // AT5G57190 // AT2G25090 // AT1G10120 // AT4G39780 // AT4G30690 // AT4G01550 // AT1G05890 // AT1G72520 // AT5G64670 // AT4G32180 // AT4G14990 // AT5G57330 // AT5G52120 // AT4G36690 // AT1G04410 // AT5G08530 // AT4G24210 // AT4G23240 // AT4G18640 // AT1G09010 // AT4G01560 // AT1G08710 // AT1G43…
// AT3G59580 // AT1G32740 // AT3G49930 // AT2G04270 // AT1G06160 // AT5G20390 // AT2G38960 // AT5G06520 // AT3G25840 // AT5G02200 // AT5G07690 // AT3G21160 // AT3G01270 // AT5G03150 // AT1G15100 // AT5G55330 // AT1G34380 // AT1G53290 // AT3G54690 // AT4G32950 // AT4G38190 // AT4G38620 // AT2G27840 // AT3G19290 // AT1G10570 // AT3G56120 // AT3G06580 // AT1G06780 // AT5G20930 // AT5G54680 // AT1G68…
// AT1G54380 // AT4G14430 // AT4G04640 // AT3G12680 // AT1G71930 // AT1G24190 // AT4G35490 // AT1G08810 // AT2G39880 // AT3G20420 // AT5G15450 // AT5G58380 // AT1G70080 // AT2G32700 // AT5G03240 // AT2G31500 // AT2G32850 // AT5G14270 // AT3G05290 // AT5G04040 // AT5G16810 // AT3G25540 // AT3G29430 // AT2G25820 // AT1G69220 // AT3G13880 // AT2G29070 // AT4G31000 // AT2G22830 // AT2G17410 // AT3G61…
GO:0032502	P	developmental process	5	40	2791	20178	0.65	0.71	// AT1G67360 // AT5G64510 // AT5G56030 // AT4G23570 // AT2G46240	// AT3G10470 // AT3G21710 // AT3G57370 // AT2G46660 // AT3G01730 // AT1G69180 // AT3G47520 // AT1G13980 // AT1G27340 // AT2G22125 // AT5G64530 // AT2G34630 // AT2G43010 // AT2G32440 // AT1G49040 // AT2G11890 // AT1G03160 // AT2G02470 // AT1G79730 // AT5G48230 // AT2G32280 // AT4G02590 // AT2G35940 // AT3G05500 // AT1G16280 // AT1G30100 // AT1G17560 // AT5G65590 // AT5G54650 // AT1G64520 // AT5G48…
// AT5G24470 // AT4G30340 // AT1G13710 // AT4G36630 // AT3G03250 // AT3G51840 // AT4G24900 // AT5G17410 // AT2G01830 // AT5G10720 // AT3G03090 // AT3G08010 // AT4G16280 // AT4G03090 // AT5G40330 // AT2G16280 // AT2G33800 // AT5G51810 // AT3G11020 // AT2G24790 // AT1G27740 // AT5G47530 // AT3G63080 // AT1G05190 // AT5G46795 // AT5G43280 // AT2G20570 // AT1G12970 // AT1G32500 // AT5G42080 // AT5G63…
GO:0071704	P	organic substance metabolic process	15	40	8304	20178	0.67	0.71	// AT3G16050 // AT4G15420 // AT4G11660 // AT2G36460 // AT2G07715 // AT3G51910 // AT1G74310 // AT1G07350 // AT5G25450 // AT3G24500 // AT2G26150 // AT4G10040 // AT4G36990 // AT5G62020 // AT4G23570	// AT1G06190 // AT3G10470 // AT3G26680 // AT5G02290 // AT3G50890 // AT2G34630 // AT2G43010 // AT4G17380 // AT3G15020 // AT1G58430 // AT2G35940 // AT3G10800 // AT5G65130 // AT1G16280 // AT3G09770 // AT5G59710 // AT5G06000 // AT5G02070 // AT1G53320 // AT3G23820 // AT4G31820 // AT2G01690 // AT3G60020 // AT4G33090 // AT4G21200 // AT3G56710 // AT1G30610 // AT1G54330 // AT1G50430 // AT4G37970 // AT5G33…
// AT4G28850 // AT4G21810 // AT2G38870 // AT4G02630 // AT1G06070 // AT3G04060 // AT1G16610 // AT5G39700 // AT1G31310 // AT1G09950 // AT4G33230 // AT5G51020 // AT3G24200 // AT3G18524 // AT1G17520 // AT3G14360 // AT5G02460 // AT4G32880 // AT3G05630 // AT5G07470 // AT1G21410 // AT5G03730 // AT1G05840 // AT4G28500 // AT3G04840 // AT1G52570 // AT2G33720 // AT3G56290 // AT1G04860 // AT2G26460 // AT3G14…
// AT4G02420 // AT5G59660 // AT3G57140 // AT1G06820 // AT3G20310 // AT2G29660 // AT1G49200 // AT3G17840 // AT3G13540 // AT1G75660 // AT1G29220 // AT3G15620 // AT5G47880 // AT5G02760 // AT2G35100 // AT3G52160 // AT1G60280 // AT2G19740 // AT2G39830 // AT4G34200 // AT4G33925 // AT2G01450 // AT1G27900 // AT5G22000 // AT3G06220 // AT4G39120 // AT5G61480 // AT3G13810 // AT3G52300 // AT1G62930 // AT3G21…
// AT2G37220 // AT1G79650 // AT2G35840 // AT4G21430 // AT3G08870 // AT4G02740 // AT4G27650 // AT2G46340 // AT1G23780 // AT4G29210 // AT4G26520 // AT5G64760 // AT1G11750 // AT5G44210 // AT1G35890 // AT4G03430 // AT4G34410 // AT4G21380 // AT1G65840 // AT1G71020 // AT3G60030 // AT1G07140 // AT3G61140 // AT3G13226 // AT1G23870 // AT3G17250 // AT1G78010 // AT4G30935 // AT3G01470 // AT3G30530 // AT3G21…
GO:0043170	P	macromolecule metabolic process	11	40	6110	20178	0.66	0.71	// AT4G15420 // AT2G07715 // AT4G11660 // AT3G51910 // AT1G74310 // AT1G07350 // AT3G24500 // AT2G26150 // AT4G36990 // AT5G62020 // AT4G23570	// AT1G06190 // AT3G10470 // AT5G02290 // AT3G50890 // AT2G43010 // AT4G17380 // AT2G35940 // AT5G65130 // AT1G16280 // AT3G09770 // AT5G59710 // AT5G06000 // AT5G02070 // AT1G53320 // AT4G31820 // AT3G60020 // AT4G33090 // AT3G56710 // AT1G30610 // AT1G54330 // AT3G01510 // AT4G34370 // AT2G41550 // AT4G14605 // AT5G38195 // AT5G51120 // AT1G10850 // AT5G09860 // AT5G51870 // AT3G18650 // AT2G16…
// AT4G14300 // AT5G07160 // AT5G67450 // AT5G26150 // AT1G20650 // AT5G58540 // AT5G19480 // AT4G39000 // AT4G30530 // AT2G16900 // AT5G09760 // AT1G53700 // AT3G52260 // AT3G52590 // AT5G41340 // AT3G61360 // AT5G07900 // AT4G20140 // AT5G49110 // AT1G79000 // AT3G12060 // AT5G22380 // AT4G01700 // AT3G63140 // AT1G08320 // AT4G01250 // AT5G15810 // AT3G17740 // AT5G09500 // AT2G31760 // AT2G27…
// AT2G37870 // AT2G35580 // AT5G19450 // AT3G52560 // AT2G28110 // AT1G04550 // AT3G13940 // AT1G61660 // AT4G20440 // AT4G35880 // AT1G79050 // AT4G33450 // AT3G24650 // AT3G18520 // AT2G20680 // AT5G56130 // AT1G15790 // AT3G22590 // AT5G37900 // AT1G15440 // AT1G32320 // AT3G26680 // AT5G46280 // AT4G00200 // AT5G10140 // AT5G01840 // AT1G13790 // AT1G13020 // AT1G79960 // AT1G33980 // AT5G17…
GO:0019538	P	protein metabolic process	5	40	2988	20178	0.71	0.74	// AT1G74310 // AT3G51910 // AT4G15420 // AT4G23570 // AT2G07715	// AT3G21860 // AT5G61560 // AT5G02290 // AT2G45660 // AT1G28390 // AT1G27340 // AT5G63070 // AT1G67470 // AT1G12290 // AT3G49810 // AT3G10070 // AT5G43100 // AT3G01020 // AT4G26310 // AT4G22300 // AT3G05500 // AT1G07910 // AT4G04500 // AT5G59710 // AT1G11580 // AT1G64520 // AT5G06000 // AT1G31450 // AT5G49780 // AT4G05050 // AT5G02070 // AT5G10140 // AT5G54380 // AT3G26940 // AT2G46260 // AT4G03…
// AT1G32990 // AT3G10940 // AT4G30640 // AT4G22050 // AT1G05170 // AT4G23050 // AT1G67340 // AT2G22475 // AT1G17110 // AT1G77720 // AT3G31910 // AT1G66750 // AT5G55500 // AT4G03240 // AT3G46340 // AT5G40030 // AT5G51610 // AT5G52520 // AT1G66830 // AT1G03740 // AT4G16360 // AT2G19470 // AT3G15190 // AT3G49900 // AT3G58640 // AT1G06150 // AT1G02340 // AT2G38910 // AT4G03390 // AT2G19670 // AT2G26…
GO:0008152	P	metabolic process	16	40	9405	20178	0.74	0.77	// AT3G16050 // AT4G15420 // AT4G11660 // AT2G36460 // AT2G07715 // AT3G51910 // AT1G74310 // AT1G07350 // AT5G25450 // AT3G10020 // AT3G24500 // AT2G26150 // AT4G10040 // AT4G36990 // AT5G62020 // AT4G23570	// AT1G06190 // AT3G10470 // AT2G46660 // AT3G26680 // AT5G02290 // AT1G06620 // AT3G50890 // AT2G34630 // AT2G43010 // AT3G46720 // AT5G25130 // AT4G17380 // AT3G15020 // AT1G58430 // AT2G35940 // AT5G05570 // AT5G65130 // AT1G16280 // AT3G09770 // AT5G59710 // AT5G06000 // AT5G62480 // AT5G02070 // AT1G53320 // AT3G23820 // AT1G31690 // AT4G31820 // AT1G75280 // AT2G01690 // AT3G60020 // AT4G33…
// AT4G25320 // AT3G57490 // AT1G31190 // AT5G44160 // AT4G17600 // AT4G14400 // AT1G30820 // AT2G11810 // AT1G79700 // AT4G16566 // AT3G59470 // AT1G16670 // AT1G62560 // AT4G02610 // AT4G22330 // AT4G26430 // AT2G02220 // AT3G21670 // AT3G50110 // AT1G64530 // AT3G57720 // AT5G41190 // AT5G55240 // AT1G79440 // AT5G01860 // AT1G27240 // AT4G03520 // AT3G18500 // AT1G71130 // AT1G80290 // AT1G16…
// AT1G53160 // AT2G32730 // AT2G17370 // AT5G40610 // AT2G44880 // AT4G38740 // AT3G48170 // AT2G38470 // AT5G27270 // AT5G16510 // AT4G39160 // AT5G23790 // AT5G19890 // AT4G35190 // AT2G34080 // AT3G52340 // AT5G40550 // AT2G25300 // AT2G25870 // AT1G78370 // AT4G05320 // AT4G10120 // AT2G42160 // AT5G22220 // AT1G04100 // AT4G40000 // AT1G27520 // AT1G33540 // AT1G08280 // AT3G11480 // AT3G63…
// AT4G17260 // AT2G25650 // AT1G48320 // AT5G65070 // AT2G30250 // AT5G16470 // AT5G64290 // AT3G10550 // AT2G34410 // AT1G53000 // AT2G41840 // AT3G50820 // AT5G13530 // AT2G45690 // AT4G25160 // AT5G26310 // AT1G20490 // AT3G06500 // AT1G51950 // AT3G52970 // AT3G13280 // AT5G53370 // AT4G05530 // AT2G28305 // AT5G55910 // AT1G15980 // AT2G29370 // AT3G12770 // AT1G71880 // AT2G38080 // AT2G18…
GO:0044710	P	single-organism metabolic process	5	40	3400	20178	0.8	0.82	// AT2G36460 // AT4G10040 // AT5G25450 // AT3G16050 // AT3G10020	// AT1G06620 // AT1G11720 // AT2G46660 // AT1G50090 // AT5G48230 // AT3G02130 // AT1G76490 // AT3G47520 // AT4G22890 // AT3G05180 // AT3G57170 // AT3G14790 // AT5G56470 // AT2G22125 // AT3G14990 // AT2G34630 // AT5G51700 // AT4G21680 // AT4G37150 // AT4G37400 // AT4G02500 // AT3G60330 // AT5G25130 // AT3G59400 // AT1G31670 // AT3G15020 // AT4G26790 // AT1G58430 // AT4G22300 // AT4G38690 // AT1G30…
// AT3G21360 // AT5G04590 // AT2G31570 // AT5G08170 // AT4G38270 // AT3G06730 // AT5G42870 // AT1G07240 // AT2G30550 // AT4G13840 // AT4G25700 // AT3G14820 // AT1G10700 // AT1G53670 // AT3G09810 // AT3G01310 // AT2G33590 // AT5G20240 // AT3G18660 // AT3G12670 // AT2G42670 // AT3G17240 // AT2G32620 // AT5G03320 // AT1G64440 // AT3G28480 // AT5G11270 // AT3G55270 // AT1G65580 // AT2G42490 // AT2G22…
GO:0044699	P	single-organism process	12	40	7999	20178	0.84	0.85	// AT1G67360 // AT5G56030 // AT2G36460 // AT3G23990 // AT5G64510 // AT3G16050 // AT3G10020 // AT5G25450 // AT3G24500 // AT4G10040 // AT4G23570 // AT2G46240	// AT3G10470 // AT2G46660 // AT5G02290 // AT1G06620 // AT1G11720 // AT1G12100 // AT5G44790 // AT2G34630 // AT2G43010 // AT1G49040 // AT5G12250 // AT5G25130 // AT4G17380 // AT5G48230 // AT2G32280 // AT3G15020 // AT1G58430 // AT2G35940 // AT3G10800 // AT5G65130 // AT1G16280 // AT3G09770 // AT5G62480 // AT3G61230 // AT1G53320 // AT3G23820 // AT1G31690 // AT4G31820 // AT1G75280 // AT4G17030 // AT1G57…
// AT3G42880 // AT3G14980 // AT4G24160 // AT2G13600 // AT1G21140 // AT3G20520 // AT1G70570 // AT5G58500 // AT5G58050 // AT3G17980 // AT5G52820 // AT1G73000 // AT3G19050 // AT5G22360 // AT3G28890 // AT5G57850 // AT1G68320 // AT5G66350 // AT1G14920 // AT2G46870 // AT5G16690 // AT1G08920 // AT5G15250 // AT2G26580 // AT2G37860 // AT2G31470 // AT1G34500 // AT2G32920 // AT1G73260 // AT5G04470 // AT2G38…
// AT3G58810 // AT3G12280 // AT3G09930 // AT5G57030 // AT2G42590 // AT5G42820 // AT3G27930 // AT1G65040 // AT4G18270 // AT1G71820 // AT1G10770 // AT1G08410 // AT4G15920 // AT5G50200 // AT1G59670 // AT2G43420 // AT4G13780 // AT3G17470 // AT5G09810 // AT3G13730 // AT5G38830 // AT1G66630 // AT5G04330 // AT2G30140 // AT1G60490 // AT3G29035 // AT3G29030 // AT1G37140 // AT2G28670 // AT2G28900 // AT3G44…
// AT3G46370 // AT1G20960 // AT2G47140 // AT5G01190 // AT1G58080 // AT1G79670 // AT2G04050 // AT1G69400 // AT4G22460 // AT4G26500 // AT1G47620 // AT1G11770 // AT1G64440 // AT3G57610 // AT1G31710 // AT4G29230 // AT5G55190 // AT3G60180 // AT4G34430 // AT5G16715 // AT5G01990 // AT1G27370 // AT1G42990 // AT2G47980 // AT1G13950 // AT3G53340 // AT3G14050 // AT1G28160 // AT3G06850 // AT1G62940 // AT5G02…
GO:0044763	P	single-organism cellular process	8	40	5651	20178	0.85	0.85	// AT3G16050 // AT5G56030 // AT2G36460 // AT3G10020 // AT5G25450 // AT3G24500 // AT4G10040 // AT2G46240	// AT4G22890 // AT5G02290 // AT3G21700 // AT1G11720 // AT2G34630 // AT2G43010 // AT1G49040 // AT5G12250 // AT4G17380 // AT5G48230 // AT3G15020 // AT2G35940 // AT5G65130 // AT3G09770 // AT5G62480 // AT3G23820 // AT4G17030 // AT1G57830 // AT1G03010 // AT4G21200 // AT1G50430 // AT4G37970 // AT3G43230 // AT5G44570 // AT5G48010 // AT5G13690 // AT5G55810 // AT1G17050 // AT1G74730 // AT4G04870 // AT2G05…
// AT1G28560 // AT2G26560 // AT3G03740 // AT4G32770 // AT1G10060 // AT4G32800 // AT4G16350 // AT2G27170 // AT4G24020 // AT5G48400 // AT5G42910 // AT5G61350 // AT2G03220 // AT4G22860 // AT4G24470 // AT5G06290 // AT1G02860 // AT5G60880 // AT3G15500 // AT3G44460 // AT5G45940 // AT1G06430 // AT3G20010 // AT1G61560 // AT5G50375 // AT5G40170 // AT5G13420 // AT4G38510 // AT2G35040 // AT1G51800 // AT4G13…
// AT1G79610 // AT2G20490 // AT3G18100 // AT4G27440 // AT1G07570 // AT4G16890 // AT1G78790 // AT4G25350 // AT1G73670 // AT1G66960 // AT3G60620 // AT3G59480 // AT1G06020 // AT2G26080 // AT1G77300 // AT1G13220 // AT1G51490 // AT5G01810 // AT2G15290 // AT1G28530 // AT2G26550 // AT5G50750 // AT4G32780 // AT4G32830 // AT1G50010 // AT3G26690 // AT1G52520 // AT3G06060 // AT5G45600 // AT4G24400 // AT3G09…
GO:0043565	F	sequence-specific DNA binding	6	40	718	20178	0.0047	0.08	// AT4G11660 // AT3G51910 // AT2G26150 // AT3G24500 // AT5G62020 // AT4G36990	// AT3G53200 // AT5G06710 // AT4G11660 // AT4G22950 // AT5G15800 // AT1G76880 // AT1G56160 // AT5G16820 // AT5G53200 // AT2G35530 // AT1G01380 // AT1G69120 // AT5G66320 // AT1G51140 // AT4G02590 // AT1G09060 // AT3G16870 // AT1G19220 // AT5G11470 // AT2G45430 // AT1G06180 // AT3G01140 // AT1G21450 // AT2G22840 // AT4G37780 // AT1G42990 // AT1G14410 // AT5G14340 // AT4G13640 // AT3G06490 // AT2G14…
GO:0005515	F	protein binding	13	40	3179	20178	0.023	0.2	// AT3G09350 // AT3G16050 // AT5G56030 // AT2G36460 // AT3G23990 // AT5G12030 // AT1G74310 // AT2G26150 // AT3G12050 // AT5G48570 // AT5G09590 // AT4G23570 // AT2G46240	// AT1G06190 // AT3G50670 // AT4G22890 // AT1G11720 // AT3G50890 // AT3G21860 // AT1G76490 // AT3G54570 // AT1G13980 // AT2G16040 // AT2G22125 // AT3G14990 // AT3G21865 // AT5G51700 // AT1G49040 // AT3G08910 // AT4G37150 // AT5G07780 // AT2G02470 // AT1G78300 // AT1G51140 // AT4G02590 // AT3G10070 // AT2G07360 // AT3G59400 // AT1G09210 // AT2G27030 // AT2G35940 // AT1G44160 // AT4G02600 // AT1G06…
// AT3G54230 // AT3G24440 // AT4G32570 // AT5G35550 // AT5G62100 // AT1G02330 // AT1G59640 // AT1G10060 // AT1G71310 // AT2G25490 // AT3G19390 // AT5G55990 // AT5G48400 // AT5G06500 // AT2G47810 // AT2G27370 // AT3G24590 // AT3G30350 // AT2G24260 // AT5G48990 // AT5G59180 // AT4G24470 // AT5G55190 // AT3G17830 // AT4G21340 // AT2G16070 // AT2G34660 // AT2G46030 // AT2G43040 // AT1G22300 // AT1G02…
GO:0046914	F	transition metal ion binding	7	40	1549	20178	0.048	0.27	// AT1G55530 // AT1G26800 // AT2G36460 // AT3G23990 // AT2G27580 // AT1G14200 // AT4G10040	// AT3G10470 // AT5G44790 // AT2G46660 // AT3G09770 // AT2G22120 // AT5G51700 // AT2G32440 // AT4G37400 // AT5G13270 // AT2G02470 // AT5G25130 // AT4G12040 // AT3G01020 // AT3G15020 // AT5G44800 // AT1G34480 // AT5G48655 // AT5G15540 // AT1G31690 // AT4G03510 // AT1G12740 // AT5G51010 // AT2G15580 // AT4G33090 // AT1G23730 // AT1G50300 // AT3G15150 // AT3G58040 // AT4G27910 // AT5G07440 // AT5G59…
GO:0001071	F	nucleic acid binding transcription factor activity	6	40	1437	20178	0.083	0.28	// AT4G11660 // AT3G51910 // AT2G26150 // AT3G24500 // AT5G62020 // AT4G36990	// AT3G10470 // AT3G50890 // AT5G06710 // AT5G64530 // AT2G43010 // AT1G51140 // AT4G02590 // AT2G35940 // AT3G50700 // AT5G65130 // AT4G13640 // AT1G53320 // AT4G02020 // AT5G13180 // AT3G19860 // AT1G54330 // AT5G08130 // AT3G10500 // AT2G30280 // AT2G34440 // AT5G22990 // AT1G12630 // AT2G33710 // AT3G50870 // AT5G58620 // AT5G17490 // AT4G38340 // AT1G68200 // AT5G45420 // AT4G04890 // AT1G74…
GO:0003700	F	transcription factor activity, sequence-specific DNA binding	6	40	1436	20178	0.082	0.28	// AT4G11660 // AT3G51910 // AT2G26150 // AT3G24500 // AT5G62020 // AT4G36990	// AT3G10470 // AT3G50890 // AT5G06710 // AT5G64530 // AT2G43010 // AT1G51140 // AT4G02590 // AT2G35940 // AT3G50700 // AT5G65130 // AT4G13640 // AT1G53320 // AT4G02020 // AT5G13180 // AT3G19860 // AT1G54330 // AT5G08130 // AT3G10500 // AT2G30280 // AT2G34440 // AT5G22990 // AT1G12630 // AT2G33710 // AT3G50870 // AT5G58620 // AT5G17490 // AT4G38340 // AT1G68200 // AT5G45420 // AT4G04890 // AT1G74…
GO:0003677	F	DNA binding	7	40	1993	20178	0.13	0.36	// AT4G11660 // AT3G51910 // AT2G26150 // AT3G24500 // AT5G62020 // AT4G36990 // AT2G27580	// AT3G50890 // AT2G03270 // AT5G06710 // AT5G64530 // AT2G43010 // AT2G02470 // AT4G17380 // AT5G53960 // AT4G02590 // AT3G10070 // AT4G12040 // AT1G04990 // AT2G35940 // AT5G44800 // AT5G65130 // AT2G03470 // AT4G13640 // AT1G10522 // AT1G10520 // AT1G53320 // AT5G13180 // AT1G29600 // AT2G20980 // AT3G19860 // AT1G16910 // AT1G54330 // AT1G20280 // AT5G08130 // AT3G10500 // AT3G50260 // AT2G34…
GO:0005488	F	binding	24	40	9562	20178	0.22	0.46	// AT3G09350 // AT4G11660 // AT2G36460 // AT3G24500 // AT4G23570 // AT1G55530 // AT1G26800 // AT5G56030 // AT3G23990 // AT5G12030 // AT1G07350 // AT1G14200 // AT4G10040 // AT4G36990 // AT3G16050 // AT3G51910 // AT1G74310 // AT2G26150 // AT5G62020 // AT2G46240 // AT2G27580 // AT5G48570 // AT5G09590 // AT3G12050	// AT1G06190 // AT3G05470 // AT3G10470 // AT5G20300 // AT3G26680 // AT3G54570 // AT1G06620 // AT1G11720 // AT2G16040 // AT1G12100 // AT5G44790 // AT2G34630 // AT2G43010 // AT2G03270 // AT3G21340 // AT4G17380 // AT5G07710 // AT3G15020 // AT2G35940 // AT5G05570 // AT5G65130 // AT1G16280 // AT5G02290 // AT5G59710 // AT1G20090 // AT5G06000 // AT4G00200 // AT5G02070 // AT1G53320 // AT3G23820 // AT1G64…
// AT4G27780 // AT4G16566 // AT3G59470 // AT1G16670 // AT1G62560 // AT4G26430 // AT2G02220 // AT4G13380 // AT1G11020 // AT3G05310 // AT1G64530 // AT5G44340 // AT1G31440 // AT5G55240 // AT4G09930 // AT1G79440 // AT1G17500 // AT1G20560 // AT5G13190 // AT4G03520 // AT3G18500 // AT3G06960 // AT1G71130 // AT1G71420 // AT1G80290 // AT1G16900 // AT5G06720 // AT5G58520 // AT5G27050 // AT5G07450 // AT3G26…
// AT3G23990 // AT5G52630 // AT2G46030 // AT3G17880 // AT2G32480 // AT1G11870 // AT5G07040 // AT3G06190 // AT4G18350 // AT3G48425 // AT1G71960 // AT1G10650 // AT5G08640 // AT2G30420 // AT2G45740 // AT5G54740 // AT5G50180 // AT5G61460 // AT1G08860 // AT2G20300 // AT2G34555 // AT4G05090 // AT1G53165 // AT1G53160 // AT2G17370 // AT2G38470 // AT3G04160 // AT5G27270 // AT1G24490 // AT4G39160 // AT5G16…
// AT3G13730 // AT2G15530 // AT1G53820 // AT4G25940 // AT2G41060 // AT2G17750 // AT2G22290 // AT4G25490 // AT5G10300 // AT3G48000 // AT3G07480 // AT4G33470 // AT3G63130 // AT4G15110 // AT4G19710 // AT1G69040 // AT1G62010 // AT5G41400 // AT1G32300 // AT4G09350 // AT4G20200 // AT1G14570 // AT1G17070 // AT3G03900 // AT3G08760 // AT4G11270 // AT3G59670 // AT3G63350 // AT1G72050 // AT3G18080 // AT5G57…
GO:0003676	F	nucleic acid binding	9	40	3169	20178	0.21	0.46	// AT5G56030 // AT4G11660 // AT3G51910 // AT1G07350 // AT3G24500 // AT2G26150 // AT4G36990 // AT5G62020 // AT2G27580	// AT1G06190 // AT3G50670 // AT3G10470 // AT3G50890 // AT2G03270 // AT5G06710 // AT5G55670 // AT5G63070 // AT5G64530 // AT2G47220 // AT2G43010 // AT1G71720 // AT5G13270 // AT2G02470 // AT4G17380 // AT5G53960 // AT3G09630 // AT5G07710 // AT3G10070 // AT4G12040 // AT4G26310 // AT1G76010 // AT2G35940 // AT5G05570 // AT3G50700 // AT5G65130 // AT2G03470 // AT1G16280 // AT1G07910 // AT2G22600 // AT5G65…
// AT5G22890 // AT4G37180 // AT5G20730 // AT5G43130 // AT5G64140 // AT3G13880 // AT5G45830 // AT5G59980 // AT5G45120 // AT5G65230 // AT4G21340 // AT5G48350 // AT2G42240 // AT5G02530 // AT2G46130 // AT5G51280 // AT4G02070 // AT3G13682 // AT1G71260 // AT3G57290 // AT3G13440 // AT1G07540 // AT3G13445 // AT5G07100 // AT5G59340 // AT4G13070 // AT1G70510 // AT3G52800 // AT2G28350 // AT5G53060 // AT4G28…
GO:1901363	F	heterocyclic compound binding	14	40	5903	20178	0.33	0.57	// AT5G48570 // AT5G56030 // AT4G11660 // AT3G23990 // AT3G51910 // AT1G74310 // AT1G07350 // AT3G24500 // AT2G26150 // AT4G10040 // AT4G36990 // AT5G09590 // AT5G62020 // AT2G27580	// AT1G06190 // AT3G10470 // AT5G20300 // AT5G02290 // AT5G44790 // AT2G43010 // AT2G03270 // AT5G12250 // AT5G25130 // AT4G17380 // AT5G07710 // AT1G76010 // AT2G35940 // AT5G05570 // AT5G65130 // AT1G16280 // AT5G59710 // AT5G06000 // AT5G02070 // AT1G53320 // AT1G29600 // AT2G37010 // AT4G12600 // AT1G65410 // AT1G54330 // AT4G11290 // AT2G25100 // AT1G11100 // AT5G47840 // AT5G55810 // AT4G14…
// AT5G08590 // AT5G54910 // AT4G24270 // AT5G40540 // AT5G16820 // AT5G12870 // AT2G35210 // AT3G25530 // AT5G43890 // AT1G19340 // AT5G11470 // AT2G34060 // AT1G46768 // AT5G15730 // AT2G31680 // AT2G22840 // AT4G36580 // AT3G45430 // AT2G19130 // AT2G32080 // AT5G14460 // AT4G35970 // AT5G51980 // AT5G27740 // AT1G21910 // AT4G31580 // AT1G69190 // AT5G50920 // AT5G67030 // AT4G31270 // AT2G42…
// AT5G05790 // AT2G38840 // AT5G20290 // AT4G12020 // AT4G22360 // AT5G06110 // AT1G35550 // AT1G77360 // AT5G55760 // AT5G51070 // AT2G46770 // AT4G02990 // AT5G59680 // AT2G31800 // AT5G40090 // AT3G11510 // AT4G32850 // AT4G29130 // AT2G02580 // AT2G27120 // AT5G13960 // AT1G51700 // AT5G65600 // AT1G52500 // AT2G33770 // AT5G32460 // AT4G37310 // AT1G50250 // AT4G37640 // AT5G62950 // AT2G02…
GO:0097159	F	organic cyclic compound binding	14	40	5918	20178	0.33	0.57	// AT5G48570 // AT5G56030 // AT4G11660 // AT3G23990 // AT3G51910 // AT1G74310 // AT1G07350 // AT3G24500 // AT2G26150 // AT4G10040 // AT4G36990 // AT5G09590 // AT5G62020 // AT2G27580	// AT1G06190 // AT3G10470 // AT5G20300 // AT5G02290 // AT5G44790 // AT2G43010 // AT2G03270 // AT5G12250 // AT5G25130 // AT4G17380 // AT5G07710 // AT1G76010 // AT2G35940 // AT5G05570 // AT5G65130 // AT1G16280 // AT5G59710 // AT5G06000 // AT5G02070 // AT1G53320 // AT1G29600 // AT2G37010 // AT4G33090 // AT4G12600 // AT1G65410 // AT1G54330 // AT4G11290 // AT2G25100 // AT1G11100 // AT5G47840 // AT5G55…
// AT1G69310 // AT2G45050 // AT1G01860 // AT1G15510 // AT5G15150 // AT3G13070 // AT5G53580 // AT5G48580 // AT1G14390 // AT1G14640 // AT5G57350 // AT1G73500 // AT5G08590 // AT5G54910 // AT4G24270 // AT5G40540 // AT5G16820 // AT5G12870 // AT2G35210 // AT3G25530 // AT5G43890 // AT1G19340 // AT5G11470 // AT2G34060 // AT1G46768 // AT5G15730 // AT2G31680 // AT2G22840 // AT4G36580 // AT3G45430 // AT2G19…
// AT4G27420 // AT2G20470 // AT3G04340 // AT1G67890 // AT5G34870 // AT2G41560 // AT3G05690 // AT3G01150 // AT2G40210 // AT2G47240 // AT4G25370 // AT3G61150 // AT3G24030 // AT1G79750 // AT5G05790 // AT2G38840 // AT5G20290 // AT4G12020 // AT4G22360 // AT5G06110 // AT1G35550 // AT1G77360 // AT5G55760 // AT5G51070 // AT2G46770 // AT4G02990 // AT5G59680 // AT2G31800 // AT5G40090 // AT3G11510 // AT4G32…
GO:0043169	F	cation binding	7	40	3060	20178	0.43	0.6	// AT1G55530 // AT1G26800 // AT2G36460 // AT3G23990 // AT2G27580 // AT1G14200 // AT4G10040	// AT1G72200 // AT3G10470 // AT3G50890 // AT5G20300 // AT5G48230 // AT1G69180 // AT3G09770 // AT1G06620 // AT2G22120 // AT4G05520 // AT5G44790 // AT3G63270 // AT2G34630 // AT5G51700 // AT2G32440 // AT2G46660 // AT1G20980 // AT4G37400 // AT3G06130 // AT3G60330 // AT5G13270 // AT2G02470 // AT5G25130 // AT5G07710 // AT4G12040 // AT3G01020 // AT3G15020 // AT2G27030 // AT5G45400 // AT3G50700 // AT1G11…
// AT3G53600 // AT1G08830 // AT2G45040 // AT3G42860 // AT5G50390 // AT4G38460 // AT5G15120 // AT5G04240 // AT1G74230 // AT4G10370 // AT1G36180 // AT2G17720 // AT5G49480 // AT3G44880 // AT2G18980 // AT2G36530 // AT2G46860 // AT2G20030 // AT1G70730 // AT2G04450 // AT4G36860 // AT2G44950 // AT3G02750 // AT2G30580 // AT1G05500 // AT3G48520 // AT1G55460 // AT1G21340 // AT1G79110 // AT5G57920 // AT5G24…
GO:0046872	F	metal ion binding	7	40	3055	20178	0.42	0.6	// AT1G55530 // AT1G26800 // AT2G36460 // AT3G23990 // AT2G27580 // AT1G14200 // AT4G10040	// AT1G72200 // AT3G10470 // AT3G50890 // AT5G20300 // AT5G48230 // AT1G69180 // AT3G09770 // AT1G06620 // AT2G22120 // AT4G05520 // AT5G44790 // AT3G63270 // AT2G34630 // AT5G51700 // AT2G32440 // AT2G46660 // AT1G20980 // AT4G37400 // AT3G06130 // AT3G60330 // AT5G13270 // AT2G02470 // AT5G25130 // AT5G07710 // AT4G12040 // AT3G01020 // AT3G15020 // AT2G27030 // AT5G45400 // AT3G50700 // AT1G11…
// AT4G38460 // AT5G15120 // AT5G04240 // AT1G74230 // AT4G10370 // AT1G36180 // AT2G17720 // AT5G49480 // AT3G44880 // AT2G18980 // AT2G36530 // AT2G46860 // AT2G20030 // AT1G70730 // AT2G04450 // AT4G36860 // AT2G44950 // AT3G02750 // AT2G30580 // AT1G05500 // AT3G48520 // AT1G55460 // AT1G21340 // AT1G79110 // AT5G57920 // AT5G24930 // AT5G14470 // AT3G42640 // AT2G37590 // AT1G71980 // AT1G01…
GO:0043167	F	ion binding	7	40	3180	20178	0.46	0.6	// AT1G55530 // AT1G26800 // AT2G36460 // AT3G23990 // AT2G27580 // AT1G14200 // AT4G10040	// AT1G72200 // AT3G10470 // AT3G50890 // AT5G20300 // AT5G48230 // AT1G69180 // AT3G09770 // AT1G06620 // AT2G22120 // AT4G05520 // AT5G44790 // AT3G63270 // AT2G34630 // AT5G51700 // AT2G32440 // AT2G46660 // AT1G20980 // AT4G37400 // AT3G06130 // AT3G60330 // AT5G13270 // AT2G02470 // AT5G25130 // AT5G07710 // AT4G12040 // AT3G01020 // AT3G15020 // AT2G27030 // AT5G45400 // AT3G50700 // AT1G11…
// AT3G24110 // AT4G21960 // AT1G59970 // AT4G15440 // AT5G65890 // AT5G01190 // AT5G09790 // AT1G71310 // AT4G16350 // AT1G80230 // AT4G26720 // AT1G54500 // AT1G58080 // AT1G50440 // AT3G57430 // AT4G31500 // AT1G29900 // AT3G23990 // AT5G05980 // AT1G30660 // AT5G06650 // AT3G55050 // AT5G44230 // AT1G31710 // AT4G24470 // AT1G53240 // AT3G17830 // AT3G23900 // AT1G27370 // AT3G45840 // AT3G06…
GO:0036094	F	small molecule binding	5	40	2984	20178	0.7	0.75	// AT1G07350 // AT3G23990 // AT5G09590 // AT5G56030 // AT1G74310	// AT3G50670 // AT2G41890 // AT5G44790 // AT5G20300 // AT5G61560 // AT5G02290 // AT5G55670 // AT1G28390 // AT1G67470 // AT2G37160 // AT2G03270 // AT4G24170 // AT2G11890 // AT1G12290 // AT4G17380 // AT5G53960 // AT1G64070 // AT3G05570 // AT1G49910 // AT5G05570 // AT1G35530 // AT3G05050 // AT1G16280 // AT1G07910 // AT4G04500 // AT5G65260 // AT5G48650 // AT5G06000 // AT5G48300 // AT5G02070 // AT5G54…
// AT3G09620 // AT4G09720 // AT1G33910 // AT1G27190 // AT4G16566 // AT5G52230 // AT5G25880 // AT5G14870 // AT1G02500 // AT1G48030 // AT4G18820 // AT2G34790 // AT1G59760 // AT5G64200 // AT4G23050 // AT1G49880 // AT5G40870 // AT1G58410 // AT3G50720 // AT2G34470 // AT5G60740 // AT3G46340 // AT4G35740 // AT5G40030 // AT3G24430 // AT2G22610 // AT5G52520 // AT1G59780 // AT1G03740 // AT2G19470 // AT2G24…
GO:0000166	F	nucleotide binding	5	40	2933	20178	0.69	0.75	// AT1G07350 // AT3G23990 // AT5G09590 // AT5G56030 // AT1G74310	// AT3G50670 // AT2G41890 // AT5G44790 // AT5G20300 // AT5G61560 // AT5G02290 // AT5G55670 // AT1G28390 // AT1G67470 // AT2G37160 // AT2G03270 // AT4G24170 // AT2G11890 // AT1G12290 // AT4G17380 // AT5G53960 // AT1G64070 // AT3G05570 // AT1G49910 // AT5G05570 // AT1G35530 // AT3G05050 // AT1G16280 // AT1G07910 // AT4G04500 // AT5G65260 // AT5G48650 // AT5G06000 // AT5G48300 // AT5G02070 // AT5G54…
// AT5G55080 // AT1G16390 // AT1G54080 // AT1G12160 // AT3G46580 // AT3G60190 // AT3G17820 // AT1G53270 // AT2G22100 // AT1G17745 // AT5G20690 // AT3G45850 // AT5G13700 // AT3G04920 // AT4G17160 // AT2G22290 // AT3G01820 // AT2G37220 // AT5G45800 // AT1G30700 // AT5G65930 // AT1G51690 // AT3G50230 // AT3G59420 // AT1G50180 // AT5G49840 // AT5G02500 // AT3G57770 // AT5G53660 // AT5G54670 // AT5G20…
GO:1901265	F	nucleoside phosphate binding	5	40	2933	20178	0.69	0.75	// AT1G07350 // AT3G23990 // AT5G09590 // AT5G56030 // AT1G74310	// AT3G50670 // AT2G41890 // AT5G44790 // AT5G20300 // AT5G61560 // AT5G02290 // AT5G55670 // AT1G28390 // AT1G67470 // AT2G37160 // AT2G03270 // AT4G24170 // AT2G11890 // AT1G12290 // AT4G17380 // AT5G53960 // AT1G64070 // AT3G05570 // AT1G49910 // AT5G05570 // AT1G35530 // AT3G05050 // AT1G16280 // AT1G07910 // AT4G04500 // AT5G65260 // AT5G48650 // AT5G06000 // AT5G48300 // AT5G02070 // AT5G54…
// AT5G55080 // AT1G16390 // AT1G54080 // AT1G12160 // AT3G46580 // AT3G60190 // AT3G17820 // AT1G53270 // AT2G22100 // AT1G17745 // AT5G20690 // AT3G45850 // AT5G13700 // AT3G04920 // AT4G17160 // AT2G22290 // AT3G01820 // AT2G37220 // AT5G45800 // AT1G30700 // AT5G65930 // AT1G51690 // AT3G50230 // AT3G59420 // AT1G50180 // AT5G49840 // AT5G02500 // AT3G57770 // AT5G53660 // AT5G54670 // AT5G20…
GO:0003824	F	catalytic activity	6	40	7682	20178	0.99	0.99	// AT3G16050 // AT5G56030 // AT2G36460 // AT1G74310 // AT5G25450 // AT5G48570	// AT1G06620 // AT5G20300 // AT3G26680 // AT5G40270 // AT4G22890 // AT2G34630 // AT2G03270 // AT3G46720 // AT5G25130 // AT5G07710 // AT3G15020 // AT1G58430 // AT5G05570 // AT1G16280 // AT5G02290 // AT1G06440 // AT5G62480 // AT5G02070 // AT1G53320 // AT3G23820 // AT1G31690 // AT3G17970 // AT2G37010 // AT3G60020 // AT4G33090 // AT4G21200 // AT5G65685 // AT1G65410 // AT5G65860 // AT1G50430 // AT4G27…
// AT5G16440 // AT1G50670 // AT1G29080 // AT5G64710 // AT4G29840 // AT4G34138 // AT5G13010 // AT5G35980 // AT1G20480 // AT5G26670 // AT1G65340 // AT5G62710 // AT5G16930 // AT1G23820 // AT3G52960 // AT4G37800 // AT2G22970 // AT1G70290 // AT3G61440 // AT5G07080 // AT2G01270 // AT3G01420 // AT1G73920 // AT5G51270 // AT5G38710 // AT3G10890 // AT3G14640 // AT4G01080 // AT5G58310 // AT1G75510 // AT3G61…
// AT4G11490 // AT1G66150 // AT1G16150 // AT2G01880 // AT3G25420 // AT3G29770 // AT2G01950 // AT1G11730 // AT3G32280 // AT2G32150 // AT2G30940 // AT1G01460 // AT1G07510 // AT5G05070 // AT2G01320 // AT1G48900 // AT1G56360 // AT5G63310 // AT4G29360 // AT1G59820 // AT2G22240 // AT1G03310 // AT3G15095 // AT3G07950 // AT3G03980 // AT4G33160 // AT5G61640 // AT1G54140 // AT1G27140 // AT5G20060 // AT5G51…
// AT1G17410 // AT4G19210 // AT3G10060 // AT1G50170 // AT1G16090 // AT5G18880 // AT1G11820 // AT5G07010 // AT1G78050 // AT3G53280 // AT5G38070 // AT3G47400 // AT5G02190 // AT3G54940 // AT5G22620 // AT4G38240 // AT2G27970 // AT4G28780 // AT3G53060 // AT1G22410 // AT3G28345 // AT4G04460 // AT4G35760 // AT4G24630 // AT2G38280 // AT2G05850 // AT5G27930 // AT1G24330 // AT2G26620 // AT4G37890 // AT3G53…
GO:0031974	C	membrane-enclosed lumen	5	40	856	20178	0.035	0.18	// AT4G10040 // AT1G07350 // AT3G23990 // AT3G24500 // AT5G09590	// AT3G50670 // AT1G72440 // AT5G11010 // AT2G46190 // AT1G60850 // AT2G25880 // AT1G17560 // AT4G10710 // AT4G24500 // AT5G54910 // AT2G20140 // AT4G20280 // AT4G02980 // AT5G26860 // AT4G17380 // AT3G10070 // AT1G51060 // AT3G01020 // AT2G32950 // AT3G15020 // AT3G45300 // AT1G52530 // AT5G65260 // AT4G02430 // AT1G01040 // AT5G63870 // AT3G57300 // AT5G39840 // AT4G02020 // AT5G55310 // AT1G54…
GO:0043233	C	organelle lumen	5	40	856	20178	0.035	0.18	// AT4G10040 // AT1G07350 // AT3G23990 // AT3G24500 // AT5G09590	// AT3G50670 // AT1G72440 // AT5G11010 // AT2G46190 // AT1G60850 // AT2G25880 // AT1G17560 // AT4G10710 // AT4G24500 // AT5G54910 // AT2G20140 // AT4G20280 // AT4G02980 // AT5G26860 // AT4G17380 // AT3G10070 // AT1G51060 // AT3G01020 // AT2G32950 // AT3G15020 // AT3G45300 // AT1G52530 // AT5G65260 // AT4G02430 // AT1G01040 // AT5G63870 // AT3G57300 // AT5G39840 // AT4G02020 // AT5G55310 // AT1G54…
GO:0005829	C	cytosol	8	40	1733	20178	0.033	0.18	// AT3G16050 // AT5G56030 // AT2G36460 // AT3G23990 // AT5G12030 // AT1G74310 // AT5G52640 // AT3G12050	// AT3G21710 // AT5G48230 // AT1G13980 // AT3G14790 // AT2G02470 // AT3G24090 // AT1G76010 // AT3G56150 // AT1G11580 // AT1G64520 // AT5G62480 // AT1G53320 // AT2G39700 // AT5G47930 // AT4G33250 // AT5G16130 // AT1G45145 // AT4G33090 // AT1G30580 // AT1G23730 // AT4G12600 // AT4G26220 // AT5G02450 // AT5G22060 // AT1G10290 // AT1G07000 // AT5G65460 // AT3G10850 // AT5G26780 // AT5G45510 // AT2G01…
GO:0070013	C	intracellular organelle lumen	5	40	856	20178	0.035	0.18	// AT4G10040 // AT1G07350 // AT3G23990 // AT3G24500 // AT5G09590	// AT3G50670 // AT1G72440 // AT5G11010 // AT2G46190 // AT1G60850 // AT2G25880 // AT1G17560 // AT4G10710 // AT4G24500 // AT5G54910 // AT2G20140 // AT4G20280 // AT4G02980 // AT5G26860 // AT4G17380 // AT3G10070 // AT1G51060 // AT3G01020 // AT2G32950 // AT3G15020 // AT3G45300 // AT1G52530 // AT5G65260 // AT4G02430 // AT1G01040 // AT5G63870 // AT3G57300 // AT5G39840 // AT4G02020 // AT5G55310 // AT1G54…
GO:0005634	C	nucleus	23	40	7607	20178	0.072	0.3	// AT3G09350 // AT4G11660 // AT2G36460 // AT5G35320 // AT3G24500 // AT1G30070 // AT4G23570 // AT1G26800 // AT4G15420 // AT5G56030 // AT1G07350 // AT1G14200 // AT4G36990 // AT4G12400 // AT3G51910 // AT1G74310 // AT2G26150 // AT5G62020 // AT2G46240 // AT3G10020 // AT2G27580 // AT5G48570 // AT3G12050	// AT1G06190 // AT3G50670 // AT3G10470 // AT2G03270 // AT5G40270 // AT1G67670 // AT2G16040 // AT3G50890 // AT2G43010 // AT1G49040 // AT3G46720 // AT4G17380 // AT5G07710 // AT2G35940 // AT5G05570 // AT5G65130 // AT1G16280 // AT5G59710 // AT4G00200 // AT5G62480 // AT1G53320 // AT4G14490 // AT1G29600 // AT3G60020 // AT4G33090 // AT5G13470 // AT4G12600 // AT5G61360 // AT3G56710 // AT3G06420 // AT1G54…
// AT3G04260 // AT5G39890 // AT3G01160 // AT5G44120 // AT5G64010 // AT2G40200 // AT2G47250 // AT3G05680 // AT5G35400 // AT5G13220 // AT1G03190 // AT1G51190 // AT3G19790 // AT3G53820 // AT2G33370 // AT5G06100 // AT5G39760 // AT3G26910 // AT5G48600 // AT4G09970 // AT1G17545 // AT1G17540 // AT5G61190 // AT1G16490 // AT3G04880 // AT4G32860 // AT5G35670 // AT2G31830 // AT4G03000 // AT2G27110 // AT1G26…
// AT1G01920 // AT2G43990 // AT5G37170 // AT5G53480 // AT1G75360 // AT1G75490 // AT5G03840 // AT3G28940 // AT3G12400 // AT1G04200 // AT2G38770 // AT4G39860 // AT1G19530 // AT2G39170 // AT2G31780 // AT2G28380 // AT5G14520 // AT4G11790 // AT1G01250 // AT3G52460 // AT5G58900 // AT4G31680 // AT5G63120 // AT5G09690 // AT1G56170 // AT1G25330 // AT5G49020 // AT5G46030 // AT3G02800 // AT3G16720 // AT4G14…
// AT3G07340 // AT3G07610 // AT4G15130 // AT2G19810 // AT5G56380 // AT1G72150 // AT1G79860 // AT4G11400 // AT3G59130 // AT4G01960 // AT5G09270 // AT3G26010 // AT1G77500 // AT1G35560 // AT1G80670 // AT3G23250 // AT2G21560 // AT5G10750 // AT3G56980 // AT5G52380 // AT3G63110 // AT2G46840 // AT4G30840 // AT2G33810 // AT4G32620 // AT1G62310 // AT1G52920 // AT5G52120 // AT1G09470 // AT4G36710 // AT1G16…
GO:0005739	C	mitochondrion	8	40	2405	20178	0.13	0.47	// AT5G56030 // AT2G07715 // AT2G36460 // AT5G51440 // AT3G23990 // AT5G25450 // AT4G10040 // AT5G09590	// AT1G11720 // AT3G21865 // AT2G46190 // AT3G54570 // AT3G47520 // AT3G57170 // AT2G01740 // AT1G28395 // AT2G34630 // AT2G32440 // AT4G32430 // AT4G19220 // AT2G26240 // AT1G54420 // AT1G26900 // AT3G01020 // AT3G15020 // AT1G06530 // AT3G53470 // AT3G20240 // AT1G12740 // AT5G60960 // AT2G02650 // AT4G38010 // AT5G46160 // AT2G16880 // AT5G59370 // AT2G07708 // AT3G20390 // AT1G16910 // AT1G11…
GO:0044424	C	intracellular part	39	40	15724	20178	0.19	0.5	// AT3G09350 // AT4G11660 // AT2G36460 // AT5G35320 // AT5G64510 // AT3G16050 // AT5G25450 // AT1G54050 // AT1G30070 // AT4G23570 // AT1G55530 // AT2G29500 // AT1G26800 // AT4G15420 // AT5G56030 // AT2G07715 // AT3G23990 // AT5G12030 // AT1G07350 // AT1G14200 // AT4G10040 // AT4G36990 // AT2G27580 // AT1G67360 // AT4G12400 // AT3G51910 // AT1G74310 // AT2G26150 // AT5G62020 // AT2G46240 // AT2G19…	// AT1G06190 // AT3G50670 // AT3G10470 // AT5G20300 // AT2G46190 // AT3G26680 // AT5G40270 // AT1G67670 // AT1G06620 // AT3G15290 // AT2G01740 // AT2G16040 // AT3G50890 // AT4G39730 // AT2G34630 // AT2G43010 // AT2G03270 // AT1G64890 // AT3G46720 // AT3G15530 // AT4G17380 // AT4G02090 // AT5G07710 // AT3G08640 // AT3G15020 // AT2G35940 // AT5G05570 // AT5G65130 // AT1G16280 // AT3G54570 // AT3G10…
// AT5G37570 // AT5G43860 // AT5G43310 // AT3G61700 // AT2G43840 // AT3G52860 // AT3G10700 // AT4G05390 // AT2G22890 // AT1G69280 // AT3G21430 // AT1G78300 // AT3G62970 // AT4G25730 // AT3G18060 // AT2G07701 // AT1G20090 // AT2G07702 // AT2G07705 // AT2G07707 // AT2G07706 // AT5G38630 // AT5G61930 // AT4G28580 // AT5G04820 // AT3G18650 // AT2G20760 // AT3G14100 // AT5G12080 // AT2G21170 // AT4G27…
// AT1G14040 // AT1G18090 // AT5G46460 // AT3G23570 // AT1G21070 // AT5G57440 // AT2G37500 // AT5G22860 // AT3G32400 // AT2G30870 // AT3G48930 // AT5G50930 // AT5G13690 // AT5G27720 // AT3G25660 // AT3G08620 // AT5G05100 // AT1G04030 // AT1G12640 // AT1G48830 // AT2G15880 // AT1G53590 // AT3G49510 // AT5G63770 // AT3G29130 // AT3G23790 // AT1G18890 // AT1G29500 // AT4G36030 // AT2G22370 // AT1G55…
// AT4G22890 // AT5G60610 // AT5G61580 // AT1G79600 // AT4G27680 // AT3G22920 // AT3G59710 // AT5G20160 // AT5G60340 // AT1G62310 // AT1G32790 // AT3G54390 // AT1G67490 // AT1G55840 // AT4G22410 // AT4G02840 // AT1G78950 // AT1G35220 // AT3G21860 // AT1G11720 // AT3G57370 // AT5G48230 // AT1G76490 // AT4G09810 // AT4G36500 // AT1G13980 // AT1G27340 // AT1G65260 // AT5G51700 // AT3G24560 // AT1G28…
// AT3G06450 // AT1G75190 // AT1G01460 // AT5G27610 // AT3G13140 // AT5G05070 // AT2G01320 // AT4G27270 // AT1G48900 // AT1G32650 // AT5G63310 // AT5G63640 // AT1G55810 // AT4G02350 // AT3G03720 // AT3G57060 // AT5G13950 // AT1G31200 // AT1G76390 // AT5G60840 // AT5G25610 // AT1G03310 // AT4G20850 // AT3G15095 // AT4G17330 // AT3G07950 // AT3G03980 // AT4G33160 // AT1G33680 // AT5G61640 // AT1G54…
// AT1G18660 // AT3G02190 // AT2G21410 // AT4G36400 // AT5G57180 // AT5G26860 // AT4G27410 // AT5G66750 // AT1G10130 // AT5G19100 // AT2G16730 // AT4G04110 // AT4G35470 // AT4G39790 // AT5G66280 // AT5G56850 // AT1G21450 // AT1G05880 // AT1G72530 // AT5G23140 // AT3G59180 // AT5G11790 // AT3G53090 // AT4G31570 // AT3G49520 // AT4G00940 // AT5G62310 // AT2G18030 // AT5G24420 // AT2G16760 // AT5G40…
// AT3G05140 // AT4G29430 // AT1G63130 // AT4G03620 // AT4G17020 // AT3G27380 // AT1G61870 // AT1G76920 // AT3G56820 // AT1G67270 // AT4G24440 // AT5G35690 // AT3G54210 // AT5G61340 // AT1G12530 // AT5G47230 // AT2G03210 // AT5G06280 // AT1G26530 // AT4G14770 // AT1G49150 // AT1G07020 // AT5G05690 // AT2G16060 // AT3G52720 // AT2G47790 // AT1G74970 // AT2G34610 // AT3G58390 // AT4G34050 // AT2G22…
GO:0005622	C	intracellular	39	40	15748	20178	0.19	0.5	// AT3G09350 // AT4G11660 // AT2G36460 // AT5G35320 // AT5G64510 // AT3G16050 // AT5G25450 // AT1G54050 // AT1G30070 // AT4G23570 // AT1G55530 // AT2G29500 // AT1G26800 // AT4G15420 // AT5G56030 // AT2G07715 // AT3G23990 // AT5G12030 // AT1G07350 // AT1G14200 // AT4G10040 // AT4G36990 // AT2G27580 // AT1G67360 // AT4G12400 // AT3G51910 // AT1G74310 // AT2G26150 // AT5G62020 // AT2G46240 // AT2G19…	// AT1G06190 // AT3G50670 // AT3G10470 // AT5G20300 // AT2G46190 // AT3G26680 // AT5G40270 // AT1G67670 // AT1G06620 // AT3G15290 // AT2G01740 // AT2G16040 // AT3G50890 // AT4G39730 // AT2G34630 // AT2G43010 // AT2G03270 // AT1G64890 // AT3G46720 // AT3G15530 // AT4G17380 // AT4G02090 // AT5G07710 // AT3G08640 // AT3G15020 // AT2G35940 // AT5G05570 // AT5G65130 // AT1G16280 // AT3G54570 // AT3G10…
// AT2G25950 // AT4G04955 // AT4G21090 // AT3G06530 // AT1G33900 // AT1G10970 // AT5G37570 // AT5G43860 // AT5G43310 // AT3G61700 // AT2G43840 // AT3G52860 // AT3G10700 // AT4G05390 // AT2G22890 // AT1G69280 // AT3G21430 // AT1G78300 // AT3G62970 // AT4G25730 // AT3G18060 // AT2G07701 // AT1G20090 // AT2G07702 // AT2G07705 // AT2G07707 // AT2G07706 // AT5G38630 // AT5G61930 // AT4G28580 // AT5G04…
// AT3G22110 // AT1G19670 // AT4G01330 // AT1G19850 // AT4G01880 // AT4G09550 // AT4G16845 // AT5G50870 // AT2G41550 // AT2G16360 // AT1G14040 // AT1G18090 // AT5G46460 // AT3G23570 // AT1G21070 // AT4G18700 // AT5G57440 // AT2G37500 // AT5G22860 // AT3G32400 // AT2G30870 // AT3G48930 // AT5G50930 // AT5G13690 // AT5G27720 // AT3G25660 // AT3G08620 // AT5G05100 // AT1G04030 // AT1G12640 // AT1G48…
// AT1G78310 // AT1G54240 // AT3G05290 // AT4G40040 // AT5G44020 // AT5G60760 // AT1G03760 // AT3G60200 // AT3G45900 // AT2G47130 // AT2G35890 // AT1G13180 // AT5G47050 // AT1G77440 // AT3G03840 // AT4G22890 // AT5G60610 // AT5G61580 // AT1G79600 // AT4G27680 // AT3G22920 // AT3G59710 // AT5G20160 // AT5G60340 // AT1G62310 // AT1G32790 // AT3G54390 // AT1G67490 // AT1G55840 // AT4G22410 // AT4G02…
// AT3G25420 // AT4G11940 // AT3G29770 // AT4G01460 // AT3G17520 // AT1G49760 // AT1G64380 // AT3G46040 // AT1G14710 // AT4G00730 // AT1G47900 // AT4G20010 // AT4G18450 // AT3G54430 // AT2G37430 // AT1G76310 // AT3G13490 // AT3G06450 // AT1G75190 // AT1G01460 // AT5G27610 // AT3G13140 // AT5G05070 // AT2G01320 // AT4G27270 // AT1G48900 // AT1G32650 // AT5G63310 // AT5G63640 // AT1G55810 // AT4G02…
// AT5G04390 // AT5G56330 // AT2G26680 // AT3G19780 // AT4G39570 // AT1G03330 // AT5G09920 // AT2G39020 // AT5G15740 // AT2G25880 // AT5G18110 // AT2G45880 // AT1G46912 // AT3G44240 // AT3G09630 // AT1G51310 // AT1G80920 // AT5G22760 // AT1G79890 // AT1G18660 // AT3G02190 // AT2G21410 // AT4G36400 // AT5G57180 // AT5G26860 // AT4G27410 // AT5G66750 // AT1G10130 // AT5G19100 // AT2G16730 // AT4G04…
// AT1G72070 // AT5G05550 // AT5G05880 // AT1G28280 // AT5G20580 // AT5G17170 // AT5G40030 // AT3G50750 // AT4G13050 // AT1G20440 // AT3G58640 // AT1G30210 // AT4G01210 // AT1G02340 // AT5G24316 // AT3G23490 // AT1G78630 // AT4G26750 // AT2G02520 // AT4G17695 // AT4G18480 // AT4G18950 // AT3G05140 // AT4G29430 // AT1G63130 // AT4G03620 // AT4G17020 // AT3G27380 // AT1G61870 // AT1G76920 // AT3G56…
GO:0043231	C	intracellular membrane-bounded organelle	31	40	13763	20178	0.34	0.51	// AT3G09350 // AT4G11660 // AT2G36460 // AT5G35320 // AT5G64510 // AT5G25450 // AT3G24500 // AT1G30070 // AT4G23570 // AT1G26800 // AT4G15420 // AT5G56030 // AT2G07715 // AT3G23990 // AT1G07350 // AT1G14200 // AT4G10040 // AT4G36990 // AT1G67360 // AT4G12400 // AT3G51910 // AT1G74310 // AT2G26150 // AT5G62020 // AT2G46240 // AT5G51440 // AT3G10020 // AT2G27580 // AT5G48570 // AT5G09590 // AT3G12…	// AT1G06190 // AT3G50670 // AT3G10470 // AT5G20300 // AT2G46190 // AT3G26680 // AT5G40270 // AT1G67670 // AT4G22890 // AT3G15290 // AT2G01740 // AT2G16040 // AT3G50890 // AT4G39730 // AT2G34630 // AT2G43010 // AT2G03270 // AT1G64890 // AT3G46720 // AT4G17380 // AT4G02090 // AT5G07710 // AT3G15020 // AT2G35940 // AT5G05570 // AT5G65130 // AT1G16280 // AT3G54570 // AT1G06440 // AT1G73720 // AT4G00…
// AT3G22190 // AT4G14350 // AT3G22620 // AT2G04700 // AT4G01800 // AT5G11490 // AT1G67910 // AT1G56290 // AT5G09400 // AT1G78470 // AT3G19770 // AT5G41790 // AT1G18100 // AT3G02120 // AT2G17940 // AT3G02125 // AT1G36970 // AT4G36470 // AT1G22490 // AT5G14040 // AT5G10010 // AT1G48610 // AT1G13420 // AT2G38320 // AT3G22990 // AT1G28630 // AT1G43640 // AT2G26140 // AT3G22440 // AT3G26280 // AT5G24…
// AT3G53150 // AT5G42480 // AT1G30400 // AT3G09910 // AT4G35650 // AT1G06960 // AT5G02570 // AT3G25040 // ATMG00650 // AT1G23860 // AT5G35970 // AT5G50335 // AT3G27640 // AT5G37020 // AT1G60070 // AT3G61850 // AT1G29120 // AT1G75230 // AT2G43330 // AT3G55190 // AT5G03770 // AT1G69120 // AT1G09030 // AT4G38550 // AT5G35790 // AT1G35260 // AT1G45688 // AT5G04200 // AT3G28850 // AT5G19600 // AT4G39…
// AT3G43590 // AT2G34340 // AT5G49555 // AT3G23340 // AT3G23610 // AT5G49550 // AT5G49880 // AT1G42560 // AT3G16470 // AT2G35110 // AT3G45530 // AT3G27500 // AT1G66580 // AT3G45280 // AT3G12890 // AT4G15290 // AT1G53840 // AT2G23230 // AT3G49140 // AT1G56190 // AT1G19040 // AT5G06340 // AT2G28050 // AT5G11150 // AT3G11745 // AT2G22540 // AT5G53180 // AT1G47885 // AT1G59610 // AT2G19720 // AT1G22…
// AT5G63520 // AT3G54150 // AT1G67250 // AT3G54400 // AT3G19500 // AT3G58780 // AT3G58830 // AT3G04460 // AT3G04580 // AT3G58710 // AT1G54160 // AT5G50820 // AT3G45510 // AT4G18770 // AT4G18800 // AT4G18870 // AT3G45480 // AT4G23070 // AT1G64970 // AT2G32070 // AT5G05150 // AT3G07580 // AT1G13160 // AT5G48640 // AT3G03600 // AT1G48620 // AT1G64600 // AT5G53170 // AT3G25940 // AT3G09210 // AT2G02…
// AT3G60800 // AT2G15420 // AT5G12860 // AT5G66190 // AT1G34010 // AT2G45280 // AT3G11960 // AT5G27280 // AT3G11964 // AT1G19330 // AT5G43880 // AT3G54110 // AT5G09980 // AT3G28340 // AT2G34070 // AT1G19620 // AT2G28810 // AT4G29440 // AT2G46310 // AT2G32090 // AT5G66470 // AT4G35900 // AT4G35905 // AT3G45420 // AT3G01175 // AT1G21920 // AT5G27750 // AT1G64310 // AT2G30820 // AT4G19490 // AT3G05…
GO:0043229	C	intracellular organelle	31	40	14021	20178	0.37	0.51	// AT3G09350 // AT4G11660 // AT2G36460 // AT5G35320 // AT5G64510 // AT5G25450 // AT3G24500 // AT1G30070 // AT4G23570 // AT1G26800 // AT4G15420 // AT5G56030 // AT2G07715 // AT3G23990 // AT1G07350 // AT1G14200 // AT4G10040 // AT4G36990 // AT1G67360 // AT4G12400 // AT3G51910 // AT1G74310 // AT2G26150 // AT5G62020 // AT2G46240 // AT5G51440 // AT3G10020 // AT2G27580 // AT5G48570 // AT5G09590 // AT3G12…	// AT1G06190 // AT3G50670 // AT3G10470 // AT5G20300 // AT2G46190 // AT3G26680 // AT5G40270 // AT1G67670 // AT4G22890 // AT3G15290 // AT2G01740 // AT2G16040 // AT3G50890 // AT4G39730 // AT2G34630 // AT2G43010 // AT2G03270 // AT1G64890 // AT3G46720 // AT4G17380 // AT4G02090 // AT5G07710 // AT3G15020 // AT2G35940 // AT5G05570 // AT5G65130 // AT1G16280 // AT3G54570 // AT1G06440 // AT1G73720 // AT4G00…
// AT3G25220 // AT5G16910 // AT5G19720 // AT5G62020 // AT1G08680 // AT3G29575 // AT2G20270 // AT1G37130 // AT4G05230 // AT1G69340 // AT2G28620 // AT4G31120 // AT2G17510 // AT1G70840 // AT4G14000 // AT3G23900 // AT4G34750 // AT5G10950 // AT3G55870 // AT2G25180 // AT3G48860 // AT5G60160 // AT4G15200 // AT5G12310 // AT4G19550 // AT2G20020 // AT1G01260 // AT1G56160 // AT3G53540 // AT3G59350 // AT3G09…
// AT3G04530 // AT3G51440 // AT1G69620 // AT1G56540 // AT5G39560 // AT1G77590 // AT3G26085 // AT1G76970 // AT2G29970 // AT4G25340 // AT1G24000 // AT5G60040 // AT5G41970 // AT3G60630 // AT2G16020 // AT2G40220 // AT5G02910 // AT3G51910 // AT5G35460 // AT3G08980 // AT1G48760 // AT1G54490 // AT2G03190 // AT2G33310 // AT3G59490 // AT5G39740 // AT5G50810 // AT5G52910 // AT1G77370 // AT3G53460 // AT1G44…
// AT1G32460 // AT3G55170 // AT2G19510 // AT1G54690 // AT5G61620 // AT1G54120 // AT5G61150 // AT5G65100 // AT5G01600 // AT2G46470 // AT3G59690 // AT2G21970 // AT5G06050 // AT5G02000 // AT1G53310 // AT5G44610 // AT4G10925 // AT1G29670 // AT1G12230 // AT4G17060 // AT1G11680 // AT5G41880 // AT5G13330 // AT4G38020 // AT1G03040 // AT1G74910 // AT3G24190 // AT4G12120 // AT3G53930 // AT4G12650 // AT3G56…
// AT1G76370 // AT2G31210 // AT4G32910 // AT1G76140 // AT1G68580 // AT1G23180 // AT3G56250 // AT1G31860 // AT3G01015 // AT1G63010 // AT3G57560 // AT1G64040 // AT5G65210 // AT1G30110 // AT4G04510 // AT4G21320 // AT5G26680 // AT1G78920 // AT4G19980 // AT5G18510 // AT1G34120 // AT3G56160 // AT4G19985 // AT5G12440 // AT3G57210 // AT5G54390 // AT2G46050 // AT5G54640 // AT3G20250 // AT1G16070 // AT1G12…
// AT5G17450 // AT2G39210 // AT5G63480 // AT3G22880 // AT5G05890 // AT4G16660 // AT5G11670 // AT2G35950 // AT1G44800 // AT3G44940 // AT1G02680 // AT1G78650 // AT4G14800 // AT1G30795 // AT3G55070 // AT5G36890 // AT3G44560 // AT1G63910 // AT3G19190 // AT4G36250 // AT2G25200 // AT4G24380 // AT5G66500 // AT1G33920 // AT5G25940 // AT1G47340 // AT2G07719 // AT4G11120 // AT1G66620 // AT1G68480 // AT1G66…
GO:0043227	C	membrane-bounded organelle	31	40	13772	20178	0.34	0.51	// AT3G09350 // AT4G11660 // AT2G36460 // AT5G35320 // AT5G64510 // AT5G25450 // AT3G24500 // AT1G30070 // AT4G23570 // AT1G26800 // AT4G15420 // AT5G56030 // AT2G07715 // AT3G23990 // AT1G07350 // AT1G14200 // AT4G10040 // AT4G36990 // AT1G67360 // AT4G12400 // AT3G51910 // AT1G74310 // AT2G26150 // AT5G62020 // AT2G46240 // AT5G51440 // AT3G10020 // AT2G27580 // AT5G48570 // AT5G09590 // AT3G12…	// AT1G06190 // AT3G50670 // AT3G10470 // AT5G20300 // AT2G46190 // AT3G26680 // AT5G40270 // AT1G67670 // AT4G22890 // AT3G15290 // AT2G01740 // AT2G16040 // AT3G50890 // AT4G39730 // AT2G34630 // AT2G43010 // AT2G03270 // AT1G64890 // AT3G46720 // AT4G17380 // AT4G02090 // AT5G07710 // AT3G15020 // AT2G35940 // AT5G05570 // AT5G65130 // AT1G16280 // AT3G54570 // AT1G06440 // AT1G73720 // AT4G00…
// AT1G72740 // AT1G01040 // AT3G22190 // AT4G14350 // AT3G22620 // AT2G04700 // AT4G01800 // AT5G11490 // AT1G67910 // AT1G56290 // AT5G09400 // AT1G78470 // AT3G19770 // AT5G41790 // AT1G18100 // AT3G02120 // AT2G17940 // AT3G02125 // AT1G36970 // AT4G36470 // AT1G22490 // AT5G14040 // AT5G10010 // AT1G48610 // AT1G13420 // AT2G38320 // AT3G22990 // AT1G28630 // AT1G43640 // AT2G26140 // AT3G22…
// AT4G04800 // AT4G04370 // AT4G21140 // AT3G13230 // AT4G12410 // AT2G05920 // AT3G53150 // AT5G42480 // AT1G30400 // AT3G09910 // AT4G35650 // AT1G06960 // AT5G02570 // AT3G25040 // ATMG00650 // AT1G23860 // AT5G35970 // AT5G50335 // AT3G27640 // AT5G37020 // AT1G60070 // AT3G61850 // AT1G29120 // AT1G75230 // AT2G43330 // AT3G55190 // AT5G03770 // AT1G69120 // AT1G09030 // AT4G38550 // AT5G35…
// AT4G24370 // AT1G32400 // AT1G68430 // AT5G23960 // AT1G72840 // AT3G51560 // AT3G29070 // AT1G60450 // AT3G43590 // AT2G34340 // AT5G49555 // AT3G23340 // AT3G23610 // AT5G49550 // AT5G49880 // AT1G42560 // AT3G16470 // AT2G35110 // AT3G45530 // AT3G27500 // AT1G66580 // AT3G45280 // AT3G12890 // AT4G15290 // AT1G53840 // AT2G23230 // AT3G49140 // AT1G56190 // AT1G19040 // AT5G06340 // AT2G28…
// AT2G02280 // AT4G36620 // AT5G52170 // AT5G66170 // AT4G24930 // AT4G15090 // AT5G56230 // AT3G08000 // AT5G63520 // AT3G54150 // AT1G67250 // AT3G54400 // AT3G19500 // AT3G58780 // AT3G58830 // AT3G04460 // AT3G04580 // AT3G58710 // AT1G54160 // AT5G50820 // AT3G45510 // AT4G18770 // AT4G18800 // AT4G18870 // AT3G45480 // AT4G23070 // AT1G64970 // AT2G32070 // AT5G05150 // AT3G07580 // AT1G13…
// AT1G14900 // AT2G20450 // AT5G46100 // AT1G04330 // AT5G57340 // AT1G04440 // AT5G57345 // AT5G04000 // AT3G60800 // AT2G15420 // AT5G05500 // AT5G12860 // AT5G66190 // AT1G34010 // AT2G45280 // AT3G11960 // AT5G27280 // AT3G11964 // AT1G19330 // AT5G43880 // AT3G54110 // AT5G09980 // AT3G28340 // AT2G34070 // AT1G19620 // AT2G28810 // AT4G29440 // AT2G46310 // AT2G32090 // AT5G66470 // AT4G35…
GO:0005737	C	cytoplasm	25	40	10429	20178	0.27	0.51	// AT3G09350 // AT2G36460 // AT5G64510 // AT1G67360 // AT5G25450 // AT1G54050 // AT1G55530 // AT2G29500 // AT5G56030 // AT2G07715 // AT3G23990 // AT5G12030 // AT4G10040 // AT3G16050 // AT4G12400 // AT1G74310 // AT2G26150 // AT2G19310 // AT5G51440 // AT5G12020 // AT5G52640 // AT5G48570 // AT5G09590 // AT3G12050 // AT3G24500	// AT1G06190 // AT1G06620 // AT5G20300 // AT2G46190 // AT3G54570 // AT4G22890 // AT3G15290 // AT3G21710 // AT5G44790 // AT2G34630 // AT1G49040 // AT1G64890 // AT3G15530 // AT5G07710 // AT3G15020 // AT2G35940 // AT3G10800 // AT5G02290 // AT3G10210 // AT5G06000 // AT5G62480 // AT1G53320 // AT3G23820 // AT1G31690 // AT5G64620 // AT4G31820 // AT3G17970 // AT1G57830 // AT2G01690 // AT4G33090 // AT4G38…
// AT2G25910 // AT1G59540 // AT2G19070 // AT5G14300 // AT4G35830 // AT2G48060 // AT3G45000 // AT4G33400 // AT4G15415 // AT5G23320 // AT5G27660 // AT4G15410 // AT5G01500 // AT5G47010 // AT2G11010 // AT1G62040 // AT5G59730 // AT5G67370 // AT3G57950 // AT2G19790 // AT4G17360 // AT1G35680 // AT3G08730 // AT5G47435 // AT3G60510 // AT1G76570 // AT1G79910 // AT3G07900 // AT5G43320 // AT3G63300 // AT5G15…
// AT2G36170 // AT1G61890 // AT3G16780 // AT3G16785 // AT4G23450 // AT4G23100 // AT1G05470 // AT1G63940 // AT5G42650 // AT3G07160 // AT5G08415 // AT1G48050 // AT5G66550 // AT5G08410 // AT5G23920 // AT3G11830 // AT1G05170 // AT5G40870 // AT1G60940 // AT3G18870 // AT1G08670 // AT3G22200 // AT5G49840 // AT1G63800 // AT5G64950 // AT1G80030 // AT3G27540 // AT1G32880 // AT5G27460 // AT1G13760 // AT1G43…
// AT2G26340 // AT5G18970 // AT5G24300 // AT1G77540 // AT5G06560 // AT1G77440 // AT1G55670 // AT1G52800 // AT4G26180 // AT1G55850 // AT3G19660 // AT1G54090 // AT3G47530 // AT5G20680 // AT2G33100 // AT1G67460 // AT2G36990 // AT1G23450 // AT1G76370 // AT4G37430 // AT1G23180 // AT1G31860 // AT3G05510 // AT1G63010 // AT3G57560 // AT3G01010 // AT3G06540 // AT4G04510 // AT5G26680 // AT4G19980 // AT1G34…
// AT5G03905 // AT3G50900 // AT5G07480 // AT4G38070 // AT3G06440 // AT1G54310 // AT4G21990 // AT2G30570 // AT5G56470 // AT5G16620 // AT1G63450 // AT1G50410 // AT4G27930 // AT2G34260 // AT1G31280 // AT4G05450 // AT1G69960 // AT5G11810 // AT3G57530 // AT1G07590 // AT2G17220 // AT4G14510 // AT5G41070 // AT4G08480 // AT1G20330 // AT3G16060 // AT4G38380 // AT4G34350 // AT3G11930 // AT4G21190 // AT1G20…
GO:0044464	C	cell part	39	40	17392	20178	0.33	0.51	// AT3G09350 // AT4G11660 // AT2G36460 // AT5G35320 // AT5G64510 // AT3G16050 // AT5G25450 // AT1G54050 // AT1G30070 // AT4G23570 // AT1G55530 // AT2G29500 // AT1G26800 // AT4G15420 // AT5G56030 // AT2G07715 // AT3G23990 // AT5G12030 // AT1G07350 // AT1G14200 // AT4G10040 // AT4G36990 // AT2G27580 // AT1G67360 // AT4G12400 // AT3G51910 // AT1G74310 // AT2G26150 // AT5G62020 // AT2G46240 // AT2G19…	// AT1G06190 // AT3G50670 // AT3G10470 // AT5G20300 // AT2G46190 // AT3G26680 // AT5G40270 // AT1G67670 // AT1G06620 // AT3G15290 // AT1G11720 // AT2G16040 // AT3G50890 // AT4G39730 // AT2G34630 // AT2G43010 // AT2G03270 // AT1G64890 // AT3G46720 // AT5G48650 // AT3G15530 // AT1G11370 // AT4G17380 // AT5G48230 // AT4G02090 // AT5G07710 // AT3G08640 // AT3G15020 // AT2G35940 // AT5G05570 // AT5G65…
// AT3G61390 // AT1G70490 // AT2G43450 // AT2G43980 // AT3G50430 // AT3G12470 // AT3G19170 // AT1G74370 // AT4G14240 // AT3G16730 // AT3G27690 // AT2G38760 // AT5G38800 // AT5G19700 // AT4G39850 // AT1G68460 // AT5G08370 // AT5G59680 // AT5G17890 // AT5G27380 // AT2G25830 // AT5G16970 // AT1G37150 // AT1G19520 // AT5G53290 // AT1G19250 // AT4G01280 // AT3G09250 // AT1G03750 // AT4G31140 // AT5G16…
// AT1G68270 // AT1G35470 // AT1G63180 // AT2G40130 // AT3G01180 // AT2G25780 // AT3G53450 // AT3G45820 // AT4G17660 // AT4G17190 // AT2G25990 // AT3G08940 // AT1G68620 // AT5G13200 // AT1G03600 // AT2G11520 // AT1G33320 // AT4G28850 // AT1G79760 // AT1G36990 // AT4G21810 // AT2G44120 // AT5G43150 // AT4G12010 // AT3G53800 // AT1G33890 // AT4G02630 // AT2G04360 // AT1G06070 // AT5G53060 // AT5G47…
// AT2G35040 // AT5G19640 // AT4G39390 // AT4G39640 // AT1G50400 // AT1G51800 // AT4G13580 // AT4G13850 // AT2G34270 // AT2G20280 // AT2G25150 // AT1G53660 // AT1G07150 // AT2G01570 // AT1G03430 // AT5G41060 // AT5G55840 // AT1G74840 // AT1G57750 // AT4G34340 // AT2G17210 // AT1G62640 // AT4G21180 // AT2G18490 // AT5G47890 // AT2G42640 // AT3G53190 // AT1G30910 // AT5G51170 // AT1G30440 // AT4G04…
// AT1G17380 // AT3G57920 // AT2G25450 // AT1G01960 // AT5G04750 // AT3G02760 // AT5G51290 // AT1G24020 // AT1G08430 // AT4G15900 // AT5G37130 // AT3G62870 // AT5G37640 // AT1G46840 // AT3G26670 // AT1G60610 // AT2G43400 // AT1G70130 // AT2G43950 // AT3G17450 // AT5G09830 // AT5G17320 // AT4G10260 // AT5G22580 // AT5G28950 // AT2G17650 // AT5G46070 // AT2G28250 // AT5G57940 // AT1G74320 // AT5G57…
// AT1G20760 // AT4G15890 // AT1G72570 // AT5G17050 // AT4G15230 // AT2G29960 // AT4G39753 // AT2G23560 // AT1G60780 // AT5G56720 // AT1G29710 // AT2G04920 // AT3G10140 // AT5G09650 // AT1G53450 // AT3G26910 // AT3G50310 // AT3G59380 // AT5G41270 // AT5G56370 // AT5G53550 // AT3G61920 // AT4G31390 // AT1G70710 // AT5G48570 // AT4G25510 // AT4G20740 // AT5G53660 // AT2G27990 // AT3G51450 // AT5G49…
// AT5G03080 // AT5G48150 // AT1G42470 // AT5G55400 // AT4G32630 // AT1G79200 // AT3G12730 // AT1G74630 // AT2G42200 // AT2G38040 // AT5G19070 // AT3G18740 // AT2G21045 // AT1G71220 // AT5G59090 // AT3G14890 // AT5G02680 // AT2G46770 // AT5G62990 // AT5G16430 // AT5G64890 // AT3G13020 // AT5G15160 // AT3G13750 // AT1G70060 // AT1G53760 // AT5G11630 // AT5G08190 // AT5G03555 // AT1G32500 // AT1G05…
GO:0005623	C	cell	39	40	17394	20178	0.33	0.51	// AT3G09350 // AT4G11660 // AT2G36460 // AT5G35320 // AT5G64510 // AT3G16050 // AT5G25450 // AT1G54050 // AT1G30070 // AT4G23570 // AT1G55530 // AT2G29500 // AT1G26800 // AT4G15420 // AT5G56030 // AT2G07715 // AT3G23990 // AT5G12030 // AT1G07350 // AT1G14200 // AT4G10040 // AT4G36990 // AT2G27580 // AT1G67360 // AT4G12400 // AT3G51910 // AT1G74310 // AT2G26150 // AT5G62020 // AT2G46240 // AT2G19…	// AT1G06190 // AT3G50670 // AT3G10470 // AT5G20300 // AT2G46190 // AT3G26680 // AT5G40270 // AT1G67670 // AT1G06620 // AT3G15290 // AT1G11720 // AT2G16040 // AT3G50890 // AT4G39730 // AT2G34630 // AT2G43010 // AT2G03270 // AT1G64890 // AT3G46720 // AT5G48650 // AT3G15530 // AT1G11370 // AT4G17380 // AT5G48230 // AT4G02090 // AT5G07710 // AT3G08640 // AT3G15020 // AT2G35940 // AT5G05570 // AT5G65…
// AT3G61390 // AT1G70490 // AT2G43450 // AT2G43980 // AT3G50430 // AT3G12470 // AT3G19170 // AT1G74370 // AT4G14240 // AT3G16730 // AT3G27690 // AT2G38760 // AT5G38800 // AT5G19700 // AT4G39850 // AT1G68460 // AT5G08370 // AT5G59680 // AT5G17890 // AT5G27380 // AT2G25830 // AT5G16970 // AT1G37150 // AT1G19520 // AT5G53290 // AT1G19250 // AT4G01280 // AT3G09250 // AT1G03750 // AT4G31140 // AT5G16…
// AT1G68270 // AT1G35470 // AT1G63180 // AT2G40130 // AT3G01180 // AT2G25780 // AT3G53450 // AT3G45820 // AT4G17660 // AT4G17190 // AT2G25990 // AT3G08940 // AT1G68620 // AT5G13200 // AT1G03600 // AT2G11520 // AT1G33320 // AT4G28850 // AT1G79760 // AT1G36990 // AT4G21810 // AT2G44120 // AT5G43150 // AT4G12010 // AT3G53800 // AT1G33890 // AT4G02630 // AT2G04360 // AT1G06070 // AT5G53060 // AT5G47…
// AT2G35040 // AT5G19640 // AT4G39390 // AT4G39640 // AT1G50400 // AT1G51800 // AT4G13580 // AT4G13850 // AT2G34270 // AT2G20280 // AT2G25150 // AT1G53660 // AT1G07150 // AT2G01570 // AT1G03430 // AT5G41060 // AT5G55840 // AT1G74840 // AT1G57750 // AT4G34340 // AT2G17210 // AT1G62640 // AT4G21180 // AT2G18490 // AT5G47890 // AT2G42640 // AT3G53190 // AT1G30910 // AT5G51170 // AT1G30440 // AT4G04…
// AT1G17380 // AT3G57920 // AT2G25450 // AT1G01960 // AT5G04750 // AT3G02760 // AT5G51290 // AT1G24020 // AT1G08430 // AT4G15900 // AT5G37130 // AT3G62870 // AT5G37640 // AT1G46840 // AT3G26670 // AT1G60610 // AT2G43400 // AT1G70130 // AT2G43950 // AT3G17450 // AT5G09830 // AT5G17320 // AT4G10260 // AT5G22580 // AT5G28950 // AT2G17650 // AT5G46070 // AT2G28250 // AT5G57940 // AT1G74320 // AT5G57…
// AT1G04020 // AT1G20760 // AT4G15890 // AT1G72570 // AT5G17050 // AT4G15230 // AT2G29960 // AT4G39753 // AT2G23560 // AT1G60780 // AT5G56720 // AT1G29710 // AT2G04920 // AT3G10140 // AT5G09650 // AT1G53450 // AT3G26910 // AT3G50310 // AT3G59380 // AT5G41270 // AT5G56370 // AT5G53550 // AT3G61920 // AT4G31390 // AT1G70710 // AT5G48570 // AT4G25510 // AT4G20740 // AT5G53660 // AT2G27990 // AT3G51…
// AT3G21560 // AT2G01280 // AT5G03080 // AT5G48150 // AT1G42470 // AT5G55400 // AT4G32630 // AT1G79200 // AT3G12730 // AT1G74630 // AT2G42200 // AT2G38040 // AT5G19070 // AT3G18740 // AT2G21045 // AT1G71220 // AT5G59090 // AT3G14890 // AT5G02680 // AT2G46770 // AT5G62990 // AT5G16430 // AT5G64890 // AT3G13020 // AT5G15160 // AT3G13750 // AT1G70060 // AT1G53760 // AT5G11630 // AT5G08190 // AT5G03…
GO:0043226	C	organelle	31	40	14028	20178	0.37	0.51	// AT3G09350 // AT4G11660 // AT2G36460 // AT5G35320 // AT5G64510 // AT5G25450 // AT3G24500 // AT1G30070 // AT4G23570 // AT1G26800 // AT4G15420 // AT5G56030 // AT2G07715 // AT3G23990 // AT1G07350 // AT1G14200 // AT4G10040 // AT4G36990 // AT1G67360 // AT4G12400 // AT3G51910 // AT1G74310 // AT2G26150 // AT5G62020 // AT2G46240 // AT5G51440 // AT3G10020 // AT2G27580 // AT5G48570 // AT5G09590 // AT3G12…	// AT1G06190 // AT3G50670 // AT3G10470 // AT5G20300 // AT2G46190 // AT3G26680 // AT5G40270 // AT1G67670 // AT4G22890 // AT3G15290 // AT2G01740 // AT2G16040 // AT3G50890 // AT4G39730 // AT2G34630 // AT2G43010 // AT2G03270 // AT1G64890 // AT3G46720 // AT4G17380 // AT4G02090 // AT5G07710 // AT3G15020 // AT2G35940 // AT5G05570 // AT5G65130 // AT1G16280 // AT3G54570 // AT1G06440 // AT1G73720 // AT4G00…
// AT5G04670 // AT2G30170 // AT3G25220 // AT5G16910 // AT5G19720 // AT5G62020 // AT1G08680 // AT3G29575 // AT2G20270 // AT1G37130 // AT4G05230 // AT1G69340 // AT2G28620 // AT4G31120 // AT2G17510 // AT1G70840 // AT4G14000 // AT3G23900 // AT4G34750 // AT5G10950 // AT3G55870 // AT2G25180 // AT3G48860 // AT5G60160 // AT4G15200 // AT5G12310 // AT4G19550 // AT2G20020 // AT1G01260 // AT1G56160 // AT3G53…
// AT1G07210 // AT3G22790 // AT2G17710 // AT4G27450 // AT4G19130 // AT3G04530 // AT3G51440 // AT1G69620 // AT1G56540 // AT5G39560 // AT1G77590 // AT3G26085 // AT1G76970 // AT2G29970 // AT4G25340 // AT1G24000 // AT5G60040 // AT5G41970 // AT3G60630 // AT2G16020 // AT2G40220 // AT5G02910 // AT3G51910 // AT5G35460 // AT3G08980 // AT1G48760 // AT1G54490 // AT2G03190 // AT2G33310 // AT3G59490 // AT5G39…
// AT3G27080 // AT5G07720 // AT3G61160 // AT2G32250 // AT3G08780 // AT4G33100 // AT1G32460 // AT3G55170 // AT2G19510 // AT1G54690 // AT5G61620 // AT1G54120 // AT5G61150 // AT5G65100 // AT5G01600 // AT2G46470 // AT3G59690 // AT2G21970 // AT5G06050 // AT5G02000 // AT1G53310 // AT5G44610 // AT4G10925 // AT1G29670 // AT1G12230 // AT4G17060 // AT1G11680 // AT5G41880 // AT5G13330 // AT4G38020 // AT1G03…
// AT2G33100 // AT1G67460 // AT2G19080 // AT2G36990 // AT2G37410 // AT1G23450 // AT1G76370 // AT2G31210 // AT4G32910 // AT1G76140 // AT1G68580 // AT1G23180 // AT3G56250 // AT1G31860 // AT3G01015 // AT1G63010 // AT3G57560 // AT1G64040 // AT5G65210 // AT1G30110 // AT4G04510 // AT4G21320 // AT5G26680 // AT1G78920 // AT4G19980 // AT5G18510 // AT1G34120 // AT3G56160 // AT4G19985 // AT5G12440 // AT3G57…
// AT3G16280 // AT3G48200 // AT1G47128 // AT2G38560 // AT3G28155 // AT5G19730 // AT5G17450 // AT2G39210 // AT5G63480 // AT3G22880 // AT5G05890 // AT4G16660 // AT5G11670 // AT2G35950 // AT1G44800 // AT3G44940 // AT1G02680 // AT1G78650 // AT4G14800 // AT1G30795 // AT3G55070 // AT5G36890 // AT3G44560 // AT1G63910 // AT3G19190 // AT4G36250 // AT2G25200 // AT4G24380 // AT5G66500 // AT1G33920 // AT5G25…
GO:0032991	C	macromolecular complex	5	40	2082	20178	0.41	0.54	// AT1G07350 // AT5G25450 // AT3G23990 // AT4G23570 // AT2G07715	// AT3G50670 // AT3G21860 // AT2G22125 // AT1G49040 // AT1G71720 // AT1G79730 // AT3G10070 // AT5G48520 // AT1G49910 // AT1G07910 // AT5G59710 // AT5G33280 // AT1G64520 // AT5G06000 // AT5G48300 // AT1G10522 // AT5G10140 // AT4G02020 // AT2G46260 // AT4G03510 // AT5G47930 // AT4G33250 // AT5G16130 // AT2G01690 // AT5G60960 // AT5G46160 // AT2G20980 // AT3G01280 // AT4G12600 // AT3G15150 // AT5G02…
GO:0044422	C	organelle part	8	40	4134	20178	0.58	0.65	// AT2G07715 // AT3G23990 // AT1G74310 // AT1G07350 // AT5G25450 // AT3G24500 // AT4G10040 // AT5G09590	// AT3G50670 // AT4G22890 // AT5G62410 // AT3G21865 // AT5G20300 // AT2G46190 // AT5G19855 // AT1G76490 // AT5G07990 // AT3G47520 // AT1G53210 // AT1G51540 // AT1G79940 // AT1G13980 // AT2G22125 // AT1G65260 // AT5G44790 // AT2G47220 // AT2G32440 // AT1G28150 // AT4G24170 // AT4G02500 // AT1G03160 // AT4G17380 // AT5G53960 // AT3G10070 // AT2G28310 // AT3G59400 // AT3G01020 // AT3G15020 // AT3G15…
// AT1G07790 // AT2G17265 // AT5G53490 // AT1G47530 // AT1G24360 // AT3G14110 // AT5G63070 // AT2G47990 // AT1G20840 // AT5G13630 // AT3G19170 // AT5G37300 // AT3G16730 // AT3G27690 // AT3G55330 // AT4G16700 // AT3G55250 // AT5G27540 // AT3G62870 // AT5G19700 // AT4G39850 // AT5G53470 // AT1G02830 // AT3G02360 // AT3G20870 // AT4G20400 // AT3G48680 // AT1G08570 // AT5G16300 // AT4G32520 // AT2G21…
GO:0044446	C	intracellular organelle part	8	40	4123	20178	0.58	0.65	// AT2G07715 // AT3G23990 // AT1G74310 // AT1G07350 // AT5G25450 // AT3G24500 // AT4G10040 // AT5G09590	// AT3G50670 // AT4G22890 // AT5G62410 // AT3G21865 // AT5G20300 // AT2G46190 // AT5G19855 // AT1G76490 // AT5G07990 // AT3G47520 // AT1G53210 // AT1G51540 // AT1G79940 // AT1G13980 // AT2G22125 // AT1G65260 // AT5G44790 // AT2G47220 // AT2G32440 // AT1G28150 // AT4G24170 // AT4G02500 // AT1G03160 // AT4G17380 // AT5G53960 // AT3G10070 // AT2G28310 // AT3G59400 // AT3G01020 // AT3G15020 // AT3G15…
// AT1G20840 // AT5G13630 // AT3G19170 // AT5G37300 // AT3G16730 // AT3G27690 // AT3G55330 // AT4G16700 // AT3G55250 // AT5G27540 // AT3G62870 // AT5G19700 // AT4G39850 // AT5G53470 // AT1G02830 // AT3G02360 // AT4G20150 // AT4G20400 // AT3G48680 // AT1G08570 // AT5G16300 // AT4G32520 // AT2G21280 // AT2G45070 // AT2G47570 // AT3G02930 // AT3G48110 // AT2G38360 // AT5G23880 // AT5G57800 // AT5G19…
GO:0044444	C	cytoplasmic part	17	40	8415	20178	0.52	0.65	// AT5G48570 // AT1G67360 // AT5G56030 // AT2G07715 // AT2G36460 // AT5G51440 // AT3G23990 // AT5G64510 // AT3G16050 // AT5G12030 // AT1G74310 // AT2G26150 // AT5G25450 // AT5G52640 // AT4G10040 // AT5G09590 // AT3G12050	// AT1G06190 // AT4G22890 // AT5G20300 // AT2G46190 // AT3G54570 // AT3G15290 // AT3G21710 // AT5G44790 // AT2G34630 // AT1G49040 // AT1G64890 // AT1G76010 // AT5G01650 // AT3G10800 // AT5G02290 // AT1G06440 // AT5G06000 // AT5G62480 // AT1G53320 // AT3G23820 // AT1G64090 // AT5G64620 // AT4G31820 // AT3G17970 // AT2G01690 // AT4G33090 // AT4G38010 // AT5G65685 // AT2G07708 // AT4G12600 // AT3G56…
// AT1G68530 // AT1G65500 // AT1G03540 // AT1G43190 // AT1G05520 // AT1G51160 // AT4G16820 // AT4G00040 // AT4G09570 // AT1G02550 // AT5G50850 // AT5G10780 // AT4G08770 // AT3G03630 // AT5G20740 // AT5G17520 // AT3G29110 // AT1G48850 // AT1G09070 // AT3G46620 // AT5G64290 // AT1G18870 // AT3G01980 // AT2G25470 // AT3G15360 // AT4G23885 // AT5G56330 // AT5G61710 // AT1G51310 // AT4G15620 // AT2G46…
// AT1G32260 // AT5G63290 // AT5G41760 // AT2G41490 // AT3G02150 // AT5G49570 // AT4G00100 // AT2G47400 // AT5G05480 // AT5G47030 // AT3G24320 // AT4G27190 // AT1G52260 // AT3G55330 // AT4G13840 // AT3G57250 // AT1G78930 // AT3G56660 // AT1G55190 // AT1G59670 // AT3G23090 // AT1G42960 // AT1G71740 // AT5G17060 // AT5G45550 // AT5G63830 // AT3G52420 // AT3G49870 // AT1G80550 // AT5G06680 // AT5G02…
// AT4G20150 // AT2G41000 // AT4G25434 // AT5G41350 // AT2G18970 // AT3G21220 // AT2G42070 // AT5G57800 // AT3G19770 // AT1G04850 // AT1G08350 // AT3G18820 // AT3G63150 // AT5G23460 // AT1G69020 // AT1G56380 // AT5G09510 // AT2G01130 // AT5G57790 // AT5G15390 // AT4G39220 // AT3G02560 // AT5G10100 // AT3G48200 // AT1G47128 // AT3G11770 // AT1G48160 // AT2G39210 // AT5G63480 // AT4G16660 // AT5G11…
GO:0071944	C	cell periphery	5	40	3700	20178	0.85	0.89	// AT2G36460 // AT1G30070 // AT5G52640 // AT5G56030 // AT5G09590	// AT5G37640 // AT2G41890 // AT3G01730 // AT2G40890 // AT5G61560 // AT5G02290 // AT4G09810 // AT1G51540 // AT4G00970 // AT1G13980 // AT1G28390 // AT5G06870 // AT2G22125 // AT3G14990 // AT3G45870 // AT1G67470 // AT4G17140 // AT3G18200 // AT4G21680 // AT1G49040 // AT3G60330 // AT1G11370 // AT5G48230 // AT3G09630 // AT2G25270 // AT2G27030 // AT4G22300 // AT5G05570 // AT1G34320 // AT4G02600 // AT3G05…
// AT1G24150 // AT3G28540 // AT1G61630 // AT2G30490 // AT3G19740 // AT5G37770 // AT2G13680 // AT5G04220 // AT2G29250 // AT4G10310 // AT4G01700 // AT3G18830 // AT5G56160 // AT5G66710 // AT1G15270 // AT1G74210 // AT5G24710 // AT5G08580 // AT4G24260 // AT4G04340 // AT5G37790 // AT4G26830 // AT3G03510 // AT5G22410 // AT2G27710 // AT3G25500 // AT1G18200 // AT1G22530 // AT4G18030 // AT3G11964 // AT3G16…
GO:0016020	C	membrane	8	40	6871	20178	0.95	0.95	// AT2G36460 // AT3G23990 // AT2G26150 // AT5G25450 // AT5G52640 // AT4G10040 // AT1G30070 // AT5G09590	// AT4G22890 // AT5G20300 // AT5G02290 // AT3G21710 // AT5G44790 // AT1G49040 // AT1G64890 // AT5G12250 // AT3G15530 // AT5G25130 // AT5G48230 // AT2G32280 // AT3G15020 // AT5G05570 // AT3G09770 // AT5G02070 // AT1G53320 // AT3G23820 // AT1G64090 // AT4G31820 // AT3G17970 // AT4G25040 // AT2G37010 // AT2G01690 // AT1G03010 // AT4G33090 // AT3G06420 // AT1G50430 // AT4G13800 // AT1G74880 // AT1G74…
// AT2G29620 // AT5G19290 // AT4G35790 // AT4G35240 // AT5G15770 // AT5G18470 // AT1G80950 // AT1G18650 // AT3G62190 // AT3G55140 // AT5G57070 // AT2G29990 // AT4G08850 // AT1G01820 // AT1G08550 // AT1G72500 // AT2G45010 // AT5G50120 // AT5G37740 // AT4G00910 // AT2G16750 // AT3G58970 // AT1G26180 // AT3G62770 // AT3G16620 // AT3G07040 // AT3G11930 // AT5G19875 // AT2G45270 // AT5G40970 // AT5G19…
// AT2G20970 // AT1G60160 // AT3G50860 // AT3G13790 // AT4G29810 // AT2G07777 // AT2G32670 // AT1G20180 // AT4G38660 // AT2G38730 // AT1G51910 // AT5G16250 // AT5G19200 // AT5G27330 // AT5G19750 // AT3G52710 // AT4G05200 // AT2G22900 // AT5G42980 // AT2G17520 // AT1G11220 // AT1G20980 // AT4G34700 // AT2G07698 // AT2G07695 // AT1G73990 // AT1G73620 // AT1G20760 // AT4G15230 // AT2G29960 // AT4G30…

## Sheet: specific_HSFA1a_17_MSB
GO_acc	term_type	Term	queryitem	querytotal	refitem	reftotal	pvalue	FDR	entries	entries_ref
GO:0009719	P	response to endogenous stimulus	7	23	1516	20177	0.0039	0.08	// AT5G47230 // AT1G80840 // AT1G28370 // AT3G52400 // AT4G18010 // AT5G40390 // AT4G37260	// AT1G06190 // AT5G37640 // AT5G44790 // AT3G09770 // AT3G47520 // AT1G27340 // AT2G43010 // AT2G35940 // AT5G65130 // AT1G07910 // AT5G07020 // AT1G64520 // AT5G48655 // AT5G54380 // AT3G26940 // AT5G13180 // AT1G12580 // AT3G15150 // AT1G23080 // AT5G08130 // AT4G38230 // AT4G02330 // AT1G12630 // AT2G33710 // AT2G38120 // AT2G24400 // AT5G12050 // AT4G14605 // AT5G09860 // AT4G34390 // AT5G27…
GO:1901700	P	response to oxygen-containing compound	7	23	1400	20177	0.0026	0.08	// AT5G47230 // AT1G80840 // AT3G52400 // AT1G16370 // AT4G18010 // AT5G40390 // AT4G37260	// AT1G06190 // AT3G09770 // AT2G22125 // AT4G21680 // AT2G35940 // AT3G05500 // AT1G30100 // AT5G48655 // AT5G54380 // AT3G26940 // AT5G13180 // AT1G12580 // AT5G08130 // AT4G38230 // AT3G10500 // AT4G02330 // AT5G06950 // AT2G33710 // AT4G14605 // AT5G08620 // AT4G34390 // AT1G70410 // AT5G27320 // AT4G28680 // AT3G26830 // AT1G78080 // AT4G30270 // AT5G37500 // AT4G34710 // AT2G38940 // AT1G70…
GO:0001101	P	response to acid chemical	6	23	1062	20177	0.0027	0.08	// AT1G80840 // AT3G52400 // AT1G16370 // AT4G18010 // AT5G40390 // AT4G37260	// AT1G06190 // AT5G46050 // AT3G02860 // AT4G03550 // AT3G09770 // AT5G44650 // AT3G16800 // AT2G22125 // AT1G28520 // AT5G12870 // AT5G08450 // AT1G72520 // AT2G01150 // AT3G18040 // AT4G28080 // AT1G74950 // AT2G14580 // AT3G08850 // AT3G09370 // AT3G12630 // AT1G76260 // AT4G25480 // AT1G80730 // AT1G05630 // AT1G60980 // AT2G35940 // AT1G19180 // AT3G05500 // AT2G14560 // AT5G58787 // AT1G30…
GO:0070887	P	cellular response to chemical stimulus	5	23	1051	20177	0.011	0.11	// AT3G52400 // AT5G47230 // AT4G18010 // AT1G28370 // AT1G16370	// AT1G75750 // AT5G44790 // AT5G66850 // AT3G09770 // AT4G24500 // AT4G30610 // AT1G27340 // AT3G63310 // AT1G56160 // AT3G06380 // AT2G43010 // AT2G01150 // AT1G32130 // AT3G57180 // AT1G74950 // AT2G44800 // AT1G14360 // AT3G08850 // AT3G49700 // AT1G76260 // AT1G19220 // AT5G15100 // AT5G06370 // AT1G60980 // AT1G31170 // AT3G10800 // AT5G65130 // AT5G58787 // AT1G07910 // AT4G20910 // AT5G47…
GO:0006950	P	response to stress	9	23	2839	20177	0.013	0.11	// AT5G47230 // AT1G80840 // AT5G22250 // AT2G27690 // AT1G19020 // AT1G16370 // AT3G52400 // AT5G40390 // AT4G25470	// AT5G02290 // AT3G47520 // AT1G53210 // AT3G05180 // AT2G22125 // AT4G39730 // AT5G51700 // AT1G49040 // AT4G37150 // AT4G37400 // AT1G12290 // AT2G02470 // AT4G17380 // AT4G02590 // AT1G64070 // AT3G15020 // AT5G01650 // AT3G05480 // AT1G35530 // AT4G02600 // AT1G30100 // AT2G28740 // AT1G11580 // AT5G20410 // AT1G10520 // AT3G50950 // AT5G45770 // AT3G23820 // AT4G02020 // AT1G20510 // AT1G15…
// AT1G12610 // AT5G58480 // AT3G13782 // AT5G09740 // AT1G20620 // AT4G34190 // AT2G39730 // AT3G61220 // AT5G18610 // AT5G11250 // AT3G59280 // AT2G28190 // AT3G55450 // AT3G26810 // AT4G35480 // AT2G28355 // AT1G24180 // AT2G20340 // AT1G79050 // AT5G43810 // AT1G35140 // AT5G58390 // AT5G27830 // AT4G34990 // AT3G12250 // AT4G14060 // AT4G11760 // AT5G37980 // AT5G04720 // AT3G44630 // AT1G80…
GO:0010033	P	response to organic substance	7	23	1777	20177	0.0087	0.11	// AT5G47230 // AT1G80840 // AT1G28370 // AT3G52400 // AT4G18010 // AT5G40390 // AT4G37260	// AT1G06190 // AT5G37640 // AT5G44790 // AT3G09770 // AT3G47520 // AT1G27340 // AT2G43010 // AT2G35940 // AT5G54060 // AT5G65130 // AT1G07910 // AT5G07020 // AT1G64520 // AT5G48655 // AT5G54380 // AT3G26940 // AT4G03510 // AT5G13180 // AT1G12580 // AT3G15150 // AT1G23080 // AT5G08130 // AT4G38230 // AT3G06770 // AT4G02330 // AT2G01520 // AT5G06950 // AT2G33710 // AT2G38120 // AT2G24400 // AT5G12…
GO:0009725	P	response to hormone	6	23	1426	20177	0.01	0.11	// AT5G47230 // AT1G28370 // AT3G52400 // AT4G18010 // AT5G40390 // AT4G37260	// AT1G06190 // AT5G37640 // AT5G44790 // AT3G09770 // AT3G47520 // AT1G27340 // AT2G43010 // AT2G35940 // AT5G65130 // AT1G07910 // AT5G07020 // AT1G64520 // AT5G54380 // AT3G26940 // AT5G13180 // AT1G12580 // AT3G15150 // AT1G23080 // AT5G08130 // AT4G38230 // AT4G02330 // AT1G12630 // AT2G33710 // AT2G38120 // AT2G24400 // AT5G12050 // AT4G14605 // AT5G09860 // AT4G34390 // AT5G27320 // AT2G21…
GO:0042221	P	response to chemical	8	23	2503	20177	0.017	0.13	// AT5G47230 // AT1G80840 // AT1G28370 // AT1G16370 // AT3G52400 // AT4G18010 // AT5G40390 // AT4G37260	// AT1G06190 // AT5G37640 // AT5G44790 // AT3G09770 // AT3G47520 // AT1G27340 // AT2G22125 // AT3G14990 // AT2G43010 // AT4G21680 // AT1G71050 // AT5G06370 // AT2G35940 // AT3G10800 // AT3G05500 // AT5G65130 // AT1G30100 // AT1G07910 // AT5G07020 // AT1G64520 // AT2G41630 // AT5G62480 // AT1G02950 // AT5G54380 // AT3G26940 // AT4G03510 // AT5G13180 // AT1G75280 // AT1G45145 // AT1G12580 // AT1G30…
GO:0031326	P	regulation of cellular biosynthetic process	6	23	2207	20177	0.06	0.15	// AT5G47230 // AT1G80840 // AT5G22250 // AT1G28370 // AT4G25470 // AT4G37260	// AT3G10470 // AT3G57370 // AT5G06710 // AT5G64530 // AT3G50890 // AT2G43010 // AT2G02470 // AT1G79730 // AT1G51140 // AT4G02590 // AT3G10070 // AT2G35940 // AT3G50700 // AT5G65130 // AT5G59710 // AT4G13640 // AT5G06000 // AT1G10522 // AT1G53320 // AT4G02020 // AT5G13180 // AT4G33250 // AT5G60960 // AT1G50300 // AT1G16910 // AT3G15150 // AT3G56710 // AT1G54330 // AT5G08130 // AT3G10500 // AT1G79…
GO:1901362	P	organic cyclic compound biosynthetic process	7	23	2616	20177	0.049	0.15	// AT5G47230 // AT1G80840 // AT5G22630 // AT5G22250 // AT1G28370 // AT4G25470 // AT4G37260	// AT1G06190 // AT3G10470 // AT3G57370 // AT5G06710 // AT1G69180 // AT1G76490 // AT5G64530 // AT3G14990 // AT3G50890 // AT2G43010 // AT2G32440 // AT3G60330 // AT2G02470 // AT1G79730 // AT1G51140 // AT4G02590 // AT3G10070 // AT3G59400 // AT2G35940 // AT3G50700 // AT5G65130 // AT5G59710 // AT4G13640 // AT5G44480 // AT1G10522 // AT1G10520 // AT1G53320 // AT4G02020 // AT1G12740 // AT5G13180 // AT5G60…
// AT3G63270 // AT4G23690 // AT4G36930 // AT2G31650 // AT1G73177 // AT4G01690 // AT4G23100 // AT4G00180 // AT2G35550 // AT4G32280 // AT5G67570 // AT2G20180 // AT5G14070 // AT5G40870 // AT4G20320 // AT2G28160 // AT4G10350 // AT3G45260 // AT3G18870 // AT2G46130 // AT3G07610 // AT2G19810 // AT4G11400 // AT1G02740 // AT5G64950 // AT3G63410 // AT4G15415 // AT4G00980 // AT2G35430 // AT3G03260 // AT1G55…
GO:0032774	P	RNA biosynthetic process	6	23	2088	20177	0.049	0.15	// AT5G47230 // AT1G80840 // AT5G22250 // AT1G28370 // AT4G25470 // AT4G37260	// AT1G06190 // AT3G10470 // AT3G57370 // AT5G06710 // AT5G64530 // AT3G50890 // AT2G43010 // AT2G02470 // AT1G79730 // AT1G51140 // AT4G02590 // AT3G10070 // AT2G35940 // AT3G50700 // AT5G65130 // AT5G59710 // AT4G13640 // AT1G10522 // AT1G53320 // AT4G02020 // AT5G13180 // AT5G60960 // AT1G50300 // AT1G16910 // AT3G56710 // AT1G54330 // AT5G08130 // AT3G10500 // AT1G79960 // AT1G03770 // AT2G30…
GO:2000112	P	regulation of cellular macromolecule biosynthetic process	6	23	2138	20177	0.054	0.15	// AT5G47230 // AT1G80840 // AT5G22250 // AT1G28370 // AT4G25470 // AT4G37260	// AT3G10470 // AT3G57370 // AT5G06710 // AT5G64530 // AT3G50890 // AT2G43010 // AT2G02470 // AT1G79730 // AT1G51140 // AT4G02590 // AT3G10070 // AT2G35940 // AT3G50700 // AT5G65130 // AT5G59710 // AT4G13640 // AT5G06000 // AT1G10522 // AT1G53320 // AT4G02020 // AT5G13180 // AT4G33250 // AT5G60960 // AT1G50300 // AT1G16910 // AT3G15150 // AT3G56710 // AT1G54330 // AT5G08130 // AT3G10500 // AT1G79…
GO:0097659	P	nucleic acid-templated transcription	6	23	2084	20177	0.049	0.15	// AT5G47230 // AT1G80840 // AT5G22250 // AT1G28370 // AT4G25470 // AT4G37260	// AT1G06190 // AT3G10470 // AT3G57370 // AT5G06710 // AT5G64530 // AT3G50890 // AT2G43010 // AT2G02470 // AT1G79730 // AT1G51140 // AT4G02590 // AT3G10070 // AT2G35940 // AT3G50700 // AT5G65130 // AT5G59710 // AT4G13640 // AT1G10522 // AT1G53320 // AT4G02020 // AT5G13180 // AT5G60960 // AT1G50300 // AT1G16910 // AT3G56710 // AT1G54330 // AT5G08130 // AT3G10500 // AT1G79960 // AT1G03770 // AT2G30…
GO:0010468	P	regulation of gene expression	6	23	2259	20177	0.065	0.15	// AT5G47230 // AT1G80840 // AT5G22250 // AT1G28370 // AT4G25470 // AT4G37260	// AT3G10470 // AT3G57370 // AT5G06710 // AT5G64530 // AT3G50890 // AT2G43010 // AT2G02470 // AT1G79730 // AT1G51140 // AT4G02590 // AT3G10070 // AT2G35940 // AT3G50700 // AT5G65130 // AT5G59710 // AT4G13640 // AT5G06000 // AT1G10522 // AT1G53320 // AT1G60650 // AT4G02020 // AT5G13180 // AT4G33250 // AT5G60960 // AT1G50300 // AT1G16910 // AT3G56710 // AT1G54330 // AT5G08130 // AT3G10500 // AT1G79…
GO:0019219	P	regulation of nucleobase-containing compound metabolic process	6	23	2080	20177	0.048	0.15	// AT5G47230 // AT1G80840 // AT5G22250 // AT1G28370 // AT4G25470 // AT4G37260	// AT3G10470 // AT3G57370 // AT5G06710 // AT5G64530 // AT3G50890 // AT2G43010 // AT2G02470 // AT1G79730 // AT1G51140 // AT4G02590 // AT3G10070 // AT2G35940 // AT1G35530 // AT5G65130 // AT5G59710 // AT4G13640 // AT1G10522 // AT1G53320 // AT4G02020 // AT5G13180 // AT5G60960 // AT1G50300 // AT1G16910 // AT3G15150 // AT3G56710 // AT1G54330 // AT5G08130 // AT3G10500 // AT1G79960 // AT1G03770 // AT2G30…
GO:0009889	P	regulation of biosynthetic process	6	23	2224	20177	0.062	0.15	// AT5G47230 // AT1G80840 // AT5G22250 // AT1G28370 // AT4G25470 // AT4G37260	// AT3G10470 // AT3G57370 // AT5G06710 // AT5G64530 // AT3G50890 // AT2G43010 // AT2G02470 // AT1G79730 // AT1G51140 // AT4G02590 // AT3G10070 // AT2G35940 // AT3G50700 // AT5G65130 // AT5G59710 // AT4G13640 // AT1G64520 // AT5G06000 // AT1G10522 // AT1G53320 // AT4G02020 // AT5G13180 // AT4G33250 // AT5G60960 // AT1G50300 // AT1G16910 // AT3G15150 // AT3G56710 // AT1G54330 // AT5G08130 // AT3G10…
GO:0044710	P	single-organism metabolic process	8	23	3400	20177	0.068	0.15	// AT4G20840 // AT5G22630 // AT2G27690 // AT5G35735 // AT3G19010 // AT4G18010 // AT5G40390 // AT4G37260	// AT1G06620 // AT1G11720 // AT2G46660 // AT1G50090 // AT5G48230 // AT3G02130 // AT1G76490 // AT3G47520 // AT4G22890 // AT3G05180 // AT3G57170 // AT3G14790 // AT5G56470 // AT2G22125 // AT3G14990 // AT2G34630 // AT5G51700 // AT4G21680 // AT4G37150 // AT4G37400 // AT4G02500 // AT3G60330 // AT5G25130 // AT3G59400 // AT1G31670 // AT3G15020 // AT4G26790 // AT1G58430 // AT4G22300 // AT4G38690 // AT1G30…
// AT3G21360 // AT5G04590 // AT2G31570 // AT5G08170 // AT4G38270 // AT3G06730 // AT5G42870 // AT1G07240 // AT2G30550 // AT4G13840 // AT4G25700 // AT3G14820 // AT1G10700 // AT1G53670 // AT3G09810 // AT3G01310 // AT2G33590 // AT5G20240 // AT3G18660 // AT3G12670 // AT2G42670 // AT3G17240 // AT2G32620 // AT5G03320 // AT1G64440 // AT3G28480 // AT5G11270 // AT3G55270 // AT1G65580 // AT2G42490 // AT2G22…
GO:1903506	P	regulation of nucleic acid-templated transcription	6	23	2002	20177	0.042	0.15	// AT5G47230 // AT1G80840 // AT5G22250 // AT1G28370 // AT4G25470 // AT4G37260	// AT3G10470 // AT3G57370 // AT5G06710 // AT5G64530 // AT3G50890 // AT2G43010 // AT2G02470 // AT1G79730 // AT1G51140 // AT4G02590 // AT3G10070 // AT2G35940 // AT3G50700 // AT5G65130 // AT5G59710 // AT4G13640 // AT1G10522 // AT1G53320 // AT4G02020 // AT5G13180 // AT5G60960 // AT1G50300 // AT1G16910 // AT3G56710 // AT1G54330 // AT5G08130 // AT3G10500 // AT1G79960 // AT1G03770 // AT2G30280 // AT1G17…
GO:0051171	P	regulation of nitrogen compound metabolic process	6	23	2214	20177	0.061	0.15	// AT5G47230 // AT1G80840 // AT5G22250 // AT1G28370 // AT4G25470 // AT4G37260	// AT3G10470 // AT3G57370 // AT5G06710 // AT5G64530 // AT3G50890 // AT2G43010 // AT2G02470 // AT1G79730 // AT1G51140 // AT4G02590 // AT3G10070 // AT2G35940 // AT1G35530 // AT5G65130 // AT5G59710 // AT4G13640 // AT5G06000 // AT1G10522 // AT1G53320 // AT4G02020 // AT5G13180 // AT4G33250 // AT5G60960 // AT1G50300 // AT1G16910 // AT3G15150 // AT3G56710 // AT1G54330 // AT5G08130 // AT3G10500 // AT1G79…
GO:2001141	P	regulation of RNA biosynthetic process	6	23	2002	20177	0.042	0.15	// AT5G47230 // AT1G80840 // AT5G22250 // AT1G28370 // AT4G25470 // AT4G37260	// AT3G10470 // AT3G57370 // AT5G06710 // AT5G64530 // AT3G50890 // AT2G43010 // AT2G02470 // AT1G79730 // AT1G51140 // AT4G02590 // AT3G10070 // AT2G35940 // AT3G50700 // AT5G65130 // AT5G59710 // AT4G13640 // AT1G10522 // AT1G53320 // AT4G02020 // AT5G13180 // AT5G60960 // AT1G50300 // AT1G16910 // AT3G56710 // AT1G54330 // AT5G08130 // AT3G10500 // AT1G79960 // AT1G03770 // AT2G30280 // AT1G17…
GO:0034654	P	nucleobase-containing compound biosynthetic process	6	23	2265	20177	0.066	0.15	// AT5G47230 // AT1G80840 // AT5G22250 // AT1G28370 // AT4G25470 // AT4G37260	// AT1G06190 // AT3G10470 // AT3G57370 // AT5G06710 // AT5G64530 // AT3G50890 // AT2G43010 // AT3G60330 // AT2G02470 // AT1G79730 // AT1G51140 // AT4G02590 // AT3G10070 // AT2G35940 // AT3G50700 // AT5G65130 // AT5G59710 // AT4G13640 // AT5G44480 // AT1G10522 // AT1G10520 // AT1G53320 // AT4G02020 // AT5G13180 // AT5G60960 // AT1G50300 // AT1G16910 // AT3G56710 // AT1G54330 // AT5G08130 // AT3G10…
GO:0050896	P	response to stimulus	12	23	5223	20177	0.042	0.15	// AT5G47230 // AT1G80840 // AT5G22250 // AT5G40390 // AT2G27690 // AT1G19020 // AT1G16370 // AT3G52400 // AT4G18010 // AT1G28370 // AT4G25470 // AT4G37260	// AT1G06190 // AT5G37640 // AT5G44790 // AT5G25610 // AT5G02290 // AT3G47520 // AT1G53210 // AT3G05180 // AT1G13980 // AT5G06870 // AT1G27340 // AT2G22125 // AT3G14990 // AT1G53350 // AT5G59840 // AT5G51700 // AT4G21680 // AT1G49040 // AT3G51430 // AT4G37150 // AT4G37400 // AT1G12290 // AT2G02470 // AT4G17380 // AT1G51140 // AT1G78700 // AT4G02590 // AT3G59400 // AT1G64070 // AT5G06370 // AT4G30…
// AT5G67270 // AT1G77640 // AT3G03300 // AT2G41710 // AT4G23600 // AT4G09930 // AT3G51200 // AT3G07770 // AT4G11920 // AT5G63020 // AT5G67070 // AT5G65270 // AT2G41370 // AT2G44270 // AT5G66070 // AT4G31230 // AT1G72650 // AT1G11310 // AT5G46390 // AT1G58390 // AT2G01930 // AT2G22420 // AT2G44690 // AT1G48360 // AT5G64250 // AT1G32870 // AT4G00710 // AT1G13460 // AT5G63930 // AT5G05490 // AT4G30…
// AT1G70710 // AT2G21340 // AT4G35380 // AT1G10120 // AT5G53660 // AT1G68360 // AT2G25820 // AT5G45210 // AT2G26710 // AT2G45400 // AT4G31000 // AT5G23580 // AT2G20270 // AT1G74410 // AT4G34150 // AT3G19490 // AT1G72520 // AT1G31360 // AT1G08490 // AT3G54930 // AT1G14290 // AT4G38380 // AT3G23990 // AT3G46200 // AT2G15490 // AT2G23270 // AT5G40010 // AT1G33590 // AT1G27510 // AT4G19690 // AT4G23…
GO:0051252	P	regulation of RNA metabolic process	6	23	2031	20177	0.044	0.15	// AT5G47230 // AT1G80840 // AT5G22250 // AT1G28370 // AT4G25470 // AT4G37260	// AT3G10470 // AT3G57370 // AT5G06710 // AT5G64530 // AT3G50890 // AT2G43010 // AT2G02470 // AT1G79730 // AT1G51140 // AT4G02590 // AT3G10070 // AT2G35940 // AT3G50700 // AT5G65130 // AT5G59710 // AT4G13640 // AT1G10522 // AT1G53320 // AT4G02020 // AT5G13180 // AT5G60960 // AT1G50300 // AT1G16910 // AT3G56710 // AT1G54330 // AT5G08130 // AT3G10500 // AT1G79960 // AT1G03770 // AT2G30280 // AT1G17…
GO:0006355	P	regulation of transcription, DNA-templated	6	23	2001	20177	0.042	0.15	// AT5G47230 // AT1G80840 // AT5G22250 // AT1G28370 // AT4G25470 // AT4G37260	// AT3G10470 // AT3G57370 // AT5G06710 // AT5G64530 // AT3G50890 // AT2G43010 // AT2G02470 // AT1G79730 // AT1G51140 // AT4G02590 // AT3G10070 // AT2G35940 // AT3G50700 // AT5G65130 // AT5G59710 // AT4G13640 // AT1G10522 // AT1G53320 // AT4G02020 // AT5G13180 // AT5G60960 // AT1G50300 // AT1G16910 // AT3G56710 // AT1G54330 // AT5G08130 // AT3G10500 // AT1G79960 // AT1G03770 // AT2G30280 // AT1G17…
GO:0010556	P	regulation of macromolecule biosynthetic process	6	23	2144	20177	0.054	0.15	// AT5G47230 // AT1G80840 // AT5G22250 // AT1G28370 // AT4G25470 // AT4G37260	// AT3G10470 // AT3G57370 // AT5G06710 // AT5G64530 // AT3G50890 // AT2G43010 // AT2G02470 // AT1G79730 // AT1G51140 // AT4G02590 // AT3G10070 // AT2G35940 // AT3G50700 // AT5G65130 // AT5G59710 // AT4G13640 // AT5G06000 // AT1G10522 // AT1G53320 // AT4G02020 // AT5G13180 // AT4G33250 // AT5G60960 // AT1G50300 // AT1G16910 // AT3G15150 // AT3G56710 // AT1G54330 // AT5G08130 // AT3G10500 // AT1G79…
GO:0006351	P	transcription, DNA-templated	6	23	2083	20177	0.049	0.15	// AT5G47230 // AT1G80840 // AT5G22250 // AT1G28370 // AT4G25470 // AT4G37260	// AT1G06190 // AT3G10470 // AT3G57370 // AT5G06710 // AT5G64530 // AT3G50890 // AT2G43010 // AT2G02470 // AT1G79730 // AT1G51140 // AT4G02590 // AT3G10070 // AT2G35940 // AT3G50700 // AT5G65130 // AT5G59710 // AT4G13640 // AT1G10522 // AT1G53320 // AT4G02020 // AT5G13180 // AT5G60960 // AT1G50300 // AT1G16910 // AT3G56710 // AT1G54330 // AT5G08130 // AT3G10500 // AT1G79960 // AT1G03770 // AT2G30…
GO:0019438	P	aromatic compound biosynthetic process	7	23	2511	20177	0.042	0.15	// AT5G47230 // AT1G80840 // AT5G22630 // AT5G22250 // AT1G28370 // AT4G25470 // AT4G37260	// AT1G06190 // AT3G10470 // AT3G57370 // AT5G06710 // AT1G69180 // AT5G64530 // AT3G14990 // AT3G50890 // AT2G43010 // AT3G60330 // AT2G02470 // AT1G79730 // AT1G51140 // AT4G02590 // AT3G10070 // AT3G59400 // AT2G35940 // AT3G50700 // AT5G65130 // AT5G59710 // AT4G13640 // AT5G44480 // AT1G10522 // AT1G10520 // AT1G53320 // AT4G02020 // AT5G13180 // AT5G60960 // AT1G50300 // AT4G26220 // AT1G09…
GO:0080090	P	regulation of primary metabolic process	6	23	2340	20177	0.074	0.16	// AT5G47230 // AT1G80840 // AT5G22250 // AT1G28370 // AT4G25470 // AT4G37260	// AT3G10470 // AT3G57370 // AT5G06710 // AT5G64530 // AT3G50890 // AT2G43010 // AT2G02470 // AT1G79730 // AT1G51140 // AT4G02590 // AT3G10070 // AT2G35940 // AT1G35530 // AT5G65130 // AT5G59710 // AT4G13640 // AT1G64520 // AT5G06000 // AT1G10522 // AT1G53320 // AT4G02020 // AT5G13180 // AT4G33250 // AT2G01690 // AT5G60960 // AT1G50300 // AT1G16910 // AT3G15150 // AT3G56710 // AT1G54330 // AT5G08…
GO:0031323	P	regulation of cellular metabolic process	6	23	2422	20177	0.083	0.16	// AT5G47230 // AT1G80840 // AT5G22250 // AT1G28370 // AT4G25470 // AT4G37260	// AT3G10470 // AT3G57370 // AT5G06710 // AT5G64530 // AT3G50890 // AT2G43010 // AT2G02470 // AT1G79730 // AT1G51140 // AT4G02590 // AT3G10070 // AT2G35940 // AT1G35530 // AT5G65130 // AT5G59710 // AT4G13640 // AT5G06000 // AT1G10522 // AT1G53320 // AT4G02020 // AT5G13180 // AT4G33250 // AT2G01690 // AT5G60960 // AT1G50300 // AT1G16910 // AT3G15150 // AT3G56710 // AT1G54330 // AT5G08130 // AT3G10…
GO:0007154	P	cell communication	5	23	1886	20177	0.086	0.16	// AT3G52400 // AT5G47230 // AT4G18010 // AT1G28370 // AT1G16370	// AT2G41890 // AT5G44790 // AT5G02290 // AT1G13980 // AT1G27340 // AT2G43010 // AT2G02470 // AT3G59400 // AT1G64070 // AT5G65130 // AT1G07910 // AT5G07530 // AT5G20410 // AT5G54380 // AT3G26940 // AT1G57830 // AT5G59930 // AT1G12580 // AT5G21090 // AT1G19850 // AT5G48780 // AT3G15150 // AT1G16440 // AT1G23080 // AT5G08130 // AT4G38230 // AT5G54030 // AT3G43230 // AT1G06840 // AT5G44570 // AT5G06…
GO:0018130	P	heterocycle biosynthetic process	6	23	2417	20177	0.083	0.16	// AT5G47230 // AT1G80840 // AT5G22250 // AT1G28370 // AT4G25470 // AT4G37260	// AT1G06190 // AT3G10470 // AT3G57370 // AT5G06710 // AT1G69180 // AT5G64530 // AT3G14990 // AT3G50890 // AT2G43010 // AT3G60330 // AT2G02470 // AT1G79730 // AT1G51140 // AT4G02590 // AT3G10070 // AT3G59400 // AT2G35940 // AT3G50700 // AT5G65130 // AT5G59710 // AT4G13640 // AT5G44480 // AT1G10522 // AT1G10520 // AT1G53320 // AT4G02020 // AT5G13180 // AT5G60960 // AT1G50300 // AT1G16910 // AT3G56…
GO:0060255	P	regulation of macromolecule metabolic process	6	23	2418	20177	0.083	0.16	// AT5G47230 // AT1G80840 // AT5G22250 // AT1G28370 // AT4G25470 // AT4G37260	// AT3G10470 // AT3G57370 // AT5G06710 // AT5G64530 // AT3G50890 // AT2G43010 // AT2G02470 // AT1G79730 // AT1G51140 // AT4G02590 // AT3G10070 // AT2G35940 // AT1G35530 // AT5G65130 // AT5G59710 // AT4G13640 // AT5G06000 // AT1G10522 // AT1G53320 // AT1G60650 // AT4G02020 // AT5G13180 // AT4G33250 // AT4G30760 // AT5G60960 // AT1G50300 // AT1G16910 // AT3G15150 // AT3G56710 // AT1G54330 // AT5G08…
GO:1901576	P	organic substance biosynthetic process	9	23	4283	20177	0.094	0.17	// AT5G47230 // AT1G80840 // AT5G22630 // AT5G22250 // AT5G40390 // AT3G19010 // AT1G28370 // AT4G25470 // AT4G37260	// AT1G06190 // AT3G10470 // AT1G11720 // AT3G57370 // AT5G06710 // AT5G48230 // AT1G69180 // AT1G76490 // AT1G66070 // AT3G57170 // AT3G14790 // AT5G56470 // AT2G22125 // AT5G64530 // AT3G14990 // AT3G50890 // AT3G63270 // AT2G34630 // AT2G43010 // AT2G32440 // AT2G02480 // AT1G12290 // AT2G02470 // AT1G79730 // AT1G51140 // AT4G02590 // AT3G10070 // AT3G24090 // AT3G59400 // AT4G14660 // AT4G26…
// AT3G27920 // AT1G08970 // AT3G17390 // AT3G12130 // AT3G21420 // AT3G21350 // AT1G62180 // AT3G53520 // AT2G45670 // AT5G12230 // AT1G68120 // AT1G43850 // AT2G47760 // AT5G50210 // AT4G30300 // AT4G24660 // AT4G34640 // AT3G17465 // AT3G44750 // AT1G70490 // AT2G43980 // AT3G14110 // AT5G13630 // AT4G39070 // AT4G15310 // AT3G19170 // AT1G73410 // AT1G54390 // AT4G16420 // AT1G24360 // AT5G38…
GO:0019222	P	regulation of metabolic process	6	23	2586	20177	0.1	0.19	// AT5G47230 // AT1G80840 // AT5G22250 // AT1G28370 // AT4G25470 // AT4G37260	// AT3G10470 // AT3G57370 // AT5G06710 // AT5G64530 // AT3G50890 // AT2G43010 // AT2G02470 // AT1G79730 // AT1G51140 // AT4G02590 // AT3G10070 // AT2G35940 // AT1G35530 // AT5G65130 // AT5G59710 // AT4G13640 // AT1G64520 // AT5G06000 // AT1G10522 // AT1G53320 // AT1G60650 // AT4G02020 // AT5G13180 // AT4G33250 // AT4G30760 // AT2G01690 // AT5G60960 // AT1G50300 // AT1G16910 // AT3G15150 // AT3G56…
// AT5G64950 // AT1G67810 // AT4G15415 // AT4G00980 // AT2G35430 // AT3G03260 // AT1G55110 // AT1G26110 // AT2G40670 // AT4G18610 // AT1G35560 // AT5G52170 // AT1G43700 // AT3G23250 // AT5G58230 // AT4G15090 // AT5G10970 // AT1G19000 // AT1G22130 // AT4G17810 // AT3G09600 // AT3G08730 // AT2G27040 // AT3G23030 // AT1G32150 // AT5G05660 // AT1G12260 // AT3G58710 // AT2G33810 // AT5G50820 // AT5G56…
GO:0009058	P	biosynthetic process	9	23	4563	20177	0.12	0.21	// AT5G47230 // AT1G80840 // AT5G22630 // AT5G22250 // AT5G40390 // AT3G19010 // AT1G28370 // AT4G25470 // AT4G37260	// AT1G06190 // AT3G10470 // AT1G11720 // AT3G57370 // AT2G46660 // AT5G06710 // AT5G48230 // AT1G69180 // AT1G76490 // AT1G66070 // AT3G57170 // AT3G14790 // AT5G56470 // AT2G22125 // AT5G64530 // AT3G14990 // AT3G50890 // AT3G63270 // AT2G34630 // AT2G43010 // AT2G32440 // AT2G02480 // AT4G37400 // AT1G12290 // AT2G02470 // AT5G25130 // AT1G79730 // AT1G51140 // AT4G02590 // AT3G10070 // AT3G24…
// AT1G30520 // AT1G13580 // AT4G27440 // AT2G16780 // AT1G48970 // AT1G09700 // AT5G60100 // AT5G17260 // AT5G46920 // AT5G10240 // AT1G17020 // AT1G78790 // AT1G58290 // AT4G35540 // AT3G58790 // AT2G22230 // AT5G60670 // AT1G08030 // AT5G57500 // AT4G29390 // AT5G60850 // AT1G12210 // AT3G51160 // AT2G34830 // AT4G17300 // AT3G24010 // AT3G59480 // AT3G03990 // AT3G23050 // AT4G16250 // AT2G36…
GO:0016070	P	RNA metabolic process	6	23	2755	20177	0.13	0.22	// AT5G47230 // AT1G80840 // AT5G22250 // AT1G28370 // AT4G25470 // AT4G37260	// AT1G06190 // AT3G50670 // AT3G10470 // AT3G57370 // AT5G06710 // AT1G69180 // AT5G64530 // AT3G50890 // AT2G47220 // AT2G43010 // AT3G24560 // AT4G32430 // AT5G13270 // AT2G02470 // AT1G79730 // AT1G51140 // AT4G02590 // AT3G10070 // AT4G30080 // AT2G35940 // AT3G50700 // AT5G65130 // AT1G16280 // AT1G07910 // AT5G59710 // AT4G13640 // AT1G10522 // AT1G53320 // AT4G02020 // AT5G13180 // AT2G43…
// AT1G52930 // AT1G49720 // AT5G06160 // AT1G76860 // AT3G19840 // AT3G11460 // AT3G54090 // AT2G26580 // AT4G17710 // AT4G25270 // AT5G35770 // AT1G48410 // AT5G61590 // AT2G46830 // AT2G27350 // AT5G56740 // AT1G54270 // AT1G17380 // AT2G20400 // AT3G04730 // AT2G04038 // AT1G62300 // AT2G46610 // AT5G44780 // AT3G21890 // AT1G06180 // AT3G46590 // AT5G13080 // AT2G43060 // AT2G36990 // AT2G34…
GO:0050794	P	regulation of cellular process	8	23	4056	20177	0.13	0.22	// AT5G47230 // AT1G80840 // AT5G22250 // AT3G52400 // AT4G18010 // AT1G28370 // AT4G25470 // AT4G37260	// AT2G17220 // AT3G10470 // AT3G57370 // AT5G06710 // AT1G69180 // AT5G02290 // AT1G13980 // AT1G27340 // AT2G22125 // AT5G64530 // AT1G26630 // AT3G50890 // AT2G43010 // AT5G07780 // AT1G03160 // AT2G02470 // AT2G04890 // AT1G79730 // AT1G51140 // AT4G02590 // AT3G10070 // AT3G59400 // AT1G64070 // AT2G20270 // AT2G35940 // AT3G05480 // AT1G35530 // AT5G65130 // AT1G63030 // AT1G07910 // AT5G59…
// AT2G38560 // AT2G28800 // AT2G45450 // AT3G45780 // AT3G08500 // AT1G54410 // AT1G77120 // AT5G04760 // AT5G23260 // AT4G29130 // AT1G52260 // AT1G78160 // AT5G56510 // AT5G23060 // AT2G17440 // AT1G02680 // AT3G48920 // AT5G54840 // AT3G04420 // AT3G55070 // AT1G67970 // AT4G09420 // AT1G63910 // AT1G66400 // AT1G66150 // AT1G05920 // AT4G21430 // AT1G08190 // AT2G21650 // AT2G23350 // AT5G67…
GO:0090304	P	nucleic acid metabolic process	6	23	3065	20177	0.17	0.25	// AT5G47230 // AT1G80840 // AT5G22250 // AT1G28370 // AT4G25470 // AT4G37260	// AT1G06190 // AT3G50670 // AT3G10470 // AT3G57370 // AT5G06710 // AT1G69180 // AT5G64530 // AT3G50890 // AT2G47220 // AT2G43010 // AT3G24560 // AT4G32430 // AT5G13270 // AT2G02470 // AT4G17380 // AT5G53960 // AT4G02590 // AT3G10070 // AT4G30080 // AT2G35940 // AT1G35530 // AT5G65130 // AT1G16280 // AT1G07910 // AT5G59710 // AT4G13640 // AT1G10522 // AT1G10520 // AT1G53320 // AT4G02020 // AT3G12…
// AT5G12840 // AT1G05750 // AT4G04260 // AT5G13830 // AT2G28290 // AT4G01120 // AT3G48250 // AT2G45420 // AT4G31060 // AT1G74430 // AT1G80010 // AT4G33760 // AT5G24930 // AT3G49690 // AT5G23290 // AT5G46760 // AT2G39240 // AT4G36590 // AT5G09410 // AT2G27410 // AT2G30800 // AT1G04550 // AT1G80780 // AT5G04110 // AT4G14850 // AT5G51990 // AT5G19910 // AT5G67000 // AT5G57720 // AT3G61830 // AT1G76…
GO:0044249	P	cellular biosynthetic process	8	23	4241	20177	0.16	0.25	// AT5G47230 // AT1G80840 // AT5G22630 // AT5G22250 // AT1G28370 // AT5G40390 // AT4G25470 // AT4G37260	// AT1G06190 // AT3G10470 // AT1G11720 // AT3G57370 // AT5G06710 // AT5G48230 // AT1G69180 // AT1G76490 // AT1G66070 // AT3G57170 // AT2G22125 // AT5G64530 // AT3G14990 // AT3G50890 // AT3G63270 // AT2G34630 // AT2G43010 // AT2G32440 // AT2G02480 // AT1G12290 // AT2G02470 // AT1G79730 // AT1G51140 // AT4G02590 // AT3G10070 // AT3G59400 // AT3G01020 // AT4G26310 // AT4G18590 // AT3G50700 // AT5G65…
// AT1G52670 // AT4G20400 // AT4G01280 // AT5G03510 // AT1G05850 // AT2G17040 // AT2G28305 // AT2G39140 // AT3G21220 // AT1G60240 // AT5G15530 // AT2G46310 // AT3G48110 // AT2G26940 // AT5G16570 // AT5G57800 // AT2G27100 // AT1G01480 // AT2G37650 // AT4G00390 // AT3G12980 // AT3G16350 // AT1G60930 // AT1G73250 // AT3G17730 // AT2G40490 // AT2G05120 // AT1G56380 // AT3G01380 // AT3G19510 // AT1G01…
GO:0050789	P	regulation of biological process	8	23	4430	20177	0.18	0.25	// AT5G47230 // AT1G80840 // AT5G22250 // AT3G52400 // AT4G18010 // AT1G28370 // AT4G25470 // AT4G37260	// AT2G17220 // AT3G10470 // AT3G57370 // AT2G46660 // AT5G06710 // AT1G69180 // AT5G02290 // AT1G13980 // AT1G27340 // AT2G22125 // AT5G64530 // AT1G26630 // AT3G50890 // AT2G43010 // AT1G49040 // AT5G07780 // AT1G03160 // AT2G02470 // AT2G04890 // AT3G49810 // AT1G51140 // AT4G02590 // AT3G10070 // AT3G59400 // AT1G64070 // AT2G20270 // AT2G35940 // AT3G05480 // AT1G35530 // AT5G65130 // AT1G63…
// AT2G44730 // AT3G23050 // AT4G16250 // AT2G36270 // AT4G18510 // AT2G16250 // AT3G18030 // AT4G26000 // AT5G61670 // AT4G22540 // AT1G13290 // AT1G35730 // AT3G24490 // AT1G17790 // AT1G77300 // AT3G27260 // AT1G48480 // AT4G29040 // AT2G40430 // AT3G04610 // AT5G25810 // AT3G09260 // AT4G26440 // AT5G06860 // AT1G16510 // AT5G45840 // AT5G24090 // AT3G57920 // AT4G18960 // AT5G01810 // AT2G46…
GO:0051716	P	cellular response to stimulus	5	23	2454	20177	0.18	0.25	// AT3G52400 // AT5G47230 // AT4G18010 // AT1G28370 // AT1G16370	// AT5G44790 // AT5G02290 // AT1G53210 // AT1G13980 // AT1G27340 // AT5G51700 // AT1G03160 // AT2G02470 // AT4G17380 // AT3G59400 // AT1G64070 // AT5G06370 // AT4G18590 // AT3G10800 // AT1G35530 // AT5G65130 // AT1G07910 // AT5G20410 // AT1G10520 // AT5G54380 // AT3G26940 // AT4G03510 // AT1G57830 // AT5G59930 // AT1G45145 // AT1G12580 // AT5G21090 // AT1G33520 // AT5G54250 // AT5G48780 // AT3G15…
GO:0006725	P	cellular aromatic compound metabolic process	7	23	3772	20177	0.18	0.25	// AT5G47230 // AT1G80840 // AT5G22630 // AT5G22250 // AT1G28370 // AT4G25470 // AT4G37260	// AT1G06190 // AT3G50670 // AT3G10470 // AT3G57370 // AT5G06710 // AT3G02130 // AT3G14790 // AT5G64530 // AT3G14990 // AT3G50890 // AT2G47220 // AT2G43010 // AT3G24560 // AT4G32430 // AT4G37400 // AT3G60330 // AT5G13270 // AT2G02470 // AT4G17380 // AT5G53960 // AT4G02590 // AT3G10070 // AT3G59400 // AT4G30080 // AT2G35940 // AT1G35530 // AT5G65130 // AT1G16280 // AT1G07910 // AT5G59710 // AT4G13…
// AT3G58070 // AT4G25730 // AT3G10800 // AT2G25170 // AT1G60650 // AT1G10480 // AT4G39260 // AT3G08590 // AT1G43860 // AT2G42660 // AT5G04820 // AT2G42910 // AT3G18650 // AT1G75490 // AT5G67450 // AT3G14100 // AT3G52910 // AT4G37850 // AT5G23650 // AT4G30530 // AT2G36460 // AT5G22250 // AT5G04640 // AT5G08340 // AT3G56380 // AT3G17100 // AT3G52260 // AT4G35900 // AT5G57160 // AT2G27970 // AT3G61…
GO:0034645	P	cellular macromolecule biosynthetic process	6	23	3025	20177	0.17	0.25	// AT5G47230 // AT1G80840 // AT5G22250 // AT1G28370 // AT4G25470 // AT4G37260	// AT1G06190 // AT3G10470 // AT1G11720 // AT3G57370 // AT5G06710 // AT1G69180 // AT3G57170 // AT2G22125 // AT5G64530 // AT3G50890 // AT2G43010 // AT1G12290 // AT2G02470 // AT1G79730 // AT1G51140 // AT4G02590 // AT3G10070 // AT4G26310 // AT2G35940 // AT3G50700 // AT5G65130 // AT5G63070 // AT1G63030 // AT1G07910 // AT5G59710 // AT4G13640 // AT5G44480 // AT5G06000 // AT5G48300 // AT1G10522 // AT1G10…
// AT4G27240 // AT3G12930 // AT5G19480 // AT4G14920 // AT5G63670 // AT5G42780 // AT5G10280 // AT5G24590 // AT3G16980 // AT5G17420 // AT5G20240 // AT1G52830 // AT1G18950 // AT3G11440 // AT1G29280 // AT5G52230 // AT3G43990 // AT5G39790 // AT1G32990 // AT1G64600 // AT5G10510 // AT5G01360 // AT1G72370 // AT4G23050 // AT1G69560 // AT4G36730 // AT1G66230 // AT1G76580 // AT1G16640 // AT1G35515 // AT5G05…
GO:0009059	P	macromolecule biosynthetic process	6	23	3076	20177	0.18	0.25	// AT5G47230 // AT1G80840 // AT5G22250 // AT1G28370 // AT4G25470 // AT4G37260	// AT1G06190 // AT3G10470 // AT1G11720 // AT3G57370 // AT5G06710 // AT1G69180 // AT3G57170 // AT2G22125 // AT5G64530 // AT3G50890 // AT2G43010 // AT1G12290 // AT2G02470 // AT1G79730 // AT1G51140 // AT4G02590 // AT3G10070 // AT4G26310 // AT2G35940 // AT3G50700 // AT5G65130 // AT5G63070 // AT1G63030 // AT1G07910 // AT5G59710 // AT4G13640 // AT5G44480 // AT5G06000 // AT5G48300 // AT1G10522 // AT1G10…
// AT5G23290 // AT5G46760 // AT2G39240 // AT4G36590 // AT5G18110 // AT1G05570 // AT5G09410 // AT2G27410 // AT1G15810 // AT1G04550 // AT1G80780 // AT3G55730 // AT3G22900 // AT5G51990 // AT2G31650 // AT5G19910 // AT5G67000 // AT5G57720 // AT2G36620 // AT3G61830 // AT1G76890 // AT1G22240 // AT2G35530 // AT2G35160 // AT3G07140 // AT1G25260 // AT4G11175 // AT4G13170 // AT5G23900 // AT1G72350 // AT5G60…
GO:0044271	P	cellular nitrogen compound biosynthetic process	6	23	2979	20177	0.16	0.25	// AT5G47230 // AT1G80840 // AT5G22250 // AT1G28370 // AT4G25470 // AT4G37260	// AT1G06190 // AT3G10470 // AT3G57370 // AT5G06710 // AT1G69180 // AT1G66070 // AT5G63070 // AT5G64530 // AT3G50890 // AT2G43010 // AT3G60330 // AT2G02470 // AT1G79730 // AT1G51140 // AT4G02590 // AT3G10070 // AT3G59400 // AT4G26310 // AT2G35940 // AT3G50700 // AT5G65130 // AT1G63030 // AT1G07910 // AT5G59710 // AT4G13640 // AT5G44480 // AT5G06000 // AT2G41630 // AT1G10522 // AT1G10520 // AT1G53…
// AT5G52520 // AT1G35560 // AT3G15190 // AT1G54060 // AT1G06150 // AT1G02340 // AT1G63480 // AT5G06510 // AT2G19670 // AT5G14170 // AT4G18480 // AT5G41920 // AT1G77450 // AT1G77980 // AT4G38130 // AT1G69410 // AT1G32770 // AT1G29970 // AT5G06770 // AT3G07340 // AT4G24440 // AT1G16690 // AT5G52510 // AT3G50650 // AT5G48560 // AT2G01760 // AT4G34340 // AT3G25890 // AT3G46580 // AT3G47500 // AT1G35…
GO:0044699	P	single-organism process	13	23	7998	20177	0.2	0.25	// AT5G47230 // AT4G20840 // AT3G52400 // AT5G22630 // AT5G40390 // AT1G74450 // AT2G27690 // AT5G35735 // AT1G16370 // AT3G19010 // AT4G18010 // AT1G28370 // AT4G37260	// AT3G10470 // AT2G46660 // AT5G02290 // AT1G06620 // AT1G11720 // AT1G12100 // AT5G44790 // AT2G34630 // AT2G43010 // AT1G49040 // AT5G12250 // AT5G25130 // AT4G17380 // AT5G48230 // AT2G32280 // AT3G15020 // AT1G58430 // AT2G35940 // AT3G10800 // AT5G65130 // AT1G16280 // AT3G09770 // AT5G62480 // AT3G61230 // AT1G53320 // AT3G23820 // AT1G31690 // AT4G31820 // AT1G75280 // AT4G17030 // AT1G57…
// AT3G42880 // AT3G14980 // AT4G24160 // AT2G13600 // AT1G21140 // AT3G20520 // AT1G70570 // AT5G58500 // AT5G58050 // AT3G17980 // AT5G52820 // AT1G73000 // AT3G19050 // AT5G22360 // AT3G28890 // AT5G57850 // AT1G68320 // AT5G66350 // AT1G14920 // AT2G46870 // AT5G16690 // AT1G08920 // AT5G15250 // AT2G26580 // AT2G37860 // AT2G31470 // AT1G34500 // AT2G32920 // AT1G73260 // AT5G04470 // AT2G38…
// AT3G58810 // AT3G12280 // AT3G09930 // AT5G57030 // AT2G42590 // AT5G42820 // AT3G27930 // AT1G65040 // AT4G18270 // AT1G71820 // AT1G10770 // AT1G08410 // AT4G15920 // AT5G50200 // AT1G59670 // AT2G43420 // AT4G13780 // AT3G17470 // AT5G09810 // AT3G13730 // AT5G38830 // AT1G66630 // AT5G04330 // AT2G30140 // AT1G60490 // AT3G29035 // AT3G29030 // AT1G37140 // AT2G28670 // AT2G28900 // AT3G44…
// AT1G20960 // AT2G47140 // AT5G01190 // AT1G58080 // AT1G79670 // AT2G04050 // AT1G69400 // AT4G22460 // AT4G26500 // AT1G47620 // AT1G11770 // AT1G64440 // AT3G57610 // AT1G31710 // AT4G29230 // AT5G55190 // AT3G60180 // AT4G34430 // AT5G16715 // AT5G01990 // AT1G27370 // AT1G42990 // AT2G47980 // AT1G13950 // AT3G53340 // AT3G14050 // AT1G28160 // AT3G06850 // AT1G62940 // AT5G02310 // AT5G55…
GO:0010467	P	gene expression	6	23	3192	20177	0.2	0.25	// AT5G47230 // AT1G80840 // AT5G22250 // AT1G28370 // AT4G25470 // AT4G37260	// AT1G06190 // AT3G50670 // AT3G10470 // AT3G57370 // AT5G06710 // AT1G69180 // AT5G63070 // AT3G10690 // AT3G50890 // AT2G47220 // AT2G43010 // AT3G24560 // AT5G13270 // AT2G02470 // AT1G79730 // AT1G51140 // AT4G02590 // AT3G10070 // AT3G01020 // AT4G26310 // AT2G35940 // AT3G50700 // AT5G65130 // AT1G16280 // AT1G07910 // AT5G59710 // AT4G13640 // AT5G06000 // AT4G00200 // AT1G10522 // AT1G53…
// AT5G64140 // AT5G45830 // AT5G59980 // AT5G65230 // AT1G51950 // AT4G21340 // AT5G22890 // AT3G01790 // AT5G27910 // AT1G04970 // AT3G13682 // AT1G71260 // AT3G57290 // AT1G07540 // AT3G13445 // AT5G07100 // AT5G59340 // AT5G03905 // AT3G19810 // AT1G70510 // AT2G28350 // AT5G58040 // AT3G13840 // AT3G06700 // AT4G13850 // AT4G35580 // AT1G34030 // AT5G45010 // AT2G17180 // AT2G01570 // AT2G07…
GO:1901360	P	organic cyclic compound metabolic process	7	23	3868	20177	0.2	0.25	// AT5G47230 // AT1G80840 // AT5G22630 // AT5G22250 // AT1G28370 // AT4G25470 // AT4G37260	// AT1G06190 // AT3G50670 // AT3G10470 // AT3G57370 // AT5G06710 // AT5G48230 // AT3G02130 // AT1G76490 // AT3G14790 // AT5G64530 // AT3G14990 // AT3G50890 // AT2G47220 // AT2G43010 // AT2G32440 // AT3G24560 // AT4G32430 // AT4G37400 // AT3G60330 // AT5G13270 // AT2G02470 // AT4G17380 // AT5G53960 // AT4G02590 // AT3G10070 // AT3G59400 // AT4G30080 // AT2G35940 // AT1G35530 // AT5G65130 // AT1G16…
// AT4G17980 // AT4G31390 // AT5G44180 // AT4G31920 // AT1G07360 // AT3G60360 // AT2G34640 // AT1G20500 // AT2G03390 // AT5G48390 // AT5G61420 // AT3G16990 // AT2G12900 // AT4G38620 // AT2G27840 // AT1G30460 // AT3G19290 // AT4G13940 // AT4G30935 // AT3G01470 // AT3G30530 // AT3G56120 // AT1G79220 // AT5G46640 // AT1G50410 // AT5G54680 // AT4G11210 // AT2G21060 // AT2G02760 // AT5G06960 // AT5G12…
GO:0006139	P	nucleobase-containing compound metabolic process	6	23	3411	20177	0.23	0.29	// AT5G47230 // AT1G80840 // AT5G22250 // AT1G28370 // AT4G25470 // AT4G37260	// AT1G06190 // AT3G50670 // AT3G10470 // AT3G57370 // AT5G06710 // AT1G69180 // AT3G14790 // AT5G64530 // AT3G50890 // AT2G47220 // AT2G43010 // AT3G24560 // AT4G32430 // AT3G60330 // AT5G13270 // AT2G02470 // AT4G17380 // AT5G53960 // AT4G02590 // AT3G10070 // AT4G30080 // AT2G35940 // AT1G35530 // AT5G65130 // AT1G16280 // AT1G07910 // AT5G59710 // AT4G13640 // AT5G44480 // AT1G10522 // AT1G10…
// AT3G26650 // AT5G15550 // AT3G12670 // AT1G04100 // AT1G20640 // AT5G13650 // AT5G28650 // AT5G16770 // AT5G53290 // AT3G57610 // AT5G10810 // AT2G18880 // AT5G26210 // AT2G16910 // AT2G31370 // AT5G04670 // AT4G02990 // AT3G52270 // AT5G19720 // AT1G68240 // AT5G26180 // AT5G62020 // AT5G10120 // AT1G69310 // AT5G42400 // AT4G25410 // AT4G01460 // AT2G38340 // AT4G31120 // AT4G08920 // AT2G26…
GO:0065007	P	biological regulation	8	23	4867	20177	0.24	0.3	// AT5G47230 // AT1G80840 // AT5G22250 // AT3G52400 // AT4G18010 // AT1G28370 // AT4G25470 // AT4G37260	// AT2G26020 // AT2G17220 // AT3G10470 // AT3G57370 // AT2G46660 // AT5G06710 // AT5G06300 // AT1G69180 // AT5G02290 // AT1G53210 // AT1G13980 // AT1G27340 // AT2G22125 // AT5G64530 // AT1G26630 // AT3G50890 // AT2G43010 // AT2G32440 // AT1G49040 // AT1G71050 // AT5G07780 // AT1G03160 // AT2G02470 // AT2G04890 // AT3G49810 // AT1G51140 // AT4G02590 // AT3G10070 // AT3G59400 // AT3G01020 // AT2G20…
// AT3G09910 // AT1G04880 // AT5G48150 // AT1G52400 // AT5G57050 // AT3G25040 // AT1G07980 // AT2G20142 // AT5G62610 // AT2G41970 // AT2G26730 // AT3G12730 // AT5G37020 // AT2G42200 // AT3G61850 // AT4G33950 // AT4G09620 // AT4G25630 // AT1G71220 // AT3G10590 // AT2G35990 // AT4G23980 // AT5G26040 // AT4G38550 // AT2G47060 // AT5G28040 // AT2G31750 // AT4G04970 // AT2G20570 // AT5G15160 // AT3G58…
GO:0008152	P	metabolic process	14	23	9404	20177	0.27	0.32	// AT5G47230 // AT4G20840 // AT1G80840 // AT5G22630 // AT5G22250 // AT3G19010 // AT5G40390 // AT2G27690 // AT5G35735 // AT3G04010 // AT4G18010 // AT1G28370 // AT4G25470 // AT4G37260	// AT1G06190 // AT3G10470 // AT2G46660 // AT3G26680 // AT5G02290 // AT1G06620 // AT3G50890 // AT2G34630 // AT2G43010 // AT3G46720 // AT5G25130 // AT4G17380 // AT3G15020 // AT1G58430 // AT2G35940 // AT5G05570 // AT5G65130 // AT1G16280 // AT3G09770 // AT5G59710 // AT5G06000 // AT5G62480 // AT5G02070 // AT1G53320 // AT3G23820 // AT1G31690 // AT4G31820 // AT1G75280 // AT2G01690 // AT3G60020 // AT4G33…
// AT4G25320 // AT3G57490 // AT1G31190 // AT5G44160 // AT4G17600 // AT4G14400 // AT1G30820 // AT2G11810 // AT1G79700 // AT4G16566 // AT3G59470 // AT1G16670 // AT1G62560 // AT4G02610 // AT4G22330 // AT4G26430 // AT2G02220 // AT3G21670 // AT3G50110 // AT1G64530 // AT3G57720 // AT5G41190 // AT5G55240 // AT1G79440 // AT5G01860 // AT1G27240 // AT4G03520 // AT3G18500 // AT1G71130 // AT1G80290 // AT1G16…
// AT1G53160 // AT2G32730 // AT2G17370 // AT5G40610 // AT2G44880 // AT4G38740 // AT3G48170 // AT2G38470 // AT5G27270 // AT5G16510 // AT4G39160 // AT5G23790 // AT5G19890 // AT4G35190 // AT2G34080 // AT3G52340 // AT5G40550 // AT2G25300 // AT2G25870 // AT1G78370 // AT4G05320 // AT4G10120 // AT2G42160 // AT5G22220 // AT1G04100 // AT4G40000 // AT1G27520 // AT1G33540 // AT1G08280 // AT3G11480 // AT3G63…
// AT2G25650 // AT1G48320 // AT5G65070 // AT2G30250 // AT5G16470 // AT5G64290 // AT3G10550 // AT2G34410 // AT1G53000 // AT2G41840 // AT3G50820 // AT5G13530 // AT2G45690 // AT4G25160 // AT5G26310 // AT1G20490 // AT3G06500 // AT1G51950 // AT3G52970 // AT3G13280 // AT5G53370 // AT4G05530 // AT2G28305 // AT5G55910 // AT1G15980 // AT2G29370 // AT3G12770 // AT1G71880 // AT2G38080 // AT2G18730 // AT5G37…
GO:0046483	P	heterocycle metabolic process	6	23	3629	20177	0.27	0.32	// AT5G47230 // AT1G80840 // AT5G22250 // AT1G28370 // AT4G25470 // AT4G37260	// AT1G06190 // AT3G50670 // AT3G10470 // AT3G57370 // AT5G06710 // AT1G69180 // AT3G14790 // AT5G64530 // AT3G14990 // AT3G50890 // AT2G47220 // AT2G43010 // AT3G24560 // AT4G32430 // AT4G37400 // AT3G60330 // AT5G13270 // AT2G02470 // AT4G17380 // AT5G53960 // AT4G02590 // AT3G10070 // AT3G59400 // AT4G30080 // AT2G35940 // AT1G35530 // AT5G65130 // AT1G16280 // AT1G07910 // AT5G59710 // AT4G13…
// AT3G49250 // AT5G11590 // AT4G11150 // AT2G01090 // AT1G77180 // AT2G24840 // AT4G36060 // AT3G54230 // AT4G16430 // AT3G23100 // AT2G17870 // AT3G42790 // AT2G26150 // AT5G50915 // AT5G01780 // AT5G10620 // AT1G14490 // AT3G23690 // AT1G76300 // AT2G23380 // AT5G09230 // AT1G44900 // AT4G11880 // AT4G22140 // AT1G55150 // AT5G27620 // AT4G27260 // AT5G60470 // AT3G23210 // AT1G62085 // AT2G15…
GO:0006807	P	nitrogen compound metabolic process	7	23	4475	20177	0.3	0.34	// AT5G47230 // AT1G80840 // AT5G22630 // AT5G22250 // AT1G28370 // AT4G25470 // AT4G37260	// AT1G06190 // AT3G50670 // AT3G10470 // AT3G57370 // AT5G06710 // AT5G06300 // AT3G26680 // AT1G66070 // AT1G51510 // AT3G14790 // AT5G63070 // AT5G64530 // AT3G50890 // AT2G47220 // AT2G43010 // AT4G21680 // AT3G24560 // AT3G51430 // AT4G32430 // AT4G37400 // AT1G50090 // AT3G60330 // AT5G13270 // AT2G02470 // AT4G17380 // AT5G53960 // AT4G02590 // AT3G10070 // AT3G59400 // AT4G26310 // AT2G35…
// AT2G47420 // AT3G09260 // AT3G56910 // AT3G19290 // AT3G53890 // AT5G61410 // AT4G24200 // AT3G47120 // AT1G35550 // AT3G24270 // AT5G08650 // AT4G29080 // AT1G62830 // AT1G03090 // AT4G24970 // AT1G70920 // AT2G47350 // AT2G34780 // AT2G32370 // AT1G49190 // AT1G07705 // AT5G44080 // AT1G59900 // AT2G19430 // AT3G47600 // AT2G26550 // AT4G17230 // AT4G32850 // AT3G10160 // AT5G50750 // AT2G38…
GO:0034641	P	cellular nitrogen compound metabolic process	6	23	4100	20177	0.36	0.4	// AT5G47230 // AT1G80840 // AT5G22250 // AT1G28370 // AT4G25470 // AT4G37260	// AT1G06190 // AT3G50670 // AT3G10470 // AT3G57370 // AT5G06710 // AT1G69180 // AT1G66070 // AT3G14790 // AT5G63070 // AT5G64530 // AT3G50890 // AT2G47220 // AT2G43010 // AT3G24560 // AT3G51430 // AT4G32430 // AT4G37400 // AT3G60330 // AT5G13270 // AT2G02470 // AT4G17380 // AT5G53960 // AT4G02590 // AT3G10070 // AT3G59400 // AT4G26310 // AT2G35940 // AT3G10800 // AT3G50700 // AT5G65130 // AT1G16…
// AT4G11010 // AT3G22880 // AT3G19070 // AT1G62670 // AT5G56510 // AT5G49900 // AT4G32010 // AT1G02680 // AT1G78650 // AT4G35910 // AT3G04420 // AT1G67970 // AT1G63910 // AT1G68640 // AT1G52890 // AT4G31210 // AT4G21430 // AT2G23350 // AT5G67580 // AT2G40750 // AT5G10070 // AT3G02080 // AT5G43110 // AT1G25540 // AT5G24490 // AT1G13440 // AT1G67370 // AT1G49760 // AT2G27490 // AT3G24310 // AT5G62…
GO:0044763	P	single-organism cellular process	8	23	5651	20177	0.36	0.4	// AT5G47230 // AT5G22630 // AT1G28370 // AT1G16370 // AT3G52400 // AT4G18010 // AT5G40390 // AT4G37260	// AT4G22890 // AT5G02290 // AT3G21700 // AT1G11720 // AT2G34630 // AT2G43010 // AT1G49040 // AT5G12250 // AT4G17380 // AT5G48230 // AT3G15020 // AT2G35940 // AT5G65130 // AT3G09770 // AT5G62480 // AT3G23820 // AT4G17030 // AT1G57830 // AT1G03010 // AT4G21200 // AT1G50430 // AT4G37970 // AT3G43230 // AT5G44570 // AT5G48010 // AT5G13690 // AT5G55810 // AT1G17050 // AT1G74730 // AT4G04870 // AT2G05…
// AT1G28560 // AT2G26560 // AT3G03740 // AT4G32770 // AT1G10060 // AT4G32800 // AT4G16350 // AT2G27170 // AT4G24020 // AT5G48400 // AT5G42910 // AT5G61350 // AT2G03220 // AT4G22860 // AT4G24470 // AT5G06290 // AT1G02860 // AT5G60880 // AT3G15500 // AT3G44460 // AT5G45940 // AT1G06430 // AT3G20010 // AT1G61560 // AT5G50375 // AT5G40170 // AT5G13420 // AT4G38510 // AT2G35040 // AT1G51800 // AT4G13…
// AT1G79610 // AT2G20490 // AT3G18100 // AT4G27440 // AT1G07570 // AT4G16890 // AT1G78790 // AT4G25350 // AT1G73670 // AT1G66960 // AT3G60620 // AT3G59480 // AT1G06020 // AT2G26080 // AT1G77300 // AT1G13220 // AT1G51490 // AT5G01810 // AT2G15290 // AT1G28530 // AT2G26550 // AT5G50750 // AT4G32780 // AT4G32830 // AT1G50010 // AT3G26690 // AT1G52520 // AT3G06060 // AT5G45600 // AT4G24400 // AT3G09…
GO:0071704	P	organic substance metabolic process	11	23	8303	20177	0.4	0.44	// AT5G47230 // AT1G80840 // AT5G22630 // AT3G04010 // AT3G19010 // AT5G40390 // AT5G22250 // AT4G18010 // AT1G28370 // AT4G25470 // AT4G37260	// AT1G06190 // AT3G10470 // AT3G26680 // AT5G02290 // AT3G50890 // AT2G34630 // AT2G43010 // AT4G17380 // AT3G15020 // AT1G58430 // AT2G35940 // AT3G10800 // AT5G65130 // AT1G16280 // AT3G09770 // AT5G59710 // AT5G06000 // AT5G02070 // AT1G53320 // AT3G23820 // AT4G31820 // AT2G01690 // AT3G60020 // AT4G33090 // AT4G21200 // AT3G56710 // AT1G30610 // AT1G54330 // AT1G50430 // AT4G37970 // AT5G33…
// AT4G28850 // AT4G21810 // AT2G38870 // AT4G02630 // AT1G06070 // AT3G04060 // AT1G16610 // AT5G39700 // AT1G31310 // AT1G09950 // AT4G33230 // AT5G51020 // AT3G24200 // AT3G18524 // AT1G17520 // AT3G14360 // AT5G02460 // AT4G32880 // AT3G05630 // AT5G07470 // AT1G21410 // AT5G03730 // AT1G05840 // AT4G28500 // AT3G04840 // AT1G52570 // AT2G33720 // AT3G56290 // AT1G04860 // AT2G26460 // AT3G14…
// AT4G02420 // AT5G59660 // AT3G57140 // AT1G06820 // AT3G20310 // AT2G29660 // AT1G49200 // AT3G17840 // AT3G13540 // AT1G75660 // AT1G29220 // AT3G15620 // AT5G47880 // AT5G02760 // AT2G35100 // AT3G52160 // AT1G60280 // AT2G19740 // AT2G39830 // AT4G34200 // AT4G33925 // AT2G01450 // AT1G27900 // AT5G22000 // AT3G06220 // AT4G39120 // AT5G61480 // AT3G13810 // AT3G52300 // AT1G62930 // AT3G21…
// AT1G79650 // AT2G35840 // AT4G21430 // AT3G08870 // AT4G02740 // AT4G27650 // AT2G46340 // AT1G23780 // AT4G29210 // AT4G26520 // AT5G64760 // AT1G11750 // AT5G44210 // AT1G35890 // AT4G03430 // AT4G34410 // AT4G21380 // AT1G65840 // AT1G71020 // AT3G60030 // AT1G07140 // AT3G61140 // AT3G13226 // AT1G23870 // AT3G17250 // AT1G78010 // AT4G30935 // AT3G01470 // AT3G30530 // AT3G21500 // AT2G07…
GO:0044238	P	primary metabolic process	10	23	7645	20177	0.42	0.45	// AT5G47230 // AT1G80840 // AT5G22630 // AT3G04010 // AT5G40390 // AT5G22250 // AT4G18010 // AT1G28370 // AT4G25470 // AT4G37260	// AT1G06190 // AT3G10470 // AT3G26680 // AT5G02290 // AT3G50890 // AT2G34630 // AT2G43010 // AT4G17380 // AT3G15020 // AT1G58430 // AT2G35940 // AT3G10800 // AT5G65130 // AT1G16280 // AT3G09770 // AT5G59710 // AT5G06000 // AT5G02070 // AT1G53320 // AT3G23820 // AT4G31820 // AT2G01690 // AT3G60020 // AT4G33090 // AT4G21200 // AT3G56710 // AT1G30610 // AT1G54330 // AT1G50430 // AT5G33370 // AT3G01…
// AT3G44720 // AT4G26910 // AT5G41580 // AT1G18670 // AT1G34640 // AT4G18390 // AT2G24120 // AT5G14590 // AT5G57190 // AT2G25090 // AT1G10120 // AT4G39780 // AT4G30690 // AT4G01550 // AT1G05890 // AT1G72520 // AT5G64670 // AT4G32180 // AT4G14990 // AT5G57330 // AT5G52120 // AT4G36690 // AT1G04410 // AT5G08530 // AT4G24210 // AT4G23240 // AT4G18640 // AT1G09010 // AT4G01560 // AT1G08710 // AT1G43…
// AT1G32740 // AT3G49930 // AT2G04270 // AT1G06160 // AT5G20390 // AT2G38960 // AT5G06520 // AT3G25840 // AT5G02200 // AT5G07690 // AT3G21160 // AT3G01270 // AT5G03150 // AT1G15100 // AT5G55330 // AT1G34380 // AT1G53290 // AT3G54690 // AT4G32950 // AT4G38190 // AT4G38620 // AT2G27840 // AT3G19290 // AT1G10570 // AT3G56120 // AT3G06580 // AT1G06780 // AT5G20930 // AT5G54680 // AT1G68000 // AT5G12…
// AT4G14430 // AT4G04640 // AT3G12680 // AT1G71930 // AT1G24190 // AT4G35490 // AT1G08810 // AT2G39880 // AT3G20420 // AT5G15450 // AT5G58380 // AT1G70080 // AT2G32700 // AT5G03240 // AT2G31500 // AT2G32850 // AT5G14270 // AT3G05290 // AT5G04040 // AT5G16810 // AT3G25540 // AT3G29430 // AT2G25820 // AT1G69220 // AT3G13880 // AT2G29070 // AT4G31000 // AT2G22830 // AT2G17410 // AT3G61130 // AT1G22…
GO:0044237	P	cellular metabolic process	9	23	7618	20177	0.53	0.56	// AT5G47230 // AT1G80840 // AT5G22630 // AT5G22250 // AT5G40390 // AT4G18010 // AT1G28370 // AT4G25470 // AT4G37260	// AT1G06190 // AT3G10470 // AT3G26680 // AT5G02290 // AT4G22890 // AT3G50890 // AT2G34630 // AT2G43010 // AT4G17380 // AT3G15020 // AT2G35940 // AT5G65130 // AT1G16280 // AT3G09770 // AT5G59710 // AT5G06000 // AT5G62480 // AT5G02070 // AT1G53320 // AT3G23820 // AT4G31820 // AT2G01690 // AT3G60020 // AT4G33090 // AT4G21200 // AT3G56710 // AT1G30610 // AT1G54330 // AT1G13020 // AT4G37970 // AT3G01…
// AT5G08530 // AT4G24210 // AT4G23240 // AT4G18640 // AT1G59720 // AT1G08710 // AT1G43170 // AT3G11910 // AT1G72290 // AT5G40950 // AT3G22110 // AT1G19670 // AT4G01330 // AT1G19850 // AT4G16845 // AT5G50870 // AT2G41550 // AT1G18090 // AT4G18700 // AT2G19190 // AT2G37500 // AT2G30870 // AT3G48930 // AT5G27720 // AT3G25660 // AT1G48830 // AT5G63770 // AT3G23790 // AT1G18890 // AT2G34970 // AT2G22…
// AT1G60650 // AT1G09000 // AT5G37170 // AT1G43860 // AT1G75490 // AT3G12400 // AT1G74360 // AT2G38770 // AT5G08340 // AT3G28490 // AT5G62030 // AT2G45590 // AT1G19530 // AT3G29010 // AT2G31780 // AT2G28380 // AT4G10040 // AT4G34740 // AT5G14520 // AT5G56760 // AT5G43640 // AT5G58900 // AT4G31680 // AT5G63120 // AT1G56170 // AT1G25330 // AT5G49020 // AT1G61520 // AT3G16720 // AT2G42710 // AT1G33…
// AT2G17410 // AT3G61130 // AT1G22590 // AT4G15520 // AT5G29000 // AT3G63270 // AT1G65310 // AT1G05680 // AT4G01690 // AT5G28060 // AT1G53520 // AT2G28760 // AT1G61410 // AT5G49660 // AT4G20320 // AT1G04480 // AT4G10350 // AT3G07340 // AT3G07610 // AT2G19810 // AT1G08100 // AT2G45970 // AT4G11400 // AT5G43430 // AT3G63410 // AT1G67810 // AT3G44840 // AT1G35560 // AT3G23250 // AT5G58230 // AT5G10…
GO:0044260	P	cellular macromolecule metabolic process	6	23	5519	20177	0.61	0.62	// AT5G47230 // AT1G80840 // AT5G22250 // AT1G28370 // AT4G25470 // AT4G37260	// AT1G06190 // AT3G10470 // AT5G02290 // AT3G50890 // AT2G43010 // AT4G17380 // AT2G35940 // AT5G65130 // AT1G16280 // AT3G09770 // AT5G59710 // AT5G06000 // AT5G02070 // AT1G53320 // AT4G31820 // AT3G60020 // AT3G56710 // AT1G30610 // AT1G54330 // AT3G01510 // AT4G34370 // AT2G41550 // AT4G14605 // AT5G51120 // AT1G10850 // AT5G09860 // AT5G17490 // AT3G18650 // AT2G16950 // AT3G13740 // AT3G61…
// AT1G13960 // AT1G27360 // AT5G51760 // AT3G10010 // AT3G14020 // AT5G06600 // AT3G20280 // AT2G16720 // AT4G37730 // AT2G27960 // AT4G04450 // AT4G24620 // AT1G21200 // AT3G25140 // AT2G43700 // AT4G13460 // AT5G01500 // AT1G07110 // AT2G02070 // AT3G61110 // AT4G14110 // AT4G38940 // AT3G55920 // AT1G10610 // AT5G08600 // AT4G04670 // AT4G35480 // AT1G26110 // AT2G06510 // AT1G60200 // AT3G17…
// AT5G03200 // AT5G65410 // AT1G26590 // AT1G10480 // AT1G21250 // AT2G29670 // AT4G35230 // AT5G54590 // AT3G52910 // AT4G37850 // AT2G17450 // AT2G18890 // AT5G26880 // AT5G22250 // AT2G21470 // AT5G57160 // AT1G10620 // AT3G06120 // AT2G39770 // AT1G60230 // AT1G14900 // AT5G49330 // AT5G49620 // AT3G62720 // AT1G04440 // AT4G24260 // AT5G12860 // AT2G45280 // AT3G11964 // AT3G51470 // AT2G28…
GO:0009987	P	cellular process	11	23	10054	20177	0.61	0.62	// AT5G47230 // AT1G80840 // AT5G22630 // AT5G22250 // AT5G40390 // AT1G16370 // AT3G52400 // AT4G18010 // AT1G28370 // AT4G25470 // AT4G37260	// AT1G06190 // AT3G10470 // AT3G26680 // AT5G02290 // AT4G22890 // AT1G11720 // AT3G50890 // AT2G34630 // AT2G43010 // AT1G49040 // AT1G11370 // AT4G17380 // AT5G48230 // AT3G15020 // AT2G35940 // AT3G10800 // AT5G65130 // AT1G16280 // AT3G09770 // AT5G59710 // AT1G20090 // AT5G06000 // AT5G62480 // AT5G02070 // AT1G53320 // AT3G23820 // AT1G64090 // AT4G31820 // AT4G17030 // AT1G57830 // AT2G01…
// AT5G02670 // AT2G30280 // AT2G34440 // AT2G20960 // AT5G60910 // AT3G50870 // AT2G32660 // AT1G20190 // AT5G13050 // AT2G29680 // AT4G30380 // AT1G76790 // AT5G57520 // AT5G27320 // AT5G16260 // AT5G11900 // AT5G55920 // AT1G78080 // AT2G42290 // AT1G73960 // AT1G04010 // AT2G42830 // AT4G34710 // AT3G06080 // AT5G51230 // AT5G56860 // AT1G05760 // AT1G01220 // AT2G29970 // AT5G23130 // AT1G60…
// AT2G20770 // AT3G18990 // AT1G05690 // AT3G63240 // AT1G56010 // AT2G03870 // AT5G37870 // AT3G61860 // AT2G15820 // AT3G50700 // AT4G20310 // AT1G25250 // AT2G31390 // AT1G14350 // AT1G61130 // AT4G00370 // AT5G57390 // AT1G73540 // AT3G59900 // AT2G45980 // AT1G79850 // AT2G07020 // AT3G07330 // AT5G47200 // AT1G08110 // AT3G63420 // AT5G51490 // AT2G04630 // AT1G19920 // AT3G61360 // AT1G50…
// AT1G54380 // AT4G28680 // AT5G47560 // AT3G56440 // AT4G04890 // AT4G35620 // AT4G30470 // AT4G24150 // AT5G27810 // AT2G26920 // AT1G24450 // AT5G53760 // AT2G46690 // AT5G37500 // AT5G37055 // AT3G17310 // AT2G33220 // AT1G70520 // AT2G39820 // AT4G13020 // AT3G52380 // AT5G49470 // AT3G55380 // AT3G19310 // AT1G61950 // AT5G57620 // AT4G14550 // AT5G22440 // AT2G21590 // AT1G68370 // AT1G10…
GO:0043170	P	macromolecule metabolic process	6	23	6109	20177	0.7	0.7	// AT5G47230 // AT1G80840 // AT5G22250 // AT1G28370 // AT4G25470 // AT4G37260	// AT1G06190 // AT3G10470 // AT5G02290 // AT3G50890 // AT2G43010 // AT4G17380 // AT2G35940 // AT5G65130 // AT1G16280 // AT3G09770 // AT5G59710 // AT5G06000 // AT5G02070 // AT1G53320 // AT4G31820 // AT3G60020 // AT4G33090 // AT3G56710 // AT1G30610 // AT1G54330 // AT3G01510 // AT4G34370 // AT2G41550 // AT4G14605 // AT5G38195 // AT5G51120 // AT1G10850 // AT5G09860 // AT5G51870 // AT3G18650 // AT2G16…
// AT4G14300 // AT5G07160 // AT5G67450 // AT5G26150 // AT1G20650 // AT5G58540 // AT5G19480 // AT4G39000 // AT4G30530 // AT2G16900 // AT5G09760 // AT1G53700 // AT3G52260 // AT3G52590 // AT5G41340 // AT3G61360 // AT5G07900 // AT4G20140 // AT5G49110 // AT1G79000 // AT3G12060 // AT5G22380 // AT4G01700 // AT3G63140 // AT1G08320 // AT4G01250 // AT5G15810 // AT3G17740 // AT5G09500 // AT2G31760 // AT2G27…
// AT2G35580 // AT5G19450 // AT3G52560 // AT2G28110 // AT1G04550 // AT3G13940 // AT1G61660 // AT4G20440 // AT4G35880 // AT1G79050 // AT4G33450 // AT3G24650 // AT3G18520 // AT2G20680 // AT5G56130 // AT1G15790 // AT3G22590 // AT5G37900 // AT1G15440 // AT1G32320 // AT3G26680 // AT5G46280 // AT4G00200 // AT5G10140 // AT5G01840 // AT1G13790 // AT1G13020 // AT1G79960 // AT1G33980 // AT5G17490 // AT3G11…
GO:0003700	F	transcription factor activity, sequence-specific DNA binding	5	23	1435	20177	0.035	0.19	// AT1G28370 // AT5G47230 // AT1G80840 // AT4G25470 // AT4G37260	// AT3G10470 // AT3G50890 // AT5G06710 // AT5G64530 // AT2G43010 // AT1G51140 // AT4G02590 // AT2G35940 // AT3G50700 // AT5G65130 // AT4G13640 // AT1G53320 // AT4G02020 // AT5G13180 // AT3G19860 // AT1G54330 // AT5G08130 // AT3G10500 // AT2G30280 // AT2G34440 // AT5G22990 // AT1G12630 // AT2G33710 // AT3G50870 // AT5G58620 // AT5G17490 // AT4G38340 // AT1G68200 // AT5G45420 // AT4G04890 // AT1G74…
GO:0001071	F	nucleic acid binding transcription factor activity	5	23	1436	20177	0.035	0.19	// AT1G28370 // AT5G47230 // AT1G80840 // AT4G25470 // AT4G37260	// AT3G10470 // AT3G50890 // AT5G06710 // AT5G64530 // AT2G43010 // AT1G51140 // AT4G02590 // AT2G35940 // AT3G50700 // AT5G65130 // AT4G13640 // AT1G53320 // AT4G02020 // AT5G13180 // AT3G19860 // AT1G54330 // AT5G08130 // AT3G10500 // AT2G30280 // AT2G34440 // AT5G22990 // AT1G12630 // AT2G33710 // AT3G50870 // AT5G58620 // AT5G17490 // AT4G38340 // AT1G68200 // AT5G45420 // AT4G04890 // AT1G74…
GO:0003677	F	DNA binding	5	23	1992	20177	0.1	0.34	// AT1G28370 // AT5G47230 // AT1G80840 // AT4G25470 // AT4G37260	// AT3G50890 // AT2G03270 // AT5G06710 // AT5G64530 // AT2G43010 // AT2G02470 // AT4G17380 // AT5G53960 // AT4G02590 // AT3G10070 // AT4G12040 // AT1G04990 // AT2G35940 // AT5G44800 // AT5G65130 // AT2G03470 // AT4G13640 // AT1G10522 // AT1G10520 // AT1G53320 // AT5G13180 // AT1G29600 // AT2G20980 // AT3G19860 // AT1G16910 // AT1G54330 // AT1G20280 // AT5G08130 // AT3G10500 // AT3G50260 // AT2G34…
GO:0043169	F	cation binding	5	23	3060	20177	0.31	0.34	// AT5G22250 // AT5G35735 // AT3G10300 // AT2G27690 // AT3G19010	// AT1G72200 // AT3G10470 // AT3G50890 // AT5G20300 // AT5G48230 // AT1G69180 // AT3G09770 // AT1G06620 // AT2G22120 // AT4G05520 // AT5G44790 // AT3G63270 // AT2G34630 // AT5G51700 // AT2G32440 // AT2G46660 // AT1G20980 // AT4G37400 // AT3G06130 // AT3G60330 // AT5G13270 // AT2G02470 // AT5G25130 // AT5G07710 // AT4G12040 // AT3G01020 // AT3G15020 // AT2G27030 // AT5G45400 // AT3G50700 // AT1G11…
// AT3G53600 // AT1G08830 // AT2G45040 // AT3G42860 // AT5G50390 // AT4G38460 // AT5G15120 // AT5G04240 // AT1G74230 // AT4G10370 // AT1G36180 // AT2G17720 // AT5G49480 // AT3G44880 // AT2G18980 // AT2G36530 // AT2G46860 // AT2G20030 // AT1G70730 // AT2G04450 // AT4G36860 // AT2G44950 // AT3G02750 // AT2G30580 // AT1G05500 // AT3G48520 // AT1G55460 // AT1G21340 // AT1G79110 // AT5G57920 // AT5G24…
GO:0005488	F	binding	14	23	9561	20177	0.28	0.34	// AT5G47230 // AT1G80840 // AT3G52400 // AT5G22630 // AT5G22250 // AT2G27690 // AT5G35735 // AT1G16370 // AT3G19010 // AT3G10300 // AT4G20840 // AT1G28370 // AT4G25470 // AT4G37260	// AT1G06190 // AT3G05470 // AT3G10470 // AT5G20300 // AT3G26680 // AT3G54570 // AT1G06620 // AT1G11720 // AT2G16040 // AT1G12100 // AT5G44790 // AT2G34630 // AT2G43010 // AT2G03270 // AT3G21340 // AT4G17380 // AT5G07710 // AT3G15020 // AT2G35940 // AT5G05570 // AT5G65130 // AT1G16280 // AT5G02290 // AT5G59710 // AT1G20090 // AT5G06000 // AT4G00200 // AT5G02070 // AT1G53320 // AT3G23820 // AT1G64…
// AT4G27780 // AT4G16566 // AT3G59470 // AT1G16670 // AT1G62560 // AT4G26430 // AT2G02220 // AT4G13380 // AT1G11020 // AT3G05310 // AT1G64530 // AT5G44340 // AT1G31440 // AT5G55240 // AT4G09930 // AT1G79440 // AT1G17500 // AT1G20560 // AT5G13190 // AT4G03520 // AT3G18500 // AT3G06960 // AT1G71130 // AT1G71420 // AT1G80290 // AT1G16900 // AT5G06720 // AT5G58520 // AT5G27050 // AT5G07450 // AT3G26…
// AT3G23990 // AT5G52630 // AT2G46030 // AT3G17880 // AT2G32480 // AT1G11870 // AT5G07040 // AT3G06190 // AT4G18350 // AT3G48425 // AT1G71960 // AT1G10650 // AT5G08640 // AT2G30420 // AT2G45740 // AT5G54740 // AT5G50180 // AT5G61460 // AT1G08860 // AT2G20300 // AT2G34555 // AT4G05090 // AT1G53165 // AT1G53160 // AT2G17370 // AT2G38470 // AT3G04160 // AT5G27270 // AT1G24490 // AT4G39160 // AT5G16…
// AT2G15530 // AT1G53820 // AT4G25940 // AT2G41060 // AT2G17750 // AT2G22290 // AT4G25490 // AT5G10300 // AT3G48000 // AT3G07480 // AT4G33470 // AT3G63130 // AT4G15110 // AT4G19710 // AT1G69040 // AT1G62010 // AT5G41400 // AT1G32300 // AT4G09350 // AT4G20200 // AT1G14570 // AT1G17070 // AT3G03900 // AT3G08760 // AT4G11270 // AT3G59670 // AT3G63350 // AT1G72050 // AT3G18080 // AT5G57960 // AT4G27…
GO:0043167	F	ion binding	6	23	3180	20177	0.19	0.34	// AT5G22630 // AT5G22250 // AT2G27690 // AT5G35735 // AT3G19010 // AT3G10300	// AT1G72200 // AT3G10470 // AT3G50890 // AT5G20300 // AT5G48230 // AT1G69180 // AT3G09770 // AT1G06620 // AT2G22120 // AT4G05520 // AT5G44790 // AT3G63270 // AT2G34630 // AT5G51700 // AT2G32440 // AT2G46660 // AT1G20980 // AT4G37400 // AT3G06130 // AT3G60330 // AT5G13270 // AT2G02470 // AT5G25130 // AT5G07710 // AT4G12040 // AT3G01020 // AT3G15020 // AT2G27030 // AT5G45400 // AT3G50700 // AT1G11…
// AT3G24110 // AT4G21960 // AT1G59970 // AT4G15440 // AT5G65890 // AT5G01190 // AT5G09790 // AT1G71310 // AT4G16350 // AT1G80230 // AT4G26720 // AT1G54500 // AT1G58080 // AT1G50440 // AT3G57430 // AT4G31500 // AT1G29900 // AT3G23990 // AT5G05980 // AT1G30660 // AT5G06650 // AT3G55050 // AT5G44230 // AT1G31710 // AT4G24470 // AT1G53240 // AT3G17830 // AT3G23900 // AT1G27370 // AT3G45840 // AT3G06…
GO:1901363	F	heterocyclic compound binding	9	23	5902	20177	0.29	0.34	// AT5G47230 // AT1G80840 // AT5G22250 // AT2G27690 // AT1G16370 // AT4G20840 // AT1G28370 // AT4G25470 // AT4G37260	// AT1G06190 // AT3G10470 // AT5G20300 // AT5G02290 // AT5G44790 // AT2G43010 // AT2G03270 // AT5G12250 // AT5G25130 // AT4G17380 // AT5G07710 // AT1G76010 // AT2G35940 // AT5G05570 // AT5G65130 // AT1G16280 // AT5G59710 // AT5G06000 // AT5G02070 // AT1G53320 // AT1G29600 // AT2G37010 // AT4G12600 // AT1G65410 // AT1G54330 // AT4G11290 // AT2G25100 // AT1G11100 // AT5G47840 // AT5G55810 // AT4G14…
// AT5G08590 // AT5G54910 // AT4G24270 // AT5G40540 // AT5G16820 // AT5G12870 // AT2G35210 // AT3G25530 // AT5G43890 // AT1G19340 // AT5G11470 // AT2G34060 // AT1G46768 // AT5G15730 // AT2G31680 // AT2G22840 // AT4G36580 // AT3G45430 // AT2G19130 // AT2G32080 // AT5G14460 // AT4G35970 // AT5G51980 // AT5G27740 // AT1G21910 // AT4G31580 // AT1G69190 // AT5G50920 // AT5G67030 // AT4G31270 // AT2G42…
// AT2G38840 // AT5G20290 // AT4G12020 // AT4G22360 // AT5G06110 // AT1G35550 // AT1G77360 // AT5G55760 // AT5G51070 // AT2G46770 // AT4G02990 // AT5G59680 // AT2G31800 // AT5G40090 // AT3G11510 // AT4G32850 // AT4G29130 // AT2G02580 // AT2G27120 // AT5G13960 // AT1G51700 // AT5G65600 // AT1G52500 // AT2G33770 // AT5G32460 // AT4G37310 // AT1G50250 // AT4G37640 // AT5G62950 // AT2G02760 // AT1G07…
GO:0046872	F	metal ion binding	5	23	3055	20177	0.3	0.34	// AT5G22250 // AT5G35735 // AT3G10300 // AT2G27690 // AT3G19010	// AT1G72200 // AT3G10470 // AT3G50890 // AT5G20300 // AT5G48230 // AT1G69180 // AT3G09770 // AT1G06620 // AT2G22120 // AT4G05520 // AT5G44790 // AT3G63270 // AT2G34630 // AT5G51700 // AT2G32440 // AT2G46660 // AT1G20980 // AT4G37400 // AT3G06130 // AT3G60330 // AT5G13270 // AT2G02470 // AT5G25130 // AT5G07710 // AT4G12040 // AT3G01020 // AT3G15020 // AT2G27030 // AT5G45400 // AT3G50700 // AT1G11…
// AT4G38460 // AT5G15120 // AT5G04240 // AT1G74230 // AT4G10370 // AT1G36180 // AT2G17720 // AT5G49480 // AT3G44880 // AT2G18980 // AT2G36530 // AT2G46860 // AT2G20030 // AT1G70730 // AT2G04450 // AT4G36860 // AT2G44950 // AT3G02750 // AT2G30580 // AT1G05500 // AT3G48520 // AT1G55460 // AT1G21340 // AT1G79110 // AT5G57920 // AT5G24930 // AT5G14470 // AT3G42640 // AT2G37590 // AT1G71980 // AT1G01…
GO:0003676	F	nucleic acid binding	6	23	3168	20177	0.19	0.34	// AT5G47230 // AT1G80840 // AT5G22250 // AT1G28370 // AT4G25470 // AT4G37260	// AT1G06190 // AT3G50670 // AT3G10470 // AT3G50890 // AT2G03270 // AT5G06710 // AT5G55670 // AT5G63070 // AT5G64530 // AT2G47220 // AT2G43010 // AT1G71720 // AT5G13270 // AT2G02470 // AT4G17380 // AT5G53960 // AT3G09630 // AT5G07710 // AT3G10070 // AT4G12040 // AT4G26310 // AT1G76010 // AT2G35940 // AT5G05570 // AT3G50700 // AT5G65130 // AT2G03470 // AT1G16280 // AT1G07910 // AT2G22600 // AT5G65…
// AT4G37180 // AT5G20730 // AT5G43130 // AT5G64140 // AT3G13880 // AT5G45830 // AT5G59980 // AT5G45120 // AT5G65230 // AT4G21340 // AT5G48350 // AT2G42240 // AT5G02530 // AT2G46130 // AT5G51280 // AT4G02070 // AT3G13682 // AT1G71260 // AT3G57290 // AT3G13440 // AT1G07540 // AT3G13445 // AT5G07100 // AT5G59340 // AT4G13070 // AT1G70510 // AT3G52800 // AT2G28350 // AT5G53060 // AT4G28010 // AT4G13…
GO:0097159	F	organic cyclic compound binding	9	23	5917	20177	0.29	0.34	// AT5G47230 // AT1G80840 // AT5G22250 // AT2G27690 // AT1G16370 // AT4G20840 // AT1G28370 // AT4G25470 // AT4G37260	// AT1G06190 // AT3G10470 // AT5G20300 // AT5G02290 // AT5G44790 // AT2G43010 // AT2G03270 // AT5G12250 // AT5G25130 // AT4G17380 // AT5G07710 // AT1G76010 // AT2G35940 // AT5G05570 // AT5G65130 // AT1G16280 // AT5G59710 // AT5G06000 // AT5G02070 // AT1G53320 // AT1G29600 // AT2G37010 // AT4G33090 // AT4G12600 // AT1G65410 // AT1G54330 // AT4G11290 // AT2G25100 // AT1G11100 // AT5G47840 // AT5G55…
// AT1G69310 // AT2G45050 // AT1G01860 // AT1G15510 // AT5G15150 // AT3G13070 // AT5G53580 // AT5G48580 // AT1G14390 // AT1G14640 // AT5G57350 // AT1G73500 // AT5G08590 // AT5G54910 // AT4G24270 // AT5G40540 // AT5G16820 // AT5G12870 // AT2G35210 // AT3G25530 // AT5G43890 // AT1G19340 // AT5G11470 // AT2G34060 // AT1G46768 // AT5G15730 // AT2G31680 // AT2G22840 // AT4G36580 // AT3G45430 // AT2G19…
// AT2G20470 // AT3G04340 // AT1G67890 // AT5G34870 // AT2G41560 // AT3G05690 // AT3G01150 // AT2G40210 // AT2G47240 // AT4G25370 // AT3G61150 // AT3G24030 // AT1G79750 // AT5G05790 // AT2G38840 // AT5G20290 // AT4G12020 // AT4G22360 // AT5G06110 // AT1G35550 // AT1G77360 // AT5G55760 // AT5G51070 // AT2G46770 // AT4G02990 // AT5G59680 // AT2G31800 // AT5G40090 // AT3G11510 // AT4G32850 // AT4G29…
GO:0003824	F	catalytic activity	9	23	7682	20177	0.54	0.54	// AT1G27200 // AT4G20840 // AT5G22630 // AT5G22250 // AT3G19010 // AT2G27690 // AT3G04010 // AT4G18010 // AT5G40390	// AT1G06620 // AT5G20300 // AT3G26680 // AT5G40270 // AT4G22890 // AT2G34630 // AT2G03270 // AT3G46720 // AT5G25130 // AT5G07710 // AT3G15020 // AT1G58430 // AT5G05570 // AT1G16280 // AT5G02290 // AT1G06440 // AT5G62480 // AT5G02070 // AT1G53320 // AT3G23820 // AT1G31690 // AT3G17970 // AT2G37010 // AT3G60020 // AT4G33090 // AT4G21200 // AT5G65685 // AT1G65410 // AT5G65860 // AT1G50430 // AT4G27…
// AT5G16440 // AT1G50670 // AT1G29080 // AT5G64710 // AT4G29840 // AT4G34138 // AT5G13010 // AT5G35980 // AT1G20480 // AT5G26670 // AT1G65340 // AT5G62710 // AT5G16930 // AT1G23820 // AT3G52960 // AT4G37800 // AT2G22970 // AT1G70290 // AT3G61440 // AT5G07080 // AT2G01270 // AT3G01420 // AT1G73920 // AT5G51270 // AT5G38710 // AT3G10890 // AT3G14640 // AT4G01080 // AT5G58310 // AT1G75510 // AT3G61…
// AT4G11490 // AT1G66150 // AT1G16150 // AT2G01880 // AT3G25420 // AT3G29770 // AT2G01950 // AT1G11730 // AT3G32280 // AT2G32150 // AT2G30940 // AT1G01460 // AT1G07510 // AT5G05070 // AT2G01320 // AT1G48900 // AT1G56360 // AT5G63310 // AT4G29360 // AT1G59820 // AT2G22240 // AT1G03310 // AT3G15095 // AT3G07950 // AT3G03980 // AT4G33160 // AT5G61640 // AT1G54140 // AT1G27140 // AT5G20060 // AT5G51…
// AT1G17410 // AT4G19210 // AT3G10060 // AT1G50170 // AT1G16090 // AT5G18880 // AT1G11820 // AT5G07010 // AT1G78050 // AT3G53280 // AT5G38070 // AT3G47400 // AT5G02190 // AT3G54940 // AT5G22620 // AT4G38240 // AT2G27970 // AT4G28780 // AT3G53060 // AT1G22410 // AT3G28345 // AT4G04460 // AT4G35760 // AT4G24630 // AT2G38280 // AT2G05850 // AT5G27930 // AT1G24330 // AT2G26620 // AT4G37890 // AT3G53…
GO:0016021	C	integral component of membrane	6	23	4184	20177	0.38	0.69	// AT1G27200 // AT3G52400 // AT1G74450 // AT2G27690 // AT5G35735 // AT1G16370	// AT3G05470 // AT4G22890 // AT2G41890 // AT3G21865 // AT5G20300 // AT5G55750 // AT3G01730 // AT3G25410 // AT5G07990 // AT4G09810 // AT2G22120 // AT1G07420 // AT3G21710 // AT1G64780 // AT3G45870 // AT5G44790 // AT3G18200 // AT4G21680 // AT2G46660 // AT1G64890 // AT4G32920 // AT1G03160 // AT3G15530 // AT2G26240 // AT2G32280 // AT4G36460 // AT5G11960 // AT5G43100 // AT5G48830 // AT5G10020 // AT5G05…
// AT1G51830 // AT3G53210 // AT3G12180 // AT5G19700 // AT4G39850 // AT4G20390 // AT2G38940 // AT5G53470 // AT1G70470 // AT1G14730 // AT2G45580 // AT1G53730 // AT5G43980 // AT1G05300 // AT2G41000 // AT1G57670 // AT3G14760 // AT2G45070 // AT1G78260 // AT4G01040 // AT5G18250 // AT2G38360 // AT4G36180 // AT5G43360 // AT5G57800 // AT5G19380 // AT1G15530 // AT5G36140 // AT1G14660 // AT1G72300 // AT3G63…
GO:0016020	C	membrane	8	23	6870	20177	0.55	0.69	// AT1G27200 // AT3G52400 // AT1G74450 // AT2G27690 // AT5G35735 // AT1G16370 // AT3G04010 // AT4G20840	// AT4G22890 // AT5G20300 // AT5G02290 // AT3G21710 // AT5G44790 // AT1G49040 // AT1G64890 // AT5G12250 // AT3G15530 // AT5G25130 // AT5G48230 // AT2G32280 // AT3G15020 // AT5G05570 // AT3G09770 // AT5G02070 // AT1G53320 // AT3G23820 // AT1G64090 // AT4G31820 // AT3G17970 // AT4G25040 // AT2G37010 // AT2G01690 // AT1G03010 // AT4G33090 // AT3G06420 // AT1G50430 // AT4G13800 // AT1G74880 // AT1G74…
// AT4G35790 // AT4G35240 // AT5G15770 // AT5G18470 // AT1G80950 // AT1G18650 // AT3G62190 // AT3G55140 // AT5G57070 // AT2G29990 // AT4G08850 // AT1G01820 // AT1G08550 // AT1G72500 // AT2G45010 // AT5G50120 // AT5G37740 // AT4G00910 // AT2G16750 // AT3G58970 // AT1G26180 // AT3G62770 // AT3G16620 // AT3G07040 // AT3G11930 // AT5G19875 // AT2G45270 // AT5G40970 // AT5G19870 // AT1G19300 // AT1G19…
// AT3G50860 // AT3G13790 // AT4G29810 // AT2G07777 // AT2G32670 // AT1G20180 // AT4G38660 // AT2G38730 // AT1G51910 // AT5G16250 // AT5G19200 // AT5G27330 // AT5G19750 // AT3G52710 // AT4G05200 // AT2G22900 // AT5G42980 // AT2G17520 // AT1G11220 // AT1G20980 // AT4G34700 // AT2G07698 // AT2G07695 // AT1G73990 // AT1G73620 // AT1G20760 // AT4G15230 // AT2G29960 // AT4G30660 // AT1G60780 // AT5G56…
GO:0043231	C	intracellular membrane-bounded organelle	15	23	13762	20177	0.61	0.69	// AT1G27200 // AT5G47230 // AT5G63130 // AT1G80840 // AT5G22630 // AT5G22250 // AT5G40390 // AT2G27690 // AT4G20840 // AT1G21010 // AT1G16370 // AT1G74450 // AT1G28370 // AT4G25470 // AT4G37260	// AT1G06190 // AT3G50670 // AT3G10470 // AT5G20300 // AT2G46190 // AT3G26680 // AT5G40270 // AT1G67670 // AT4G22890 // AT3G15290 // AT2G01740 // AT2G16040 // AT3G50890 // AT4G39730 // AT2G34630 // AT2G43010 // AT2G03270 // AT1G64890 // AT3G46720 // AT4G17380 // AT4G02090 // AT5G07710 // AT3G15020 // AT2G35940 // AT5G05570 // AT5G65130 // AT1G16280 // AT3G54570 // AT1G06440 // AT1G73720 // AT4G00…
// AT3G22190 // AT4G14350 // AT3G22620 // AT2G04700 // AT4G01800 // AT5G11490 // AT1G67910 // AT1G56290 // AT5G09400 // AT1G78470 // AT3G19770 // AT5G41790 // AT1G18100 // AT3G02120 // AT2G17940 // AT3G02125 // AT1G36970 // AT4G36470 // AT1G22490 // AT5G14040 // AT5G10010 // AT1G48610 // AT1G13420 // AT2G38320 // AT3G22990 // AT1G28630 // AT1G43640 // AT2G26140 // AT3G22440 // AT3G26280 // AT5G24…
// AT3G53150 // AT5G42480 // AT1G30400 // AT3G09910 // AT4G35650 // AT1G06960 // AT5G02570 // AT3G25040 // ATMG00650 // AT1G23860 // AT5G35970 // AT5G50335 // AT3G27640 // AT5G37020 // AT1G60070 // AT3G61850 // AT1G29120 // AT1G75230 // AT2G43330 // AT3G55190 // AT5G03770 // AT1G69120 // AT1G09030 // AT4G38550 // AT5G35790 // AT1G35260 // AT1G45688 // AT5G04200 // AT3G28850 // AT5G19600 // AT4G39…
// AT3G43590 // AT2G34340 // AT5G49555 // AT3G23340 // AT3G23610 // AT5G49550 // AT5G49880 // AT1G42560 // AT3G16470 // AT2G35110 // AT3G45530 // AT3G27500 // AT1G66580 // AT3G45280 // AT3G12890 // AT4G15290 // AT1G53840 // AT2G23230 // AT3G49140 // AT1G56190 // AT1G19040 // AT5G06340 // AT2G28050 // AT5G11150 // AT3G11745 // AT2G22540 // AT5G53180 // AT1G47885 // AT1G59610 // AT2G19720 // AT1G22…
// AT3G54150 // AT1G67250 // AT3G54400 // AT3G19500 // AT3G58780 // AT3G58830 // AT3G04460 // AT3G04580 // AT3G58710 // AT1G54160 // AT5G50820 // AT3G45510 // AT4G18770 // AT4G18800 // AT4G18870 // AT3G45480 // AT4G23070 // AT1G64970 // AT2G32070 // AT5G05150 // AT3G07580 // AT1G13160 // AT5G48640 // AT3G03600 // AT1G48620 // AT1G64600 // AT5G53170 // AT3G25940 // AT3G09210 // AT2G02870 // AT1G18…
// AT2G15420 // AT5G12860 // AT5G66190 // AT1G34010 // AT2G45280 // AT3G11960 // AT5G27280 // AT3G11964 // AT1G19330 // AT5G43880 // AT3G54110 // AT5G09980 // AT3G28340 // AT2G34070 // AT1G19620 // AT2G28810 // AT4G29440 // AT2G46310 // AT2G32090 // AT5G66470 // AT4G35900 // AT4G35905 // AT3G45420 // AT3G01175 // AT1G21920 // AT5G27750 // AT1G64310 // AT2G30820 // AT4G19490 // AT3G05860 // AT5G17…
GO:0044424	C	intracellular part	19	23	15723	20177	0.48	0.69	// AT1G27200 // AT5G47230 // AT5G63130 // AT1G80840 // AT3G52400 // AT5G22630 // AT5G22250 // AT1G68500 // AT5G40390 // AT2G27690 // AT4G20840 // AT1G21010 // AT1G74450 // AT1G16370 // AT3G19010 // AT4G18010 // AT1G28370 // AT4G25470 // AT4G37260	// AT1G06190 // AT3G50670 // AT3G10470 // AT5G20300 // AT2G46190 // AT3G26680 // AT5G40270 // AT1G67670 // AT1G06620 // AT3G15290 // AT2G01740 // AT2G16040 // AT3G50890 // AT4G39730 // AT2G34630 // AT2G43010 // AT2G03270 // AT1G64890 // AT3G46720 // AT3G15530 // AT4G17380 // AT4G02090 // AT5G07710 // AT3G08640 // AT3G15020 // AT2G35940 // AT5G05570 // AT5G65130 // AT1G16280 // AT3G54570 // AT3G10…
// AT5G37570 // AT5G43860 // AT5G43310 // AT3G61700 // AT2G43840 // AT3G52860 // AT3G10700 // AT4G05390 // AT2G22890 // AT1G69280 // AT3G21430 // AT1G78300 // AT3G62970 // AT4G25730 // AT3G18060 // AT2G07701 // AT1G20090 // AT2G07702 // AT2G07705 // AT2G07707 // AT2G07706 // AT5G38630 // AT5G61930 // AT4G28580 // AT5G04820 // AT3G18650 // AT2G20760 // AT3G14100 // AT5G12080 // AT2G21170 // AT4G27…
// AT1G14040 // AT1G18090 // AT5G46460 // AT3G23570 // AT1G21070 // AT5G57440 // AT2G37500 // AT5G22860 // AT3G32400 // AT2G30870 // AT3G48930 // AT5G50930 // AT5G13690 // AT5G27720 // AT3G25660 // AT3G08620 // AT5G05100 // AT1G04030 // AT1G12640 // AT1G48830 // AT2G15880 // AT1G53590 // AT3G49510 // AT5G63770 // AT3G29130 // AT3G23790 // AT1G18890 // AT1G29500 // AT4G36030 // AT2G22370 // AT1G55…
// AT4G22890 // AT5G60610 // AT5G61580 // AT1G79600 // AT4G27680 // AT3G22920 // AT3G59710 // AT5G20160 // AT5G60340 // AT1G62310 // AT1G32790 // AT3G54390 // AT1G67490 // AT1G55840 // AT4G22410 // AT4G02840 // AT1G78950 // AT1G35220 // AT3G21860 // AT1G11720 // AT3G57370 // AT5G48230 // AT1G76490 // AT4G09810 // AT4G36500 // AT1G13980 // AT1G27340 // AT1G65260 // AT5G51700 // AT3G24560 // AT1G28…
// AT1G75190 // AT1G01460 // AT5G27610 // AT3G13140 // AT5G05070 // AT2G01320 // AT4G27270 // AT1G48900 // AT1G32650 // AT5G63310 // AT5G63640 // AT1G55810 // AT4G02350 // AT3G03720 // AT3G57060 // AT5G13950 // AT1G31200 // AT1G76390 // AT5G60840 // AT5G25610 // AT1G03310 // AT4G20850 // AT3G15095 // AT4G17330 // AT3G07950 // AT3G03980 // AT4G33160 // AT1G33680 // AT5G61640 // AT1G54140 // AT1G27…
// AT3G02190 // AT2G21410 // AT4G36400 // AT5G57180 // AT5G26860 // AT4G27410 // AT5G66750 // AT1G10130 // AT5G19100 // AT2G16730 // AT4G04110 // AT4G35470 // AT4G39790 // AT5G66280 // AT5G56850 // AT1G21450 // AT1G05880 // AT1G72530 // AT5G23140 // AT3G59180 // AT5G11790 // AT3G53090 // AT4G31570 // AT3G49520 // AT4G00940 // AT5G62310 // AT2G18030 // AT5G24420 // AT2G16760 // AT5G40660 // AT1G14…
// AT4G29430 // AT1G63130 // AT4G03620 // AT4G17020 // AT3G27380 // AT1G61870 // AT1G76920 // AT3G56820 // AT1G67270 // AT4G24440 // AT5G35690 // AT3G54210 // AT5G61340 // AT1G12530 // AT5G47230 // AT2G03210 // AT5G06280 // AT1G26530 // AT4G14770 // AT1G49150 // AT1G07020 // AT5G05690 // AT2G16060 // AT3G52720 // AT2G47790 // AT1G74970 // AT2G34610 // AT3G58390 // AT4G34050 // AT2G22290 // AT3G01…
GO:0044425	C	membrane part	7	23	4710	20177	0.34	0.69	// AT1G27200 // AT3G52400 // AT1G74450 // AT2G27690 // AT5G35735 // AT1G16370 // AT3G04010	// AT3G05470 // AT4G22890 // AT2G41890 // AT3G21865 // AT5G20300 // AT5G55750 // AT3G01730 // AT3G25410 // AT1G76490 // AT5G07990 // AT4G09810 // AT2G22120 // AT1G07420 // AT3G21710 // AT2G22125 // AT3G45870 // AT5G44790 // AT2G26710 // AT3G18200 // AT4G21680 // AT2G46660 // AT1G64890 // AT4G32920 // AT1G03160 // AT3G15530 // AT2G26240 // AT2G32280 // AT4G36460 // AT5G11960 // AT5G43100 // AT5G48…
// AT3G06100 // AT2G24170 // AT5G42590 // AT1G60490 // AT2G46650 // AT5G56190 // AT3G43790 // AT2G15300 // AT5G44920 // AT5G07920 // AT5G48450 // AT2G18960 // AT5G11990 // AT2G14670 // AT5G15360 // AT2G28900 // AT1G24170 // AT1G08560 // AT5G42800 // AT1G74540 // AT5G57810 // AT5G24380 // AT5G52860 // AT3G52080 // AT1G72310 // AT1G21890 // AT1G17700 // AT4G00900 // AT2G21390 // AT3G07180 // AT2G42…
GO:0043229	C	intracellular organelle	15	23	14020	20177	0.64	0.69	// AT1G27200 // AT5G47230 // AT5G63130 // AT1G80840 // AT5G22630 // AT5G22250 // AT5G40390 // AT2G27690 // AT4G20840 // AT1G21010 // AT1G16370 // AT1G74450 // AT1G28370 // AT4G25470 // AT4G37260	// AT1G06190 // AT3G50670 // AT3G10470 // AT5G20300 // AT2G46190 // AT3G26680 // AT5G40270 // AT1G67670 // AT4G22890 // AT3G15290 // AT2G01740 // AT2G16040 // AT3G50890 // AT4G39730 // AT2G34630 // AT2G43010 // AT2G03270 // AT1G64890 // AT3G46720 // AT4G17380 // AT4G02090 // AT5G07710 // AT3G15020 // AT2G35940 // AT5G05570 // AT5G65130 // AT1G16280 // AT3G54570 // AT1G06440 // AT1G73720 // AT4G00…
// AT3G25220 // AT5G16910 // AT5G19720 // AT5G62020 // AT1G08680 // AT3G29575 // AT2G20270 // AT1G37130 // AT4G05230 // AT1G69340 // AT2G28620 // AT4G31120 // AT2G17510 // AT1G70840 // AT4G14000 // AT3G23900 // AT4G34750 // AT5G10950 // AT3G55870 // AT2G25180 // AT3G48860 // AT5G60160 // AT4G15200 // AT5G12310 // AT4G19550 // AT2G20020 // AT1G01260 // AT1G56160 // AT3G53540 // AT3G59350 // AT3G09…
// AT3G04530 // AT3G51440 // AT1G69620 // AT1G56540 // AT5G39560 // AT1G77590 // AT3G26085 // AT1G76970 // AT2G29970 // AT4G25340 // AT1G24000 // AT5G60040 // AT5G41970 // AT3G60630 // AT2G16020 // AT2G40220 // AT5G02910 // AT3G51910 // AT5G35460 // AT3G08980 // AT1G48760 // AT1G54490 // AT2G03190 // AT2G33310 // AT3G59490 // AT5G39740 // AT5G50810 // AT5G52910 // AT1G77370 // AT3G53460 // AT1G44…
// AT1G32460 // AT3G55170 // AT2G19510 // AT1G54690 // AT5G61620 // AT1G54120 // AT5G61150 // AT5G65100 // AT5G01600 // AT2G46470 // AT3G59690 // AT2G21970 // AT5G06050 // AT5G02000 // AT1G53310 // AT5G44610 // AT4G10925 // AT1G29670 // AT1G12230 // AT4G17060 // AT1G11680 // AT5G41880 // AT5G13330 // AT4G38020 // AT1G03040 // AT1G74910 // AT3G24190 // AT4G12120 // AT3G53930 // AT4G12650 // AT3G56…
// AT2G31210 // AT4G32910 // AT1G76140 // AT1G68580 // AT1G23180 // AT3G56250 // AT1G31860 // AT3G01015 // AT1G63010 // AT3G57560 // AT1G64040 // AT5G65210 // AT1G30110 // AT4G04510 // AT4G21320 // AT5G26680 // AT1G78920 // AT4G19980 // AT5G18510 // AT1G34120 // AT3G56160 // AT4G19985 // AT5G12440 // AT3G57210 // AT5G54390 // AT2G46050 // AT5G54640 // AT3G20250 // AT1G16070 // AT1G12750 // AT5G16…
// AT2G39210 // AT5G63480 // AT3G22880 // AT5G05890 // AT4G16660 // AT5G11670 // AT2G35950 // AT1G44800 // AT3G44940 // AT1G02680 // AT1G78650 // AT4G14800 // AT1G30795 // AT3G55070 // AT5G36890 // AT3G44560 // AT1G63910 // AT3G19190 // AT4G36250 // AT2G25200 // AT4G24380 // AT5G66500 // AT1G33920 // AT5G25940 // AT1G47340 // AT2G07719 // AT4G11120 // AT1G66620 // AT1G68480 // AT1G66390 // AT3G07…
GO:0043227	C	membrane-bounded organelle	15	23	13771	20177	0.61	0.69	// AT1G27200 // AT5G47230 // AT5G63130 // AT1G80840 // AT5G22630 // AT5G22250 // AT5G40390 // AT2G27690 // AT4G20840 // AT1G21010 // AT1G16370 // AT1G74450 // AT1G28370 // AT4G25470 // AT4G37260	// AT1G06190 // AT3G50670 // AT3G10470 // AT5G20300 // AT2G46190 // AT3G26680 // AT5G40270 // AT1G67670 // AT4G22890 // AT3G15290 // AT2G01740 // AT2G16040 // AT3G50890 // AT4G39730 // AT2G34630 // AT2G43010 // AT2G03270 // AT1G64890 // AT3G46720 // AT4G17380 // AT4G02090 // AT5G07710 // AT3G15020 // AT2G35940 // AT5G05570 // AT5G65130 // AT1G16280 // AT3G54570 // AT1G06440 // AT1G73720 // AT4G00…
// AT1G72740 // AT1G01040 // AT3G22190 // AT4G14350 // AT3G22620 // AT2G04700 // AT4G01800 // AT5G11490 // AT1G67910 // AT1G56290 // AT5G09400 // AT1G78470 // AT3G19770 // AT5G41790 // AT1G18100 // AT3G02120 // AT2G17940 // AT3G02125 // AT1G36970 // AT4G36470 // AT1G22490 // AT5G14040 // AT5G10010 // AT1G48610 // AT1G13420 // AT2G38320 // AT3G22990 // AT1G28630 // AT1G43640 // AT2G26140 // AT3G22…
// AT4G04800 // AT4G04370 // AT4G21140 // AT3G13230 // AT4G12410 // AT2G05920 // AT3G53150 // AT5G42480 // AT1G30400 // AT3G09910 // AT4G35650 // AT1G06960 // AT5G02570 // AT3G25040 // ATMG00650 // AT1G23860 // AT5G35970 // AT5G50335 // AT3G27640 // AT5G37020 // AT1G60070 // AT3G61850 // AT1G29120 // AT1G75230 // AT2G43330 // AT3G55190 // AT5G03770 // AT1G69120 // AT1G09030 // AT4G38550 // AT5G35…
// AT4G24370 // AT1G32400 // AT1G68430 // AT5G23960 // AT1G72840 // AT3G51560 // AT3G29070 // AT1G60450 // AT3G43590 // AT2G34340 // AT5G49555 // AT3G23340 // AT3G23610 // AT5G49550 // AT5G49880 // AT1G42560 // AT3G16470 // AT2G35110 // AT3G45530 // AT3G27500 // AT1G66580 // AT3G45280 // AT3G12890 // AT4G15290 // AT1G53840 // AT2G23230 // AT3G49140 // AT1G56190 // AT1G19040 // AT5G06340 // AT2G28…
// AT4G36620 // AT5G52170 // AT5G66170 // AT4G24930 // AT4G15090 // AT5G56230 // AT3G08000 // AT5G63520 // AT3G54150 // AT1G67250 // AT3G54400 // AT3G19500 // AT3G58780 // AT3G58830 // AT3G04460 // AT3G04580 // AT3G58710 // AT1G54160 // AT5G50820 // AT3G45510 // AT4G18770 // AT4G18800 // AT4G18870 // AT3G45480 // AT4G23070 // AT1G64970 // AT2G32070 // AT5G05150 // AT3G07580 // AT1G13160 // AT5G48…
// AT2G20450 // AT5G46100 // AT1G04330 // AT5G57340 // AT1G04440 // AT5G57345 // AT5G04000 // AT3G60800 // AT2G15420 // AT5G05500 // AT5G12860 // AT5G66190 // AT1G34010 // AT2G45280 // AT3G11960 // AT5G27280 // AT3G11964 // AT1G19330 // AT5G43880 // AT3G54110 // AT5G09980 // AT3G28340 // AT2G34070 // AT1G19620 // AT2G28810 // AT4G29440 // AT2G46310 // AT2G32090 // AT5G66470 // AT4G35900 // AT4G35…
GO:0031224	C	intrinsic component of membrane	7	23	4378	20177	0.28	0.69	// AT1G27200 // AT3G52400 // AT1G74450 // AT2G27690 // AT5G35735 // AT1G16370 // AT3G04010	// AT3G05470 // AT4G22890 // AT2G41890 // AT3G21865 // AT5G20300 // AT5G55750 // AT3G01730 // AT3G25410 // AT5G07990 // AT4G09810 // AT2G22120 // AT1G07420 // AT3G21710 // AT1G64780 // AT3G45870 // AT5G44790 // AT3G18200 // AT4G21680 // AT2G46660 // AT1G64890 // AT4G32920 // AT1G03160 // AT3G15530 // AT2G26240 // AT2G32280 // AT4G36460 // AT5G11960 // AT5G43100 // AT5G48830 // AT5G10020 // AT5G05…
// AT4G26710 // AT1G76410 // AT1G16170 // AT5G53870 // AT1G10830 // AT5G41960 // AT2G04060 // AT5G60070 // AT2G26600 // AT1G72100 // AT4G28570 // AT1G18910 // AT1G50630 // AT1G10030 // AT3G20480 // AT2G32440 // AT5G55320 // AT1G34550 // AT4G22830 // AT4G28370 // AT1G79520 // AT1G53270 // AT2G46170 // AT1G29750 // AT1G29200 // AT1G57943 // AT1G49220 // AT5G49630 // AT1G27320 // AT1G69330 // AT3G11…
GO:0005737	C	cytoplasm	11	23	10429	20177	0.65	0.69	// AT1G27200 // AT4G20840 // AT3G52400 // AT5G22630 // AT5G22250 // AT1G68500 // AT1G74450 // AT1G16370 // AT3G19010 // AT4G18010 // AT5G40390	// AT1G06190 // AT1G06620 // AT5G20300 // AT2G46190 // AT3G54570 // AT4G22890 // AT3G15290 // AT3G21710 // AT5G44790 // AT2G34630 // AT1G49040 // AT1G64890 // AT3G15530 // AT5G07710 // AT3G15020 // AT2G35940 // AT3G10800 // AT5G02290 // AT3G10210 // AT5G06000 // AT5G62480 // AT1G53320 // AT3G23820 // AT1G31690 // AT5G64620 // AT4G31820 // AT3G17970 // AT1G57830 // AT2G01690 // AT4G33090 // AT4G38…
// AT2G25910 // AT1G59540 // AT2G19070 // AT5G14300 // AT4G35830 // AT2G48060 // AT3G45000 // AT4G33400 // AT4G15415 // AT5G23320 // AT5G27660 // AT4G15410 // AT5G01500 // AT5G47010 // AT2G11010 // AT1G62040 // AT5G59730 // AT5G67370 // AT3G57950 // AT2G19790 // AT4G17360 // AT1G35680 // AT3G08730 // AT5G47435 // AT3G60510 // AT1G76570 // AT1G79910 // AT3G07900 // AT5G43320 // AT3G63300 // AT5G15…
// AT2G36170 // AT1G61890 // AT3G16780 // AT3G16785 // AT4G23450 // AT4G23100 // AT1G05470 // AT1G63940 // AT5G42650 // AT3G07160 // AT5G08415 // AT1G48050 // AT5G66550 // AT5G08410 // AT5G23920 // AT3G11830 // AT1G05170 // AT5G40870 // AT1G60940 // AT3G18870 // AT1G08670 // AT3G22200 // AT5G49840 // AT1G63800 // AT5G64950 // AT1G80030 // AT3G27540 // AT1G32880 // AT5G27460 // AT1G13760 // AT1G43…
// AT2G26340 // AT5G18970 // AT5G24300 // AT1G77540 // AT5G06560 // AT1G77440 // AT1G55670 // AT1G52800 // AT4G26180 // AT1G55850 // AT3G19660 // AT1G54090 // AT3G47530 // AT5G20680 // AT2G33100 // AT1G67460 // AT2G36990 // AT1G23450 // AT1G76370 // AT4G37430 // AT1G23180 // AT1G31860 // AT3G05510 // AT1G63010 // AT3G57560 // AT3G01010 // AT3G06540 // AT4G04510 // AT5G26680 // AT4G19980 // AT1G34…
// AT5G03905 // AT3G50900 // AT5G07480 // AT4G38070 // AT3G06440 // AT1G54310 // AT4G21990 // AT2G30570 // AT5G56470 // AT5G16620 // AT1G63450 // AT1G50410 // AT4G27930 // AT2G34260 // AT1G31280 // AT4G05450 // AT1G69960 // AT5G11810 // AT3G57530 // AT1G07590 // AT2G17220 // AT4G14510 // AT5G41070 // AT4G08480 // AT1G20330 // AT3G16060 // AT4G38380 // AT4G34350 // AT3G11930 // AT4G21190 // AT1G20…
GO:0005634	C	nucleus	10	23	7606	20177	0.42	0.69	// AT1G27200 // AT5G47230 // AT5G63130 // AT1G80840 // AT5G22250 // AT1G74450 // AT1G21010 // AT1G28370 // AT4G25470 // AT4G37260	// AT1G06190 // AT3G50670 // AT3G10470 // AT2G03270 // AT5G40270 // AT1G67670 // AT2G16040 // AT3G50890 // AT2G43010 // AT1G49040 // AT3G46720 // AT4G17380 // AT5G07710 // AT2G35940 // AT5G05570 // AT5G65130 // AT1G16280 // AT5G59710 // AT4G00200 // AT5G62480 // AT1G53320 // AT4G14490 // AT1G29600 // AT3G60020 // AT4G33090 // AT5G13470 // AT4G12600 // AT5G61360 // AT3G56710 // AT3G06420 // AT1G54…
// AT3G04260 // AT5G39890 // AT3G01160 // AT5G44120 // AT5G64010 // AT2G40200 // AT2G47250 // AT3G05680 // AT5G35400 // AT5G13220 // AT1G03190 // AT1G51190 // AT3G19790 // AT3G53820 // AT2G33370 // AT5G06100 // AT5G39760 // AT3G26910 // AT5G48600 // AT4G09970 // AT1G17545 // AT1G17540 // AT5G61190 // AT1G16490 // AT3G04880 // AT4G32860 // AT5G35670 // AT2G31830 // AT4G03000 // AT2G27110 // AT1G26…
// AT2G43990 // AT5G37170 // AT5G53480 // AT1G75360 // AT1G75490 // AT5G03840 // AT3G28940 // AT3G12400 // AT1G04200 // AT2G38770 // AT4G39860 // AT1G19530 // AT2G39170 // AT2G31780 // AT2G28380 // AT5G14520 // AT4G11790 // AT1G01250 // AT3G52460 // AT5G58900 // AT4G31680 // AT5G63120 // AT5G09690 // AT1G56170 // AT1G25330 // AT5G49020 // AT5G46030 // AT3G02800 // AT3G16720 // AT4G14270 // AT3G07…
// AT3G07610 // AT4G15130 // AT2G19810 // AT5G56380 // AT1G72150 // AT1G79860 // AT4G11400 // AT3G59130 // AT4G01960 // AT5G09270 // AT3G26010 // AT1G77500 // AT1G35560 // AT1G80670 // AT3G23250 // AT2G21560 // AT5G10750 // AT3G56980 // AT5G52380 // AT3G63110 // AT2G46840 // AT4G30840 // AT2G33810 // AT4G32620 // AT1G62310 // AT1G52920 // AT5G52120 // AT1G09470 // AT4G36710 // AT1G16710 // AT1G22…
GO:0044464	C	cell part	20	23	17391	20177	0.55	0.69	// AT1G27200 // AT5G47230 // AT5G63130 // AT1G80840 // AT3G52400 // AT5G22630 // AT5G22250 // AT1G68500 // AT5G40390 // AT2G27690 // AT4G20840 // AT1G74450 // AT5G35735 // AT1G16370 // AT3G19010 // AT4G18010 // AT1G28370 // AT4G25470 // AT1G21010 // AT4G37260	// AT1G06190 // AT3G50670 // AT3G10470 // AT5G20300 // AT2G46190 // AT3G26680 // AT5G40270 // AT1G67670 // AT1G06620 // AT3G15290 // AT1G11720 // AT2G16040 // AT3G50890 // AT4G39730 // AT2G34630 // AT2G43010 // AT2G03270 // AT1G64890 // AT3G46720 // AT5G48650 // AT3G15530 // AT1G11370 // AT4G17380 // AT5G48230 // AT4G02090 // AT5G07710 // AT3G08640 // AT3G15020 // AT2G35940 // AT5G05570 // AT5G65…
// AT3G61390 // AT1G70490 // AT2G43450 // AT2G43980 // AT3G50430 // AT3G12470 // AT3G19170 // AT1G74370 // AT4G14240 // AT3G16730 // AT3G27690 // AT2G38760 // AT5G38800 // AT5G19700 // AT4G39850 // AT1G68460 // AT5G08370 // AT5G59680 // AT5G17890 // AT5G27380 // AT2G25830 // AT5G16970 // AT1G37150 // AT1G19520 // AT5G53290 // AT1G19250 // AT4G01280 // AT3G09250 // AT1G03750 // AT4G31140 // AT5G16…
// AT1G68270 // AT1G35470 // AT1G63180 // AT2G40130 // AT3G01180 // AT2G25780 // AT3G53450 // AT3G45820 // AT4G17660 // AT4G17190 // AT2G25990 // AT3G08940 // AT1G68620 // AT5G13200 // AT1G03600 // AT2G11520 // AT1G33320 // AT4G28850 // AT1G79760 // AT1G36990 // AT4G21810 // AT2G44120 // AT5G43150 // AT4G12010 // AT3G53800 // AT1G33890 // AT4G02630 // AT2G04360 // AT1G06070 // AT5G53060 // AT5G47…
// AT2G35040 // AT5G19640 // AT4G39390 // AT4G39640 // AT1G50400 // AT1G51800 // AT4G13580 // AT4G13850 // AT2G34270 // AT2G20280 // AT2G25150 // AT1G53660 // AT1G07150 // AT2G01570 // AT1G03430 // AT5G41060 // AT5G55840 // AT1G74840 // AT1G57750 // AT4G34340 // AT2G17210 // AT1G62640 // AT4G21180 // AT2G18490 // AT5G47890 // AT2G42640 // AT3G53190 // AT1G30910 // AT5G51170 // AT1G30440 // AT4G04…
// AT1G17380 // AT3G57920 // AT2G25450 // AT1G01960 // AT5G04750 // AT3G02760 // AT5G51290 // AT1G24020 // AT1G08430 // AT4G15900 // AT5G37130 // AT3G62870 // AT5G37640 // AT1G46840 // AT3G26670 // AT1G60610 // AT2G43400 // AT1G70130 // AT2G43950 // AT3G17450 // AT5G09830 // AT5G17320 // AT4G10260 // AT5G22580 // AT5G28950 // AT2G17650 // AT5G46070 // AT2G28250 // AT5G57940 // AT1G74320 // AT5G57…
// AT4G15890 // AT1G72570 // AT5G17050 // AT4G15230 // AT2G29960 // AT4G39753 // AT2G23560 // AT1G60780 // AT5G56720 // AT1G29710 // AT2G04920 // AT3G10140 // AT5G09650 // AT1G53450 // AT3G26910 // AT3G50310 // AT3G59380 // AT5G41270 // AT5G56370 // AT5G53550 // AT3G61920 // AT4G31390 // AT1G70710 // AT5G48570 // AT4G25510 // AT4G20740 // AT5G53660 // AT2G27990 // AT3G51450 // AT5G49060 // AT3G02…
// AT5G48150 // AT1G42470 // AT5G55400 // AT4G32630 // AT1G79200 // AT3G12730 // AT1G74630 // AT2G42200 // AT2G38040 // AT5G19070 // AT3G18740 // AT2G21045 // AT1G71220 // AT5G59090 // AT3G14890 // AT5G02680 // AT2G46770 // AT5G62990 // AT5G16430 // AT5G64890 // AT3G13020 // AT5G15160 // AT3G13750 // AT1G70060 // AT1G53760 // AT5G11630 // AT5G08190 // AT5G03555 // AT1G32500 // AT1G05370 // AT3G02…
GO:0005623	C	cell	20	23	17393	20177	0.55	0.69	// AT1G27200 // AT5G47230 // AT5G63130 // AT1G80840 // AT3G52400 // AT5G22630 // AT5G22250 // AT1G68500 // AT5G40390 // AT2G27690 // AT4G20840 // AT1G74450 // AT5G35735 // AT1G16370 // AT3G19010 // AT4G18010 // AT1G28370 // AT4G25470 // AT1G21010 // AT4G37260	// AT1G06190 // AT3G50670 // AT3G10470 // AT5G20300 // AT2G46190 // AT3G26680 // AT5G40270 // AT1G67670 // AT1G06620 // AT3G15290 // AT1G11720 // AT2G16040 // AT3G50890 // AT4G39730 // AT2G34630 // AT2G43010 // AT2G03270 // AT1G64890 // AT3G46720 // AT5G48650 // AT3G15530 // AT1G11370 // AT4G17380 // AT5G48230 // AT4G02090 // AT5G07710 // AT3G08640 // AT3G15020 // AT2G35940 // AT5G05570 // AT5G65…
// AT3G61390 // AT1G70490 // AT2G43450 // AT2G43980 // AT3G50430 // AT3G12470 // AT3G19170 // AT1G74370 // AT4G14240 // AT3G16730 // AT3G27690 // AT2G38760 // AT5G38800 // AT5G19700 // AT4G39850 // AT1G68460 // AT5G08370 // AT5G59680 // AT5G17890 // AT5G27380 // AT2G25830 // AT5G16970 // AT1G37150 // AT1G19520 // AT5G53290 // AT1G19250 // AT4G01280 // AT3G09250 // AT1G03750 // AT4G31140 // AT5G16…
// AT1G68270 // AT1G35470 // AT1G63180 // AT2G40130 // AT3G01180 // AT2G25780 // AT3G53450 // AT3G45820 // AT4G17660 // AT4G17190 // AT2G25990 // AT3G08940 // AT1G68620 // AT5G13200 // AT1G03600 // AT2G11520 // AT1G33320 // AT4G28850 // AT1G79760 // AT1G36990 // AT4G21810 // AT2G44120 // AT5G43150 // AT4G12010 // AT3G53800 // AT1G33890 // AT4G02630 // AT2G04360 // AT1G06070 // AT5G53060 // AT5G47…
// AT2G35040 // AT5G19640 // AT4G39390 // AT4G39640 // AT1G50400 // AT1G51800 // AT4G13580 // AT4G13850 // AT2G34270 // AT2G20280 // AT2G25150 // AT1G53660 // AT1G07150 // AT2G01570 // AT1G03430 // AT5G41060 // AT5G55840 // AT1G74840 // AT1G57750 // AT4G34340 // AT2G17210 // AT1G62640 // AT4G21180 // AT2G18490 // AT5G47890 // AT2G42640 // AT3G53190 // AT1G30910 // AT5G51170 // AT1G30440 // AT4G04…
// AT1G17380 // AT3G57920 // AT2G25450 // AT1G01960 // AT5G04750 // AT3G02760 // AT5G51290 // AT1G24020 // AT1G08430 // AT4G15900 // AT5G37130 // AT3G62870 // AT5G37640 // AT1G46840 // AT3G26670 // AT1G60610 // AT2G43400 // AT1G70130 // AT2G43950 // AT3G17450 // AT5G09830 // AT5G17320 // AT4G10260 // AT5G22580 // AT5G28950 // AT2G17650 // AT5G46070 // AT2G28250 // AT5G57940 // AT1G74320 // AT5G57…
// AT1G20760 // AT4G15890 // AT1G72570 // AT5G17050 // AT4G15230 // AT2G29960 // AT4G39753 // AT2G23560 // AT1G60780 // AT5G56720 // AT1G29710 // AT2G04920 // AT3G10140 // AT5G09650 // AT1G53450 // AT3G26910 // AT3G50310 // AT3G59380 // AT5G41270 // AT5G56370 // AT5G53550 // AT3G61920 // AT4G31390 // AT1G70710 // AT5G48570 // AT4G25510 // AT4G20740 // AT5G53660 // AT2G27990 // AT3G51450 // AT5G49…
// AT2G01280 // AT5G03080 // AT5G48150 // AT1G42470 // AT5G55400 // AT4G32630 // AT1G79200 // AT3G12730 // AT1G74630 // AT2G42200 // AT2G38040 // AT5G19070 // AT3G18740 // AT2G21045 // AT1G71220 // AT5G59090 // AT3G14890 // AT5G02680 // AT2G46770 // AT5G62990 // AT5G16430 // AT5G64890 // AT3G13020 // AT5G15160 // AT3G13750 // AT1G70060 // AT1G53760 // AT5G11630 // AT5G08190 // AT5G03555 // AT1G32…
GO:0005622	C	intracellular	19	23	15747	20177	0.49	0.69	// AT1G27200 // AT5G47230 // AT5G63130 // AT1G80840 // AT3G52400 // AT5G22630 // AT5G22250 // AT1G68500 // AT5G40390 // AT2G27690 // AT4G20840 // AT1G21010 // AT1G74450 // AT1G16370 // AT3G19010 // AT4G18010 // AT1G28370 // AT4G25470 // AT4G37260	// AT1G06190 // AT3G50670 // AT3G10470 // AT5G20300 // AT2G46190 // AT3G26680 // AT5G40270 // AT1G67670 // AT1G06620 // AT3G15290 // AT2G01740 // AT2G16040 // AT3G50890 // AT4G39730 // AT2G34630 // AT2G43010 // AT2G03270 // AT1G64890 // AT3G46720 // AT3G15530 // AT4G17380 // AT4G02090 // AT5G07710 // AT3G08640 // AT3G15020 // AT2G35940 // AT5G05570 // AT5G65130 // AT1G16280 // AT3G54570 // AT3G10…
// AT2G25950 // AT4G04955 // AT4G21090 // AT3G06530 // AT1G33900 // AT1G10970 // AT5G37570 // AT5G43860 // AT5G43310 // AT3G61700 // AT2G43840 // AT3G52860 // AT3G10700 // AT4G05390 // AT2G22890 // AT1G69280 // AT3G21430 // AT1G78300 // AT3G62970 // AT4G25730 // AT3G18060 // AT2G07701 // AT1G20090 // AT2G07702 // AT2G07705 // AT2G07707 // AT2G07706 // AT5G38630 // AT5G61930 // AT4G28580 // AT5G04…
// AT3G22110 // AT1G19670 // AT4G01330 // AT1G19850 // AT4G01880 // AT4G09550 // AT4G16845 // AT5G50870 // AT2G41550 // AT2G16360 // AT1G14040 // AT1G18090 // AT5G46460 // AT3G23570 // AT1G21070 // AT4G18700 // AT5G57440 // AT2G37500 // AT5G22860 // AT3G32400 // AT2G30870 // AT3G48930 // AT5G50930 // AT5G13690 // AT5G27720 // AT3G25660 // AT3G08620 // AT5G05100 // AT1G04030 // AT1G12640 // AT1G48…
// AT1G78310 // AT1G54240 // AT3G05290 // AT4G40040 // AT5G44020 // AT5G60760 // AT1G03760 // AT3G60200 // AT3G45900 // AT2G47130 // AT2G35890 // AT1G13180 // AT5G47050 // AT1G77440 // AT3G03840 // AT4G22890 // AT5G60610 // AT5G61580 // AT1G79600 // AT4G27680 // AT3G22920 // AT3G59710 // AT5G20160 // AT5G60340 // AT1G62310 // AT1G32790 // AT3G54390 // AT1G67490 // AT1G55840 // AT4G22410 // AT4G02…
// AT4G11940 // AT3G29770 // AT4G01460 // AT3G17520 // AT1G49760 // AT1G64380 // AT3G46040 // AT1G14710 // AT4G00730 // AT1G47900 // AT4G20010 // AT4G18450 // AT3G54430 // AT2G37430 // AT1G76310 // AT3G13490 // AT3G06450 // AT1G75190 // AT1G01460 // AT5G27610 // AT3G13140 // AT5G05070 // AT2G01320 // AT4G27270 // AT1G48900 // AT1G32650 // AT5G63310 // AT5G63640 // AT1G55810 // AT4G02350 // AT3G03…
// AT5G56330 // AT2G26680 // AT3G19780 // AT4G39570 // AT1G03330 // AT5G09920 // AT2G39020 // AT5G15740 // AT2G25880 // AT5G18110 // AT2G45880 // AT1G46912 // AT3G44240 // AT3G09630 // AT1G51310 // AT1G80920 // AT5G22760 // AT1G79890 // AT1G18660 // AT3G02190 // AT2G21410 // AT4G36400 // AT5G57180 // AT5G26860 // AT4G27410 // AT5G66750 // AT1G10130 // AT5G19100 // AT2G16730 // AT4G04110 // AT4G35…
// AT5G05550 // AT5G05880 // AT1G28280 // AT5G20580 // AT5G17170 // AT5G40030 // AT3G50750 // AT4G13050 // AT1G20440 // AT3G58640 // AT1G30210 // AT4G01210 // AT1G02340 // AT5G24316 // AT3G23490 // AT1G78630 // AT4G26750 // AT2G02520 // AT4G17695 // AT4G18480 // AT4G18950 // AT3G05140 // AT4G29430 // AT1G63130 // AT4G03620 // AT4G17020 // AT3G27380 // AT1G61870 // AT1G76920 // AT3G56820 // AT1G67…
GO:0043226	C	organelle	15	23	14027	20177	0.64	0.69	// AT1G27200 // AT5G47230 // AT5G63130 // AT1G80840 // AT5G22630 // AT5G22250 // AT5G40390 // AT2G27690 // AT4G20840 // AT1G21010 // AT1G16370 // AT1G74450 // AT1G28370 // AT4G25470 // AT4G37260	// AT1G06190 // AT3G50670 // AT3G10470 // AT5G20300 // AT2G46190 // AT3G26680 // AT5G40270 // AT1G67670 // AT4G22890 // AT3G15290 // AT2G01740 // AT2G16040 // AT3G50890 // AT4G39730 // AT2G34630 // AT2G43010 // AT2G03270 // AT1G64890 // AT3G46720 // AT4G17380 // AT4G02090 // AT5G07710 // AT3G15020 // AT2G35940 // AT5G05570 // AT5G65130 // AT1G16280 // AT3G54570 // AT1G06440 // AT1G73720 // AT4G00…
// AT5G04670 // AT2G30170 // AT3G25220 // AT5G16910 // AT5G19720 // AT5G62020 // AT1G08680 // AT3G29575 // AT2G20270 // AT1G37130 // AT4G05230 // AT1G69340 // AT2G28620 // AT4G31120 // AT2G17510 // AT1G70840 // AT4G14000 // AT3G23900 // AT4G34750 // AT5G10950 // AT3G55870 // AT2G25180 // AT3G48860 // AT5G60160 // AT4G15200 // AT5G12310 // AT4G19550 // AT2G20020 // AT1G01260 // AT1G56160 // AT3G53…
// AT1G07210 // AT3G22790 // AT2G17710 // AT4G27450 // AT4G19130 // AT3G04530 // AT3G51440 // AT1G69620 // AT1G56540 // AT5G39560 // AT1G77590 // AT3G26085 // AT1G76970 // AT2G29970 // AT4G25340 // AT1G24000 // AT5G60040 // AT5G41970 // AT3G60630 // AT2G16020 // AT2G40220 // AT5G02910 // AT3G51910 // AT5G35460 // AT3G08980 // AT1G48760 // AT1G54490 // AT2G03190 // AT2G33310 // AT3G59490 // AT5G39…
// AT3G27080 // AT5G07720 // AT3G61160 // AT2G32250 // AT3G08780 // AT4G33100 // AT1G32460 // AT3G55170 // AT2G19510 // AT1G54690 // AT5G61620 // AT1G54120 // AT5G61150 // AT5G65100 // AT5G01600 // AT2G46470 // AT3G59690 // AT2G21970 // AT5G06050 // AT5G02000 // AT1G53310 // AT5G44610 // AT4G10925 // AT1G29670 // AT1G12230 // AT4G17060 // AT1G11680 // AT5G41880 // AT5G13330 // AT4G38020 // AT1G03…
// AT1G67460 // AT2G19080 // AT2G36990 // AT2G37410 // AT1G23450 // AT1G76370 // AT2G31210 // AT4G32910 // AT1G76140 // AT1G68580 // AT1G23180 // AT3G56250 // AT1G31860 // AT3G01015 // AT1G63010 // AT3G57560 // AT1G64040 // AT5G65210 // AT1G30110 // AT4G04510 // AT4G21320 // AT5G26680 // AT1G78920 // AT4G19980 // AT5G18510 // AT1G34120 // AT3G56160 // AT4G19985 // AT5G12440 // AT3G57210 // AT5G54…
// AT3G48200 // AT1G47128 // AT2G38560 // AT3G28155 // AT5G19730 // AT5G17450 // AT2G39210 // AT5G63480 // AT3G22880 // AT5G05890 // AT4G16660 // AT5G11670 // AT2G35950 // AT1G44800 // AT3G44940 // AT1G02680 // AT1G78650 // AT4G14800 // AT1G30795 // AT3G55070 // AT5G36890 // AT3G44560 // AT1G63910 // AT3G19190 // AT4G36250 // AT2G25200 // AT4G24380 // AT5G66500 // AT1G33920 // AT5G25940 // AT1G47…
GO:0044444	C	cytoplasmic part	7	23	8415	20177	0.82	0.82	// AT1G27200 // AT5G22630 // AT3G52400 // AT1G74450 // AT1G16370 // AT4G20840 // AT5G40390	// AT1G06190 // AT4G22890 // AT5G20300 // AT2G46190 // AT3G54570 // AT3G15290 // AT3G21710 // AT5G44790 // AT2G34630 // AT1G49040 // AT1G64890 // AT1G76010 // AT5G01650 // AT3G10800 // AT5G02290 // AT1G06440 // AT5G06000 // AT5G62480 // AT1G53320 // AT3G23820 // AT1G64090 // AT5G64620 // AT4G31820 // AT3G17970 // AT2G01690 // AT4G33090 // AT4G38010 // AT5G65685 // AT2G07708 // AT4G12600 // AT3G56…
// AT1G68530 // AT1G65500 // AT1G03540 // AT1G43190 // AT1G05520 // AT1G51160 // AT4G16820 // AT4G00040 // AT4G09570 // AT1G02550 // AT5G50850 // AT5G10780 // AT4G08770 // AT3G03630 // AT5G20740 // AT5G17520 // AT3G29110 // AT1G48850 // AT1G09070 // AT3G46620 // AT5G64290 // AT1G18870 // AT3G01980 // AT2G25470 // AT3G15360 // AT4G23885 // AT5G56330 // AT5G61710 // AT1G51310 // AT4G15620 // AT2G46…
// AT1G32260 // AT5G63290 // AT5G41760 // AT2G41490 // AT3G02150 // AT5G49570 // AT4G00100 // AT2G47400 // AT5G05480 // AT5G47030 // AT3G24320 // AT4G27190 // AT1G52260 // AT3G55330 // AT4G13840 // AT3G57250 // AT1G78930 // AT3G56660 // AT1G55190 // AT1G59670 // AT3G23090 // AT1G42960 // AT1G71740 // AT5G17060 // AT5G45550 // AT5G63830 // AT3G52420 // AT3G49870 // AT1G80550 // AT5G06680 // AT5G02…
// AT4G20150 // AT2G41000 // AT4G25434 // AT5G41350 // AT2G18970 // AT3G21220 // AT2G42070 // AT5G57800 // AT3G19770 // AT1G04850 // AT1G08350 // AT3G18820 // AT3G63150 // AT5G23460 // AT1G69020 // AT1G56380 // AT5G09510 // AT2G01130 // AT5G57790 // AT5G15390 // AT4G39220 // AT3G02560 // AT5G10100 // AT3G48200 // AT1G47128 // AT3G11770 // AT1G48160 // AT2G39210 // AT5G63480 // AT4G16660 // AT5G11…

## Sheet: common_HSFA1a_17_27_MSB
GO_acc	term_type	Term	queryitem	querytotal	refitem	reftotal	pvalue	FDR	entries	entries_ref
GO:0009628	P	response to abiotic stimulus	8	23	1805	20178	0.0029	0.04	// AT2G37970 // AT4G34150 // AT5G14920 // AT5G49480 // AT2G40140 // AT2G22880 // AT1G02400 // AT2G30360	// AT3G47520 // AT1G53210 // AT2G22125 // AT2G43010 // AT3G49810 // AT1G51140 // AT5G66920 // AT1G09210 // AT2G35940 // AT3G05500 // AT1G30100 // AT2G28740 // AT1G64520 // AT5G48300 // AT1G10522 // AT1G10520 // AT4G02020 // AT2G46260 // AT5G64620 // AT4G31820 // AT5G13180 // AT1G03010 // AT1G30580 // AT4G37710 // AT1G16910 // AT3G56710 // AT5G22060 // AT5G08130 // AT5G07440 // AT3G10500 // AT3G26…
GO:0050896	P	response to stimulus	15	23	5223	20178	0.0059	0.042	// AT3G14050 // AT1G63840 // AT2G37970 // AT5G06320 // AT4G34150 // AT5G14920 // AT5G49480 // AT2G40140 // AT2G30360 // AT3G48520 // AT2G22880 // AT1G02400 // AT1G76650 // AT3G10985 // AT4G35480	// AT1G06190 // AT5G37640 // AT5G44790 // AT5G25610 // AT5G02290 // AT3G47520 // AT1G53210 // AT3G05180 // AT1G13980 // AT5G06870 // AT1G27340 // AT2G22125 // AT3G14990 // AT1G53350 // AT5G59840 // AT5G51700 // AT4G21680 // AT1G49040 // AT3G51430 // AT4G37150 // AT4G37400 // AT1G12290 // AT2G02470 // AT4G17380 // AT1G51140 // AT1G78700 // AT4G02590 // AT3G59400 // AT1G64070 // AT5G06370 // AT4G30…
// AT5G67270 // AT1G77640 // AT3G03300 // AT2G41710 // AT4G23600 // AT4G09930 // AT3G51200 // AT3G07770 // AT4G11920 // AT5G63020 // AT5G67070 // AT5G65270 // AT2G41370 // AT2G44270 // AT5G66070 // AT4G31230 // AT1G72650 // AT1G11310 // AT5G46390 // AT1G58390 // AT2G01930 // AT2G22420 // AT2G44690 // AT1G48360 // AT5G64250 // AT1G32870 // AT4G00710 // AT1G13460 // AT5G63930 // AT5G05490 // AT4G30…
// AT1G70710 // AT2G21340 // AT4G35380 // AT1G10120 // AT5G53660 // AT1G68360 // AT2G25820 // AT5G45210 // AT2G26710 // AT2G45400 // AT4G31000 // AT5G23580 // AT2G20270 // AT1G74410 // AT4G34150 // AT3G19490 // AT1G72520 // AT1G31360 // AT1G08490 // AT3G54930 // AT1G14290 // AT4G38380 // AT3G23990 // AT3G46200 // AT2G15490 // AT2G23270 // AT5G40010 // AT1G33590 // AT1G27510 // AT4G19690 // AT4G23…
GO:1901700	P	response to oxygen-containing compound	6	23	1400	20178	0.0096	0.045	// AT1G63840 // AT3G14050 // AT5G14920 // AT5G06320 // AT2G40140 // AT4G35480	// AT1G06190 // AT3G09770 // AT2G22125 // AT4G21680 // AT2G35940 // AT3G05500 // AT1G30100 // AT5G48655 // AT5G54380 // AT3G26940 // AT5G13180 // AT1G12580 // AT5G08130 // AT4G38230 // AT3G10500 // AT4G02330 // AT5G06950 // AT2G33710 // AT4G14605 // AT5G08620 // AT4G34390 // AT1G70410 // AT5G27320 // AT4G28680 // AT3G26830 // AT1G78080 // AT4G30270 // AT5G37500 // AT4G34710 // AT2G38940 // AT1G70…
GO:0006950	P	response to stress	9	23	2839	20178	0.013	0.045	// AT3G14050 // AT5G06320 // AT4G34150 // AT5G14920 // AT5G49480 // AT2G40140 // AT3G48520 // AT1G76650 // AT4G35480	// AT5G02290 // AT3G47520 // AT1G53210 // AT3G05180 // AT2G22125 // AT4G39730 // AT5G51700 // AT1G49040 // AT4G37150 // AT4G37400 // AT1G12290 // AT2G02470 // AT4G17380 // AT4G02590 // AT1G64070 // AT3G15020 // AT5G01650 // AT3G05480 // AT1G35530 // AT4G02600 // AT1G30100 // AT2G28740 // AT1G11580 // AT5G20410 // AT1G10520 // AT3G50950 // AT5G45770 // AT3G23820 // AT4G02020 // AT1G20510 // AT1G15…
// AT1G12610 // AT5G58480 // AT3G13782 // AT5G09740 // AT1G20620 // AT4G34190 // AT2G39730 // AT3G61220 // AT5G18610 // AT5G11250 // AT3G59280 // AT2G28190 // AT3G55450 // AT3G26810 // AT4G35480 // AT2G28355 // AT1G24180 // AT2G20340 // AT1G79050 // AT5G43810 // AT1G35140 // AT5G58390 // AT5G27830 // AT4G34990 // AT3G12250 // AT4G14060 // AT4G11760 // AT5G37980 // AT5G04720 // AT3G44630 // AT1G80…
GO:0010033	P	response to organic substance	6	23	1777	20178	0.026	0.074	// AT1G63840 // AT3G14050 // AT5G14920 // AT5G06320 // AT2G40140 // AT4G35480	// AT1G06190 // AT5G37640 // AT5G44790 // AT3G09770 // AT3G47520 // AT1G27340 // AT2G43010 // AT2G35940 // AT5G54060 // AT5G65130 // AT1G07910 // AT5G07020 // AT1G64520 // AT5G48655 // AT5G54380 // AT3G26940 // AT4G03510 // AT5G13180 // AT1G12580 // AT3G15150 // AT1G23080 // AT5G08130 // AT4G38230 // AT3G06770 // AT4G02330 // AT2G01520 // AT5G06950 // AT2G33710 // AT2G38120 // AT2G24400 // AT5G12…
GO:0009719	P	response to endogenous stimulus	5	23	1516	20178	0.042	0.099	// AT3G14050 // AT5G14920 // AT4G35480 // AT2G40140 // AT1G63840	// AT1G06190 // AT5G37640 // AT5G44790 // AT3G09770 // AT3G47520 // AT1G27340 // AT2G43010 // AT2G35940 // AT5G65130 // AT1G07910 // AT5G07020 // AT1G64520 // AT5G48655 // AT5G54380 // AT3G26940 // AT5G13180 // AT1G12580 // AT3G15150 // AT1G23080 // AT5G08130 // AT4G38230 // AT4G02330 // AT1G12630 // AT2G33710 // AT2G38120 // AT2G24400 // AT5G12050 // AT4G14605 // AT5G09860 // AT4G34390 // AT5G27…
GO:0042221	P	response to chemical	6	23	2503	20178	0.093	0.19	// AT1G63840 // AT3G14050 // AT5G14920 // AT5G06320 // AT2G40140 // AT4G35480	// AT1G06190 // AT5G37640 // AT5G44790 // AT3G09770 // AT3G47520 // AT1G27340 // AT2G22125 // AT3G14990 // AT2G43010 // AT4G21680 // AT1G71050 // AT5G06370 // AT2G35940 // AT3G10800 // AT3G05500 // AT5G65130 // AT1G30100 // AT1G07910 // AT5G07020 // AT1G64520 // AT2G41630 // AT5G62480 // AT1G02950 // AT5G54380 // AT3G26940 // AT4G03510 // AT5G13180 // AT1G75280 // AT1G45145 // AT1G12580 // AT1G30…
GO:0044238	P	primary metabolic process	6	23	7646	20178	0.85	0.85	// AT3G14050 // AT2G40140 // AT2G30360 // AT1G02400 // AT4G35480 // AT5G55180	// AT1G06190 // AT3G10470 // AT3G26680 // AT5G02290 // AT3G50890 // AT2G34630 // AT2G43010 // AT4G17380 // AT3G15020 // AT1G58430 // AT2G35940 // AT3G10800 // AT5G65130 // AT1G16280 // AT3G09770 // AT5G59710 // AT5G06000 // AT5G02070 // AT1G53320 // AT3G23820 // AT4G31820 // AT2G01690 // AT3G60020 // AT4G33090 // AT4G21200 // AT3G56710 // AT1G30610 // AT1G54330 // AT1G50430 // AT5G33370 // AT3G01…
// AT3G44720 // AT4G26910 // AT5G41580 // AT1G18670 // AT1G34640 // AT4G18390 // AT2G24120 // AT5G14590 // AT5G57190 // AT2G25090 // AT1G10120 // AT4G39780 // AT4G30690 // AT4G01550 // AT1G05890 // AT1G72520 // AT5G64670 // AT4G32180 // AT4G14990 // AT5G57330 // AT5G52120 // AT4G36690 // AT1G04410 // AT5G08530 // AT4G24210 // AT4G23240 // AT4G18640 // AT1G09010 // AT4G01560 // AT1G08710 // AT1G43…
// AT3G59580 // AT1G32740 // AT3G49930 // AT2G04270 // AT1G06160 // AT5G20390 // AT2G38960 // AT5G06520 // AT3G25840 // AT5G02200 // AT5G07690 // AT3G21160 // AT3G01270 // AT5G03150 // AT1G15100 // AT5G55330 // AT1G34380 // AT1G53290 // AT3G54690 // AT4G32950 // AT4G38190 // AT4G38620 // AT2G27840 // AT3G19290 // AT1G10570 // AT3G56120 // AT3G06580 // AT1G06780 // AT5G20930 // AT5G54680 // AT1G68…
// AT1G54380 // AT4G14430 // AT4G04640 // AT3G12680 // AT1G71930 // AT1G24190 // AT4G35490 // AT1G08810 // AT2G39880 // AT3G20420 // AT5G15450 // AT5G58380 // AT1G70080 // AT2G32700 // AT5G03240 // AT2G31500 // AT2G32850 // AT5G14270 // AT3G05290 // AT5G04040 // AT5G16810 // AT3G25540 // AT3G29430 // AT2G25820 // AT1G69220 // AT3G13880 // AT2G29070 // AT4G31000 // AT2G22830 // AT2G17410 // AT3G61…
GO:0009987	P	cellular process	10	23	10055	20178	0.7	0.85	// AT2G37970 // AT5G06320 // AT3G14050 // AT5G14920 // AT2G40140 // AT2G30360 // AT3G48520 // AT1G02400 // AT2G22860 // AT4G35480	// AT1G06190 // AT3G10470 // AT3G26680 // AT5G02290 // AT4G22890 // AT1G11720 // AT3G50890 // AT2G34630 // AT2G43010 // AT1G49040 // AT1G11370 // AT4G17380 // AT5G48230 // AT3G15020 // AT2G35940 // AT3G10800 // AT5G65130 // AT1G16280 // AT3G09770 // AT5G59710 // AT1G20090 // AT5G06000 // AT5G62480 // AT5G02070 // AT1G53320 // AT3G23820 // AT1G64090 // AT4G31820 // AT4G17030 // AT1G57830 // AT2G01…
// AT5G02670 // AT2G30280 // AT2G34440 // AT2G20960 // AT5G60910 // AT3G50870 // AT2G32660 // AT1G20190 // AT5G13050 // AT2G29680 // AT4G30380 // AT1G76790 // AT5G57520 // AT5G27320 // AT5G16260 // AT5G11900 // AT5G55920 // AT1G78080 // AT2G42290 // AT1G73960 // AT1G04010 // AT2G42830 // AT4G34710 // AT3G06080 // AT5G51230 // AT5G56860 // AT1G05760 // AT1G01220 // AT2G29970 // AT5G23130 // AT1G60…
// AT2G20770 // AT3G18990 // AT1G05690 // AT3G63240 // AT1G56010 // AT2G03870 // AT5G37870 // AT3G61860 // AT2G15820 // AT3G50700 // AT4G20310 // AT1G25250 // AT2G31390 // AT1G14350 // AT1G61130 // AT4G00370 // AT5G57390 // AT1G73540 // AT3G59900 // AT2G45980 // AT1G79850 // AT2G07020 // AT3G07330 // AT5G47200 // AT1G08110 // AT3G63420 // AT5G51490 // AT2G04630 // AT1G19920 // AT3G61360 // AT1G50…
// AT4G38830 // AT1G54380 // AT4G28680 // AT5G47560 // AT3G56440 // AT4G04890 // AT4G35620 // AT4G30470 // AT4G24150 // AT5G27810 // AT2G26920 // AT1G24450 // AT5G53760 // AT2G46690 // AT5G37500 // AT5G37055 // AT3G17310 // AT2G33220 // AT1G70520 // AT2G39820 // AT4G13020 // AT3G52380 // AT5G49470 // AT3G55380 // AT3G19310 // AT1G61950 // AT5G57620 // AT4G14550 // AT5G22440 // AT2G21590 // AT1G68…
GO:0044237	P	cellular metabolic process	7	23	7619	20178	0.75	0.85	// AT3G14050 // AT5G14920 // AT2G40140 // AT2G30360 // AT3G48520 // AT1G02400 // AT4G35480	// AT1G06190 // AT3G10470 // AT3G26680 // AT5G02290 // AT4G22890 // AT3G50890 // AT2G34630 // AT2G43010 // AT4G17380 // AT3G15020 // AT2G35940 // AT5G65130 // AT1G16280 // AT3G09770 // AT5G59710 // AT5G06000 // AT5G62480 // AT5G02070 // AT1G53320 // AT3G23820 // AT4G31820 // AT2G01690 // AT3G60020 // AT4G33090 // AT4G21200 // AT3G56710 // AT1G30610 // AT1G54330 // AT1G13020 // AT4G37970 // AT3G01…
// AT5G08530 // AT4G24210 // AT4G23240 // AT4G18640 // AT1G59720 // AT1G08710 // AT1G43170 // AT3G11910 // AT1G72290 // AT5G40950 // AT3G22110 // AT1G19670 // AT4G01330 // AT1G19850 // AT4G16845 // AT5G50870 // AT2G41550 // AT1G18090 // AT4G18700 // AT2G19190 // AT2G37500 // AT2G30870 // AT3G48930 // AT5G27720 // AT3G25660 // AT1G48830 // AT5G63770 // AT3G23790 // AT1G18890 // AT2G34970 // AT2G22…
// AT3G10800 // AT1G60650 // AT1G09000 // AT5G37170 // AT1G43860 // AT1G75490 // AT3G12400 // AT1G74360 // AT2G38770 // AT5G08340 // AT3G28490 // AT5G62030 // AT2G45590 // AT1G19530 // AT3G29010 // AT2G31780 // AT2G28380 // AT4G10040 // AT4G34740 // AT5G14520 // AT5G56760 // AT5G43640 // AT5G58900 // AT4G31680 // AT5G63120 // AT1G56170 // AT1G25330 // AT5G49020 // AT1G61520 // AT3G16720 // AT2G42…
// AT1G24100 // AT2G17410 // AT3G61130 // AT1G22590 // AT4G15520 // AT5G29000 // AT3G63270 // AT1G65310 // AT1G05680 // AT4G01690 // AT5G28060 // AT1G53520 // AT2G28760 // AT1G61410 // AT5G49660 // AT4G20320 // AT1G04480 // AT4G10350 // AT3G07340 // AT3G07610 // AT2G19810 // AT1G08100 // AT2G45970 // AT4G11400 // AT5G43430 // AT3G63410 // AT1G67810 // AT3G44840 // AT1G35560 // AT3G23250 // AT5G58…
GO:0071704	P	organic substance metabolic process	7	23	8304	20178	0.82	0.85	// AT3G14050 // AT2G40140 // AT2G30360 // AT3G48520 // AT1G02400 // AT4G35480 // AT5G55180	// AT1G06190 // AT3G10470 // AT3G26680 // AT5G02290 // AT3G50890 // AT2G34630 // AT2G43010 // AT4G17380 // AT3G15020 // AT1G58430 // AT2G35940 // AT3G10800 // AT5G65130 // AT1G16280 // AT3G09770 // AT5G59710 // AT5G06000 // AT5G02070 // AT1G53320 // AT3G23820 // AT4G31820 // AT2G01690 // AT3G60020 // AT4G33090 // AT4G21200 // AT3G56710 // AT1G30610 // AT1G54330 // AT1G50430 // AT4G37970 // AT5G33…
// AT4G28850 // AT4G21810 // AT2G38870 // AT4G02630 // AT1G06070 // AT3G04060 // AT1G16610 // AT5G39700 // AT1G31310 // AT1G09950 // AT4G33230 // AT5G51020 // AT3G24200 // AT3G18524 // AT1G17520 // AT3G14360 // AT5G02460 // AT4G32880 // AT3G05630 // AT5G07470 // AT1G21410 // AT5G03730 // AT1G05840 // AT4G28500 // AT3G04840 // AT1G52570 // AT2G33720 // AT3G56290 // AT1G04860 // AT2G26460 // AT3G14…
// AT4G02420 // AT5G59660 // AT3G57140 // AT1G06820 // AT3G20310 // AT2G29660 // AT1G49200 // AT3G17840 // AT3G13540 // AT1G75660 // AT1G29220 // AT3G15620 // AT5G47880 // AT5G02760 // AT2G35100 // AT3G52160 // AT1G60280 // AT2G19740 // AT2G39830 // AT4G34200 // AT4G33925 // AT2G01450 // AT1G27900 // AT5G22000 // AT3G06220 // AT4G39120 // AT5G61480 // AT3G13810 // AT3G52300 // AT1G62930 // AT3G21…
// AT2G37220 // AT1G79650 // AT2G35840 // AT4G21430 // AT3G08870 // AT4G02740 // AT4G27650 // AT2G46340 // AT1G23780 // AT4G29210 // AT4G26520 // AT5G64760 // AT1G11750 // AT5G44210 // AT1G35890 // AT4G03430 // AT4G34410 // AT4G21380 // AT1G65840 // AT1G71020 // AT3G60030 // AT1G07140 // AT3G61140 // AT3G13226 // AT1G23870 // AT3G17250 // AT1G78010 // AT4G30935 // AT3G01470 // AT3G30530 // AT3G21…
GO:0044763	P	single-organism cellular process	7	23	5651	20178	0.49	0.85	// AT2G37970 // AT3G14050 // AT5G14920 // AT3G48520 // AT1G02400 // AT2G22860 // AT2G30360	// AT4G22890 // AT5G02290 // AT3G21700 // AT1G11720 // AT2G34630 // AT2G43010 // AT1G49040 // AT5G12250 // AT4G17380 // AT5G48230 // AT3G15020 // AT2G35940 // AT5G65130 // AT3G09770 // AT5G62480 // AT3G23820 // AT4G17030 // AT1G57830 // AT1G03010 // AT4G21200 // AT1G50430 // AT4G37970 // AT3G43230 // AT5G44570 // AT5G48010 // AT5G13690 // AT5G55810 // AT1G17050 // AT1G74730 // AT4G04870 // AT2G05…
// AT1G28560 // AT2G26560 // AT3G03740 // AT4G32770 // AT1G10060 // AT4G32800 // AT4G16350 // AT2G27170 // AT4G24020 // AT5G48400 // AT5G42910 // AT5G61350 // AT2G03220 // AT4G22860 // AT4G24470 // AT5G06290 // AT1G02860 // AT5G60880 // AT3G15500 // AT3G44460 // AT5G45940 // AT1G06430 // AT3G20010 // AT1G61560 // AT5G50375 // AT5G40170 // AT5G13420 // AT4G38510 // AT2G35040 // AT1G51800 // AT4G13…
// AT1G79610 // AT2G20490 // AT3G18100 // AT4G27440 // AT1G07570 // AT4G16890 // AT1G78790 // AT4G25350 // AT1G73670 // AT1G66960 // AT3G60620 // AT3G59480 // AT1G06020 // AT2G26080 // AT1G77300 // AT1G13220 // AT1G51490 // AT5G01810 // AT2G15290 // AT1G28530 // AT2G26550 // AT5G50750 // AT4G32780 // AT4G32830 // AT1G50010 // AT3G26690 // AT1G52520 // AT3G06060 // AT5G45600 // AT4G24400 // AT3G09…
GO:0008152	P	metabolic process	8	23	9405	20178	0.82	0.85	// AT3G14050 // AT5G14920 // AT2G40140 // AT2G30360 // AT3G48520 // AT1G02400 // AT4G35480 // AT5G55180	// AT1G06190 // AT3G10470 // AT2G46660 // AT3G26680 // AT5G02290 // AT1G06620 // AT3G50890 // AT2G34630 // AT2G43010 // AT3G46720 // AT5G25130 // AT4G17380 // AT3G15020 // AT1G58430 // AT2G35940 // AT5G05570 // AT5G65130 // AT1G16280 // AT3G09770 // AT5G59710 // AT5G06000 // AT5G62480 // AT5G02070 // AT1G53320 // AT3G23820 // AT1G31690 // AT4G31820 // AT1G75280 // AT2G01690 // AT3G60020 // AT4G33…
// AT4G25320 // AT3G57490 // AT1G31190 // AT5G44160 // AT4G17600 // AT4G14400 // AT1G30820 // AT2G11810 // AT1G79700 // AT4G16566 // AT3G59470 // AT1G16670 // AT1G62560 // AT4G02610 // AT4G22330 // AT4G26430 // AT2G02220 // AT3G21670 // AT3G50110 // AT1G64530 // AT3G57720 // AT5G41190 // AT5G55240 // AT1G79440 // AT5G01860 // AT1G27240 // AT4G03520 // AT3G18500 // AT1G71130 // AT1G80290 // AT1G16…
// AT1G53160 // AT2G32730 // AT2G17370 // AT5G40610 // AT2G44880 // AT4G38740 // AT3G48170 // AT2G38470 // AT5G27270 // AT5G16510 // AT4G39160 // AT5G23790 // AT5G19890 // AT4G35190 // AT2G34080 // AT3G52340 // AT5G40550 // AT2G25300 // AT2G25870 // AT1G78370 // AT4G05320 // AT4G10120 // AT2G42160 // AT5G22220 // AT1G04100 // AT4G40000 // AT1G27520 // AT1G33540 // AT1G08280 // AT3G11480 // AT3G63…
// AT4G17260 // AT2G25650 // AT1G48320 // AT5G65070 // AT2G30250 // AT5G16470 // AT5G64290 // AT3G10550 // AT2G34410 // AT1G53000 // AT2G41840 // AT3G50820 // AT5G13530 // AT2G45690 // AT4G25160 // AT5G26310 // AT1G20490 // AT3G06500 // AT1G51950 // AT3G52970 // AT3G13280 // AT5G53370 // AT4G05530 // AT2G28305 // AT5G55910 // AT1G15980 // AT2G29370 // AT3G12770 // AT1G71880 // AT2G38080 // AT2G18…
GO:0044699	P	single-organism process	9	23	7999	20178	0.58	0.85	// AT2G37970 // AT3G14050 // AT5G14920 // AT3G48520 // AT1G02400 // AT2G22860 // AT3G10985 // AT2G30360 // AT2G22500	// AT3G10470 // AT2G46660 // AT5G02290 // AT1G06620 // AT1G11720 // AT1G12100 // AT5G44790 // AT2G34630 // AT2G43010 // AT1G49040 // AT5G12250 // AT5G25130 // AT4G17380 // AT5G48230 // AT2G32280 // AT3G15020 // AT1G58430 // AT2G35940 // AT3G10800 // AT5G65130 // AT1G16280 // AT3G09770 // AT5G62480 // AT3G61230 // AT1G53320 // AT3G23820 // AT1G31690 // AT4G31820 // AT1G75280 // AT4G17030 // AT1G57…
// AT3G42880 // AT3G14980 // AT4G24160 // AT2G13600 // AT1G21140 // AT3G20520 // AT1G70570 // AT5G58500 // AT5G58050 // AT3G17980 // AT5G52820 // AT1G73000 // AT3G19050 // AT5G22360 // AT3G28890 // AT5G57850 // AT1G68320 // AT5G66350 // AT1G14920 // AT2G46870 // AT5G16690 // AT1G08920 // AT5G15250 // AT2G26580 // AT2G37860 // AT2G31470 // AT1G34500 // AT2G32920 // AT1G73260 // AT5G04470 // AT2G38…
// AT3G58810 // AT3G12280 // AT3G09930 // AT5G57030 // AT2G42590 // AT5G42820 // AT3G27930 // AT1G65040 // AT4G18270 // AT1G71820 // AT1G10770 // AT1G08410 // AT4G15920 // AT5G50200 // AT1G59670 // AT2G43420 // AT4G13780 // AT3G17470 // AT5G09810 // AT3G13730 // AT5G38830 // AT1G66630 // AT5G04330 // AT2G30140 // AT1G60490 // AT3G29035 // AT3G29030 // AT1G37140 // AT2G28670 // AT2G28900 // AT3G44…
// AT3G46370 // AT1G20960 // AT2G47140 // AT5G01190 // AT1G58080 // AT1G79670 // AT2G04050 // AT1G69400 // AT4G22460 // AT4G26500 // AT1G47620 // AT1G11770 // AT1G64440 // AT3G57610 // AT1G31710 // AT4G29230 // AT5G55190 // AT3G60180 // AT4G34430 // AT5G16715 // AT5G01990 // AT1G27370 // AT1G42990 // AT2G47980 // AT1G13950 // AT3G53340 // AT3G14050 // AT1G28160 // AT3G06850 // AT1G62940 // AT5G02…
GO:0043167	F	ion binding	7	23	3180	20178	0.1	0.24	// AT1G63840 // AT1G76650 // AT5G49480 // AT2G40140 // AT3G48520 // AT1G02400 // AT4G35480	// AT1G72200 // AT3G10470 // AT3G50890 // AT5G20300 // AT5G48230 // AT1G69180 // AT3G09770 // AT1G06620 // AT2G22120 // AT4G05520 // AT5G44790 // AT3G63270 // AT2G34630 // AT5G51700 // AT2G32440 // AT2G46660 // AT1G20980 // AT4G37400 // AT3G06130 // AT3G60330 // AT5G13270 // AT2G02470 // AT5G25130 // AT5G07710 // AT4G12040 // AT3G01020 // AT3G15020 // AT2G27030 // AT5G45400 // AT3G50700 // AT1G11…
// AT3G24110 // AT4G21960 // AT1G59970 // AT4G15440 // AT5G65890 // AT5G01190 // AT5G09790 // AT1G71310 // AT4G16350 // AT1G80230 // AT4G26720 // AT1G54500 // AT1G58080 // AT1G50440 // AT3G57430 // AT4G31500 // AT1G29900 // AT3G23990 // AT5G05980 // AT1G30660 // AT5G06650 // AT3G55050 // AT5G44230 // AT1G31710 // AT4G24470 // AT1G53240 // AT3G17830 // AT3G23900 // AT1G27370 // AT3G45840 // AT3G06…
GO:0043169	F	cation binding	7	23	3060	20178	0.09	0.24	// AT1G63840 // AT1G76650 // AT5G49480 // AT2G40140 // AT3G48520 // AT1G02400 // AT4G35480	// AT1G72200 // AT3G10470 // AT3G50890 // AT5G20300 // AT5G48230 // AT1G69180 // AT3G09770 // AT1G06620 // AT2G22120 // AT4G05520 // AT5G44790 // AT3G63270 // AT2G34630 // AT5G51700 // AT2G32440 // AT2G46660 // AT1G20980 // AT4G37400 // AT3G06130 // AT3G60330 // AT5G13270 // AT2G02470 // AT5G25130 // AT5G07710 // AT4G12040 // AT3G01020 // AT3G15020 // AT2G27030 // AT5G45400 // AT3G50700 // AT1G11…
// AT3G53600 // AT1G08830 // AT2G45040 // AT3G42860 // AT5G50390 // AT4G38460 // AT5G15120 // AT5G04240 // AT1G74230 // AT4G10370 // AT1G36180 // AT2G17720 // AT5G49480 // AT3G44880 // AT2G18980 // AT2G36530 // AT2G46860 // AT2G20030 // AT1G70730 // AT2G04450 // AT4G36860 // AT2G44950 // AT3G02750 // AT2G30580 // AT1G05500 // AT3G48520 // AT1G55460 // AT1G21340 // AT1G79110 // AT5G57920 // AT5G24…
GO:0046872	F	metal ion binding	7	23	3055	20178	0.09	0.24	// AT1G63840 // AT1G76650 // AT5G49480 // AT2G40140 // AT3G48520 // AT1G02400 // AT4G35480	// AT1G72200 // AT3G10470 // AT3G50890 // AT5G20300 // AT5G48230 // AT1G69180 // AT3G09770 // AT1G06620 // AT2G22120 // AT4G05520 // AT5G44790 // AT3G63270 // AT2G34630 // AT5G51700 // AT2G32440 // AT2G46660 // AT1G20980 // AT4G37400 // AT3G06130 // AT3G60330 // AT5G13270 // AT2G02470 // AT5G25130 // AT5G07710 // AT4G12040 // AT3G01020 // AT3G15020 // AT2G27030 // AT5G45400 // AT3G50700 // AT1G11…
// AT4G38460 // AT5G15120 // AT5G04240 // AT1G74230 // AT4G10370 // AT1G36180 // AT2G17720 // AT5G49480 // AT3G44880 // AT2G18980 // AT2G36530 // AT2G46860 // AT2G20030 // AT1G70730 // AT2G04450 // AT4G36860 // AT2G44950 // AT3G02750 // AT2G30580 // AT1G05500 // AT3G48520 // AT1G55460 // AT1G21340 // AT1G79110 // AT5G57920 // AT5G24930 // AT5G14470 // AT3G42640 // AT2G37590 // AT1G71980 // AT1G01…
GO:0003824	F	catalytic activity	7	23	7682	20178	0.76	0.79	// AT3G14050 // AT5G06570 // AT2G30360 // AT3G48520 // AT1G02400 // AT4G35480 // AT5G55180	// AT1G06620 // AT5G20300 // AT3G26680 // AT5G40270 // AT4G22890 // AT2G34630 // AT2G03270 // AT3G46720 // AT5G25130 // AT5G07710 // AT3G15020 // AT1G58430 // AT5G05570 // AT1G16280 // AT5G02290 // AT1G06440 // AT5G62480 // AT5G02070 // AT1G53320 // AT3G23820 // AT1G31690 // AT3G17970 // AT2G37010 // AT3G60020 // AT4G33090 // AT4G21200 // AT5G65685 // AT1G65410 // AT5G65860 // AT1G50430 // AT4G27…
// AT5G16440 // AT1G50670 // AT1G29080 // AT5G64710 // AT4G29840 // AT4G34138 // AT5G13010 // AT5G35980 // AT1G20480 // AT5G26670 // AT1G65340 // AT5G62710 // AT5G16930 // AT1G23820 // AT3G52960 // AT4G37800 // AT2G22970 // AT1G70290 // AT3G61440 // AT5G07080 // AT2G01270 // AT3G01420 // AT1G73920 // AT5G51270 // AT5G38710 // AT3G10890 // AT3G14640 // AT4G01080 // AT5G58310 // AT1G75510 // AT3G61…
// AT4G11490 // AT1G66150 // AT1G16150 // AT2G01880 // AT3G25420 // AT3G29770 // AT2G01950 // AT1G11730 // AT3G32280 // AT2G32150 // AT2G30940 // AT1G01460 // AT1G07510 // AT5G05070 // AT2G01320 // AT1G48900 // AT1G56360 // AT5G63310 // AT4G29360 // AT1G59820 // AT2G22240 // AT1G03310 // AT3G15095 // AT3G07950 // AT3G03980 // AT4G33160 // AT5G61640 // AT1G54140 // AT1G27140 // AT5G20060 // AT5G51…
// AT1G17410 // AT4G19210 // AT3G10060 // AT1G50170 // AT1G16090 // AT5G18880 // AT1G11820 // AT5G07010 // AT1G78050 // AT3G53280 // AT5G38070 // AT3G47400 // AT5G02190 // AT3G54940 // AT5G22620 // AT4G38240 // AT2G27970 // AT4G28780 // AT3G53060 // AT1G22410 // AT3G28345 // AT4G04460 // AT4G35760 // AT4G24630 // AT2G38280 // AT2G05850 // AT5G27930 // AT1G24330 // AT2G26620 // AT4G37890 // AT3G53…
GO:1901363	F	heterocyclic compound binding	5	23	5903	20178	0.79	0.79	// AT3G14050 // AT3G48520 // AT2G37970 // AT2G40140 // AT2G30360	// AT1G06190 // AT3G10470 // AT5G20300 // AT5G02290 // AT5G44790 // AT2G43010 // AT2G03270 // AT5G12250 // AT5G25130 // AT4G17380 // AT5G07710 // AT1G76010 // AT2G35940 // AT5G05570 // AT5G65130 // AT1G16280 // AT5G59710 // AT5G06000 // AT5G02070 // AT1G53320 // AT1G29600 // AT2G37010 // AT4G12600 // AT1G65410 // AT1G54330 // AT4G11290 // AT2G25100 // AT1G11100 // AT5G47840 // AT5G55810 // AT4G14…
// AT5G08590 // AT5G54910 // AT4G24270 // AT5G40540 // AT5G16820 // AT5G12870 // AT2G35210 // AT3G25530 // AT5G43890 // AT1G19340 // AT5G11470 // AT2G34060 // AT1G46768 // AT5G15730 // AT2G31680 // AT2G22840 // AT4G36580 // AT3G45430 // AT2G19130 // AT2G32080 // AT5G14460 // AT4G35970 // AT5G51980 // AT5G27740 // AT1G21910 // AT4G31580 // AT1G69190 // AT5G50920 // AT5G67030 // AT4G31270 // AT2G42…
// AT5G05790 // AT2G38840 // AT5G20290 // AT4G12020 // AT4G22360 // AT5G06110 // AT1G35550 // AT1G77360 // AT5G55760 // AT5G51070 // AT2G46770 // AT4G02990 // AT5G59680 // AT2G31800 // AT5G40090 // AT3G11510 // AT4G32850 // AT4G29130 // AT2G02580 // AT2G27120 // AT5G13960 // AT1G51700 // AT5G65600 // AT1G52500 // AT2G33770 // AT5G32460 // AT4G37310 // AT1G50250 // AT4G37640 // AT5G62950 // AT2G02…
GO:0005488	F	binding	12	23	9562	20178	0.46	0.79	// AT2G37970 // AT1G63840 // AT3G14050 // AT5G14920 // AT5G49480 // AT2G40140 // AT2G30360 // AT3G48520 // AT1G02400 // AT2G22860 // AT4G35480 // AT1G76650	// AT1G06190 // AT3G05470 // AT3G10470 // AT5G20300 // AT3G26680 // AT3G54570 // AT1G06620 // AT1G11720 // AT2G16040 // AT1G12100 // AT5G44790 // AT2G34630 // AT2G43010 // AT2G03270 // AT3G21340 // AT4G17380 // AT5G07710 // AT3G15020 // AT2G35940 // AT5G05570 // AT5G65130 // AT1G16280 // AT5G02290 // AT5G59710 // AT1G20090 // AT5G06000 // AT4G00200 // AT5G02070 // AT1G53320 // AT3G23820 // AT1G64…
// AT4G27780 // AT4G16566 // AT3G59470 // AT1G16670 // AT1G62560 // AT4G26430 // AT2G02220 // AT4G13380 // AT1G11020 // AT3G05310 // AT1G64530 // AT5G44340 // AT1G31440 // AT5G55240 // AT4G09930 // AT1G79440 // AT1G17500 // AT1G20560 // AT5G13190 // AT4G03520 // AT3G18500 // AT3G06960 // AT1G71130 // AT1G71420 // AT1G80290 // AT1G16900 // AT5G06720 // AT5G58520 // AT5G27050 // AT5G07450 // AT3G26…
// AT3G23990 // AT5G52630 // AT2G46030 // AT3G17880 // AT2G32480 // AT1G11870 // AT5G07040 // AT3G06190 // AT4G18350 // AT3G48425 // AT1G71960 // AT1G10650 // AT5G08640 // AT2G30420 // AT2G45740 // AT5G54740 // AT5G50180 // AT5G61460 // AT1G08860 // AT2G20300 // AT2G34555 // AT4G05090 // AT1G53165 // AT1G53160 // AT2G17370 // AT2G38470 // AT3G04160 // AT5G27270 // AT1G24490 // AT4G39160 // AT5G16…
// AT3G13730 // AT2G15530 // AT1G53820 // AT4G25940 // AT2G41060 // AT2G17750 // AT2G22290 // AT4G25490 // AT5G10300 // AT3G48000 // AT3G07480 // AT4G33470 // AT3G63130 // AT4G15110 // AT4G19710 // AT1G69040 // AT1G62010 // AT5G41400 // AT1G32300 // AT4G09350 // AT4G20200 // AT1G14570 // AT1G17070 // AT3G03900 // AT3G08760 // AT4G11270 // AT3G59670 // AT3G63350 // AT1G72050 // AT3G18080 // AT5G57…
GO:0097159	F	organic cyclic compound binding	5	23	5918	20178	0.79	0.79	// AT3G14050 // AT3G48520 // AT2G37970 // AT2G40140 // AT2G30360	// AT1G06190 // AT3G10470 // AT5G20300 // AT5G02290 // AT5G44790 // AT2G43010 // AT2G03270 // AT5G12250 // AT5G25130 // AT4G17380 // AT5G07710 // AT1G76010 // AT2G35940 // AT5G05570 // AT5G65130 // AT1G16280 // AT5G59710 // AT5G06000 // AT5G02070 // AT1G53320 // AT1G29600 // AT2G37010 // AT4G33090 // AT4G12600 // AT1G65410 // AT1G54330 // AT4G11290 // AT2G25100 // AT1G11100 // AT5G47840 // AT5G55…
// AT1G69310 // AT2G45050 // AT1G01860 // AT1G15510 // AT5G15150 // AT3G13070 // AT5G53580 // AT5G48580 // AT1G14390 // AT1G14640 // AT5G57350 // AT1G73500 // AT5G08590 // AT5G54910 // AT4G24270 // AT5G40540 // AT5G16820 // AT5G12870 // AT2G35210 // AT3G25530 // AT5G43890 // AT1G19340 // AT5G11470 // AT2G34060 // AT1G46768 // AT5G15730 // AT2G31680 // AT2G22840 // AT4G36580 // AT3G45430 // AT2G19…
// AT4G27420 // AT2G20470 // AT3G04340 // AT1G67890 // AT5G34870 // AT2G41560 // AT3G05690 // AT3G01150 // AT2G40210 // AT2G47240 // AT4G25370 // AT3G61150 // AT3G24030 // AT1G79750 // AT5G05790 // AT2G38840 // AT5G20290 // AT4G12020 // AT4G22360 // AT5G06110 // AT1G35550 // AT1G77360 // AT5G55760 // AT5G51070 // AT2G46770 // AT4G02990 // AT5G59680 // AT2G31800 // AT5G40090 // AT3G11510 // AT4G32…
GO:0071944	C	cell periphery	6	23	3700	20178	0.29	0.82	// AT2G37970 // AT5G06320 // AT1G76650 // AT5G14920 // AT2G30360 // AT5G55180	// AT5G37640 // AT2G41890 // AT3G01730 // AT2G40890 // AT5G61560 // AT5G02290 // AT4G09810 // AT1G51540 // AT4G00970 // AT1G13980 // AT1G28390 // AT5G06870 // AT2G22125 // AT3G14990 // AT3G45870 // AT1G67470 // AT4G17140 // AT3G18200 // AT4G21680 // AT1G49040 // AT3G60330 // AT1G11370 // AT5G48230 // AT3G09630 // AT2G25270 // AT2G27030 // AT4G22300 // AT5G05570 // AT1G34320 // AT4G02600 // AT3G05…
// AT1G24150 // AT3G28540 // AT1G61630 // AT2G30490 // AT3G19740 // AT5G37770 // AT2G13680 // AT5G04220 // AT2G29250 // AT4G10310 // AT4G01700 // AT3G18830 // AT5G56160 // AT5G66710 // AT1G15270 // AT1G74210 // AT5G24710 // AT5G08580 // AT4G24260 // AT4G04340 // AT5G37790 // AT4G26830 // AT3G03510 // AT5G22410 // AT2G27710 // AT3G25500 // AT1G18200 // AT1G22530 // AT4G18030 // AT3G11964 // AT3G16…
GO:0016021	C	integral component of membrane	7	23	4185	20178	0.25	0.82	// AT1G18740 // AT5G42570 // AT1G63840 // AT5G06320 // AT3G48520 // AT4G35480 // AT2G22500	// AT3G05470 // AT4G22890 // AT2G41890 // AT3G21865 // AT5G20300 // AT5G55750 // AT3G01730 // AT3G25410 // AT5G07990 // AT4G09810 // AT2G22120 // AT1G07420 // AT3G21710 // AT1G64780 // AT3G45870 // AT5G44790 // AT3G18200 // AT4G21680 // AT2G46660 // AT1G64890 // AT4G32920 // AT1G03160 // AT3G15530 // AT2G26240 // AT2G32280 // AT4G36460 // AT5G11960 // AT5G43100 // AT5G48830 // AT5G10020 // AT5G05…
// AT3G21630 // AT1G51830 // AT3G53210 // AT3G12180 // AT5G19700 // AT4G39850 // AT4G20390 // AT2G38940 // AT5G53470 // AT1G70470 // AT1G14730 // AT2G45580 // AT1G53730 // AT5G43980 // AT1G05300 // AT2G41000 // AT1G57670 // AT3G14760 // AT2G45070 // AT1G78260 // AT4G01040 // AT5G18250 // AT2G38360 // AT4G36180 // AT5G43360 // AT5G57800 // AT5G19380 // AT1G15530 // AT5G36140 // AT1G14660 // AT1G72…
GO:0016020	C	membrane	13	23	6871	20178	0.1	0.82	// AT3G04640 // AT1G18740 // AT2G37970 // AT5G42570 // AT5G06320 // AT1G76650 // AT5G14920 // AT1G63840 // AT2G30360 // AT3G48520 // AT4G35480 // AT2G22500 // AT5G55180	// AT4G22890 // AT5G20300 // AT5G02290 // AT3G21710 // AT5G44790 // AT1G49040 // AT1G64890 // AT5G12250 // AT3G15530 // AT5G25130 // AT5G48230 // AT2G32280 // AT3G15020 // AT5G05570 // AT3G09770 // AT5G02070 // AT1G53320 // AT3G23820 // AT1G64090 // AT4G31820 // AT3G17970 // AT4G25040 // AT2G37010 // AT2G01690 // AT1G03010 // AT4G33090 // AT3G06420 // AT1G50430 // AT4G13800 // AT1G74880 // AT1G74…
// AT2G29620 // AT5G19290 // AT4G35790 // AT4G35240 // AT5G15770 // AT5G18470 // AT1G80950 // AT1G18650 // AT3G62190 // AT3G55140 // AT5G57070 // AT2G29990 // AT4G08850 // AT1G01820 // AT1G08550 // AT1G72500 // AT2G45010 // AT5G50120 // AT5G37740 // AT4G00910 // AT2G16750 // AT3G58970 // AT1G26180 // AT3G62770 // AT3G16620 // AT3G07040 // AT3G11930 // AT5G19875 // AT2G45270 // AT5G40970 // AT5G19…
// AT2G20970 // AT1G60160 // AT3G50860 // AT3G13790 // AT4G29810 // AT2G07777 // AT2G32670 // AT1G20180 // AT4G38660 // AT2G38730 // AT1G51910 // AT5G16250 // AT5G19200 // AT5G27330 // AT5G19750 // AT3G52710 // AT4G05200 // AT2G22900 // AT5G42980 // AT2G17520 // AT1G11220 // AT1G20980 // AT4G34700 // AT2G07698 // AT2G07695 // AT1G73990 // AT1G73620 // AT1G20760 // AT4G15230 // AT2G29960 // AT4G30…
GO:0031224	C	intrinsic component of membrane	8	23	4379	20178	0.17	0.82	// AT3G04640 // AT1G18740 // AT5G42570 // AT5G06320 // AT1G63840 // AT3G48520 // AT4G35480 // AT2G22500	// AT3G05470 // AT4G22890 // AT2G41890 // AT3G21865 // AT5G20300 // AT5G55750 // AT3G01730 // AT3G25410 // AT5G07990 // AT4G09810 // AT2G22120 // AT1G07420 // AT3G21710 // AT1G64780 // AT3G45870 // AT5G44790 // AT3G18200 // AT4G21680 // AT2G46660 // AT1G64890 // AT4G32920 // AT1G03160 // AT3G15530 // AT2G26240 // AT2G32280 // AT4G36460 // AT5G11960 // AT5G43100 // AT5G48830 // AT5G10020 // AT5G05…
// AT3G27100 // AT4G26710 // AT1G76410 // AT1G16170 // AT5G53870 // AT1G10830 // AT5G41960 // AT2G04060 // AT5G60070 // AT2G26600 // AT1G72100 // AT4G28570 // AT1G18910 // AT1G50630 // AT1G10030 // AT3G20480 // AT2G32440 // AT5G55320 // AT1G34550 // AT4G22830 // AT4G28370 // AT1G79520 // AT1G53270 // AT2G46170 // AT1G29750 // AT1G29200 // AT1G57943 // AT1G49220 // AT5G49630 // AT1G27320 // AT1G69…
GO:0005886	C	plasma membrane	6	23	3191	20178	0.2	0.82	// AT2G37970 // AT5G06320 // AT1G76650 // AT5G14920 // AT2G30360 // AT5G55180	// AT2G41890 // AT3G01730 // AT2G40890 // AT5G61560 // AT5G02290 // AT4G09810 // AT1G51540 // AT4G00970 // AT1G13980 // AT1G28390 // AT2G22125 // AT3G14990 // AT3G45870 // AT1G67470 // AT4G17140 // AT3G18200 // AT4G21680 // AT1G49040 // AT3G60330 // AT3G21340 // AT5G48230 // AT3G09630 // AT2G22950 // AT2G27030 // AT4G22300 // AT5G05570 // AT1G34320 // AT4G02600 // AT3G05050 // AT3G56620 // AT3G09…
// AT2G20780 // AT4G17170 // AT4G37450 // AT1G02860 // AT5G60880 // AT5G63640 // AT1G54470 // AT1G47250 // AT3G01810 // AT3G26520 // AT3G01070 // AT4G29520 // AT4G26610 // AT3G20290 // AT5G03040 // AT5G62230 // AT3G56100 // AT1G30220 // AT3G01650 // AT1G60030 // AT1G61560 // AT1G10550 // AT3G23870 // AT5G40170 // AT2G41930 // AT4G02075 // AT5G47960 // AT1G27970 // AT5G58580 // AT1G75270 // AT2G24…
GO:0044425	C	membrane part	8	23	4711	20178	0.22	0.82	// AT3G04640 // AT1G18740 // AT5G42570 // AT5G06320 // AT1G63840 // AT3G48520 // AT4G35480 // AT2G22500	// AT3G05470 // AT4G22890 // AT2G41890 // AT3G21865 // AT5G20300 // AT5G55750 // AT3G01730 // AT3G25410 // AT1G76490 // AT5G07990 // AT4G09810 // AT2G22120 // AT1G07420 // AT3G21710 // AT2G22125 // AT3G45870 // AT5G44790 // AT2G26710 // AT3G18200 // AT4G21680 // AT2G46660 // AT1G64890 // AT4G32920 // AT1G03160 // AT3G15530 // AT2G26240 // AT2G32280 // AT4G36460 // AT5G11960 // AT5G43100 // AT5G48…
// AT3G06100 // AT2G24170 // AT5G42590 // AT1G60490 // AT2G46650 // AT5G56190 // AT3G43790 // AT2G15300 // AT5G44920 // AT5G07920 // AT5G48450 // AT2G18960 // AT5G11990 // AT2G14670 // AT5G15360 // AT2G28900 // AT1G24170 // AT1G08560 // AT5G42800 // AT1G74540 // AT5G57810 // AT5G24380 // AT5G52860 // AT3G52080 // AT1G72310 // AT1G21890 // AT1G17700 // AT4G00900 // AT2G21390 // AT3G07180 // AT2G42…
GO:0043226	C	organelle	12	23	14028	20178	0.84	0.89	// AT1G18740 // AT2G37970 // AT5G42570 // AT5G06320 // AT3G14050 // AT4G36500 // AT2G40140 // AT1G76650 // AT2G22880 // AT5G06570 // AT4G35480 // AT2G22500	// AT1G06190 // AT3G50670 // AT3G10470 // AT5G20300 // AT2G46190 // AT3G26680 // AT5G40270 // AT1G67670 // AT4G22890 // AT3G15290 // AT2G01740 // AT2G16040 // AT3G50890 // AT4G39730 // AT2G34630 // AT2G43010 // AT2G03270 // AT1G64890 // AT3G46720 // AT4G17380 // AT4G02090 // AT5G07710 // AT3G15020 // AT2G35940 // AT5G05570 // AT5G65130 // AT1G16280 // AT3G54570 // AT1G06440 // AT1G73720 // AT4G00…
// AT5G04670 // AT2G30170 // AT3G25220 // AT5G16910 // AT5G19720 // AT5G62020 // AT1G08680 // AT3G29575 // AT2G20270 // AT1G37130 // AT4G05230 // AT1G69340 // AT2G28620 // AT4G31120 // AT2G17510 // AT1G70840 // AT4G14000 // AT3G23900 // AT4G34750 // AT5G10950 // AT3G55870 // AT2G25180 // AT3G48860 // AT5G60160 // AT4G15200 // AT5G12310 // AT4G19550 // AT2G20020 // AT1G01260 // AT1G56160 // AT3G53…
// AT1G07210 // AT3G22790 // AT2G17710 // AT4G27450 // AT4G19130 // AT3G04530 // AT3G51440 // AT1G69620 // AT1G56540 // AT5G39560 // AT1G77590 // AT3G26085 // AT1G76970 // AT2G29970 // AT4G25340 // AT1G24000 // AT5G60040 // AT5G41970 // AT3G60630 // AT2G16020 // AT2G40220 // AT5G02910 // AT3G51910 // AT5G35460 // AT3G08980 // AT1G48760 // AT1G54490 // AT2G03190 // AT2G33310 // AT3G59490 // AT5G39…
// AT3G27080 // AT5G07720 // AT3G61160 // AT2G32250 // AT3G08780 // AT4G33100 // AT1G32460 // AT3G55170 // AT2G19510 // AT1G54690 // AT5G61620 // AT1G54120 // AT5G61150 // AT5G65100 // AT5G01600 // AT2G46470 // AT3G59690 // AT2G21970 // AT5G06050 // AT5G02000 // AT1G53310 // AT5G44610 // AT4G10925 // AT1G29670 // AT1G12230 // AT4G17060 // AT1G11680 // AT5G41880 // AT5G13330 // AT4G38020 // AT1G03…
// AT2G33100 // AT1G67460 // AT2G19080 // AT2G36990 // AT2G37410 // AT1G23450 // AT1G76370 // AT2G31210 // AT4G32910 // AT1G76140 // AT1G68580 // AT1G23180 // AT3G56250 // AT1G31860 // AT3G01015 // AT1G63010 // AT3G57560 // AT1G64040 // AT5G65210 // AT1G30110 // AT4G04510 // AT4G21320 // AT5G26680 // AT1G78920 // AT4G19980 // AT5G18510 // AT1G34120 // AT3G56160 // AT4G19985 // AT5G12440 // AT3G57…
// AT3G16280 // AT3G48200 // AT1G47128 // AT2G38560 // AT3G28155 // AT5G19730 // AT5G17450 // AT2G39210 // AT5G63480 // AT3G22880 // AT5G05890 // AT4G16660 // AT5G11670 // AT2G35950 // AT1G44800 // AT3G44940 // AT1G02680 // AT1G78650 // AT4G14800 // AT1G30795 // AT3G55070 // AT5G36890 // AT3G44560 // AT1G63910 // AT3G19190 // AT4G36250 // AT2G25200 // AT4G24380 // AT5G66500 // AT1G33920 // AT5G25…
GO:0043229	C	intracellular organelle	12	23	14021	20178	0.84	0.89	// AT1G18740 // AT2G37970 // AT5G42570 // AT5G06320 // AT3G14050 // AT4G36500 // AT2G40140 // AT1G76650 // AT2G22880 // AT5G06570 // AT4G35480 // AT2G22500	// AT1G06190 // AT3G50670 // AT3G10470 // AT5G20300 // AT2G46190 // AT3G26680 // AT5G40270 // AT1G67670 // AT4G22890 // AT3G15290 // AT2G01740 // AT2G16040 // AT3G50890 // AT4G39730 // AT2G34630 // AT2G43010 // AT2G03270 // AT1G64890 // AT3G46720 // AT4G17380 // AT4G02090 // AT5G07710 // AT3G15020 // AT2G35940 // AT5G05570 // AT5G65130 // AT1G16280 // AT3G54570 // AT1G06440 // AT1G73720 // AT4G00…
// AT3G25220 // AT5G16910 // AT5G19720 // AT5G62020 // AT1G08680 // AT3G29575 // AT2G20270 // AT1G37130 // AT4G05230 // AT1G69340 // AT2G28620 // AT4G31120 // AT2G17510 // AT1G70840 // AT4G14000 // AT3G23900 // AT4G34750 // AT5G10950 // AT3G55870 // AT2G25180 // AT3G48860 // AT5G60160 // AT4G15200 // AT5G12310 // AT4G19550 // AT2G20020 // AT1G01260 // AT1G56160 // AT3G53540 // AT3G59350 // AT3G09…
// AT3G04530 // AT3G51440 // AT1G69620 // AT1G56540 // AT5G39560 // AT1G77590 // AT3G26085 // AT1G76970 // AT2G29970 // AT4G25340 // AT1G24000 // AT5G60040 // AT5G41970 // AT3G60630 // AT2G16020 // AT2G40220 // AT5G02910 // AT3G51910 // AT5G35460 // AT3G08980 // AT1G48760 // AT1G54490 // AT2G03190 // AT2G33310 // AT3G59490 // AT5G39740 // AT5G50810 // AT5G52910 // AT1G77370 // AT3G53460 // AT1G44…
// AT1G32460 // AT3G55170 // AT2G19510 // AT1G54690 // AT5G61620 // AT1G54120 // AT5G61150 // AT5G65100 // AT5G01600 // AT2G46470 // AT3G59690 // AT2G21970 // AT5G06050 // AT5G02000 // AT1G53310 // AT5G44610 // AT4G10925 // AT1G29670 // AT1G12230 // AT4G17060 // AT1G11680 // AT5G41880 // AT5G13330 // AT4G38020 // AT1G03040 // AT1G74910 // AT3G24190 // AT4G12120 // AT3G53930 // AT4G12650 // AT3G56…
// AT1G76370 // AT2G31210 // AT4G32910 // AT1G76140 // AT1G68580 // AT1G23180 // AT3G56250 // AT1G31860 // AT3G01015 // AT1G63010 // AT3G57560 // AT1G64040 // AT5G65210 // AT1G30110 // AT4G04510 // AT4G21320 // AT5G26680 // AT1G78920 // AT4G19980 // AT5G18510 // AT1G34120 // AT3G56160 // AT4G19985 // AT5G12440 // AT3G57210 // AT5G54390 // AT2G46050 // AT5G54640 // AT3G20250 // AT1G16070 // AT1G12…
// AT5G17450 // AT2G39210 // AT5G63480 // AT3G22880 // AT5G05890 // AT4G16660 // AT5G11670 // AT2G35950 // AT1G44800 // AT3G44940 // AT1G02680 // AT1G78650 // AT4G14800 // AT1G30795 // AT3G55070 // AT5G36890 // AT3G44560 // AT1G63910 // AT3G19190 // AT4G36250 // AT2G25200 // AT4G24380 // AT5G66500 // AT1G33920 // AT5G25940 // AT1G47340 // AT2G07719 // AT4G11120 // AT1G66620 // AT1G68480 // AT1G66…
GO:0043227	C	membrane-bounded organelle	12	23	13772	20178	0.82	0.89	// AT1G18740 // AT2G37970 // AT5G42570 // AT5G06320 // AT3G14050 // AT4G36500 // AT2G40140 // AT1G76650 // AT2G22880 // AT5G06570 // AT4G35480 // AT2G22500	// AT1G06190 // AT3G50670 // AT3G10470 // AT5G20300 // AT2G46190 // AT3G26680 // AT5G40270 // AT1G67670 // AT4G22890 // AT3G15290 // AT2G01740 // AT2G16040 // AT3G50890 // AT4G39730 // AT2G34630 // AT2G43010 // AT2G03270 // AT1G64890 // AT3G46720 // AT4G17380 // AT4G02090 // AT5G07710 // AT3G15020 // AT2G35940 // AT5G05570 // AT5G65130 // AT1G16280 // AT3G54570 // AT1G06440 // AT1G73720 // AT4G00…
// AT1G72740 // AT1G01040 // AT3G22190 // AT4G14350 // AT3G22620 // AT2G04700 // AT4G01800 // AT5G11490 // AT1G67910 // AT1G56290 // AT5G09400 // AT1G78470 // AT3G19770 // AT5G41790 // AT1G18100 // AT3G02120 // AT2G17940 // AT3G02125 // AT1G36970 // AT4G36470 // AT1G22490 // AT5G14040 // AT5G10010 // AT1G48610 // AT1G13420 // AT2G38320 // AT3G22990 // AT1G28630 // AT1G43640 // AT2G26140 // AT3G22…
// AT4G04800 // AT4G04370 // AT4G21140 // AT3G13230 // AT4G12410 // AT2G05920 // AT3G53150 // AT5G42480 // AT1G30400 // AT3G09910 // AT4G35650 // AT1G06960 // AT5G02570 // AT3G25040 // ATMG00650 // AT1G23860 // AT5G35970 // AT5G50335 // AT3G27640 // AT5G37020 // AT1G60070 // AT3G61850 // AT1G29120 // AT1G75230 // AT2G43330 // AT3G55190 // AT5G03770 // AT1G69120 // AT1G09030 // AT4G38550 // AT5G35…
// AT4G24370 // AT1G32400 // AT1G68430 // AT5G23960 // AT1G72840 // AT3G51560 // AT3G29070 // AT1G60450 // AT3G43590 // AT2G34340 // AT5G49555 // AT3G23340 // AT3G23610 // AT5G49550 // AT5G49880 // AT1G42560 // AT3G16470 // AT2G35110 // AT3G45530 // AT3G27500 // AT1G66580 // AT3G45280 // AT3G12890 // AT4G15290 // AT1G53840 // AT2G23230 // AT3G49140 // AT1G56190 // AT1G19040 // AT5G06340 // AT2G28…
// AT2G02280 // AT4G36620 // AT5G52170 // AT5G66170 // AT4G24930 // AT4G15090 // AT5G56230 // AT3G08000 // AT5G63520 // AT3G54150 // AT1G67250 // AT3G54400 // AT3G19500 // AT3G58780 // AT3G58830 // AT3G04460 // AT3G04580 // AT3G58710 // AT1G54160 // AT5G50820 // AT3G45510 // AT4G18770 // AT4G18800 // AT4G18870 // AT3G45480 // AT4G23070 // AT1G64970 // AT2G32070 // AT5G05150 // AT3G07580 // AT1G13…
// AT1G14900 // AT2G20450 // AT5G46100 // AT1G04330 // AT5G57340 // AT1G04440 // AT5G57345 // AT5G04000 // AT3G60800 // AT2G15420 // AT5G05500 // AT5G12860 // AT5G66190 // AT1G34010 // AT2G45280 // AT3G11960 // AT5G27280 // AT3G11964 // AT1G19330 // AT5G43880 // AT3G54110 // AT5G09980 // AT3G28340 // AT2G34070 // AT1G19620 // AT2G28810 // AT4G29440 // AT2G46310 // AT2G32090 // AT5G66470 // AT4G35…
GO:0005623	C	cell	18	23	17394	20178	0.68	0.89	// AT1G18740 // AT2G37970 // AT5G42570 // AT5G06320 // AT4G34150 // AT5G14920 // AT5G49480 // AT4G36500 // AT2G40140 // AT2G30360 // AT3G14050 // AT2G22880 // AT5G06570 // AT1G02400 // AT1G76650 // AT4G35480 // AT2G22500 // AT5G55180	// AT1G06190 // AT3G50670 // AT3G10470 // AT5G20300 // AT2G46190 // AT3G26680 // AT5G40270 // AT1G67670 // AT1G06620 // AT3G15290 // AT1G11720 // AT2G16040 // AT3G50890 // AT4G39730 // AT2G34630 // AT2G43010 // AT2G03270 // AT1G64890 // AT3G46720 // AT5G48650 // AT3G15530 // AT1G11370 // AT4G17380 // AT5G48230 // AT4G02090 // AT5G07710 // AT3G08640 // AT3G15020 // AT2G35940 // AT5G05570 // AT5G65…
// AT3G61390 // AT1G70490 // AT2G43450 // AT2G43980 // AT3G50430 // AT3G12470 // AT3G19170 // AT1G74370 // AT4G14240 // AT3G16730 // AT3G27690 // AT2G38760 // AT5G38800 // AT5G19700 // AT4G39850 // AT1G68460 // AT5G08370 // AT5G59680 // AT5G17890 // AT5G27380 // AT2G25830 // AT5G16970 // AT1G37150 // AT1G19520 // AT5G53290 // AT1G19250 // AT4G01280 // AT3G09250 // AT1G03750 // AT4G31140 // AT5G16…
// AT1G68270 // AT1G35470 // AT1G63180 // AT2G40130 // AT3G01180 // AT2G25780 // AT3G53450 // AT3G45820 // AT4G17660 // AT4G17190 // AT2G25990 // AT3G08940 // AT1G68620 // AT5G13200 // AT1G03600 // AT2G11520 // AT1G33320 // AT4G28850 // AT1G79760 // AT1G36990 // AT4G21810 // AT2G44120 // AT5G43150 // AT4G12010 // AT3G53800 // AT1G33890 // AT4G02630 // AT2G04360 // AT1G06070 // AT5G53060 // AT5G47…
// AT2G35040 // AT5G19640 // AT4G39390 // AT4G39640 // AT1G50400 // AT1G51800 // AT4G13580 // AT4G13850 // AT2G34270 // AT2G20280 // AT2G25150 // AT1G53660 // AT1G07150 // AT2G01570 // AT1G03430 // AT5G41060 // AT5G55840 // AT1G74840 // AT1G57750 // AT4G34340 // AT2G17210 // AT1G62640 // AT4G21180 // AT2G18490 // AT5G47890 // AT2G42640 // AT3G53190 // AT1G30910 // AT5G51170 // AT1G30440 // AT4G04…
// AT1G17380 // AT3G57920 // AT2G25450 // AT1G01960 // AT5G04750 // AT3G02760 // AT5G51290 // AT1G24020 // AT1G08430 // AT4G15900 // AT5G37130 // AT3G62870 // AT5G37640 // AT1G46840 // AT3G26670 // AT1G60610 // AT2G43400 // AT1G70130 // AT2G43950 // AT3G17450 // AT5G09830 // AT5G17320 // AT4G10260 // AT5G22580 // AT5G28950 // AT2G17650 // AT5G46070 // AT2G28250 // AT5G57940 // AT1G74320 // AT5G57…
// AT1G04020 // AT1G20760 // AT4G15890 // AT1G72570 // AT5G17050 // AT4G15230 // AT2G29960 // AT4G39753 // AT2G23560 // AT1G60780 // AT5G56720 // AT1G29710 // AT2G04920 // AT3G10140 // AT5G09650 // AT1G53450 // AT3G26910 // AT3G50310 // AT3G59380 // AT5G41270 // AT5G56370 // AT5G53550 // AT3G61920 // AT4G31390 // AT1G70710 // AT5G48570 // AT4G25510 // AT4G20740 // AT5G53660 // AT2G27990 // AT3G51…
// AT3G21560 // AT2G01280 // AT5G03080 // AT5G48150 // AT1G42470 // AT5G55400 // AT4G32630 // AT1G79200 // AT3G12730 // AT1G74630 // AT2G42200 // AT2G38040 // AT5G19070 // AT3G18740 // AT2G21045 // AT1G71220 // AT5G59090 // AT3G14890 // AT5G02680 // AT2G46770 // AT5G62990 // AT5G16430 // AT5G64890 // AT3G13020 // AT5G15160 // AT3G13750 // AT1G70060 // AT1G53760 // AT5G11630 // AT5G08190 // AT5G03…
GO:0005737	C	cytoplasm	10	23	10429	20178	0.74	0.89	// AT1G18740 // AT2G37970 // AT5G42570 // AT5G06320 // AT4G34150 // AT5G49480 // AT4G36500 // AT3G14050 // AT1G02400 // AT2G22500	// AT1G06190 // AT1G06620 // AT5G20300 // AT2G46190 // AT3G54570 // AT4G22890 // AT3G15290 // AT3G21710 // AT5G44790 // AT2G34630 // AT1G49040 // AT1G64890 // AT3G15530 // AT5G07710 // AT3G15020 // AT2G35940 // AT3G10800 // AT5G02290 // AT3G10210 // AT5G06000 // AT5G62480 // AT1G53320 // AT3G23820 // AT1G31690 // AT5G64620 // AT4G31820 // AT3G17970 // AT1G57830 // AT2G01690 // AT4G33090 // AT4G38…
// AT2G25910 // AT1G59540 // AT2G19070 // AT5G14300 // AT4G35830 // AT2G48060 // AT3G45000 // AT4G33400 // AT4G15415 // AT5G23320 // AT5G27660 // AT4G15410 // AT5G01500 // AT5G47010 // AT2G11010 // AT1G62040 // AT5G59730 // AT5G67370 // AT3G57950 // AT2G19790 // AT4G17360 // AT1G35680 // AT3G08730 // AT5G47435 // AT3G60510 // AT1G76570 // AT1G79910 // AT3G07900 // AT5G43320 // AT3G63300 // AT5G15…
// AT2G36170 // AT1G61890 // AT3G16780 // AT3G16785 // AT4G23450 // AT4G23100 // AT1G05470 // AT1G63940 // AT5G42650 // AT3G07160 // AT5G08415 // AT1G48050 // AT5G66550 // AT5G08410 // AT5G23920 // AT3G11830 // AT1G05170 // AT5G40870 // AT1G60940 // AT3G18870 // AT1G08670 // AT3G22200 // AT5G49840 // AT1G63800 // AT5G64950 // AT1G80030 // AT3G27540 // AT1G32880 // AT5G27460 // AT1G13760 // AT1G43…
// AT2G26340 // AT5G18970 // AT5G24300 // AT1G77540 // AT5G06560 // AT1G77440 // AT1G55670 // AT1G52800 // AT4G26180 // AT1G55850 // AT3G19660 // AT1G54090 // AT3G47530 // AT5G20680 // AT2G33100 // AT1G67460 // AT2G36990 // AT1G23450 // AT1G76370 // AT4G37430 // AT1G23180 // AT1G31860 // AT3G05510 // AT1G63010 // AT3G57560 // AT3G01010 // AT3G06540 // AT4G04510 // AT5G26680 // AT4G19980 // AT1G34…
// AT5G03905 // AT3G50900 // AT5G07480 // AT4G38070 // AT3G06440 // AT1G54310 // AT4G21990 // AT2G30570 // AT5G56470 // AT5G16620 // AT1G63450 // AT1G50410 // AT4G27930 // AT2G34260 // AT1G31280 // AT4G05450 // AT1G69960 // AT5G11810 // AT3G57530 // AT1G07590 // AT2G17220 // AT4G14510 // AT5G41070 // AT4G08480 // AT1G20330 // AT3G16060 // AT4G38380 // AT4G34350 // AT3G11930 // AT4G21190 // AT1G20…
GO:0043231	C	intracellular membrane-bounded organelle	12	23	13763	20178	0.82	0.89	// AT1G18740 // AT2G37970 // AT5G42570 // AT5G06320 // AT3G14050 // AT4G36500 // AT2G40140 // AT1G76650 // AT2G22880 // AT5G06570 // AT4G35480 // AT2G22500	// AT1G06190 // AT3G50670 // AT3G10470 // AT5G20300 // AT2G46190 // AT3G26680 // AT5G40270 // AT1G67670 // AT4G22890 // AT3G15290 // AT2G01740 // AT2G16040 // AT3G50890 // AT4G39730 // AT2G34630 // AT2G43010 // AT2G03270 // AT1G64890 // AT3G46720 // AT4G17380 // AT4G02090 // AT5G07710 // AT3G15020 // AT2G35940 // AT5G05570 // AT5G65130 // AT1G16280 // AT3G54570 // AT1G06440 // AT1G73720 // AT4G00…
// AT3G22190 // AT4G14350 // AT3G22620 // AT2G04700 // AT4G01800 // AT5G11490 // AT1G67910 // AT1G56290 // AT5G09400 // AT1G78470 // AT3G19770 // AT5G41790 // AT1G18100 // AT3G02120 // AT2G17940 // AT3G02125 // AT1G36970 // AT4G36470 // AT1G22490 // AT5G14040 // AT5G10010 // AT1G48610 // AT1G13420 // AT2G38320 // AT3G22990 // AT1G28630 // AT1G43640 // AT2G26140 // AT3G22440 // AT3G26280 // AT5G24…
// AT3G53150 // AT5G42480 // AT1G30400 // AT3G09910 // AT4G35650 // AT1G06960 // AT5G02570 // AT3G25040 // ATMG00650 // AT1G23860 // AT5G35970 // AT5G50335 // AT3G27640 // AT5G37020 // AT1G60070 // AT3G61850 // AT1G29120 // AT1G75230 // AT2G43330 // AT3G55190 // AT5G03770 // AT1G69120 // AT1G09030 // AT4G38550 // AT5G35790 // AT1G35260 // AT1G45688 // AT5G04200 // AT3G28850 // AT5G19600 // AT4G39…
// AT3G43590 // AT2G34340 // AT5G49555 // AT3G23340 // AT3G23610 // AT5G49550 // AT5G49880 // AT1G42560 // AT3G16470 // AT2G35110 // AT3G45530 // AT3G27500 // AT1G66580 // AT3G45280 // AT3G12890 // AT4G15290 // AT1G53840 // AT2G23230 // AT3G49140 // AT1G56190 // AT1G19040 // AT5G06340 // AT2G28050 // AT5G11150 // AT3G11745 // AT2G22540 // AT5G53180 // AT1G47885 // AT1G59610 // AT2G19720 // AT1G22…
// AT5G63520 // AT3G54150 // AT1G67250 // AT3G54400 // AT3G19500 // AT3G58780 // AT3G58830 // AT3G04460 // AT3G04580 // AT3G58710 // AT1G54160 // AT5G50820 // AT3G45510 // AT4G18770 // AT4G18800 // AT4G18870 // AT3G45480 // AT4G23070 // AT1G64970 // AT2G32070 // AT5G05150 // AT3G07580 // AT1G13160 // AT5G48640 // AT3G03600 // AT1G48620 // AT1G64600 // AT5G53170 // AT3G25940 // AT3G09210 // AT2G02…
// AT3G60800 // AT2G15420 // AT5G12860 // AT5G66190 // AT1G34010 // AT2G45280 // AT3G11960 // AT5G27280 // AT3G11964 // AT1G19330 // AT5G43880 // AT3G54110 // AT5G09980 // AT3G28340 // AT2G34070 // AT1G19620 // AT2G28810 // AT4G29440 // AT2G46310 // AT2G32090 // AT5G66470 // AT4G35900 // AT4G35905 // AT3G45420 // AT3G01175 // AT1G21920 // AT5G27750 // AT1G64310 // AT2G30820 // AT4G19490 // AT3G05…
GO:0044464	C	cell part	18	23	17392	20178	0.68	0.89	// AT1G18740 // AT2G37970 // AT5G42570 // AT5G06320 // AT4G34150 // AT5G14920 // AT5G49480 // AT4G36500 // AT2G40140 // AT2G30360 // AT3G14050 // AT2G22880 // AT5G06570 // AT1G02400 // AT1G76650 // AT4G35480 // AT2G22500 // AT5G55180	// AT1G06190 // AT3G50670 // AT3G10470 // AT5G20300 // AT2G46190 // AT3G26680 // AT5G40270 // AT1G67670 // AT1G06620 // AT3G15290 // AT1G11720 // AT2G16040 // AT3G50890 // AT4G39730 // AT2G34630 // AT2G43010 // AT2G03270 // AT1G64890 // AT3G46720 // AT5G48650 // AT3G15530 // AT1G11370 // AT4G17380 // AT5G48230 // AT4G02090 // AT5G07710 // AT3G08640 // AT3G15020 // AT2G35940 // AT5G05570 // AT5G65…
// AT3G61390 // AT1G70490 // AT2G43450 // AT2G43980 // AT3G50430 // AT3G12470 // AT3G19170 // AT1G74370 // AT4G14240 // AT3G16730 // AT3G27690 // AT2G38760 // AT5G38800 // AT5G19700 // AT4G39850 // AT1G68460 // AT5G08370 // AT5G59680 // AT5G17890 // AT5G27380 // AT2G25830 // AT5G16970 // AT1G37150 // AT1G19520 // AT5G53290 // AT1G19250 // AT4G01280 // AT3G09250 // AT1G03750 // AT4G31140 // AT5G16…
// AT1G68270 // AT1G35470 // AT1G63180 // AT2G40130 // AT3G01180 // AT2G25780 // AT3G53450 // AT3G45820 // AT4G17660 // AT4G17190 // AT2G25990 // AT3G08940 // AT1G68620 // AT5G13200 // AT1G03600 // AT2G11520 // AT1G33320 // AT4G28850 // AT1G79760 // AT1G36990 // AT4G21810 // AT2G44120 // AT5G43150 // AT4G12010 // AT3G53800 // AT1G33890 // AT4G02630 // AT2G04360 // AT1G06070 // AT5G53060 // AT5G47…
// AT2G35040 // AT5G19640 // AT4G39390 // AT4G39640 // AT1G50400 // AT1G51800 // AT4G13580 // AT4G13850 // AT2G34270 // AT2G20280 // AT2G25150 // AT1G53660 // AT1G07150 // AT2G01570 // AT1G03430 // AT5G41060 // AT5G55840 // AT1G74840 // AT1G57750 // AT4G34340 // AT2G17210 // AT1G62640 // AT4G21180 // AT2G18490 // AT5G47890 // AT2G42640 // AT3G53190 // AT1G30910 // AT5G51170 // AT1G30440 // AT4G04…
// AT1G17380 // AT3G57920 // AT2G25450 // AT1G01960 // AT5G04750 // AT3G02760 // AT5G51290 // AT1G24020 // AT1G08430 // AT4G15900 // AT5G37130 // AT3G62870 // AT5G37640 // AT1G46840 // AT3G26670 // AT1G60610 // AT2G43400 // AT1G70130 // AT2G43950 // AT3G17450 // AT5G09830 // AT5G17320 // AT4G10260 // AT5G22580 // AT5G28950 // AT2G17650 // AT5G46070 // AT2G28250 // AT5G57940 // AT1G74320 // AT5G57…
// AT1G20760 // AT4G15890 // AT1G72570 // AT5G17050 // AT4G15230 // AT2G29960 // AT4G39753 // AT2G23560 // AT1G60780 // AT5G56720 // AT1G29710 // AT2G04920 // AT3G10140 // AT5G09650 // AT1G53450 // AT3G26910 // AT3G50310 // AT3G59380 // AT5G41270 // AT5G56370 // AT5G53550 // AT3G61920 // AT4G31390 // AT1G70710 // AT5G48570 // AT4G25510 // AT4G20740 // AT5G53660 // AT2G27990 // AT3G51450 // AT5G49…
// AT5G03080 // AT5G48150 // AT1G42470 // AT5G55400 // AT4G32630 // AT1G79200 // AT3G12730 // AT1G74630 // AT2G42200 // AT2G38040 // AT5G19070 // AT3G18740 // AT2G21045 // AT1G71220 // AT5G59090 // AT3G14890 // AT5G02680 // AT2G46770 // AT5G62990 // AT5G16430 // AT5G64890 // AT3G13020 // AT5G15160 // AT3G13750 // AT1G70060 // AT1G53760 // AT5G11630 // AT5G08190 // AT5G03555 // AT1G32500 // AT1G05…
GO:0005622	C	intracellular	16	23	15748	20178	0.69	0.89	// AT1G18740 // AT2G37970 // AT5G42570 // AT5G06320 // AT4G34150 // AT5G49480 // AT4G36500 // AT2G40140 // AT2G30360 // AT3G14050 // AT2G22880 // AT5G06570 // AT1G02400 // AT1G76650 // AT4G35480 // AT2G22500	// AT1G06190 // AT3G50670 // AT3G10470 // AT5G20300 // AT2G46190 // AT3G26680 // AT5G40270 // AT1G67670 // AT1G06620 // AT3G15290 // AT2G01740 // AT2G16040 // AT3G50890 // AT4G39730 // AT2G34630 // AT2G43010 // AT2G03270 // AT1G64890 // AT3G46720 // AT3G15530 // AT4G17380 // AT4G02090 // AT5G07710 // AT3G08640 // AT3G15020 // AT2G35940 // AT5G05570 // AT5G65130 // AT1G16280 // AT3G54570 // AT3G10…
// AT2G25950 // AT4G04955 // AT4G21090 // AT3G06530 // AT1G33900 // AT1G10970 // AT5G37570 // AT5G43860 // AT5G43310 // AT3G61700 // AT2G43840 // AT3G52860 // AT3G10700 // AT4G05390 // AT2G22890 // AT1G69280 // AT3G21430 // AT1G78300 // AT3G62970 // AT4G25730 // AT3G18060 // AT2G07701 // AT1G20090 // AT2G07702 // AT2G07705 // AT2G07707 // AT2G07706 // AT5G38630 // AT5G61930 // AT4G28580 // AT5G04…
// AT3G22110 // AT1G19670 // AT4G01330 // AT1G19850 // AT4G01880 // AT4G09550 // AT4G16845 // AT5G50870 // AT2G41550 // AT2G16360 // AT1G14040 // AT1G18090 // AT5G46460 // AT3G23570 // AT1G21070 // AT4G18700 // AT5G57440 // AT2G37500 // AT5G22860 // AT3G32400 // AT2G30870 // AT3G48930 // AT5G50930 // AT5G13690 // AT5G27720 // AT3G25660 // AT3G08620 // AT5G05100 // AT1G04030 // AT1G12640 // AT1G48…
// AT1G78310 // AT1G54240 // AT3G05290 // AT4G40040 // AT5G44020 // AT5G60760 // AT1G03760 // AT3G60200 // AT3G45900 // AT2G47130 // AT2G35890 // AT1G13180 // AT5G47050 // AT1G77440 // AT3G03840 // AT4G22890 // AT5G60610 // AT5G61580 // AT1G79600 // AT4G27680 // AT3G22920 // AT3G59710 // AT5G20160 // AT5G60340 // AT1G62310 // AT1G32790 // AT3G54390 // AT1G67490 // AT1G55840 // AT4G22410 // AT4G02…
// AT3G25420 // AT4G11940 // AT3G29770 // AT4G01460 // AT3G17520 // AT1G49760 // AT1G64380 // AT3G46040 // AT1G14710 // AT4G00730 // AT1G47900 // AT4G20010 // AT4G18450 // AT3G54430 // AT2G37430 // AT1G76310 // AT3G13490 // AT3G06450 // AT1G75190 // AT1G01460 // AT5G27610 // AT3G13140 // AT5G05070 // AT2G01320 // AT4G27270 // AT1G48900 // AT1G32650 // AT5G63310 // AT5G63640 // AT1G55810 // AT4G02…
// AT5G04390 // AT5G56330 // AT2G26680 // AT3G19780 // AT4G39570 // AT1G03330 // AT5G09920 // AT2G39020 // AT5G15740 // AT2G25880 // AT5G18110 // AT2G45880 // AT1G46912 // AT3G44240 // AT3G09630 // AT1G51310 // AT1G80920 // AT5G22760 // AT1G79890 // AT1G18660 // AT3G02190 // AT2G21410 // AT4G36400 // AT5G57180 // AT5G26860 // AT4G27410 // AT5G66750 // AT1G10130 // AT5G19100 // AT2G16730 // AT4G04…
// AT1G72070 // AT5G05550 // AT5G05880 // AT1G28280 // AT5G20580 // AT5G17170 // AT5G40030 // AT3G50750 // AT4G13050 // AT1G20440 // AT3G58640 // AT1G30210 // AT4G01210 // AT1G02340 // AT5G24316 // AT3G23490 // AT1G78630 // AT4G26750 // AT2G02520 // AT4G17695 // AT4G18480 // AT4G18950 // AT3G05140 // AT4G29430 // AT1G63130 // AT4G03620 // AT4G17020 // AT3G27380 // AT1G61870 // AT1G76920 // AT3G56…
GO:0044444	C	cytoplasmic part	9	23	8415	20178	0.63	0.89	// AT1G18740 // AT2G37970 // AT5G42570 // AT5G06320 // AT4G34150 // AT5G49480 // AT4G36500 // AT3G14050 // AT2G22500	// AT1G06190 // AT4G22890 // AT5G20300 // AT2G46190 // AT3G54570 // AT3G15290 // AT3G21710 // AT5G44790 // AT2G34630 // AT1G49040 // AT1G64890 // AT1G76010 // AT5G01650 // AT3G10800 // AT5G02290 // AT1G06440 // AT5G06000 // AT5G62480 // AT1G53320 // AT3G23820 // AT1G64090 // AT5G64620 // AT4G31820 // AT3G17970 // AT2G01690 // AT4G33090 // AT4G38010 // AT5G65685 // AT2G07708 // AT4G12600 // AT3G56…
// AT1G68530 // AT1G65500 // AT1G03540 // AT1G43190 // AT1G05520 // AT1G51160 // AT4G16820 // AT4G00040 // AT4G09570 // AT1G02550 // AT5G50850 // AT5G10780 // AT4G08770 // AT3G03630 // AT5G20740 // AT5G17520 // AT3G29110 // AT1G48850 // AT1G09070 // AT3G46620 // AT5G64290 // AT1G18870 // AT3G01980 // AT2G25470 // AT3G15360 // AT4G23885 // AT5G56330 // AT5G61710 // AT1G51310 // AT4G15620 // AT2G46…
// AT1G32260 // AT5G63290 // AT5G41760 // AT2G41490 // AT3G02150 // AT5G49570 // AT4G00100 // AT2G47400 // AT5G05480 // AT5G47030 // AT3G24320 // AT4G27190 // AT1G52260 // AT3G55330 // AT4G13840 // AT3G57250 // AT1G78930 // AT3G56660 // AT1G55190 // AT1G59670 // AT3G23090 // AT1G42960 // AT1G71740 // AT5G17060 // AT5G45550 // AT5G63830 // AT3G52420 // AT3G49870 // AT1G80550 // AT5G06680 // AT5G02…
// AT4G20150 // AT2G41000 // AT4G25434 // AT5G41350 // AT2G18970 // AT3G21220 // AT2G42070 // AT5G57800 // AT3G19770 // AT1G04850 // AT1G08350 // AT3G18820 // AT3G63150 // AT5G23460 // AT1G69020 // AT1G56380 // AT5G09510 // AT2G01130 // AT5G57790 // AT5G15390 // AT4G39220 // AT3G02560 // AT5G10100 // AT3G48200 // AT1G47128 // AT3G11770 // AT1G48160 // AT2G39210 // AT5G63480 // AT4G16660 // AT5G11…
GO:0044424	C	intracellular part	15	23	15724	20178	0.76	0.89	// AT1G18740 // AT2G37970 // AT5G42570 // AT5G06320 // AT4G34150 // AT5G49480 // AT4G36500 // AT2G40140 // AT3G14050 // AT2G22880 // AT5G06570 // AT1G02400 // AT1G76650 // AT4G35480 // AT2G22500	// AT1G06190 // AT3G50670 // AT3G10470 // AT5G20300 // AT2G46190 // AT3G26680 // AT5G40270 // AT1G67670 // AT1G06620 // AT3G15290 // AT2G01740 // AT2G16040 // AT3G50890 // AT4G39730 // AT2G34630 // AT2G43010 // AT2G03270 // AT1G64890 // AT3G46720 // AT3G15530 // AT4G17380 // AT4G02090 // AT5G07710 // AT3G08640 // AT3G15020 // AT2G35940 // AT5G05570 // AT5G65130 // AT1G16280 // AT3G54570 // AT3G10…
// AT5G37570 // AT5G43860 // AT5G43310 // AT3G61700 // AT2G43840 // AT3G52860 // AT3G10700 // AT4G05390 // AT2G22890 // AT1G69280 // AT3G21430 // AT1G78300 // AT3G62970 // AT4G25730 // AT3G18060 // AT2G07701 // AT1G20090 // AT2G07702 // AT2G07705 // AT2G07707 // AT2G07706 // AT5G38630 // AT5G61930 // AT4G28580 // AT5G04820 // AT3G18650 // AT2G20760 // AT3G14100 // AT5G12080 // AT2G21170 // AT4G27…
// AT1G14040 // AT1G18090 // AT5G46460 // AT3G23570 // AT1G21070 // AT5G57440 // AT2G37500 // AT5G22860 // AT3G32400 // AT2G30870 // AT3G48930 // AT5G50930 // AT5G13690 // AT5G27720 // AT3G25660 // AT3G08620 // AT5G05100 // AT1G04030 // AT1G12640 // AT1G48830 // AT2G15880 // AT1G53590 // AT3G49510 // AT5G63770 // AT3G29130 // AT3G23790 // AT1G18890 // AT1G29500 // AT4G36030 // AT2G22370 // AT1G55…
// AT4G22890 // AT5G60610 // AT5G61580 // AT1G79600 // AT4G27680 // AT3G22920 // AT3G59710 // AT5G20160 // AT5G60340 // AT1G62310 // AT1G32790 // AT3G54390 // AT1G67490 // AT1G55840 // AT4G22410 // AT4G02840 // AT1G78950 // AT1G35220 // AT3G21860 // AT1G11720 // AT3G57370 // AT5G48230 // AT1G76490 // AT4G09810 // AT4G36500 // AT1G13980 // AT1G27340 // AT1G65260 // AT5G51700 // AT3G24560 // AT1G28…
[truncated: 7 more rows]

## Sheet: common_HSFA1a_17_27_37_MSB
GO_acc	term_type	Term	queryitem	querytotal	refitem	reftotal	pvalue	FDR	entries	entries_ref
[truncated: 235 more rows]

## Sheet: PIF4_target_MSD
GO_acc	term_type	Term	queryitem	querytotal	refitem	reftotal	pvalue	FDR	entries	entries_ref
[truncated: 329 more rows]

## Sheet: CBFs_target
GO_acc	term_type	Term	queryitem	querytotal	refitem	reftotal	pvalue	FDR	entries	entries_ref
[truncated: 2,555 more rows]
